# Supplementary material for: Insights of Expression Profile of Chemokine Family in Inflammatory Bowel Diseases and Carcinogenesis
Source: Int J Mol Sci. 2024 Oct 9;25(19):10857. doi: 10.3390/ijms251910857 (PMC11476924; doi:10.3390/ijms251910857)
Supplement: Supplementary file 1 [file ijms-25-10857-s001.zip]

Archive with 21 entries (21 files):
- GDS2947 Summary.xlsx
- GDS3119 Summary.xlsx
- GDS4382 Summary.xlsx
- GSE13705 (mouse TNBS) summary.xlsx
- GSE14580 Summary.xlsx
- GSE22307 (mouse UC) Summary.xlsx
- GSE23878 Summary.xlsx
- GSE31106 (mouse AOM-DSS) summary.xlsx
- GSE36807 Summary.xlsx
- GSE37364 Summary.xlsx
- GSE41258 Summary.xlsx
- GSE4183 Summary.xlsx
- GSE43338 (mouse spontaneous) summary.xlsx
- GSE49355 Summary.xlsx
- Sidra-LUMC Summary.xlsx
- Supplemental data S1.xlsx
- Supplemental data S2.xlsx
- Supplemental data S3.xlsx
- Supplemental data S4.xlsx
- Supplemental table. Gene and probes in this study.pdf
- Supplmental Figure.pptx
