# Supplementary material for: Insights of Expression Profile of Chemokine Family in Inflammatory Bowel Diseases and Carcinogenesis
Source: Int J Mol Sci. 2024 Oct 9;25(19):10857. doi: 10.3390/ijms251910857 (PMC11476924; doi:10.3390/ijms251910857)
Supplement: Supplementary file 1 [file ijms-25-10857-s001.zip › GDS2947 Summary.xlsx]

## Sheet: original
		CXCL1	CXCL2	CXCL3	CXCL4	CXCL5	CXCL6	CXCL7	CXCL8	CXCL9	CXCL11	CXCL12	CXCL13	CXCL14	CXCL16	CCL1	CCL2	CCL3	CCL4	CCL5	CCL7	CCL8	CCL11	CCL13	CCL14	CCL15	CCL16	CCL17	CCL18	CCL19	CCL20	CCL21	CCL22	CCL23	CCL24	CCL25	CCL26	CCL27	CCL28	CX3CL1	XCL1	XCL2	CXCR1	CXCR2	CXCR3	CXCR4	CXCR5	CXCR6	CXCR7
GSM215051	Biopsy of the normal mucosa of the colon from patient #1	89.4544	166.182	126.362	126.362	24.6041	30.8218	9.64618	95.2062	349.945	18.6658	1793.48	580.109	8024.76	467.561	14.8914	654.268	106.924	76.5901	1013.02	38.6436	446.103	571.911	435.741	1541.95	3570.47	31.8547	28.2101	580.792	905.335	1008.46	793.648	42.057	200.264	237.247	172.442	30.294	96.5644	2630.99	56.8108	294.554	76.1282	44.2739	16.6781	168.711	626.107	74.2779	216.985	258.791
GSM215052	Biopsy of the normal mucosa of the colon from patient #2	847.987	940.168	925.989	925.989	42.5788	37.1253	165.768	169.451	1585.22	135.875	2253.62	1494.58	6153.21	538.035	9.40053	634.315	357.977	73.2286	2017.76	14.436	211.345	409.556	292.328	1287.93	4418	9.42792	40.5296	3542.71	1184.99	9226.89	483.344	10.3903	177.895	192.954	56.3568	113.512	49.1817	6057.99	15.2835	226.272	216.71	107.942	43.847	130.043	686.852	101.748	257.105	302.374
GSM215053	Biopsy of the normal mucosa of the colon from patient #3	154.472	74.2938	204.335	204.335	32.6233	9.95571	10.091	130.341	203.832	22.8519	2147.81	57.1199	8650.16	436.148	13.2953	1300.64	253.437	159.496	1489.61	9.8793	487.439	1370.47	283.99	1430.09	2908.51	170.614	14.1982	562.796	102.485	825.329	153.878	17.0733	6.67338	284.952	124.704	22.8427	5.37347	3574.85	19.563	192.673	127.118	152.319	126.419	34.3084	503.498	112.543	270.347	372.407
GSM215054	Biopsy of the normal mucosa of the colon from patient #4	383.845	203.581	146.095	146.095	3.62703	57.8244	259.531	182.105	242.057	183.114	2219.51	381.807	5948.94	732.283	9.24622	676.436	59.8136	112.013	735.26	27.4941	405.54	595.386	479.202	1208.4	2888.15	172.801	84.1379	306.116	544.976	837.892	363.328	16.287	256.98	233.989	27.785	29.1121	68.3612	3423.86	18.2151	188.271	143.779	241.531	56.3963	95.061	455.139	127.086	203.898	332.104
GSM215055	Biopsy of the normal mucosa of the colon from patient #5	424.463	197.142	367.019	367.019	77.4062	21.3523	6.92577	202.036	579.539	104.529	3037.58	891.538	9363.27	563.64	8.57862	838.048	171.25	142.452	1638.87	47.1948	213.366	953.065	288.199	928.167	4280.98	98.3922	76.1155	1216.46	695.972	3419.42	417.574	14.3547	38.5732	256.149	13.4542	71.4126	14.4134	3538.83	170.112	180.828	109.401	21.5605	64.9457	119.542	969.243	16.2475	261.006	307.921
GSM215056	Biopsy of the normal mucosa of the colon from patient #6	731.823	523.941	520.305	520.305	28.5078	77.3308	7.27884	124.455	796.082	76.34	3991.24	1828.6	11031.9	736.988	65.7482	1429.9	249.546	394.026	1585.77	48.4875	353.745	1433.27	216.396	1525.33	3430.19	10.9527	20.5131	1124.29	1075.66	5483.73	660.711	69.7139	95.3633	472.251	202.896	24.2113	22.2914	4459.18	49.7306	273.983	109.296	35.8911	98.95	162.792	1057.66	154.809	339.123	330.8
GSM215057	Biopsy of the normal mucosa of the colon from patient #7	1201.61	1549.44	1141.43	1141.43	69.6564	227.052	10.959	209.24	479.975	13.7416	3918.39	14050.7	12423.1	681.131	4.62339	906.651	458.172	291.95	2497.26	23.2634	149.214	546.429	291.265	706.57	3489.23	15.1101	68.8001	3181.18	5348.36	7099.32	2391.36	228.523	345.146	448.084	50.0559	12.8175	20.9038	3880.88	235.053	138.758	217.034	26.4371	120.097	189.673	3678.57	317.306	356.362	606.227
GSM215058	Biopsy of the normal mucosa of the colon from patient #8	285.866	392.013	411.466	411.466	33.5471	105.426	12.423	117.296	355.967	77.8414	3535.48	5455.5	11953	474.955	26.4655	359.743	117.431	209.986	3042.4	114.808	1324.43	663.742	1392.18	989.403	4170.71	95.8498	10.8503	798.969	2728.07	3167.04	2815.4	25.0595	83.0293	244.878	41.6463	88.3394	35.7828	2879.92	70.6347	276.792	156.097	170.828	80.8236	186.89	2116.06	150.883	312.875	387.366
GSM215059	Biopsy of the normal mucosa of the colon from patient #9	345.621	363.861	149.557	149.557	27.6849	46.7119	60.3069	183.097	400.439	21.2764	4075.37	2722.25	10838.2	841.345	10.061	1014.99	578.852	347.216	1438.43	31.8651	186.428	476.24	337.48	1597.56	3396.04	37.4607	12.5307	7880	1740.09	1710.85	845.171	16.7449	685.704	496.725	61.7148	88.0835	3.64225	3284.56	213.075	286.436	172.33	156.333	11.8259	190.455	1914.08	112.352	221.683	696.603
GSM215060	Biopsy of the normal mucosa of the colon from patient #10	474.572	399.193	360.585	360.585	10.869	53.2575	2.62336	121.112	289.991	54.0618	4053.51	803.878	6289.59	643.555	8.06138	825.575	408.357	244.362	1975.86	25.8723	214.819	585.77	255.268	1145.31	3377.6	60.5991	30.8106	255.801	313.28	1326.87	380.128	11.1879	151.642	390.579	50.3533	13.1452	51.6033	2511.95	79.1595	344.311	202.364	24.086	14.2217	145.665	1089.49	154.958	348.034	668.091
GSM215061	Biopsy of the normal mucosa of the colon from patient #11	249.845	184.721	260.21	260.21	48.5238	34.9798	52.7433	87.8248	251.815	18.2421	2503.57	132.198	6094.64	509.851	14.0923	988.462	286.796	182.164	1622.05	23.9557	185.617	694.897	619.454	1078.96	2856.6	47.5172	67.7566	726.772	140.71	2582.07	30.2259	5.09352	49.475	146.997	29.4069	31.3565	38.6621	4016.66	12.589	125.751	58.6922	128.009	60.5638	86.8904	543.795	39.9785	422.005	493.597
GSM215062	Biopsy of the normal mucosa of the colon from patient #12	263.893	222.238	187.658	187.658	32.6041	111.748	5.10905	19.7435	1081.25	106.255	3081	3802.97	11181.5	480.57	8.84536	933.188	254.134	419.436	1973.29	25.576	852.719	966.292	1162.8	935.767	3229.46	14.2318	47.9216	1555.2	5109.12	3248.97	4527.77	300.78	797.922	536.317	109.132	11.0632	6.92249	2820.48	9.92426	529.177	472.425	20.5835	13.1273	232.832	2617.17	277.692	413.094	436.203
GSM215063	Biopsy of the normal mucosa of the colon from patient #13	405.375	630.833	272.251	272.251	9.4093	215.811	13.1167	234.875	700.441	79.6192	3063.71	885.44	4518.99	823.196	22.1821	946.78	241.541	189.782	705.333	22.1207	278.203	977.388	359.078	746.374	3850.8	27.0778	24.8194	1286.5	869.779	2459.09	252.306	36.9314	59.3046	556.511	57.1255	106.58	99.461	3703.93	70.6538	284.837	225.312	52.8101	39.1769	58.756	623.023	108.87	229.112	323.87
GSM215064	Biopsy of the normal mucosa of the colon from patient #14	278.646	275.926	72.0561	72.0561	33.7381	162.546	19.0839	78.729	739.131	84.0547	4321.47	2648.65	11355.6	553.823	12.5248	1486.54	320.458	467.474	3045.33	29.3823	1698.12	2054	1487.79	1069.4	2395.93	13.4741	71.7607	668.966	5424.91	1133.45	5025.75	75.573	379.563	333.733	18.2725	105.788	9.35852	2205.98	90.8996	472.452	351.424	216.052	89.9963	137.113	2209.71	151.446	542.876	553.981
GSM215065	Biopsy of the normal mucosa of the colon from patient #15	167.201	185.731	93.2523	93.2523	22.4979	149.724	3.25428	172.589	216.879	81.8706	4721.5	272.756	10324.3	976.629	3.4392	715.062	166.365	174.968	586.432	14.1856	190.955	341.515	477.724	1341.64	3253.33	65.7146	33.565	1566.43	453.778	876.867	450.627	134.127	233.145	467.938	64.5087	18.0753	55.9779	1815.7	18.3287	192.566	176.874	95.2449	47.1065	74.9016	722.988	39.8701	150.862	678.643
GSM215066	Biopsy of the normal mucosa of the colon from patient #16	100.887	178.375	60.3502	60.3502	6.44555	31.4328	67.8882	17.5374	331.771	47.2913	3822.55	260.145	5350.76	651.646	4.12356	1118.39	13.1715	141.523	1084.54	14.0655	205.794	1591.43	301.369	1069.97	3077.24	54.0529	54.5812	1155.29	290.651	500.462	224.997	39.9739	104.118	165.314	71.8407	44.1124	12.8237	3105.44	23.0489	280.013	254.723	94.4363	44.1357	168.119	506.089	30.6914	227.356	354.314
GSM215067	Biopsy of the normal mucosa of the colon from patient #17	499.697	662.726	652.109	652.109	23.9408	103.313	12.1807	658.933	515.883	123.798	3319.61	1854.16	9300.9	973.069	29.7057	1587.06	315.008	281.237	1033.99	11.5495	272.926	161.767	19.5579	1167.17	2701.99	158.235	14.6587	3199.84	3737.45	2465.52	2297.24	138.813	565.087	312.746	142.445	95.8908	46.4057	2523.06	281.593	162.43	280.95	47.9806	105.704	124.121	3798.27	265.783	373.128	801.052
GSM215068	Biopsy of the normal mucosa of the colon from patient #18	202.573	124.876	103.232	103.232	26.5409	34.0437	5.14612	42.3382	409.787	33.9386	2774.75	643.231	8488.06	855.152	12.6626	1161.56	228.591	213.752	1056.22	55.6514	830.305	1246.22	1167.67	1574.03	3113.11	65.1626	17.9882	1023.44	431.491	557.634	383.428	16.0782	8.06992	483.655	14.2622	12.41	80.6901	2727.81	17.0915	239.256	201.77	25.956	26.3779	23.4559	985.81	98.8255	197.669	443.936
GSM215069	Biopsy of the normal mucosa of the colon from patient #19	221.988	154.274	95.051	95.051	27.3196	40.4125	6.2699	62.1955	124.797	20.9931	4214.8	325.169	6619.25	656.64	10.2429	673.178	130.915	82.0639	1629.21	30.9272	214.675	1146.78	418.17	1278.28	2617.27	43.6882	10.7112	2542.55	402.391	866.452	582.262	27.722	57.028	202.853	69.5473	7.20731	41.4863	2020.72	41.646	226.573	239.41	25.6268	11.9009	202.795	589.887	71.0592	97.0806	621.403
GSM215070	Biopsy of the normal mucosa of the colon from patient #20	290.997	549.195	352.035	352.035	0.792785	31.7615	74.3222	256.762	230.942	8.75375	2882.72	810.963	11808.5	759.614	28.0448	1041.55	378.868	398.648	1501.07	47.7489	669.578	584.294	264.4	1498.09	3828.38	20.5383	14.426	1128.82	1112.75	2189.63	805.06	22.7933	203.84	318.627	26.6587	22.4516	67.2161	2337.93	23.2622	56.2673	86.7739	79.5368	59.6168	167.454	1676.65	31.8444	340	260.766
GSM215071	Biopsy of the normal mucosa of the colon from patient #21	315.429	601.384	207.123	207.123	7.23497	64.783	267.081	279.57	137.297	78.2593	3531.39	731.918	10240.3	607.431	14.0989	1209.32	349.283	258.678	1358.3	55.742	608.828	1452.42	295.713	1590.87	4508.03	112.707	48.9692	653.674	573.309	2179.04	658.404	18.435	295.596	243.857	14.9636	47.1164	73.8348	2231.37	22.324	221.649	186.12	183.677	61.4319	34.0651	1569.61	87.8189	232.408	682.405
GSM215072	Biopsy of the normal mucosa of the colon from patient #22	187.395	246.216	118.232	118.232	30.0885	33.4568	130.264	232.287	693.01	110.444	3652.03	2763.82	11522.3	524.881	28.1523	1748.82	555.883	427.175	2211.78	21.8616	2179.87	1539.79	492.073	1410.24	4137.38	47.7335	12.4189	1065.47	2944.21	3417.76	2373.03	165.879	778.185	125.495	51.755	44.7652	90.9241	1646.16	131.605	418.656	271.214	30.6673	66.3211	111.55	2424.5	160.365	353.019	560.94
GSM215073	Biopsy of the normal mucosa of the colon from patient #23	209.937	293.34	220.258	220.258	8.00976	56.6773	19.9383	98.7796	209.579	5.49329	4349.46	330.207	7103.07	412.004	12.8122	625.5	359.388	177.263	1495.79	24.9614	360.31	817.348	266.745	1134.18	3191.23	47.0624	45.701	1194.7	130.62	1512.15	379.89	18.0401	105.542	139.691	40.4277	60.4317	11.7715	2607.77	43.5675	188.114	294.287	37.4758	7.00094	189.72	1329.02	115.03	223.21	510.101
GSM215074	Biopsy of the normal mucosa of the colon from patient #24	437.8	254.364	190.494	190.494	5.352	162.467	26.9566	222.205	179.367	93.3511	3303.65	936.895	7109.58	728.494	22.123	726.99	412.577	198.607	1832.81	118.274	380.719	585.628	267.353	1281.49	3062.51	85.2096	6.22598	5342.98	653.004	884.563	456.038	11.5398	42.1401	317.599	82.3886	15.3604	75.7055	2205.85	34.9357	418.51	277.172	217.045	54.0445	248.795	1968.89	118.207	267.3	769.134
GSM215075	Biopsy of the normal mucosa of the colon from patient #25	153.228	277.983	93.642	93.642	5.15008	48.3292	21.198	105.68	177.217	2.80318	2969.38	92.2365	7636.96	491.659	11.3438	850.485	486.905	110.875	688.053	21.8036	379.392	330.62	381.557	1663.68	4414.83	22.8498	34.0877	193.595	41.0727	403.4	431.921	8.10762	31.0853	193.97	18.0994	95.2017	4.44986	2680.39	15.7176	165.7	104.769	149.818	65.2077	79.4495	495.1	90.9426	215.726	357.222
GSM215076	Biopsy of the normal mucosa of the colon from patient #26	228.103	526.859	193.624	193.624	12.295	91.9096	15.9555	215.949	285.119	32.3964	2283.99	1973.84	9398.8	460.795	21.2794	735.648	400.891	290.182	580.136	40.2893	1165.16	1718.44	1055.59	1534.83	4129.72	6.93317	116.932	2348.38	2550.19	1068.51	1075.47	89.3382	214.755	158.58	209.966	12.6631	41.9542	1840.16	34.5982	188.382	71.881	39.1759	13.7707	112.508	1510.93	37.1682	195.448	313.226
GSM215077	Biopsy of the normal mucosa of the colon from patient #27	280.141	310.065	311.235	311.235	3.11257	84.9245	15.2546	217.828	283.947	8.64597	3796.63	641.108	9561.3	660.262	12.0138	773.752	86.6344	118.398	440.922	66.968	489.283	1024.71	508.845	1613.6	2340.7	17.6792	35.4911	2152.85	861.604	1432.13	480.953	44.9802	71.2056	458.837	73.6295	58.8764	32.1326	1796.22	32.1613	229.521	113.821	46.0278	40.7085	35.5132	983.684	24.7258	170.008	751.872
GSM215078	Biopsy of the normal mucosa of the colon from patient #28	297.979	150.069	265.535	265.535	10.0938	42.0566	10.8824	197.212	433.542	57.6174	3952.14	1069.04	9378.28	532.574	10.853	608.364	288.814	169.01	1310.05	7.67577	144.036	343.657	329.646	1157.63	2651.81	175.893	88.6572	799.411	850.872	2024.62	671.678	67.5256	191.043	231.626	126.413	19.5117	77.0178	1804.02	121.46	239.741	84.6441	67.6959	78.669	61.9922	1544.93	100.793	132.076	333.557
GSM215079	Biopsy of the normal mucosa of the colon from patient #29	249.57	269.06	138.124	138.124	17.7364	30.4941	37.1822	46.5119	220.69	38.6323	1893.11	2418.68	5544.07	567.421	10.6005	280.451	217.077	199.943	725.972	27.8728	297.666	492.404	201.1	1104.87	3098.23	8.22175	28.6054	1631.38	1170.9	1271.53	430.095	10.1834	88.3077	190.393	75.0873	87.2103	11.7705	3077.18	22.8341	104.331	118.416	85.5446	25.0725	111.367	734.073	43.2269	201.475	219.781
GSM215080	Biopsy of the normal mucosa of the colon from patient #30	378.804	310.266	221.448	221.448	1.00752	41.571	64.9222	124.582	251.519	61.3947	2551.87	172.199	6845.05	641.362	9.11855	889.28	242.677	333.062	2300.68	15.2241	894	952.835	476.514	1000.62	2823.5	66.4529	41.3421	2606.51	160.499	1420.49	169.884	48.6392	157.497	121.854	101.329	68.552	18.6915	2748.73	56.2439	194.713	182.27	12.2549	25.7876	46.9023	1107.97	71.414	347.013	398.684
GSM215081	Biopsy of the normal mucosa of the colon from patient #31	163.214	292.104	219.09	219.09	1.00878	35.2701	5.33974	10.1774	313.478	61.7003	3549.12	1805.94	11879.5	644.566	8.79501	785.564	182.403	311.781	1660.86	46.2001	1294.32	1527.72	1712.98	1524.4	3513.17	31.7643	54.9489	457.213	1359.94	1269.85	1602.01	30.3557	126.279	152.965	21.206	15.7826	42.1355	2359.42	61.1243	292.541	364.001	77.0052	104.05	179.591	1344.27	224.425	200.421	553.194
GSM215082	Biopsy of the normal mucosa of the colon from patient #32	795.862	2109.4	1577.26	1577.26	0.744915	21.1077	16.4349	404.206	480.938	108.103	3071.97	6179.09	6649.54	764.296	17.8401	1458.98	621.905	393.49	2373.71	43.9934	467.863	674.081	220.588	1822.98	3839.6	94.0802	130.421	1226.42	2846.64	4548.69	2098.46	37.1321	70.2493	265.106	48.6059	146.319	144.476	2672.67	127.039	222.79	207.135	26.4665	22.6129	99.3305	2870.74	322.467	266.401	475.956
GSM215083	Biopsy of a colorectal adenoma from patient #1	1230.65	1625.51	1881.2	1881.2	47.5953	78.3922	14.1183	1711.95	296.198	387.051	263.171	52.0346	5258.42	746.575	5.23709	188.3	274.47	433.397	349.564	34.8232	24.4821	1009.05	177.336	361.055	1428.02	92.26	62.1043	380.931	153.313	5812.88	186.84	58.1774	4.77166	428.242	15.3617	154.454	15.0634	1069.92	14.9801	240.852	142.221	47.954	25.5482	57.8147	379.886	47.1161	256.072	202.514
GSM215084	Biopsy of a colorectal adenoma from patient #2	4583.92	5598.63	3774.3	3774.3	6.44819	379.541	246.288	4458.26	317.057	503.59	110.686	159.87	3082.5	1749.22	74.6685	311.899	372.868	669.752	454.594	26.0602	143.221	174.914	84.0248	398.286	1869.05	22.4968	40.7279	2495.18	90.6214	12608.2	21.1392	14.8389	3.61513	781.702	22.0211	16.3382	18.6652	1933.99	123.233	157.055	116.79	100.726	204.68	29.3433	374.518	17.8224	340.887	253.071
GSM215085	Biopsy of a colorectal adenoma from patient #3	3100.76	2473.61	2315.51	2315.51	57.0304	71.0266	155.526	1398.27	218.953	114.609	514.389	116.092	5111.27	848.402	14.8651	163.977	214.783	210.367	138.615	88.6539	20.801	738.646	68.539	467.848	819.195	5.64021	36.7909	21.2421	130.146	14385.3	119.585	161.118	40.1933	1268.95	32.4098	212.073	115.451	1638.16	39.5946	7.9824	6.45171	149.291	111.252	176.348	683.881	9.24496	251.046	412.648
GSM215086	Biopsy of a colorectal adenoma from patient #4	457.691	756.123	612.796	612.796	12.1055	39.2348	104.469	411.188	79.6878	326.606	343.674	6.48815	5075.34	1544.77	23.6608	276.13	212.496	122.643	160.016	139.026	236.035	1108.62	258.062	316.278	1409.15	44.9975	54.4165	129.189	30.4826	5322.54	8.46492	46.379	6.26304	379.411	24.9025	359.827	85.7373	1054.2	205.64	28.4772	86.2105	47.9699	60.084	40.5165	224.669	92.7667	99.1804	112.833
GSM215087	Biopsy of a colorectal adenoma from patient #5	2574.76	1641.06	2186.14	2186.14	24.3149	48.194	144.242	3373.81	177.238	327.211	258.336	2.00511	4380.12	1559.21	4.53524	181.772	180.391	94.0132	159.661	39.5855	68.601	768.058	189.84	301.563	1995.31	4.29327	10.4904	715.954	12.7551	6746.29	49.1124	14.6193	3.23981	708.814	11.9231	46.9706	26.4164	1986.54	80.4973	57.6494	17.2609	71.066	106.025	95.7428	444.794	17.2616	143.072	307.415
GSM215088	Biopsy of a colorectal adenoma from patient #6	2052.46	1702.88	1458.77	1458.77	68.9974	31.3424	136.054	857.151	329.238	50.1526	707.951	11.867	7611.09	1140.8	9.90919	370.502	112.366	184.638	205.423	13.3195	30.2942	599.701	72.2738	540.375	1376.17	25.4377	94.9119	356.441	33.3259	10269.9	52.0358	21.4571	12.6796	604.703	112.921	46.4408	9.58801	1888.9	283.261	127.858	66.1822	179.485	164.516	195.001	603.554	93.0652	228.616	273.063
GSM215089	Biopsy of a colorectal adenoma from patient #7	2294.91	1272.59	2001.73	2001.73	23.1824	70.1452	35.7554	1463.97	144.83	534.255	290.666	31.694	6023.53	1497.29	4.73045	284.06	288.687	335.815	836.311	9.62192	90.136	796.704	138.208	444.041	2889.65	6.29862	33.6566	181.797	121.583	18645.6	17.0166	9.29661	2.24621	901.129	17.8194	150.595	42.5384	1960.18	136.142	71.1421	72.6841	30.9095	147.626	56.6765	585.495	40.3983	125.466	192.692
GSM215090	Biopsy of a colorectal adenoma from patient #8	4450.48	2387.29	3417.88	3417.88	47.0496	52.2656	29.9943	1165.57	278.654	678.03	141.945	46.5895	2498.04	1038.1	26.3601	126.517	193.472	186.227	209.684	25.8231	25.0703	396.672	18.4391	286.225	1541.09	47.2703	15.3019	97.497	25.5623	8774.85	99.5096	33.1274	8.2613	1453.49	8.1387	31.3808	11.2788	908.256	151.657	28.2183	4.3623	12.1698	240.033	103.589	931.305	8.02858	172.736	148.707
GSM215091	Biopsy of a colorectal adenoma from patient #9	1246.76	501.239	810.629	810.629	22.204	138.914	101.916	448.983	389.261	314.37	436.676	14.2842	4855.08	853.539	11.5275	421.529	127.263	125.832	141.282	50.877	45.9025	1861.68	105.821	431.863	2329.94	17.4271	45.8415	310.056	115.275	3977.56	75.9732	11.6178	3.10098	852.362	76.0819	59.5163	37.3289	1415.53	95.6231	15.3655	8.46053	66.5321	31.3735	35.5083	637.764	40.3776	177.024	313.585
GSM215092	Biopsy of a colorectal adenoma from patient #10	715.63	984.822	1398.32	1398.32	54.6774	50.3493	20.7026	753.148	147.256	246.334	33.946	78.6893	3017.43	1433.53	6.33885	146.003	250.695	226.898	1117.53	16.6915	81.3376	248.588	20.6053	289.777	1448.35	69.9121	100.997	79.5125	6.77655	2925.39	16.2664	15.6887	47.7278	534.861	35.3138	127.625	67.3612	498.558	79.7722	318.816	236.996	142.299	100.375	91.9556	417.46	10.5745	337.763	317.417
GSM215093	Biopsy of a colorectal adenoma from patient #11	1775.58	1966.84	1945.65	1945.65	224.901	36.3093	167.59	972.873	553.226	313.652	561.393	79.6186	4674.69	1334.22	30.0933	206.423	238.364	274.113	761.473	64.502	122.209	822.344	62.9482	562.25	1706.98	101.406	22.6371	96.128	331.756	13542.7	134.499	48.7136	10.0818	741.706	91.8752	52.6359	127.318	2145.67	125.137	177.833	31.2381	203.102	84.838	82.462	333.964	90.2617	350.848	262.935
GSM215094	Biopsy of a colorectal adenoma from patient #12	2049.15	1343.67	1485.41	1485.41	9.29969	515.372	54.0687	2740.49	420.885	484.284	443.34	1.38375	4038.7	1085.02	7.457	717.163	170.528	386.801	420.816	25.3096	131.204	1666.51	362.863	357.42	704.356	31.1562	59.9232	194.4	89.1725	4920.69	117.807	38.7648	8.47048	2873.99	18.5926	222.719	42.3466	543.215	20.6998	99.0497	80.2712	50.5243	189.788	70.7982	844.428	26.8	350.803	296.048
GSM215095	Biopsy of a colorectal adenoma from patient #13	3030.12	3221.15	2164.87	2164.87	18.0331	132.735	49.8069	2247.71	643.336	173.658	414.657	65.4403	3702.93	1646.77	7.68357	361.551	321.226	497.356	486.412	28.1234	129.92	142.755	88.4067	292.859	2141.23	69.1518	39.3644	476.28	44.1282	20213.5	4.11426	32.1897	4.41383	1025.96	133.303	49.8222	5.62882	1862.9	113.988	55.0543	33.0588	22.425	151.485	74.5548	1192.03	51.3808	237.799	373.048
GSM215096	Biopsy of a colorectal adenoma from patient #14	1378.94	841.143	1133.94	1133.94	23.4302	48.6998	76.9664	445.669	142.937	201.978	417.776	9.78501	7004.04	1185.42	10.7353	514.138	287.258	254.254	450.908	6.60874	82.4036	640.496	24.4199	305.789	1242.75	12.759	68.3659	267.851	78.2888	10867.6	36.6352	25.5687	36.8426	505.842	29.5409	76.7498	37.8198	1027.44	49.456	91.0889	27.7567	146.174	33.9008	123.182	456.692	12.807	260.178	557.641
GSM215097	Biopsy of a colorectal adenoma from patient #15	1126.62	966.987	1178.92	1178.92	15.1408	121.549	93.26	1427.38	162.205	436.801	156.598	13.5881	3280.24	1464.66	7.69612	254.457	129.12	110.45	62.7942	15.3119	247.958	1113.87	335.866	406.701	2241.56	119.421	7.64973	234.545	74.126	4306.22	54.1725	98.8808	11.7785	1106.72	95.1159	144.577	36.0336	1375.08	26.0396	5.8471	3.43551	34.0936	58.5471	52.3853	330.9	17.0535	219.925	170.497
GSM215098	Biopsy of a colorectal adenoma from patient #16	2080.41	2213.91	2075.65	2075.65	9.9936	152.545	135.883	2284.37	2511.09	3936.65	321.658	213.43	1992.38	1227.14	18.9594	800.163	468.382	874.323	886.9	46.9211	266.482	841.172	340.054	338.191	1334.21	20.7963	10.0769	945.938	8.05499	7300.64	20.8354	26.9657	45.0601	1914.2	18.1489	191.662	62.9084	1525.54	76.659	333.292	264.482	41.8069	93.3082	95.1565	540.001	41.316	271.094	398.08
GSM215099	Biopsy of a colorectal adenoma from patient #17	161.307	271.426	251.884	251.884	31.1302	15.4534	43.1301	1329.59	98.2462	326.891	144.9	27.9868	2221.04	1771.6	6.07119	122.198	93.0314	91.3433	141.75	42.6492	42.5938	184.975	100.981	220.661	1472.85	4.80397	27.9174	165.847	20.626	1785.59	46.3825	10.3783	7.61912	533.056	61.4766	75.9387	40.5045	712.941	10.3048	22.2276	20.9782	77.732	28.4762	73.6477	400.28	13.5803	141.735	547.772
GSM215100	Biopsy of a colorectal adenoma from patient #18	1463.27	1141.76	1256.41	1256.41	64.4962	56.8642	103.12	6829.69	110.382	326.484	164.023	59.9501	2301.97	1865.48	32.8595	156.211	523.961	281.793	84.6757	56.5201	77.5796	55.6504	141.605	322.271	1501.01	28.5075	17.1919	525.86	86.1583	4967.93	17.053	16.0547	6.15041	1412.47	67.1569	154.26	23.7833	1230.16	64.8815	45.8093	20.1078	165.246	56.4662	93.3811	334.372	57.5899	225.63	241.727
GSM215101	Biopsy of a colorectal adenoma from patient #19	771.162	379.486	695.469	695.469	6.36327	86.8549	36.4734	2634.92	492.877	2960.32	161.455	31.9569	2784.15	1514.38	11.1179	486.819	126.905	111.905	204.223	14.5142	175.066	374.281	107.023	245.395	1872.58	14.3662	31.2172	1107.18	12.2096	2230.75	159.059	16.9308	7.26873	480.165	15.0718	213.354	48.0965	1210.99	8.55436	95.0626	32.7853	65.6703	91.5538	58.8389	499.96	80.7953	97.8099	430.158
GSM215102	Biopsy of a colorectal adenoma from patient #20	740.807	604.961	690.519	690.519	26.6573	94.4865	193.606	1800.67	151.897	303.017	43.7687	3.52435	2179.47	1578.26	17.0301	190.808	244.995	272.696	123.211	63.2717	153.097	149.526	191.595	523.245	1774.85	18.0171	65.247	3271.84	16.0168	9024.09	69.7692	16.1941	13.2863	330.159	22.6167	18.5366	18.4778	1397.77	143.82	76.127	29.0361	39.8228	90.1609	132.576	380.933	14.1856	153.08	152.872
GSM215103	Biopsy of a colorectal adenoma from patient #21	2065.34	2468.4	2024.41	2024.41	23.9881	244.603	111.999	1034.06	249.401	159.482	714.026	38.5574	7203.11	1132.51	6.76561	816.361	337.626	345.685	327.319	29.95	111.628	3896.01	284.234	624.891	1878.18	13.989	71.6332	544.245	151.261	4381.39	46.7196	87.0032	5.73662	348.133	46.0877	69.1573	60.3002	1477.37	120.793	109.956	70.4633	10.0741	39.6032	77.416	717.906	84.5213	194.072	372.008
GSM215104	Biopsy of a colorectal adenoma from patient #22	2899.56	2834.41	2759.68	2759.68	53.4302	126.986	85.8267	2848.88	77.5439	285.632	256.84	16.4198	3936.48	1581.5	4.99022	245.664	250.494	326.412	70.7849	45.5427	97.3506	598.472	120.01	389.298	1616.73	74.6057	28.0168	916.952	38.0995	10180.2	56.2652	11.9141	5.21963	1460.37	63.9218	145.415	60.6896	1643.91	205.07	62.3489	10.094	148.787	156.303	40.2505	925.847	49.3134	165.267	358.527
GSM215105	Biopsy of a colorectal adenoma from patient #23	578.887	956.195	744.107	744.107	106.849	53.0204	46.8988	450.807	607.294	575.324	233.585	52.843	5294.92	605.994	10.6714	146.103	327.928	281.121	553.852	53.4353	4.30306	291.537	23.1685	217.195	679.956	28.4484	71.0878	48.2567	114.914	5349.64	98.0032	52.3196	2.75195	1117.09	29.3052	957.948	114.366	761.085	172.001	166.325	103.922	108.115	52.0214	83.0379	679.641	29.9207	258.587	234.306
GSM215106	Biopsy of a colorectal adenoma from patient #24	1020.78	1444.72	1345.96	1345.96	5.83368	42.5801	108.369	498.656	387.406	198.751	495.45	22.8109	4223.07	985.261	4.86855	303.868	87.2909	265.77	414.203	26.7241	125.524	881.518	56.3753	287.904	1077.71	13.2086	9.596	384.274	59.1018	1576.57	12.9515	6.82999	11.4434	696.175	88.0207	13.6307	57.8537	811.427	10.0926	23.9786	67.1369	43.3074	48.4156	137.165	664.432	67.3282	212.091	315.737
GSM215107	Biopsy of a colorectal adenoma from patient #25	5068.67	5737.29	3603.79	3603.79	74.8973	294.374	86.0509	7848.77	440.392	2903.1	195.982	68.6436	1399.48	1313.53	11.5768	436.524	485.941	429.845	90.5683	20.6889	199.233	626.562	205.051	319.837	1745.9	17.7996	46.9548	901.32	60.1304	15460.6	38.3902	26.9054	7.32388	1102.83	44.3712	113.412	121.867	1546.04	178.958	20.3821	8.46564	155.758	149.329	191.278	915.073	3.01143	111.245	214.982
GSM215108	Biopsy of a colorectal adenoma from patient #26	979.258	1132.54	714.736	714.736	78.3485	41.5533	248.588	696.829	181.575	226.74	218.887	7.99689	8063.9	1144.98	7.6278	254.281	165.104	342.032	320.27	13.3098	65.1915	301.644	18.664	184.027	2020.68	12.2693	18.7785	192.524	152.422	4422.85	122.031	37.9927	14.2987	467.059	65.0872	115.954	69.4913	983.269	93.9645	99.7131	26.1645	13.9902	72.2188	24.2553	449.97	56.9742	277.566	261.56
GSM215109	Biopsy of a colorectal adenoma from patient #27	836.03	866.575	622.543	622.543	5.12868	44.7344	112.285	774.631	146.074	138.989	309.864	6.50705	8620.58	1504.44	17.987	299.837	201.322	46.5023	186.709	91.281	197.475	832.535	35.8473	489.004	2440.14	10.5436	45.9041	367.429	145.303	6857.7	103.047	160.373	5.77327	684.452	21.1264	147.596	127.952	1634.8	20.9353	44.3368	114.47	47.3599	110.879	91.0661	417.587	4.67954	285.574	266.881
GSM215110	Biopsy of a colorectal adenoma from patient #28	8859.88	7416.1	6843.45	6843.45	47.8106	36.8477	281.431	6815.54	237.902	1316.9	5.40904	6.03225	3307.64	1911.33	4.16881	328.708	380.13	551.231	226.998	44.1258	115.243	108.757	153.501	27.8461	525.444	14.792	103.924	203.849	30.7541	22776.1	14.2336	15.3671	5.04525	209.568	18.4165	15.8188	16.4038	1341.79	206.385	263.762	118.149	13.3478	222.54	99.9796	281.264	67.0468	326.937	156.363
GSM215111	Biopsy of a colorectal adenoma from patient #29	769.227	813.962	963.733	963.733	6.68785	55.0916	7.65531	407.713	194.467	261.173	240.686	10.866	5385.28	1654.05	18.5402	185.927	181.243	182.168	149.006	40.0467	85.6851	400.459	80.8851	164.781	901.915	4.50372	38.2851	450.632	87.5702	9011.72	65.5278	80.7993	3.00278	954.114	55.8052	73.9291	15.6858	1283.14	102.738	129.818	28.701	69.3133	51.016	67.5178	701.635	40.2714	145.048	218.397
GSM215112	Biopsy of a colorectal adenoma from patient #30	5473.01	4997.29	5153.58	5153.58	46.8449	318.617	115.736	9273.84	462.905	490.918	408.356	87.353	3625.38	776.659	6.8794	479.678	448.182	578.161	157.991	20.0113	105.322	673.856	221.061	268.624	1109.6	37.8182	10.3644	3153.6	123.516	22282.4	20.1085	27.506	6.60271	673.078	11.4502	55.1849	22.3579	1417.67	53.7948	21.0596	47.9545	24.9857	218.866	88.1409	1397.37	54.9898	146.839	565.475
GSM215113	Biopsy of a colorectal adenoma from patient #31	1351.96	1510.65	2176.64	2176.64	15.2403	37.9282	56.7991	263.973	97.7024	182.361	91.1286	10.7679	2740.18	629.244	28.761	93.4468	154.267	71.9352	238.076	24.8383	37.2219	111.426	18.5089	349.813	1595.75	50.1313	77.2589	11.4292	116.99	9189.3	67.688	14.6357	4.53486	4365.85	14.9278	1250.87	71.2535	867.294	26.2317	153.104	116.381	24.5022	51.4078	131.467	566.759	72.1342	128.353	186.257
GSM215114	Biopsy of a colorectal adenoma from patient #32	5830.41	5159.3	5816.27	5816.27	44.3524	300.436	106.611	3996.19	172.895	258.977	232.391	43.4714	12598.5	1417.08	4.95229	173.433	110.423	195.996	219.934	13.3632	23.7833	467.544	111.485	712.873	1990.13	3.83727	35.7532	705.874	114.75	22258.8	6.59715	106.53	9.56204	553.42	12.8821	90.9975	85.243	2454.12	201.711	88.8395	43.8727	91.6481	429.663	40.3913	952.695	74.8126	201.12	481.871
		CXCL1	CXCL2	CXCL3	CXCL4	CXCL5	CXCL6	CXCL7	CXCL8	CXCL9	CXCL11	CXCL12	CXCL13	CXCL14	CXCL16	CCL1	CCL2	CCL3	CCL4	CCL5	CCL7	CCL8	CCL11	CCL13	CCL14	CCL15	CCL16	CCL17	CCL18	CCL19	CCL20	CCL21	CCL22	CCL23	CCL24	CCL25	CCL26	CCL27	CCL28	CX3CL1	XCL1	XCL2	CXCR1	CXCR2	CXCR3	CXCR4	CXCR5	CXCR6	CXCR7
		2.914e-06	5.93113e-06	2.01348e-07	2.01348e-07	0.0181518	0.0579165	0.000524307	1.59853e-05	0.392174	0.00157479	1.13689e-19	0.000650739	4.39976e-08	2.05176e-12	0.741025	8.13588e-11	0.245372	0.188482	3.19115e-11	0.70939	1.76899e-05	0.209044	2.58163e-05	1.25597e-19	5.46562e-16	0.0169027	0.952283	0.00136462	2.36841e-05	1.07741e-07	4.68072e-05	0.343729	1.49655e-05	4.86808e-05	0.0101682	0.0175138	0.434706	1.75261e-11	0.0770509	3.90559e-07	1.27019e-07	0.557062	0.000630325	0.00925897	1.91336e-05	2.03452e-05	0.0110303	3.69502e-06
[truncated: 12 more columns]

## Sheet: Ligand Log2
		CXCL1	CXCL2	CXCL3	CXCL4	CXCL5	CXCL6	CXCL7	CXCL8	CXCL9	CXCL11	CXCL12	CXCL13	CXCL14	CXCL16	CCL1	CCL2	CCL3	CCL4	CCL5	CCL7	CCL8	CCL11	CCL13	CCL14	CCL15	CCL16	CCL17	CCL18	CCL19	CCL20	CCL21	CCL22	CCL23	CCL24	CCL25	CCL26	CCL27	CCL28	CX3CL1	XCL1	XCL2
GSM215051	Biopsy of the normal mucosa of the colon from patient #1	6.48308	7.37662	6.98142	6.98142	4.62083	4.94588	3.26996	6.57298	8.45098	4.22233	10.8085	9.18018	12.9702	8.86901	3.89641	9.35374	6.74044	6.25909	9.98445	5.27216	8.80123	9.15965	8.76733	10.5905	11.8019	4.99343	4.81814	9.18188	9.82231	9.97794	9.63236	5.39427	7.64576	7.89025	7.42997	4.92096	6.59342	11.3614	5.82809	8.20239	6.25036
GSM215052	Biopsy of the normal mucosa of the colon from patient #2	9.7279	9.87677	9.85485	9.85485	5.41206	5.21433	7.37302	7.40472	10.6305	7.08614	11.138	10.5455	12.5871	9.07156	3.23274	9.30906	8.48372	6.19434	10.9785	3.8516	7.72346	8.67792	8.19144	10.3308	12.1092	3.23694	5.3409	11.7906	10.2107	13.1716	8.91691	3.37717	7.47488	7.59211	5.81652	6.8267	5.62005	12.5646	3.9339	7.82191	7.75962
GSM215053	Biopsy of the normal mucosa of the colon from patient #3	7.2712	6.21517	7.67479	7.67479	5.02783	3.31552	3.335	7.02615	7.67124	4.51424	11.0687	5.83592	13.0785	8.76867	3.73284	10.345	7.98548	7.31738	10.5407	3.30441	8.92908	10.4205	8.1497	10.4819	11.5061	7.41459	3.82764	9.13647	6.67927	9.68883	7.26564	4.09367	2.73842	8.15458	6.96236	4.51366	2.42585	11.8037	4.29006	7.59001	6.99002
GSM215054	Biopsy of the normal mucosa of the colon from patient #4	8.58438	7.66946	7.19076	7.19076	1.85879	5.85361	8.01976	7.50863	7.9192	7.5166	11.116	8.5767	12.5384	9.51626	3.20886	9.40181	5.9024	6.80752	9.52211	4.78105	8.6637	9.21768	8.90449	10.2389	11.4959	7.43297	6.39468	8.25793	9.09005	9.71062	8.50513	4.02565	8.00551	7.8703	4.79623	4.86355	6.09511	11.7414	4.18706	7.55667	7.16771
GSM215055	Biopsy of the normal mucosa of the colon from patient #5	8.72949	7.62309	8.51971	8.51971	6.27438	4.41632	2.79197	7.65847	9.17876	6.70776	11.5687	9.80015	13.1928	9.13863	3.10075	9.71089	7.41996	7.15433	10.6785	5.56056	7.73719	9.89643	8.17092	9.85824	12.0637	6.62047	6.25012	10.2485	9.44289	11.7395	8.70589	3.84345	5.26953	8.00084	3.74998	6.15811	3.84934	11.7891	7.41034	7.49847	6.77348
GSM215056	Biopsy of the normal mucosa of the colon from patient #6	9.51535	9.03326	9.02321	9.02321	4.83328	6.27297	2.86371	6.95948	9.63677	6.25437	11.9626	10.8365	13.4294	9.5255	6.03888	10.4817	7.96316	8.62215	10.631	5.59954	8.46657	10.4851	7.75753	10.5749	11.7441	3.45321	4.35847	10.1348	10.071	12.4209	9.36788	6.12337	6.57536	8.88341	7.6646	4.59761	4.47842	12.1226	5.63606	8.09794	6.7721
GSM215057	Biopsy of the normal mucosa of the colon from patient #7	10.2308	10.5975	10.1566	10.1566	6.12218	7.82688	3.45404	7.70901	8.90682	3.78048	11.936	13.7784	13.6007	9.41179	2.20895	9.8244	8.83975	8.18958	11.2861	4.53999	7.22124	9.09389	8.18619	9.46469	11.7687	3.91744	6.10434	11.6353	12.3849	12.7935	11.2236	7.8362	8.43106	8.80763	5.64547	3.68004	4.38569	11.9222	7.87684	7.11643	7.76178
GSM215058	Biopsy of the normal mucosa of the colon from patient #8	8.1592	8.61476	8.68463	8.68463	5.06812	6.72009	3.63494	6.87401	8.4756	6.28247	11.7877	12.4135	13.5451	8.89165	4.72604	8.49082	6.87567	7.71415	11.571	6.84308	10.3712	9.37448	10.4431	9.95041	12.0261	6.5827	3.43966	9.642	11.4137	11.6289	11.4591	4.64729	6.37555	7.93592	5.38012	6.46499	5.16119	11.4918	6.14231	8.11266	7.2863
GSM215059	Biopsy of the normal mucosa of the colon from patient #9	8.43305	8.50724	7.22455	7.22455	4.79103	5.54572	5.91425	7.51646	8.64544	4.41118	11.9927	11.4106	13.4038	9.71655	3.3307	9.98725	9.17705	8.43969	10.4903	4.99391	7.54247	8.89554	8.39866	10.6417	11.7296	5.22731	3.6474	12.944	10.7649	10.7405	9.7231	4.06565	9.42144	8.9563	5.94754	6.4608	1.86483	11.6815	7.73522	8.16207	7.42903
GSM215060	Biopsy of the normal mucosa of the colon from patient #10	8.89048	8.64094	8.4942	8.4942	3.44215	5.73491	1.39142	6.9202	8.17986	5.75654	11.985	9.65083	12.6188	9.32992	3.01103	9.68926	8.67369	7.93288	10.9483	4.69334	7.74698	9.19419	7.99587	10.1615	11.7218	5.92122	4.94535	7.99888	8.29131	10.3738	8.57034	3.48387	7.24453	8.60947	5.65401	3.71646	5.68939	11.2946	6.30669	8.42757	7.66081
GSM215061	Biopsy of the normal mucosa of the colon from patient #11	7.96489	7.5292	8.02353	8.02353	5.60062	5.12845	5.72092	6.45656	7.97622	4.1892	11.2898	7.04656	12.5733	8.99393	3.81684	9.94904	8.16388	7.50909	10.6636	4.5823	7.53619	9.44066	9.27485	10.0754	11.4801	5.57038	6.08229	9.50536	7.13658	11.3343	4.91771	2.34866	5.62863	7.19964	4.87808	4.97069	5.27285	11.9718	3.65409	6.97443	5.8751
GSM215062	Biopsy of the normal mucosa of the colon from patient #12	8.04381	7.79596	7.55196	7.55196	5.02698	6.80411	2.35306	4.30331	10.0785	6.73139	11.5892	11.8929	13.4488	8.9086	3.14492	9.86602	7.98945	8.71231	10.9464	4.67672	9.73593	9.91632	10.1834	9.87001	11.6571	3.83105	5.5826	10.6029	12.3189	11.6658	12.1446	8.23256	9.6401	9.06694	6.76993	3.4677	2.79129	11.4617	3.31096	9.04761	8.88394
GSM215063	Biopsy of the normal mucosa of the colon from patient #13	8.66311	9.30111	8.08879	8.08879	3.23409	7.75362	3.71333	7.87575	9.45212	6.31504	11.5811	9.79025	12.1418	9.68509	4.47132	9.88689	7.91612	7.5682	9.46216	4.46733	8.11999	9.93279	8.48815	9.54375	11.9109	4.75904	4.6334	10.3292	9.76451	11.2639	7.97903	5.20678	5.89007	9.12027	5.83606	6.73579	6.63606	11.8548	6.1427	8.15399	7.81578
GSM215064	Biopsy of the normal mucosa of the colon from patient #14	8.12229	8.10814	6.17105	6.17105	5.07631	7.3447	4.25428	6.29882	9.52969	6.39326	12.0773	11.371	13.4711	9.11328	3.64672	10.5377	8.32399	8.86874	11.5724	4.87688	10.7297	11.0042	10.539	10.0626	11.2264	3.75212	6.16512	9.38579	12.4054	10.1465	12.2951	6.2398	8.5682	8.38255	4.1916	6.72503	3.22628	11.1072	6.5062	8.88402	8.45707
GSM215065	Biopsy of the normal mucosa of the colon from patient #15	7.38544	7.53707	6.54307	6.54307	4.49172	7.22616	1.70234	7.4312	7.76075	6.35527	12.205	8.09147	13.3338	9.93167	1.78207	9.48192	7.37821	7.45095	9.19582	3.82636	7.57709	8.41581	8.90003	10.3898	11.6677	6.03814	5.06889	10.6133	8.82584	9.77621	8.81579	7.06746	7.86508	8.87017	6.01142	4.17595	5.80679	10.8263	4.19603	7.58921	7.46658
GSM215066	Biopsy of the normal mucosa of the colon from patient #16	6.6566	7.47877	5.91529	5.91529	2.6883	4.9742	6.08509	4.13236	8.37404	5.5635	11.9003	8.02317	12.3855	9.34794	2.04389	10.1272	3.71935	7.14489	10.0829	3.81409	7.68506	10.6361	8.23539	10.0634	11.5874	5.7563	5.77033	10.174	8.18314	8.96712	7.81376	5.32099	6.70208	7.36907	6.16673	5.46311	3.68074	11.6006	4.52663	8.12935	7.99279
GSM215067	Biopsy of the normal mucosa of the colon from patient #17	8.96491	9.37227	9.34897	9.34897	4.5814	6.69088	3.60653	9.36399	9.0109	6.95184	11.6968	10.8566	13.1832	9.9264	4.89267	10.6321	8.29924	8.13564	10.014	3.52976	8.09237	7.33777	4.28968	10.1888	11.3998	7.30592	3.87369	11.6438	11.8678	11.2677	11.1657	7.117	9.14233	8.28885	7.15426	6.58332	5.53623	11.301	8.13747	7.34367	8.13417
GSM215068	Biopsy of the normal mucosa of the colon from patient #18	7.6623	6.96435	6.68975	6.68975	4.73015	5.08932	2.36349	5.40389	8.67873	5.08486	11.4381	9.32919	13.0512	9.74004	3.6625	10.1818	7.83662	7.73979	10.0447	5.79835	9.6975	10.2833	10.1894	10.6202	11.6041	6.02597	4.16898	9.99921	8.75319	9.12317	8.58281	4.00703	3.01255	8.91783	3.83412	3.63343	6.33432	11.4135	4.09521	7.90241	7.65657
GSM215069	Biopsy of the normal mucosa of the colon from patient #19	7.79434	7.26935	6.57063	6.57063	4.77186	5.33673	2.64844	5.95874	6.96344	4.39184	12.0412	8.34505	12.6925	9.35896	3.35655	9.39484	7.03249	6.35868	10.67	4.9508	7.74601	10.1634	8.70795	10.32	11.3538	5.44917	3.42105	11.3121	8.65245	9.75898	9.18552	4.79296	5.8336	7.66429	6.11992	2.84946	5.37456	10.9807	5.38011	7.82383	7.90334
GSM215070	Biopsy of the normal mucosa of the colon from patient #20	8.18486	9.10117	8.45958	8.45958	-0.334998	4.98921	6.21572	8.00429	7.85139	3.1299	11.4932	9.66349	13.5275	9.56912	4.80966	10.0245	8.56555	8.63897	10.5518	5.5774	9.38711	9.19055	8.04658	10.5489	11.9025	4.36024	3.8506	10.1406	10.1199	11.0965	9.65295	4.51054	7.67129	8.31572	4.73653	4.48875	6.07073	11.191	4.53992	5.81422	6.43919
GSM215071	Biopsy of the normal mucosa of the colon from patient #21	8.30117	9.23214	7.69434	7.69434	2.85499	6.01754	8.06113	8.12707	7.10116	6.29019	11.786	9.51554	13.322	9.24658	3.81751	10.24	8.44825	8.01501	10.4076	5.80069	9.24989	10.5042	8.20805	10.6356	12.1383	6.81643	5.6138	9.35243	9.16317	11.0895	9.36283	4.20438	8.20748	7.92989	3.90339	5.55816	6.20623	11.1237	4.48052	7.79213	7.54009
GSM215072	Biopsy of the normal mucosa of the colon from patient #22	7.54994	7.94378	6.88548	6.88548	4.91114	5.06423	7.02529	7.85976	9.43673	6.78717	11.8345	11.4324	13.4921	9.03585	4.81518	10.7722	9.11864	8.73868	11.111	4.45033	11.09	10.5885	8.94273	10.4617	12.0145	5.57693	3.63447	10.0573	11.5237	11.7388	11.2125	7.37399	9.60397	6.97149	5.69363	5.48431	6.50659	10.6849	7.04007	8.70962	8.08329
GSM215073	Biopsy of the normal mucosa of the colon from patient #23	7.71381	8.19643	7.78305	7.78305	3.00176	5.8247	4.31747	6.62614	7.71135	2.45767	12.0866	8.36723	12.7942	8.68651	3.67945	9.28887	8.4894	7.46975	10.5467	4.64163	8.49309	9.67481	8.05932	10.1474	11.6399	5.5565	5.51415	10.2224	7.02923	10.5624	8.56944	4.17314	6.72167	7.1261	5.33727	5.91723	3.55723	11.3486	5.44518	7.55546	8.20108
GSM215074	Biopsy of the normal mucosa of the colon from patient #24	8.77413	7.99075	7.5736	7.5736	2.42008	7.344	4.75257	7.79575	7.48677	6.5446	11.6898	9.87174	12.7955	9.50877	4.46748	9.50579	8.68852	7.63377	10.8398	6.88599	8.57258	9.19384	8.0626	10.3236	11.5805	6.41294	2.6383	12.3834	9.35095	9.78882	8.83301	3.52855	5.39712	8.31106	6.36437	3.94114	6.24233	11.1071	5.12663	8.70912	8.11464
GSM215075	Biopsy of the normal mucosa of the colon from patient #25	7.25954	8.11885	6.54908	6.54908	2.36459	5.59482	4.40586	6.72356	7.46937	1.48706	11.5359	6.52727	12.8988	8.94151	3.50383	9.73214	8.9275	6.79279	9.42638	4.44649	8.56755	8.36903	8.57575	10.7002	12.1081	4.51411	5.09118	7.5969	5.36011	8.65607	8.75462	3.01928	4.95816	7.59969	4.17787	6.57292	2.15376	11.3882	3.97431	7.37243	6.71107
GSM215076	Biopsy of the normal mucosa of the colon from patient #26	7.83354	9.04127	7.59711	7.59711	3.62	6.52214	3.99598	7.75455	8.15542	5.01776	11.1573	10.9468	13.1983	8.84798	4.41139	9.52287	8.64707	8.18081	9.18025	5.33232	10.1863	10.7469	10.0438	10.5839	12.0118	2.79352	6.86953	11.1975	11.3164	10.0614	10.0708	6.48121	7.74655	7.30907	7.71401	3.66256	5.39074	10.8456	5.11263	7.55752	6.16754
GSM215077	Biopsy of the normal mucosa of the colon from patient #27	8.13001	8.27643	8.28186	8.28186	1.63811	6.40811	3.93117	7.76705	8.14948	3.11203	11.8905	9.32442	13.223	9.36689	3.58662	9.59573	6.43687	6.8875	8.78438	6.0654	8.93453	10.001	8.99108	10.6561	11.1927	4.14398	5.14939	11.072	9.75088	10.4839	8.90975	5.49122	6.15392	8.84184	6.20221	5.87962	5.00597	10.8107	5.00725	7.84248	6.83062
GSM215078	Biopsy of the normal mucosa of the colon from patient #28	8.21907	7.22948	8.05276	8.05276	3.3354	5.39426	3.44392	7.6236	8.76003	5.84843	11.9484	10.0621	13.1951	9.05684	3.44002	9.24879	8.174	7.40096	10.3554	2.94031	7.17029	8.42483	8.36477	10.177	11.3728	7.45855	6.47017	9.64279	9.7328	10.9834	9.39163	6.07736	7.57775	7.85565	6.982	4.28627	6.26712	10.817	6.92434	7.90533	6.40334
GSM215079	Biopsy of the normal mucosa of the colon from patient #29	7.9633	8.07178	7.10982	7.10982	4.14864	4.93046	5.21654	5.53953	7.78588	5.27174	10.8865	11.24	12.4367	9.14828	3.40606	8.1316	7.76206	7.64344	9.50377	4.80079	8.21755	8.9437	7.65177	10.1097	11.5972	3.03945	4.83822	10.6719	10.1934	10.3123	8.74851	3.34815	6.46447	7.57284	6.2305	6.44643	3.5571	11.5874	4.51312	6.70502	6.88772
GSM215080	Biopsy of the normal mucosa of the colon from patient #30	8.56531	8.27736	7.79082	7.79082	0.0108085	5.37751	6.02064	6.96095	7.97452	5.94004	11.3173	7.42793	12.7408	9.325	3.1888	9.79649	7.92289	8.37965	11.1678	3.92829	9.80413	9.89608	8.89637	9.96668	11.4633	6.05426	5.36954	11.3479	7.32642	10.4722	7.40841	5.60405	7.29918	6.92901	6.6629	6.09913	4.22431	11.4245	5.81362	7.60521	7.50993
GSM215081	Biopsy of the normal mucosa of the colon from patient #31	7.35062	8.19034	7.77538	7.77538	0.0126116	5.14037	2.41677	3.3473	8.29222	5.94721	11.7932	10.8185	13.5362	9.33218	3.13669	9.61759	7.51099	8.28439	10.6977	5.52982	10.338	10.5772	10.7423	10.574	11.7786	4.98933	5.78002	8.83672	10.4093	10.3104	10.6457	4.9239	6.98047	7.25706	4.4064	3.98026	5.39696	11.2042	5.93367	8.1925	8.5078
GSM215082	Biopsy of the normal mucosa of the colon from patient #32	9.63637	11.0426	10.6232	10.6232	-0.424852	4.3997	4.03869	8.65895	8.90971	6.75626	11.5849	12.5932	12.699	9.57799	4.15705	10.5107	9.28055	8.62018	11.2129	5.45922	8.86994	9.39678	7.78521	10.8321	11.9067	6.55582	7.02703	10.2602	11.475	12.1512	11.0351	5.2146	6.13441	8.05043	5.60306	7.19297	7.17469	11.3841	6.98913	7.79954	7.69443
GSM215083	Biopsy of a colorectal adenoma from patient #1	10.2652	10.6667	10.8774	10.8774	5.57275	6.29264	3.81949	10.7414	8.21042	8.59638	8.03986	5.7014	12.3604	9.54414	2.38877	7.55689	8.1005	8.75955	8.44941	5.12198	4.61366	9.97878	7.47034	8.49607	10.4798	6.52763	5.95662	8.57339	7.26034	12.505	7.54566	5.86239	2.25449	8.74228	3.94127	7.27103	3.91298	10.0633	3.90498	7.912	7.15199
GSM215084	Biopsy of a colorectal adenoma from patient #2	12.1624	12.4509	11.882	11.882	2.68889	8.56811	7.9442	12.1223	8.3086	8.97611	6.79033	7.32076	11.5899	10.7725	6.22243	8.28494	8.54252	9.38748	8.82843	4.70378	7.1621	7.4505	6.39274	8.63766	10.8681	4.49165	5.34795	11.2849	6.50178	13.6221	4.40185	3.89131	1.85405	9.61047	4.46081	4.03018	4.22228	10.9174	6.94524	7.29513	6.86777
GSM215085	Biopsy of a colorectal adenoma from patient #3	11.5984	11.2724	11.1771	11.1771	5.83366	6.15029	7.28101	10.4494	7.77448	6.84058	9.00672	6.85912	12.3195	9.7286	3.89386	7.35735	7.74674	7.71676	7.11494	6.47011	4.37858	9.52874	6.09885	8.8699	9.67806	2.49575	5.20128	4.40885	7.02399	13.8123	6.90189	7.33197	5.32888	10.3094	5.01836	7.72842	6.85114	10.6779	5.30723	2.99682	2.68968
GSM215086	Biopsy of a colorectal adenoma from patient #4	8.83823	9.56248	9.25926	9.25926	3.59759	5.29406	6.70693	8.68365	6.31629	8.35141	8.4249	2.69781	12.3093	10.5932	4.56443	8.1092	7.73129	6.93832	7.32207	7.11921	7.88286	10.1145	8.01157	8.30505	10.4606	5.49177	5.76597	7.01334	4.92991	12.3779	3.0815	5.5354	2.64686	8.56762	4.63822	8.49116	6.42185	10.0419	7.68398	4.83174	6.42979
GSM215087	Biopsy of a colorectal adenoma from patient #5	11.3302	10.6804	11.0942	11.0942	4.60377	5.59078	7.17235	11.7202	7.46954	8.35408	8.0131	1.00368	12.0968	10.6066	2.18118	7.50599	7.49498	6.55479	7.31887	5.3069	6.10016	9.58507	7.56864	8.23632	10.9624	2.10208	3.391	9.48372	3.673	12.7199	5.61802	3.8698	1.69591	9.46926	3.57569	5.55369	4.72336	10.956	6.33087	5.84923	4.10944
GSM215088	Biopsy of a colorectal adenoma from patient #6	11.0031	10.7338	10.5105	10.5105	6.10847	4.97004	7.08804	9.74341	8.36299	5.64825	9.46751	3.56888	12.8939	10.1558	3.30877	8.53334	6.81206	7.52856	7.68245	3.73547	4.92097	9.2281	6.1754	9.07782	10.4264	4.6689	6.56852	8.47752	5.05857	13.3261	5.70143	4.42338	3.66444	9.24008	6.81917	5.53732	3.26123	10.8833	8.14599	6.9984	6.04837
GSM215089	Biopsy of a colorectal adenoma from patient #7	11.1642	10.3136	10.967	10.967	4.53496	6.13227	5.16009	10.5157	7.17822	9.06138	8.18322	4.98614	12.5564	10.5481	2.24198	8.15005	8.17336	8.39152	9.7079	3.26632	6.49403	9.6379	7.1107	8.79455	11.4967	2.65504	5.07282	7.50618	6.9258	14.1865	4.08887	3.2167	1.16749	9.81559	4.15538	7.23453	5.41069	10.9368	7.08897	6.15263	6.18357
GSM215090	Biopsy of a colorectal adenoma from patient #8	12.1197	11.2212	11.7389	11.7389	5.55611	5.70779	4.90662	10.1868	8.12233	9.40521	7.14919	5.54193	11.2866	10.0197	4.72028	6.98319	7.59598	7.54092	7.71207	4.69059	4.64791	8.6318	4.2047	8.16101	10.5897	5.56286	3.93564	6.60729	4.67595	13.0992	6.63676	5.04995	3.04637	10.5053	3.0248	4.97181	3.49554	9.82696	7.24467	4.81856	2.12509
GSM215091	Biopsy of a colorectal adenoma from patient #9	10.284	8.96935	9.6629	9.6629	4.47275	7.11805	6.67124	8.81052	8.60459	8.29632	8.77042	3.83635	12.2453	9.73731	3.52701	8.71949	6.99167	6.97536	7.14243	5.66894	5.5205	10.8624	6.72548	8.75443	11.1861	4.12326	5.51858	8.27638	6.84894	11.9577	6.24742	3.53826	1.63272	9.73532	6.24948	5.89521	5.22222	10.4671	6.57929	3.94162	3.08075
GSM215092	Biopsy of a colorectal adenoma from patient #10	9.48307	9.94372	10.4495	10.4495	5.77287	5.6539	4.37174	9.55679	7.20218	7.94447	5.08517	6.2981	11.5591	10.4854	2.66422	7.18985	7.96979	7.8259	10.1261	4.06104	6.34585	7.95761	4.36494	8.1788	10.5002	6.12747	6.65817	6.31311	2.76055	11.5144	4.02382	3.97165	5.57676	9.06302	5.14216	6.99577	6.07385	8.96162	6.31781	8.31658	7.88872
GSM215093	Biopsy of a colorectal adenoma from patient #11	10.7941	10.9417	10.926	10.926	7.81315	5.18227	7.38879	9.92611	9.11173	8.29302	9.13287	6.31503	12.1907	10.3818	4.91137	7.68946	7.89702	8.09863	9.57265	6.01127	6.93321	9.6836	5.97609	9.13507	10.7372	6.664	4.50062	6.58688	8.37398	13.7252	7.07145	5.60625	3.33368	9.5347	6.5216	5.71798	6.99229	11.0672	6.96736	7.47438	4.96523
GSM215094	Biopsy of a colorectal adenoma from patient #12	11.0008	10.392	10.5366	10.5366	3.21718	9.00947	5.75672	11.4202	8.71728	8.91971	8.79227	0.468583	11.9797	10.0835	2.8986	9.48616	7.41386	8.59545	8.71705	4.66161	7.03567	10.7026	8.50328	8.48148	9.46016	4.96145	5.90504	7.60288	6.47853	12.2646	6.88028	5.27668	3.08244	11.4888	4.21666	7.79908	5.40417	9.08538	4.37154	6.63008	6.32681
GSM215095	Biopsy of a colorectal adenoma from patient #13	11.5652	11.6534	11.0801	11.0801	4.17258	7.05241	5.63827	11.1342	9.32943	7.44011	8.69577	6.03211	11.8545	10.6854	2.94178	8.49806	8.32744	8.95814	8.92604	4.8137	7.02148	7.1574	6.46608	8.19406	11.0642	6.11169	5.29882	8.89567	5.46363	14.303	2.04063	5.00853	2.14203	10.0028	7.05857	5.63872	2.49283	10.8633	6.83274	5.78278	5.04696
GSM215096	Biopsy of a colorectal adenoma from patient #14	10.4293	9.71621	10.1471	10.1471	4.5503	5.60584	6.26616	8.79983	7.15924	7.65805	8.70659	3.29057	12.774	10.2112	3.42429	9.00601	8.1662	7.99013	8.81669	2.72438	6.36464	9.32305	4.60999	8.25639	10.2793	3.67344	6.09521	8.06529	6.29073	13.4077	5.19516	4.67631	5.2033	8.98254	4.88464	6.26209	5.24107	10.0048	5.62807	6.5092	4.79476
GSM215097	Biopsy of a colorectal adenoma from patient #15	10.1378	9.91735	10.2033	10.2033	3.92037	6.92539	6.54319	10.4792	7.34167	8.77083	7.29092	3.76427	11.6796	10.5164	2.94413	7.99128	7.01257	6.78725	5.97256	3.93658	7.95395	10.1214	8.39174	8.66782	11.1303	6.89991	2.93541	7.87372	6.21191	12.0722	5.75949	6.62762	3.55808	10.1121	6.57161	7.17569	5.17127	10.4253	4.70264	2.54772	1.78052
GSM215098	Biopsy of a colorectal adenoma from patient #16	11.0227	11.1124	11.0193	11.0193	3.321	7.25309	7.08622	11.1576	11.2941	11.9428	8.32938	7.73762	10.9603	10.2611	4.24484	9.64415	8.87154	9.77202	9.79263	5.55216	8.05789	9.71626	8.40962	8.40169	10.3818	4.37825	3.33298	9.8856	3.00988	12.8338	4.38096	4.75305	5.49378	10.9025	4.18181	7.58242	5.97518	10.5751	6.26038	8.38064	8.04703
GSM215099	Biopsy of a colorectal adenoma from patient #17	7.33367	8.08442	7.97662	7.97662	4.96024	3.94985	5.43062	10.3768	6.61833	8.35267	7.17891	4.80667	11.117	10.7908	2.60198	6.93308	6.53965	6.51323	7.1472	5.41445	5.41257	7.53119	6.65794	7.78569	10.5244	2.26423	4.80309	7.37371	4.36639	10.8022	5.53551	3.3755	2.92962	9.05814	5.94197	6.24676	5.34001	9.47764	3.36524	4.47428	4.39082
GSM215100	Biopsy of a colorectal adenoma from patient #18	10.515	10.157	10.2951	10.2951	6.01114	5.82945	6.68818	12.7376	6.78636	8.35087	7.35775	5.90569	11.1687	10.8653	5.03824	7.28735	9.03332	8.13849	6.40388	5.82069	6.27761	5.79832	7.14573	8.33213	10.5517	4.83327	4.10366	9.03853	6.42892	12.2784	4.09195	4.00492	2.62068	10.464	6.06946	7.26922	4.57188	10.2646	6.01974	5.51757	4.32968
GSM215101	Biopsy of a colorectal adenoma from patient #19	9.59089	8.5679	9.44184	9.44184	2.66977	6.44054	5.18877	11.3635	8.94508	11.5315	7.33499	4.99806	11.443	10.5645	3.47481	8.92724	6.98761	6.80613	7.674	3.85939	7.45176	8.54798	6.74178	7.93896	10.8708	3.84461	4.96427	10.1127	3.60994	11.1233	7.31342	4.08158	2.8617	8.90739	3.91378	7.73711	5.58786	10.242	3.09666	6.57081	5.03498
GSM215102	Biopsy of a colorectal adenoma from patient #20	9.53295	9.2407	9.43154	9.43154	4.73646	6.56204	7.59698	10.8143	7.24695	8.24325	5.45183	1.81736	11.0898	10.6241	4.09002	7.57598	7.93661	8.09115	6.94499	5.98349	7.2583	7.22425	7.58192	9.03134	10.7935	4.17129	6.02784	11.6759	4.00151	13.1396	6.12452	4.0174	3.73187	8.36702	4.49932	4.2123	4.20772	10.4489	7.16812	6.25034	4.85978
GSM215103	Biopsy of a colorectal adenoma from patient #21	11.0122	11.2694	10.9833	10.9833	4.58425	7.9343	6.80734	10.0141	7.96232	7.31725	9.47983	5.26894	12.8144	10.1453	2.75822	9.67306	8.39928	8.43331	8.35455	4.90448	6.80256	11.9278	8.15094	9.28746	10.8751	3.80622	6.16256	9.08811	7.2409	12.0972	5.54596	6.443	2.5202	8.44349	5.52631	6.11181	5.91409	10.5288	6.91639	6.78078	6.1388
GSM215104	Biopsy of a colorectal adenoma from patient #22	11.5016	11.4688	11.4303	11.4303	5.73958	6.98853	6.42335	11.4762	6.27694	8.15801	8.00473	4.03736	11.9427	10.6271	2.3191	7.94054	7.96863	8.35055	6.14537	5.50915	6.60512	9.22514	6.90701	8.60473	10.6589	6.22121	4.80822	9.8407	5.2517	13.3135	5.81417	3.5746	2.38395	10.5121	5.99824	7.18403	5.92338	10.6829	7.67997	5.96229	3.33543
GSM215105	Biopsy of a colorectal adenoma from patient #23	9.17714	9.90116	9.53937	9.53937	6.73943	5.72848	5.55148	8.81637	9.24625	9.16823	7.8678	5.72364	12.3704	9.24316	3.41568	7.19084	8.35724	8.13505	9.11336	5.73972	2.10536	8.18754	4.53409	7.76285	9.4093	4.83028	6.15153	5.59266	6.84441	12.3852	6.61476	5.70928	1.46045	10.1255	4.87308	9.9038	6.83751	9.57191	7.42627	7.37786	6.69936
GSM215106	Biopsy of a colorectal adenoma from patient #24	9.99546	10.4966	10.3944	10.3944	2.54441	5.41211	6.75981	8.9619	8.5977	7.63482	8.9526	4.51165	12.0441	9.94436	2.28349	8.2473	6.44776	8.05403	8.69419	4.74007	6.97182	9.78385	5.81699	8.16944	10.0738	3.72341	3.26243	8.58599	5.88513	10.6226	3.69505	2.77188	3.51644	9.44331	6.45977	3.76879	5.85434	9.66432	3.33523	4.58368	6.06903
GSM215107	Biopsy of a colorectal adenoma from patient #25	12.3074	12.4862	11.8153	11.8153	6.22684	8.20151	6.42712	12.9383	8.78264	11.5034	7.61458	6.10105	10.4507	10.3592	3.53316	8.76992	8.92464	8.74767	6.50093	4.37079	7.63831	9.29131	7.67984	8.32119	10.7698	4.15377	5.5532	9.8159	5.91002	13.9163	5.26267	4.74982	2.87261	10.107	5.47155	6.82543	6.92916	10.5944	7.48348	4.34923	3.08162
GSM215108	Biopsy of a colorectal adenoma from patient #26	9.93555	10.1453	9.48127	9.48127	6.29183	5.37689	7.95761	9.44466	7.50442	7.8249	7.77404	2.99944	12.9773	10.1611	2.93127	7.99028	7.36723	8.41799	8.32314	3.73442	6.02661	8.2367	4.22219	7.52377	10.9806	3.61698	4.23101	7.58889	7.25193	12.1108	6.9311	5.24765	3.83781	8.86746	6.0243	6.85741	6.11876	9.94144	6.55404	6.63971	4.70954
GSM215109	Biopsy of a colorectal adenoma from patient #27	9.70741	9.75918	9.28203	9.28203	2.35859	5.48331	6.81102	9.59737	7.19056	7.11883	8.27549	2.702	13.0736	10.555	4.16888	8.22803	7.65336	5.53923	7.54465	6.51224	7.62553	9.70137	5.16379	8.9337	11.2527	3.3983	5.52055	8.52132	7.18292	12.7435	6.68716	7.32529	2.52939	9.41881	4.40098	7.20551	6.99946	10.6749	4.38787	5.47043	6.83883
GSM215110	Biopsy of a colorectal adenoma from patient #28	13.1131	12.8564	12.7405	12.7405	5.57926	5.2035	8.13664	12.7346	7.89422	10.3629	2.43537	2.5927	11.6916	10.9004	2.05964	8.36066	8.57035	9.10651	7.82654	5.46355	6.84854	6.76496	7.2621	4.7994	9.03739	3.88675	6.69939	7.67136	4.94271	14.4752	3.83123	3.94177	2.33493	7.71127	4.20293	3.98357	4.03596	10.3899	7.68919	8.04309	6.88446
GSM215111	Biopsy of a colorectal adenoma from patient #29	9.58727	9.66882	9.91249	9.91249	2.74154	5.78376	2.93646	8.67141	7.60338	8.02886	7.91101	3.44175	12.3948	10.6918	4.21258	7.53859	7.50178	7.50913	7.21923	5.32361	6.42097	8.64551	6.3378	7.36441	9.81685	2.17112	5.25871	8.81581	6.45237	13.1376	6.03404	6.33627	1.5863	9.89802	5.80233	6.20807	3.97139	10.3255	6.68283	7.02035	4.84303
GSM215112	Biopsy of a colorectal adenoma from patient #30	12.4181	12.2869	12.3314	12.3314	5.54982	8.31568	6.85469	13.179	8.85457	8.93934	8.67368	6.44879	11.8239	9.60114	2.78228	8.90592	8.80794	9.17533	7.3037	4.32274	6.71866	9.3963	7.7883	8.06944	10.1158	5.24101	3.37356	11.6228	6.94855	14.4436	4.32973	4.78167	2.72306	9.39463	3.5173	5.7862	4.48271	10.4693	5.74939	4.39641	5.58359
GSM215113	Biopsy of a colorectal adenoma from patient #31	10.4008	10.561	11.0879	11.0879	3.92982	5.2452	5.8278	8.04425	6.61032	7.51065	6.50983	3.42867	11.4201	9.29748	4.84604	6.54607	7.26929	6.16863	7.89528	4.63449	5.21808	6.79994	4.21015	8.45044	10.64	5.64764	6.27163	3.51465	6.87024	13.1657	6.08083	3.87142	2.18106	12.092	3.89993	10.2887	6.15489	9.76038	4.71324	7.25837	6.86271
GSM215114	Biopsy of a colorectal adenoma from patient #32	12.5094	12.333	12.5059	12.5059	5.47094	8.23091	6.73621	11.9644	7.43375	8.01668	7.86041	5.44199	13.621	10.4687	2.3081	7.43823	6.7869	7.61468	7.78093	3.74019	4.57188	8.86896	6.80071	9.4775	10.9586	1.94008	5.16	9.46327	6.84235	14.4421	2.72184	6.73512	3.25732	9.11223	3.6873	6.50776	6.41351	11.261	7.65615	6.47313	5.45525
		CXCL1	CXCL2	CXCL3	CXCL4	CXCL5	CXCL6	CXCL7	CXCL8	CXCL9	CXCL11	CXCL12	CXCL13	CXCL14	CXCL16	CCL1	CCL2	CCL3	CCL4	CCL5	CCL7	CCL8	CCL11	CCL13	CCL14	CCL15	CCL16	CCL17	CCL18	CCL19	CCL20	CCL21	CCL22	CCL23	CCL24	CCL25	CCL26	CCL27	CCL28	CX3CL1	XCL1	XCL2
	p	6.04316e-11	8.21969e-10	1.64051e-12	1.64051e-12	0.0064739	0.0719465	6.92103e-07	1.8963e-12	0.0489013	7.3312e-09	2.60009e-15	3.59578e-11	2.08493e-08	7.40386e-14	0.331521	4.99827e-12	0.682033	0.418444	1.06614e-13	0.795847	1.94495e-08	0.0171793	1.35023e-06	6.76112e-15	1.33928e-13	0.00897904	0.79737	1.53858e-06	9.71942e-11	6.1139e-11	3.0903e-12	0.623482	1.38412e-11	8.82599e-09	0.00969016	0.00129707	0.323633	5.04797e-12	0.0752504	4.26549e-07	4.71406e-08
	q	1.76978e-10	1.9824e-09	1.12102e-11	9.60873e-12	0.00947964	0.089388	1.18234e-06	9.71855e-12	0.0626548	1.66988e-08	1.06604e-13	1.13405e-10	4.07059e-08	1.01186e-12	0.377565	2.04929e-11	0.717009	0.463682	1.0928e-12	0.815743	3.98714e-08	0.0227211	2.21438e-06	1.38603e-13	1.09821e-12	0.0126945	0.79737	2.42622e-06	2.4906e-10	1.67113e-10	1.4078e-11	0.672705	4.72908e-11	1.90456e-08	0.0132432	0.00196963	0.379113	1.88151e-11	0.0907431	7.60371e-07	8.7853e-08
	diff	2.471	2.26896	2.79052	2.79052	1.14562	0.562219	1.98743	3.57559	-0.517083	3.1082	-3.86332	-5.27866	-1.03147	1.00879	-0.244469	-1.69939	-0.102933	0.181768	-2.46857	0.0655207	-2.42552	-0.670072	-2.08319	-1.95762	-1.17284	-0.964848	0.0655258	-1.94191	-3.79102	2.14587	-3.95863	-0.173991	-3.97976	1.57356	-0.727323	1.36451	0.363701	-1.09863	0.626226	-1.76217	-2.13981
	-LogQ	9.75208	8.70281	10.9504	11.0173	2.02321	1.04872	5.92726	11.0124	1.20305	7.77731	12.9722	9.94537	7.39034	11.9949	0.423008	10.6884	0.144476	0.33378	11.9615	0.0884466	7.39934	1.64357	5.65475	12.8582	11.9593	1.89638	0.0983403	5.61507	9.6037	9.77699	10.8515	0.172176	10.3252	7.72021	1.87801	2.70562	0.421232	10.7255	1.04219	6.11897	7.05624

## Sheet: Receptor Log2
		CXCR1	CXCR2	CXCR3	CXCR4	CXCR5	CXCR6	CXCR7	CCR1	CCR2	CCR3	CCR4	CCR5	CCR6	CCR7	CCR8	CCR9	CCR10	CX3CR1	XCR1
GSM215051	Biopsy of the normal mucosa of the colon from patient #1	5.46838	4.05988	7.39841	9.29027	6.21486	7.76145	8.01564	8.56335	8.02502	6.23422	4.05021	7.34336	6.77918	8.44114	5.43054	7.10432	4.98999	7.09801	5.31403
GSM215052	Biopsy of the normal mucosa of the colon from patient #2	6.75411	5.45441	7.02284	9.42386	6.66886	8.00621	8.24019	8.83372	8.35753	2.60021	2.88394	8.58084	5.71932	7.14558	2.84385	5.54478	7.02504	7.12066	3.31776
GSM215053	Biopsy of the normal mucosa of the colon from patient #3	7.25095	6.98207	5.10049	8.97584	6.81433	8.07867	8.54074	8.90388	8.28228	3.92729	3.71793	8.88167	5.84846	6.58909	3.75493	2.89557	5.28892	6.65765	5.51845
GSM215054	Biopsy of the normal mucosa of the colon from patient #4	7.91606	5.81753	6.57078	8.83016	6.98966	7.6717	8.37549	9.53085	8.13218	6.65264	4.0204	8.57077	7.05234	7.32294	5.60208	5.70697	4.82643	7.91379	4.41577
GSM215055	Biopsy of the normal mucosa of the colon from patient #5	4.43032	6.02116	6.90137	9.92071	4.02215	8.02794	8.26642	8.8202	8.66475	6.13441	4.35147	9.08309	7.12088	8.05348	6.28653	6.26908	7.46284	7.69617	3.12685
GSM215056	Biopsy of the normal mucosa of the colon from patient #6	5.16555	6.62863	7.34689	10.0467	7.27435	8.40566	8.36982	9.33311	9.12881	4.2862	3.92229	9.11591	7.13365	8.30625	7.27715	6.72746	8.64589	7.81098	5.86748
GSM215057	Biopsy of the normal mucosa of the colon from patient #7	4.72449	6.90806	7.56737	11.8449	8.30973	8.4772	9.24371	9.38002	8.40593	4.93811	4.76323	9.49799	7.72335	9.3655	4.73233	6.70863	7.31826	8.38614	6.49518
GSM215058	Biopsy of the normal mucosa of the colon from patient #8	7.4164	6.3367	7.54605	11.0472	7.23729	8.28944	8.59755	8.93643	8.62888	7.18649	3.49322	8.83378	7.20439	9.28158	3.2328	6.03609	6.05018	7.72494	6.26514
GSM215059	Biopsy of the normal mucosa of the colon from patient #9	7.28848	3.56388	7.57331	10.9024	6.81188	7.79235	9.44419	9.57896	9.21911	6.31431	5.20755	9.61447	7.81436	8.25281	2.79208	6.16003	7.64261	7.92848	3.76825
GSM215060	Biopsy of the normal mucosa of the colon from patient #10	4.59012	3.83002	7.18651	10.0894	7.27573	8.44308	9.3839	8.97662	9.22752	4.88005	4.28858	8.85546	5.94831	7.8862	6.37888	6.19298	7.18498	6.92979	4.9698
GSM215061	Biopsy of the normal mucosa of the colon from patient #11	7.0001	5.92038	6.44112	9.08692	5.32115	8.72112	8.94719	8.6556	8.69762	3.61443	3.7565	9.04933	5.62422	6.73204	2.87841	5.55017	7.72154	7.58614	6.27362
GSM215062	Biopsy of the normal mucosa of the colon from patient #12	4.36342	3.7145	7.86315	11.3538	8.11734	8.69033	8.76886	9.24385	9.32498	6.85282	3.38153	9.86582	7.40823	9.78089	2.13798	5.41474	8.18158	8.22831	6.78374
GSM215063	Biopsy of the normal mucosa of the colon from patient #13	5.72274	5.29193	5.87666	9.28314	6.76646	7.83991	8.33927	8.86333	9.58912	7.06966	5.74945	8.54752	6.15408	6.28948	4.22134	5.37492	6.00749	7.95905	6.78444
GSM215064	Biopsy of the normal mucosa of the colon from patient #14	7.75523	6.49179	7.09922	11.1096	7.24266	9.08448	9.11369	9.41823	9.31371	7.79356	5.49829	9.47187	7.18631	10.3987	4.05466	6.3166	7.70692	8.48822	6.09999
GSM215065	Biopsy of the normal mucosa of the colon from patient #15	6.57357	5.55785	6.22692	9.49783	5.31724	7.23709	9.40651	8.79934	8.81546	5.11007	4.87979	8.30805	6.06304	6.88387	5.29345	6.4348	6.89782	8.11517	5.49596
GSM215066	Biopsy of the normal mucosa of the colon from patient #16	6.56127	5.46387	7.39334	8.98325	4.93976	7.82881	8.46888	8.78572	8.45997	5.83618	5.36664	8.24293	5.8611	7.20236	3.49796	2.8282	6.33524	7.1319	6.14413
GSM215067	Biopsy of the normal mucosa of the colon from patient #17	5.58438	6.72389	6.9556	11.8911	8.05411	8.54353	9.64575	9.05791	9.00478	5.41702	6.71515	8.62776	7.57698	9.49499	4.23952	7.11714	7.05033	8.22598	6.03084
GSM215068	Biopsy of the normal mucosa of the colon from patient #18	4.698	4.72126	4.55188	9.94517	6.62681	7.62694	8.79421	8.74583	8.97708	6.13321	3.90639	8.87749	6.72935	6.78076	1.84907	6.51173	7.02525	8.42166	6.46215
GSM215069	Biopsy of the normal mucosa of the colon from patient #19	4.67958	3.573	7.66388	9.20429	6.15095	6.60111	9.27939	8.7631	8.02235	5.11572	4.60731	8.27136	5.52173	7.72298	3.45871	6.10261	6.81703	6.91675	6.14359
GSM215070	Biopsy of the normal mucosa of the colon from patient #20	6.31355	5.89765	7.38762	10.7114	4.99297	8.40939	8.02661	9.00314	8.54431	6.27382	4.74225	8.80847	7.26579	7.98647	3.16026	6.74424	7.38002	7.62436	5.23317
GSM215071	Biopsy of the normal mucosa of the colon from patient #21	7.52103	5.94092	5.09022	10.6162	6.45646	7.86052	9.41448	8.63102	8.26618	3.56462	4.61146	8.24881	5.53358	7.24682	4.92123	6.42412	7.5482	8.52151	4.58069
GSM215072	Biopsy of the normal mucosa of the colon from patient #22	4.93863	6.0514	6.80155	11.2435	7.32522	8.4636	9.1317	9.11934	8.61195	6.68264	3.58964	9.37431	7.97201	9.98132	4.03097	6.93673	6.88024	8.68756	7.61309
GSM215073	Biopsy of the normal mucosa of the colon from patient #23	5.22789	2.80755	7.56773	10.3761	6.84587	7.80226	8.99464	9.34113	9.08895	6.75577	2.62749	7.6781	6.33657	6.38951	2.8473	5.81701	8.08185	6.43947	4.40903
GSM215074	Biopsy of the normal mucosa of the colon from patient #24	7.76185	5.75608	7.95881	10.9432	6.88517	8.06232	9.58709	9.28336	8.49601	6.29839	5.74022	8.92791	6.71905	8.24902	3.52942	6.34786	7.59095	7.78929	6.08506
GSM215075	Biopsy of the normal mucosa of the colon from patient #25	7.22707	6.02697	6.31197	8.95158	6.50688	7.75306	8.48068	8.18492	8.38531	5.31404	3.32772	8.6148	5.01459	8.0078	6.30219	5.48429	6.98673	6.81324	5.6013
GSM215076	Biopsy of the normal mucosa of the colon from patient #26	5.29189	3.78353	6.81388	10.5612	5.216	7.61064	8.29106	9.23762	8.4197	6.81109	3.66379	8.58077	7.09986	8.92618	6.99267	5.77946	7.27566	8.20516	4.50832
GSM215077	Biopsy of the normal mucosa of the colon from patient #27	5.52443	5.34726	5.15028	9.94205	4.62795	7.40946	9.55434	8.37044	7.96638	3.87944	4.87394	6.51	5.34111	8.06023	3.78372	6.35551	6.6237	7.38207	5.47059
GSM215078	Biopsy of the normal mucosa of the colon from patient #28	6.081	6.29772	5.95401	10.5933	6.65525	7.04522	8.38179	8.82037	8.96683	5.52454	4.9385	9.29919	6.95993	8.27196	6.18204	6.61565	7.4625	6.51161	5.20656
GSM215079	Biopsy of the normal mucosa of the colon from patient #29	6.4186	4.64803	6.79918	9.51978	5.43386	7.65446	7.77992	8.37399	7.98706	5.85448	2.13415	6.89527	6.31229	7.43334	4.04251	5.64575	6.44047	6.57409	2.92845
GSM215080	Biopsy of the normal mucosa of the colon from patient #30	3.61529	4.68861	5.55159	10.1137	6.15814	8.43885	8.6391	8.17217	8.53579	3.97844	6.00467	8.79434	6.84972	7.0166	4.46023	5.97862	7.34368	8.27702	5.91701
GSM215081	Biopsy of the normal mucosa of the colon from patient #31	6.26688	6.70113	7.48857	10.3926	7.81009	7.64689	9.11164	8.84811	9.11374	5.68075	2.36117	8.27413	7.03675	8.6195	2.80948	5.32813	7.54563	7.66369	7.09
GSM215082	Biopsy of the normal mucosa of the colon from patient #32	4.7261	4.49907	6.63416	11.4872	8.33301	8.05746	8.89468	8.4126	8.11162	4.84547	4.80918	8.27738	5.66484	9.07829	3.69554	6.63894	7.25084	7.7689	4.59497
GSM215083	Biopsy of a colorectal adenoma from patient #1	5.58358	4.67515	5.85336	8.56942	5.55815	8.00041	7.66188	8.79938	5.97829	6.43991	5.64292	7.89212	4.2158	7.95026	4.25039	6.47138	6.40581	5.82985	2.48283
GSM215084	Biopsy of a colorectal adenoma from patient #2	6.65429	7.67723	4.87496	8.54889	4.15562	8.41315	7.9834	8.36566	6.72919	6.20405	3.34385	8.09022	6.00478	6.82684	6.73042	6.21988	5.5649	6.36741	5.98793
GSM215085	Biopsy of a colorectal adenoma from patient #3	7.22198	6.79769	7.46228	9.4176	3.20867	7.97181	8.68877	9.06337	6.50394	5.17069	3.04801	8.34917	7.47984	7.26197	3.38725	7.33892	5.47067	6.53395	3.93369
GSM215086	Biopsy of a colorectal adenoma from patient #4	5.58406	5.90891	5.34044	7.81166	6.53554	6.63198	6.81805	8.47436	5.62495	3.05043	7.22691	7.81558	3.60469	4.33741	6.2126	6.57817	7.16987	6.70036	6.40581
GSM215087	Biopsy of a colorectal adenoma from patient #5	6.15109	6.72826	6.58109	8.79699	4.10949	7.1606	8.26404	8.87286	7.57032	5.25236	3.18613	6.91829	2.47166	6.94471	5.16059	4.32595	6.53783	5.80605	4.42324
GSM215088	Biopsy of a colorectal adenoma from patient #6	7.48772	7.36208	7.60734	9.23734	6.54017	7.83678	8.09309	9.54102	7.51769	6.24917	6.0197	7.23489	7.5499	7.93404	4.70003	4.68228	7.36912	7.39171	3.20575
GSM215089	Biopsy of a colorectal adenoma from patient #7	4.94998	7.2058	5.82468	9.19351	5.33622	6.97115	7.59015	8.17611	7.29809	5.59679	1.60462	8.27262	5.97218	6.05183	3.43551	4.86154	5.75027	6.91157	4.64334
GSM215090	Biopsy of a colorectal adenoma from patient #8	3.60523	7.90709	6.69473	9.86311	3.00514	7.43242	7.21633	8.01512	7.08169	4.15586	2.4788	7.08176	6.49834	5.70412	3.55826	5.39003	4.29707	5.63069	3.03697
GSM215091	Biopsy of a colorectal adenoma from patient #9	6.05598	4.97147	5.15008	9.31688	5.33548	7.4678	8.29271	8.4387	7.49487	4.89801	3.71813	7.90322	6.18927	7.23295	5.40489	4.91117	6.65824	6.27317	3.417
GSM215092	Biopsy of a colorectal adenoma from patient #10	7.15278	6.64926	6.52287	8.70549	3.40252	8.39987	8.31024	8.16332	6.64129	5.2996	4.26926	8.64122	3.81735	7.06277	3.47544	5.63487	6.17263	5.93898	6.01114
GSM215093	Biopsy of a colorectal adenoma from patient #11	7.66606	6.40664	6.36566	8.38355	6.49604	8.4547	8.03856	8.62957	6.39198	4.80845	7.54237	8.73915	6.15112	8.11588	4.41931	7.28991	8.25173	6.31499	6.47376
GSM215094	Biopsy of a colorectal adenoma from patient #12	5.65891	7.56824	6.14564	9.72183	4.74416	8.45452	8.20969	8.79619	7.50371	6.10436	4.73999	7.44855	6.0724	7.16557	6.15901	4.23955	7.10245	7.93068	4.86334
GSM215095	Biopsy of a colorectal adenoma from patient #13	4.48704	7.24303	6.22023	10.2192	5.68316	7.8936	8.54322	8.36542	7.46438	4.4752	2.32581	7.69067	6.05607	7.55939	4.76815	3.16266	5.69566	6.41412	4.01499
GSM215096	Biopsy of a colorectal adenoma from patient #14	7.19154	5.08325	6.94465	8.83508	3.67886	8.02336	9.12319	8.08581	7.26164	6.40466	2.94575	8.27977	5.92925	6.4343	3.34846	5.40488	6.675	7.11907	1.42321
GSM215097	Biopsy of a colorectal adenoma from patient #15	5.09143	5.87153	5.71109	8.37025	4.092	7.78087	7.4136	8.65622	5.80662	3.59862	4.99862	7.45969	6.38073	7.99626	3.00227	5.91701	3.30361	5.78429	4.40959
GSM215098	Biopsy of a colorectal adenoma from patient #16	5.38567	6.54393	6.57223	9.07682	5.36863	8.08265	8.63691	8.81319	7.2384	2.43396	6.06275	8.69778	5.80186	6.81178	3.97135	2.84206	6.19972	4.25364	5.61808
GSM215099	Biopsy of a colorectal adenoma from patient #17	6.28044	4.83168	6.20257	8.64487	3.76344	7.14705	9.09743	8.11944	4.7264	2.05922	4.14314	7.16208	5.1892	6.96897	6.16131	3.55507	2.22452	5.68563	6.2335
GSM215100	Biopsy of a colorectal adenoma from patient #18	7.36847	5.81932	6.54506	8.38531	5.84774	7.81782	7.91723	8.37897	5.5258	3.97777	3.42176	7.34087	6.14082	5.09933	4.52258	3.32546	5.875	4.54628	4.04501
GSM215101	Biopsy of a colorectal adenoma from patient #19	6.03717	6.51655	5.8787	8.96567	6.3362	6.61191	8.74872	8.47711	5.94177	4.49905	3.32156	7.51019	6.1204	6.83226	4.74167	6.77446	4.98317	5.48554	4.63633
GSM215102	Biopsy of a colorectal adenoma from patient #20	5.31552	6.49443	7.05068	8.57339	3.82636	7.25814	7.25618	8.4675	6.64688	5.92549	4.67486	8.04267	3.34236	6.94108	1.92945	4.57081	4.18311	6.37952	5.09381
GSM215103	Biopsy of a colorectal adenoma from patient #21	3.33258	5.30755	6.27456	9.48765	6.40124	7.60045	8.53919	8.95027	7.32562	3.60923	3.5927	8.40116	6.19098	7.23901	5.82626	5.67732	4.46205	7.57749	2.89411
GSM215104	Biopsy of a colorectal adenoma from patient #22	7.2171	7.2882	5.33093	9.85463	5.62391	7.36865	8.48594	8.04518	6.10314	2.3883	2.51305	7.45421	3.31461	6.96416	5.25781	3.56955	5.58761	6.52729	5.75838
GSM215105	Biopsy of a colorectal adenoma from patient #23	6.75642	5.70103	6.3757	9.40863	4.90307	8.01451	7.87225	7.98742	6.74829	5.58855	2.56103	8.0319	3.87111	7.26342	5.50481	5.88699	5.32975	5.00302	3.72092
GSM215106	Biopsy of a colorectal adenoma from patient #24	5.43654	5.5974	7.09977	9.37598	6.07314	7.72854	8.30258	8.61499	7.2247	4.97337	5.73842	8.46239	5.90744	6.94473	4.20067	5.16071	6.06816	5.86073	3.30987
GSM215107	Biopsy of a colorectal adenoma from patient #25	7.28316	7.22235	7.57953	9.83774	1.59045	6.7976	7.74807	8.63079	7.4835	3.18196	2.36352	6.11663	3.83572	6.87296	5.95844	5.76823	5.54207	6.32707	1.82379
GSM215108	Biopsy of a colorectal adenoma from patient #26	3.80634	6.1743	4.60023	8.81369	5.83224	8.11669	8.031	8.23991	6.54263	4.23466	5.01661	8.21789	2.45093	7.5037	7.0001	4.84148	2.27143	5.5372	5.15524
GSM215109	Biopsy of a colorectal adenoma from patient #27	5.56559	6.79284	6.50884	8.70593	2.22637	8.15772	8.06005	9.1133	7.06352	6.22211	4.00165	7.93167	3.32894	7.23829	3.46265	7.08864	7.0368	6.30647	3.83275
GSM215110	Biopsy of a colorectal adenoma from patient #28	3.73853	7.79792	6.64356	8.13578	6.0671	8.35287	7.28876	7.93495	7.09907	3.60436	4.18002	8.42524	3.98115	7.4207	5.96488	6.34429	3.86005	6.55589	7.22142
GSM215111	Biopsy of a colorectal adenoma from patient #29	6.11506	5.67288	6.0772	9.45458	5.33168	7.18039	7.77081	7.90152	7.28906	6.05354	3.51773	7.40654	6.53628	7.39235	4.45432	5.71372	7.08025	4.70865	4.02795
GSM215112	Biopsy of a colorectal adenoma from patient #30	4.64303	7.7739	6.46174	10.4485	5.78109	7.19809	9.14332	8.19588	6.83355	6.4181	5.59745	7.81728	5.79678	7.20556	5.36526	5.12956	5.8343	6.21038	4.25032
GSM215113	Biopsy of a colorectal adenoma from patient #31	4.61484	5.68392	7.03856	9.14659	6.17261	7.00397	7.54115	7.90424	5.77275	5.27784	2.92567	6.87188	3.33851	5.63398	5.6431	1.00894	3.56019	6.43003	6.25865
GSM215114	Biopsy of a colorectal adenoma from patient #32	6.51803	8.74706	5.33597	9.89587	6.22521	7.65191	8.9125	8.68462	7.12957	6.2012	5.83977	7.71898	5.94033	7.0536	5.20788	4.47041	6.89858	5.90615	2.39656
		CXCR1	CXCR2	CXCR3	CXCR4	CXCR5	CXCR6	CXCR7	CCR1	CCR2	CCR3	CCR4	CCR5	CCR6	CCR7	CCR8	CCR9	CCR10	CX3CR1	XCR1
	p	0.631193	9.73739e-05	0.0402455	4.50575e-07	4.77816e-06	0.0111774	1.10006e-06	0.00015856	2.78268e-14	0.0437373	0.566287	1.83925e-05	7.91785e-05	0.000167234	0.104182	0.00873949	5.16315e-05	2.25241e-11	0.00231112
	q	0.631193	0.000205567	0.0509776	2.85364e-06	1.8157e-05	0.0151694	5.2253e-06	0.000301264	5.28709e-13	0.051938	0.597747	5.8243e-05	0.000188049	0.000288858	0.116438	0.0127731	0.000140143	2.13979e-10	0.00365927
	-LogQ	0.199838	3.68705	1.29262	5.5446	4.74096	1.81903	5.28189	3.52105	12.2768	1.28451	0.223482	4.23476	3.72573	3.53932	0.933904	1.8937	3.85343	9.66963	2.43661
	diff	-0.153163	1.14107	-0.466265	-1.093	-1.5672	-0.323724	-0.685317	-0.440183	-1.91274	-0.725102	-0.169421	-0.82802	-1.40921	-1.10105	0.514539	-0.841788	-1.41148	-1.51093	-1.04707
