# Supplementary material for: Insights of Expression Profile of Chemokine Family in Inflammatory Bowel Diseases and Carcinogenesis
Source: Int J Mol Sci. 2024 Oct 9;25(19):10857. doi: 10.3390/ijms251910857 (PMC11476924; doi:10.3390/ijms251910857)
Supplement: Supplementary file 1 [file ijms-25-10857-s001.zip › GDS3119 Summary.xlsx]

## Sheet: Original Log2
Sample	Title		CXCL1	CXCL2	CXCL3	CXCL4	CXCL5	CXCL6	CXCL7	CXCL8	CXCL9	CXCL10	CXCL11	CXCL12	CXCL13	CXCL14	CXCL16	CXCL17	CCL1	CCL2	CCL3	CCL4	CCL5	CCL7	CCL8	CCL11	CCL13	CCL14	CCL15	CCL16	CCL17	CCL18	CCL19	CCL20	CCL21	CCL22	CCL23	CCL24	CCL25	CCL26	CCL27	CCL28	CX3CL1	XCL1	XCL2	CXCR1	CXCR2	CXCR3	CXCR4
GSM240023	colonic_mucosa_non_inflamed_721	1	6.1	5.37	5.41	5.44	3.28	2.69	2.96	5.41	4.59	5.53	3.44	8.44	5.35	9.82	7.51	4.24	3.64	7.75	5.74	6.35	6.27	3	5.29	4.37	4.83	7.15	8.48	3.32	4.36	7.38	6.11	8.57	7.2	4.79	6.36	5.27	3.36	3.47	2.97	8.07	5.76	3.85	3.27	5.45	3.24	4.72	6.63
GSM240024	colonic_mucosa_non_inflamed_722	1	3.83	4.93	4.62	5.13	2.47	2.64	2.77	3.88	3.87	4.31	2.84	6.97	4.38	9.15	6.31	3.91	3.29	4.42	4.56	4.83	6.93	3.04	6	4.76	5.41	7.12	8.59	3.18	4.27	3.97	5.16	6.64	5.31	4.44	4.58	4.84	3.04	3.18	3.09	8.01	5.09	4.71	4.06	4.99	2.82	4.59	5.49
GSM240025	colonic_mucosa_non_inflamed_728	1	3.96	4.11	4.82	5.55	2.69	2.58	2.82	3.4	4.67	4.28	3.25	8.12	7.34	9.13	6.62	4.39	3.64	5.23	4.51	5.11	6.12	2.93	3.67	4.91	4.14	6.99	8	3.25	4.7	5.11	6.85	6.67	6.95	4.73	3.97	4.83	3.29	3.24	2.96	7.74	5.41	3.91	3.87	4.96	2.84	4.39	6.9
GSM240026	colonic_mucosa_non_inflamed_741	1	3.29	4.37	4.58	4.3	2.62	2.54	2.82	3.84	6.87	5.43	3.05	7.88	10.4	10.77	6.09	4.11	3.36	5.91	5.04	5.83	7.71	2.82	6.42	5.33	5.29	7.39	8.4	3.3	4.23	7.32	10.17	8.49	10.54	5.83	6.3	4.97	3.11	3.57	3.36	8.04	5.51	4.67	4.72	5.14	2.96	4.97	9.87
GSM240027	colonic_mucosa_non_inflamed_743	1	3.99	4.71	4.93	5.39	2.68	2.75	2.92	3.3	3.75	4.07	2.88	6.91	4.25	9.67	6.99	4.38	3.9	4.78	4.36	4.78	5.34	3.2	3.71	3.98	4.51	6.67	8.76	3.27	4.22	5.8	5.02	7.38	5.81	4.6	4.04	4.81	3.57	3.22	3.08	8.21	5.4	3.79	3.85	5.05	3.37	4.51	5.88
GSM239617	Colonic_mucosa_inflammation_26	2	6.82	8.63	8.89	5.67	2.48	4.44	3.19	7.62	9.06	7.76	4.87	8.49	9.7	11.44	6.8	4.21	3.46	7.95	6.56	7.67	8.29	3.28	5.03	8.63	4.92	7.34	7.86	3.63	4.25	7.29	9.85	10.18	9.38	5.42	5.46	5.67	3.69	3.39	3.28	8.54	5.54	5.06	4.93	5.31	4.22	5.21	8.76
GSM239618	colonic_mucosa_inflammation_30	2	10.28	9.39	9.32	6.26	5.61	5.51	3.16	9.07	9.5	7.73	6.64	7.52	8.83	9.76	7.15	4.25	3.42	6.73	6.68	7.23	6.72	3.21	5.5	8.18	5.82	5.98	8.17	3.42	4.65	9.48	8.1	10.14	8.39	5.1	3.59	6.97	3.43	3.61	3.1	8.97	5.55	3.86	3.86	5.33	4.09	4.67	8.64
GSM239714	colonic_mucosa_inflamation_76	2	8.71	9	9.38	6.79	4.12	6.25	3.07	7.97	8.92	7.72	6.59	7.14	8.3	10.85	7.08	4.37	3.42	8.82	5.9	7.67	7.03	3.67	7.49	9.39	6.41	7.67	7.72	3.45	4.41	6.65	7.09	9.46	7.98	5.45	3.35	6.47	3.53	3.56	3.29	8.74	5.92	4.55	4.05	5.26	5.05	5.01	8.2
GSM239716	colonic_mucosa_inflamation_93	2	10.37	8.36	8.77	6.06	6.06	6.31	3.15	8.16	8.89	7.86	6.36	8.47	11.1	11.23	6.62	4.2	3.33	8.71	6.08	7.4	7.08	3.49	5.66	9.16	4.78	7.62	7.83	3.39	4.45	7.94	9.93	8.84	8.45	5.86	4.37	5.65	3.51	3.52	3.22	8.66	5.8	4.74	3.93	4.93	4.54	4.8	9.29
GSM239717	colonic_mucosa_inflamation_94	2	8.57	8.6	8.93	6.34	7.26	4.73	3.28	8.4	7.02	7.09	5.52	6.11	5.47	10.63	7.24	4.1	3.33	6.05	6.27	7.02	7.04	3.15	5.04	7.33	6.14	6.41	8.16	3.22	4.12	7.91	5.37	10.23	6.11	4.66	3.75	6.64	3.39	3.85	3.04	9.47	5.3	4.01	3.7	5.13	4.76	4.67	7.28
GSM239718	colonic_mucosa_inflamation_95	2	9.99	10.01	10.35	6.57	8.22	6.32	4	10.09	9.02	8.35	5.66	6.06	8.65	7.9	7.45	4.46	3.32	7.86	7.76	8.31	6.48	3.57	6.98	7.75	5.52	6.94	8.07	3.47	4.1	9.54	7.01	10.19	7.67	5.13	3.98	6.82	3.35	3.81	3.04	8.84	5.73	3.92	3.28	5.39	5.61	4.51	7.65
GSM239719	colonic_mucosa_inflamation_119	2	9.62	8.54	8.77	6.6	6.5	7	3.39	7.9	7.65	6.09	5.47	7.99	10.25	10.12	6.93	4.26	3.43	6.94	6.08	6.59	5.46	3.29	4.32	9.04	5.19	7.13	7.17	3.53	4.11	9.05	8.32	9.44	8.37	5	3.86	6.07	3.4	3.75	3.12	8.03	5.69	3.71	3.31	4.95	4.91	4.82	9.73
GSM239720	colonic_mucosa_inflamation_125	2	9.28	8.74	8.77	6.37	5.6	7.1	3.37	7.59	8.82	8.75	7.87	6.91	7.84	10.26	6.83	4.3	3.17	7.46	6.25	7.54	7.67	3.07	6.4	8.36	6.58	6.98	8.35	3.22	4.25	8.71	6.78	9.92	5.93	5.51	3.72	6.97	3.25	3.38	2.87	9.67	5.94	4.36	3.93	5.36	4.69	4.84	7.33
GSM239723	colonoc_mucosa_non_inflamed_30	3	9.36	7.73	7.58	6.3	3.29	4.18	3.06	10.51	9.08	6.1	3.91	7.38	6.72	9.73	7.02	4.33	3.4	6	6.7	7.53	6.23	2.97	4.32	8.03	5.41	6.49	8.57	3.39	4.42	9.04	7.05	9.39	7.54	5.1	3.47	6.87	3.58	3.54	3.4	8.74	5.45	3.9	3.39	5.2	4.31	4.92	8.03
GSM239725	colonic_mucosa_non_inflamed_75	3	4.33	4.52	4.58	5.05	2.58	2.83	2.68	4.1	3.93	4.31	2.77	8.1	3.2	10.08	6.77	4.24	3.59	6	4.92	5.36	5.98	3.2	3.77	5.2	4.72	6.87	8.13	3.15	4.26	7.93	4.42	5.44	5.92	4.57	3.64	5.33	3.46	3.28	3.36	7.6	5.18	3.94	3.7	5.06	2.94	4.59	6.57
GSM239726	colonic_mucosa_non_inflamed_93	3	4.17	4.84	5.29	5.1	2.45	2.6	2.87	4.32	6.7	6.33	3.21	7.59	8.56	10.86	6.09	4.07	3.63	6.5	4.78	6.19	8.11	3.15	6.25	7.05	5.69	7.41	8.46	3.53	4.39	6.81	8.77	8.14	8.93	5.25	5.39	5.25	3.49	3.63	3.15	8.47	5.37	5.11	4.6	5.25	3.25	4.67	7.27
GSM239727	colonic_mucosa_non_inflamed_94	3	9.05	7.57	8.15	6.29	2.65	4.33	3.15	8.07	8.04	8.29	7.69	6.34	6.59	10.36	7.32	4.14	3.39	5.93	6.36	7.12	7.15	3.32	4.74	7.14	7.07	6.7	8.19	3.38	4.16	7.85	5.75	9.6	5.82	4.99	3.84	6.33	3.48	3.65	3.27	8.99	5.58	4.19	4.16	5.31	4.98	4.59	6.92
GSM239729	colonic_mucosa_non_inflamed_95	3	7.37	5.19	5.32	5.02	2.87	3.1	3.07	5	4.82	5	3.12	6.3	3.94	7.52	6.74	4.02	3.49	6.39	4.76	5.51	4.87	3.1	4.4	7.1	5.5	6.78	8.25	3.5	4.23	5.5	4.49	8.03	5.51	4.8	3.36	5.64	3.46	3.6	3.13	7.98	5.44	3.39	3.24	5.19	3.07	4.28	5.23
GSM239730	colonic_mucosa_non_inflamed_122	3	4.52	5.03	4.84	5.03	2.76	3.04	2.89	3.92	5.92	5.98	3.53	8.43	8.45	10.71	6.36	4.22	3.14	6.45	5.48	6.3	8.32	3.14	7	7.64	6.61	7.8	8.06	3.56	4.24	6.31	7.9	8.54	7.92	4.85	4.81	6.1	3.53	3.15	3.13	8.37	5.61	5.31	5	5.11	3.23	4.68	8.09
GSM239731	colonic_mucosa_non_inflamed_123	3	2.93	6.02	6.21	4.93	2.62	2.96	2.87	4.44	8.38	8.48	8.06	7.81	6	10.54	7.1	4.01	3.25	7	5.7	6.87	9.3	2.84	4.9	6.91	5.99	6.82	8.51	3.42	4.09	7.07	7.51	8.82	6.22	4.96	4.81	5.14	3.36	3.45	2.98	8.4	5.94	6.3	5.72	4.99	3.2	4.91	6.07
GSM239732	colonic_mucosa_non_inflamed_125	3	4.39	4.86	4.71	5.35	2.85	2.94	3.13	3.76	6.37	7.02	3.72	7.6	4.55	10.43	6.18	4.4	3.53	6.56	4.91	5.77	6.83	3.15	7.05	6	6.83	7.21	8.33	3.23	4.33	6.01	6.38	6.82	5.69	4.73	3.61	6.47	3.26	3.14	3.05	8.64	5.41	4.49	4.26	5.47	2.92	4.59	5.72
GSM240022	colonic_mucosa_non_inflamed_76	3	4.61	4.44	4.65	5.38	2.69	2.86	2.83	4.28	5.69	6.19	3.12	7.34	6.73	10.08	6.17	4.35	3.87	6.75	5.27	6.5	7.23	3.15	7.31	6.57	8.04	7.43	8.27	3.55	4.17	5.59	6.85	6.49	7.07	5.09	3.72	5.57	3.49	3.57	3.03	8.01	5.69	5.36	4.72	5.34	2.94	4.6	5.55
GSM240028	colonic_mucosa_non_inflamed_744	3	11.48	8.08	8.36	7.06	7.61	6.94	4.27	9.38	9.1	7.21	4.81	8.88	8.85	9.44	7.41	4.58	3.63	8.41	7.12	7.24	5.94	3.15	6.57	7.28	6.12	7.48	7.43	3.43	4.42	8.8	6.32	8.16	8.04	5.42	3.9	6.12	3.58	3.85	3.4	7.89	5.69	4.11	3.81	5.12	4.37	5.08	8.08
GSM240029	colonic_mucosa_non_inflamed_758	3	6.01	5.87	5.35	5.8	2.76	2.87	2.85	4.71	4.39	5.64	3.1	7.67	2.78	10.41	6.43	4.16	3.43	6.05	6.09	5.97	6.84	2.82	6.02	4.03	5.9	7.53	8.41	3.29	3.99	5.36	4.36	7.75	6.37	4.85	3.83	5.07	3.65	3.05	2.87	8.7	5.25	4.48	3.77	5.24	2.92	4.87	5.69
GSM240030	colonic_mucosa_non_inflamed_877	3	11.21	8.74	8.89	7.14	8.59	7.81	3.85	8.45	7.57	7.48	5.83	7.53	9.18	9.67	7.4	4.66	3.14	7.02	7.18	7.46	7.26	2.72	4.88	7.92	5.37	6.66	7.99	3.18	4.11	9.42	8.69	8.96	8.12	5.52	3.76	5.91	3.22	3.26	2.97	8.65	5.83	4.06	3.61	5.06	3.76	4.73	9
GSM240031	colonic_mucosa_non_inflamed_881	3	11.28	9.84	9.54	6.4	8.72	8.1	5.47	9.45	9.35	8.75	5.83	8.61	11.11	9.01	7.13	4.26	3.58	8.92	7.65	7.81	7.16	3.34	6.97	10.16	6.29	8.31	7.44	3.15	4.15	9.17	10.39	7.88	9.78	5.47	4.01	6.28	3.46	3.69	3.19	7.75	6.36	4.26	3.58	5.54	5.8	4.86	9.01
[truncated: 15 more columns]

## Sheet: Ligand Log2
Sample	Title		CXCL1	CXCL2	CXCL3	CXCL4	CXCL5	CXCL6	CXCL7	CXCL8	CXCL9	CXCL10	CXCL11	CXCL12	CXCL13	CXCL14	CXCL16	CXCL17	CCL1	CCL2	CCL3	CCL4	CCL5	CCL7	CCL8	CCL11	CCL13	CCL14	CCL15	CCL16	CCL17	CCL18	CCL19	CCL20	CCL21	CCL22	CCL23	CCL24	CCL25	CCL26	CCL27	CCL28	CX3CL1	XCL1	XCL2
GSM240023	colonic_mucosa_non_inflamed_721	1	6.1	5.37	5.41	5.44	3.28	2.69	2.96	5.41	4.59	5.53	3.44	8.44	5.35	9.82	7.51	4.24	3.64	7.75	5.74	6.35	6.27	3	5.29	4.37	4.83	7.15	8.48	3.32	4.36	7.38	6.11	8.57	7.2	4.79	6.36	5.27	3.36	3.47	2.97	8.07	5.76	3.85	3.27
GSM240024	colonic_mucosa_non_inflamed_722	1	3.83	4.93	4.62	5.13	2.47	2.64	2.77	3.88	3.87	4.31	2.84	6.97	4.38	9.15	6.31	3.91	3.29	4.42	4.56	4.83	6.93	3.04	6	4.76	5.41	7.12	8.59	3.18	4.27	3.97	5.16	6.64	5.31	4.44	4.58	4.84	3.04	3.18	3.09	8.01	5.09	4.71	4.06
GSM240025	colonic_mucosa_non_inflamed_728	1	3.96	4.11	4.82	5.55	2.69	2.58	2.82	3.4	4.67	4.28	3.25	8.12	7.34	9.13	6.62	4.39	3.64	5.23	4.51	5.11	6.12	2.93	3.67	4.91	4.14	6.99	8	3.25	4.7	5.11	6.85	6.67	6.95	4.73	3.97	4.83	3.29	3.24	2.96	7.74	5.41	3.91	3.87
GSM240026	colonic_mucosa_non_inflamed_741	1	3.29	4.37	4.58	4.3	2.62	2.54	2.82	3.84	6.87	5.43	3.05	7.88	10.4	10.77	6.09	4.11	3.36	5.91	5.04	5.83	7.71	2.82	6.42	5.33	5.29	7.39	8.4	3.3	4.23	7.32	10.17	8.49	10.54	5.83	6.3	4.97	3.11	3.57	3.36	8.04	5.51	4.67	4.72
GSM240027	colonic_mucosa_non_inflamed_743	1	3.99	4.71	4.93	5.39	2.68	2.75	2.92	3.3	3.75	4.07	2.88	6.91	4.25	9.67	6.99	4.38	3.9	4.78	4.36	4.78	5.34	3.2	3.71	3.98	4.51	6.67	8.76	3.27	4.22	5.8	5.02	7.38	5.81	4.6	4.04	4.81	3.57	3.22	3.08	8.21	5.4	3.79	3.85
GSM239617	Colonic_mucosa_inflammation_26	2	6.82	8.63	8.89	5.67	2.48	4.44	3.19	7.62	9.06	7.76	4.87	8.49	9.7	11.44	6.8	4.21	3.46	7.95	6.56	7.67	8.29	3.28	5.03	8.63	4.92	7.34	7.86	3.63	4.25	7.29	9.85	10.18	9.38	5.42	5.46	5.67	3.69	3.39	3.28	8.54	5.54	5.06	4.93
GSM239618	colonic_mucosa_inflammation_30	2	10.28	9.39	9.32	6.26	5.61	5.51	3.16	9.07	9.5	7.73	6.64	7.52	8.83	9.76	7.15	4.25	3.42	6.73	6.68	7.23	6.72	3.21	5.5	8.18	5.82	5.98	8.17	3.42	4.65	9.48	8.1	10.14	8.39	5.1	3.59	6.97	3.43	3.61	3.1	8.97	5.55	3.86	3.86
GSM239714	colonic_mucosa_inflamation_76	2	8.71	9	9.38	6.79	4.12	6.25	3.07	7.97	8.92	7.72	6.59	7.14	8.3	10.85	7.08	4.37	3.42	8.82	5.9	7.67	7.03	3.67	7.49	9.39	6.41	7.67	7.72	3.45	4.41	6.65	7.09	9.46	7.98	5.45	3.35	6.47	3.53	3.56	3.29	8.74	5.92	4.55	4.05
GSM239716	colonic_mucosa_inflamation_93	2	10.37	8.36	8.77	6.06	6.06	6.31	3.15	8.16	8.89	7.86	6.36	8.47	11.1	11.23	6.62	4.2	3.33	8.71	6.08	7.4	7.08	3.49	5.66	9.16	4.78	7.62	7.83	3.39	4.45	7.94	9.93	8.84	8.45	5.86	4.37	5.65	3.51	3.52	3.22	8.66	5.8	4.74	3.93
GSM239717	colonic_mucosa_inflamation_94	2	8.57	8.6	8.93	6.34	7.26	4.73	3.28	8.4	7.02	7.09	5.52	6.11	5.47	10.63	7.24	4.1	3.33	6.05	6.27	7.02	7.04	3.15	5.04	7.33	6.14	6.41	8.16	3.22	4.12	7.91	5.37	10.23	6.11	4.66	3.75	6.64	3.39	3.85	3.04	9.47	5.3	4.01	3.7
GSM239718	colonic_mucosa_inflamation_95	2	9.99	10.01	10.35	6.57	8.22	6.32	4	10.09	9.02	8.35	5.66	6.06	8.65	7.9	7.45	4.46	3.32	7.86	7.76	8.31	6.48	3.57	6.98	7.75	5.52	6.94	8.07	3.47	4.1	9.54	7.01	10.19	7.67	5.13	3.98	6.82	3.35	3.81	3.04	8.84	5.73	3.92	3.28
GSM239719	colonic_mucosa_inflamation_119	2	9.62	8.54	8.77	6.6	6.5	7	3.39	7.9	7.65	6.09	5.47	7.99	10.25	10.12	6.93	4.26	3.43	6.94	6.08	6.59	5.46	3.29	4.32	9.04	5.19	7.13	7.17	3.53	4.11	9.05	8.32	9.44	8.37	5	3.86	6.07	3.4	3.75	3.12	8.03	5.69	3.71	3.31
GSM239720	colonic_mucosa_inflamation_125	2	9.28	8.74	8.77	6.37	5.6	7.1	3.37	7.59	8.82	8.75	7.87	6.91	7.84	10.26	6.83	4.3	3.17	7.46	6.25	7.54	7.67	3.07	6.4	8.36	6.58	6.98	8.35	3.22	4.25	8.71	6.78	9.92	5.93	5.51	3.72	6.97	3.25	3.38	2.87	9.67	5.94	4.36	3.93
GSM239723	colonoc_mucosa_non_inflamed_30	3	9.36	7.73	7.58	6.3	3.29	4.18	3.06	10.51	9.08	6.1	3.91	7.38	6.72	9.73	7.02	4.33	3.4	6	6.7	7.53	6.23	2.97	4.32	8.03	5.41	6.49	8.57	3.39	4.42	9.04	7.05	9.39	7.54	5.1	3.47	6.87	3.58	3.54	3.4	8.74	5.45	3.9	3.39
GSM239725	colonic_mucosa_non_inflamed_75	3	4.33	4.52	4.58	5.05	2.58	2.83	2.68	4.1	3.93	4.31	2.77	8.1	3.2	10.08	6.77	4.24	3.59	6	4.92	5.36	5.98	3.2	3.77	5.2	4.72	6.87	8.13	3.15	4.26	7.93	4.42	5.44	5.92	4.57	3.64	5.33	3.46	3.28	3.36	7.6	5.18	3.94	3.7
GSM239726	colonic_mucosa_non_inflamed_93	3	4.17	4.84	5.29	5.1	2.45	2.6	2.87	4.32	6.7	6.33	3.21	7.59	8.56	10.86	6.09	4.07	3.63	6.5	4.78	6.19	8.11	3.15	6.25	7.05	5.69	7.41	8.46	3.53	4.39	6.81	8.77	8.14	8.93	5.25	5.39	5.25	3.49	3.63	3.15	8.47	5.37	5.11	4.6
GSM239727	colonic_mucosa_non_inflamed_94	3	9.05	7.57	8.15	6.29	2.65	4.33	3.15	8.07	8.04	8.29	7.69	6.34	6.59	10.36	7.32	4.14	3.39	5.93	6.36	7.12	7.15	3.32	4.74	7.14	7.07	6.7	8.19	3.38	4.16	7.85	5.75	9.6	5.82	4.99	3.84	6.33	3.48	3.65	3.27	8.99	5.58	4.19	4.16
GSM239729	colonic_mucosa_non_inflamed_95	3	7.37	5.19	5.32	5.02	2.87	3.1	3.07	5	4.82	5	3.12	6.3	3.94	7.52	6.74	4.02	3.49	6.39	4.76	5.51	4.87	3.1	4.4	7.1	5.5	6.78	8.25	3.5	4.23	5.5	4.49	8.03	5.51	4.8	3.36	5.64	3.46	3.6	3.13	7.98	5.44	3.39	3.24
GSM239730	colonic_mucosa_non_inflamed_122	3	4.52	5.03	4.84	5.03	2.76	3.04	2.89	3.92	5.92	5.98	3.53	8.43	8.45	10.71	6.36	4.22	3.14	6.45	5.48	6.3	8.32	3.14	7	7.64	6.61	7.8	8.06	3.56	4.24	6.31	7.9	8.54	7.92	4.85	4.81	6.1	3.53	3.15	3.13	8.37	5.61	5.31	5
GSM239731	colonic_mucosa_non_inflamed_123	3	2.93	6.02	6.21	4.93	2.62	2.96	2.87	4.44	8.38	8.48	8.06	7.81	6	10.54	7.1	4.01	3.25	7	5.7	6.87	9.3	2.84	4.9	6.91	5.99	6.82	8.51	3.42	4.09	7.07	7.51	8.82	6.22	4.96	4.81	5.14	3.36	3.45	2.98	8.4	5.94	6.3	5.72
GSM239732	colonic_mucosa_non_inflamed_125	3	4.39	4.86	4.71	5.35	2.85	2.94	3.13	3.76	6.37	7.02	3.72	7.6	4.55	10.43	6.18	4.4	3.53	6.56	4.91	5.77	6.83	3.15	7.05	6	6.83	7.21	8.33	3.23	4.33	6.01	6.38	6.82	5.69	4.73	3.61	6.47	3.26	3.14	3.05	8.64	5.41	4.49	4.26
GSM240022	colonic_mucosa_non_inflamed_76	3	4.61	4.44	4.65	5.38	2.69	2.86	2.83	4.28	5.69	6.19	3.12	7.34	6.73	10.08	6.17	4.35	3.87	6.75	5.27	6.5	7.23	3.15	7.31	6.57	8.04	7.43	8.27	3.55	4.17	5.59	6.85	6.49	7.07	5.09	3.72	5.57	3.49	3.57	3.03	8.01	5.69	5.36	4.72
GSM240028	colonic_mucosa_non_inflamed_744	3	11.48	8.08	8.36	7.06	7.61	6.94	4.27	9.38	9.1	7.21	4.81	8.88	8.85	9.44	7.41	4.58	3.63	8.41	7.12	7.24	5.94	3.15	6.57	7.28	6.12	7.48	7.43	3.43	4.42	8.8	6.32	8.16	8.04	5.42	3.9	6.12	3.58	3.85	3.4	7.89	5.69	4.11	3.81
GSM240029	colonic_mucosa_non_inflamed_758	3	6.01	5.87	5.35	5.8	2.76	2.87	2.85	4.71	4.39	5.64	3.1	7.67	2.78	10.41	6.43	4.16	3.43	6.05	6.09	5.97	6.84	2.82	6.02	4.03	5.9	7.53	8.41	3.29	3.99	5.36	4.36	7.75	6.37	4.85	3.83	5.07	3.65	3.05	2.87	8.7	5.25	4.48	3.77
GSM240030	colonic_mucosa_non_inflamed_877	3	11.21	8.74	8.89	7.14	8.59	7.81	3.85	8.45	7.57	7.48	5.83	7.53	9.18	9.67	7.4	4.66	3.14	7.02	7.18	7.46	7.26	2.72	4.88	7.92	5.37	6.66	7.99	3.18	4.11	9.42	8.69	8.96	8.12	5.52	3.76	5.91	3.22	3.26	2.97	8.65	5.83	4.06	3.61
GSM240031	colonic_mucosa_non_inflamed_881	3	11.28	9.84	9.54	6.4	8.72	8.1	5.47	9.45	9.35	8.75	5.83	8.61	11.11	9.01	7.13	4.26	3.58	8.92	7.65	7.81	7.16	3.34	6.97	10.16	6.29	8.31	7.44	3.15	4.15	9.17	10.39	7.88	9.78	5.47	4.01	6.28	3.46	3.69	3.19	7.75	6.36	4.26	3.58
Sample	Title		CXCL1	CXCL2	CXCL3	CXCL4	CXCL5	CXCL6	CXCL7	CXCL8	CXCL9	CXCL10	CXCL11	CXCL12	CXCL13	CXCL14	CXCL16	CXCL17	CCL1	CCL2	CCL3	CCL4	CCL5	CCL7	CCL8	CCL11	CCL13	CCL14	CCL15	CCL16	CCL17	CCL18	CCL19	CCL20	CCL21	CCL22	CCL23	CCL24	CCL25	CCL26	CCL27	CCL28	CX3CL1	XCL1	XCL2
	differ	1-2	4.971	4.21075	4.2755	1.1705	2.98325	3.3175	0.46825	4.384	3.86	2.94475	3.0305	-0.32775	2.4235	0.56575	0.3085	0.06275	-0.206	1.947	1.6055	2.04875	0.49725	0.34325	0.7845	3.81	0.834	-0.05525	-0.52975	0.15225	-0.0635	2.40525	1.14425	2.25	0.623	0.38825	-1.04	1.4635	0.16975	0.27275	0.028	0.851	0.24975	0.09025	-0.08025
	t-test	1-2	1.00446e-05	2.30455e-08	7.12175e-09	0.00042534	0.0039311	1.33117e-05	0.0055985	1.95131e-06	3.24004e-05	3.18965e-05	2.40407e-05	0.522607	0.064608	0.330319	0.20523	0.477989	0.0520266	0.0102785	0.000504659	6.71068e-05	0.329075	0.00881299	0.257585	5.6346e-07	0.0401812	0.846652	0.0191546	0.0442219	0.5846	0.00522414	0.282948	0.000144902	0.497662	0.152494	0.0648992	0.000140827	0.099165	0.0211518	0.748003	0.00499011	0.0770958	0.743988	0.790358

## Sheet: Receptor Log2
Sample	Title		CXCR1	CXCR2	CXCR3	CXCR4	CXCR5	CXCR6	CXCR7	CCR1	CCR2	CCR3	CCR4	CCR5	CCR6	CCR7	CCR8	CCR9	CCR10	CX3CR1	XCR1
GSM240023	colonic_mucosa_non_inflamed_721	1	5.45	3.24	4.72	6.63	4.23	4.92	5.74	5.23	3.21	3.24	3.24	5.37	9.65	4.79	3.49	3	3.33	3.69	2.71
GSM240024	colonic_mucosa_non_inflamed_722	1	4.99	2.82	4.59	5.49	3.99	4.22	5.44	3.93	3.02	3.44	3.1	5.09	10.14	4.3	3.14	3.19	3.2	3.41	2.64
GSM240025	colonic_mucosa_non_inflamed_728	1	4.96	2.84	4.39	6.9	4.27	4.51	4.57	4.03	3.05	3.2	3.22	4.83	9.69	4.81	3.19	3.05	3.52	3.22	2.88
GSM240026	colonic_mucosa_non_inflamed_741	1	5.14	2.96	4.97	9.87	4.86	5.36	4.85	4.48	3.11	3.1	3.19	6.28	9.67	8.66	3.34	3.18	3.66	4	2.84
GSM240027	colonic_mucosa_non_inflamed_743	1	5.05	3.37	4.51	5.88	4.44	4.81	5.24	4.14	3.22	3.4	3.53	5.01	9.8	4.49	3.29	2.88	4.29	2.96	3.13
GSM239617	Colonic_mucosa_inflammation_26	2	5.31	4.22	5.21	8.76	4.32	5.97	5.76	5.68	3.87	3.87	3.37	6.44	9.82	8.12	3.35	3.21	4.62	4.27	3.04
GSM239618	colonic_mucosa_inflammation_30	2	5.33	4.09	4.67	8.64	4.28	5.32	5.03	5.89	3.44	3.43	3.38	5.68	9.86	6.03	3.42	2.9	4.35	3.12	2.96
GSM239714	colonic_mucosa_inflamation_76	2	5.26	5.05	5.01	8.2	4.74	5.73	7.9	6.17	4.04	4.24	3.42	5.87	9.76	5.05	3.45	3.02	4.37	3.55	3.14
GSM239716	colonic_mucosa_inflamation_93	2	4.93	4.54	4.8	9.29	4.83	5.29	5.1	6.68	3.83	3.89	3.25	5.86	9.72	8.23	3.62	3.17	3.97	4.16	2.91
GSM239717	colonic_mucosa_inflamation_94	2	5.13	4.76	4.67	7.28	4.38	5.66	6.35	5.88	3.31	5.05	3.29	5.96	9.68	4.56	3.48	3.18	4.7	3.48	3.07
GSM239718	colonic_mucosa_inflamation_95	2	5.39	5.61	4.51	7.65	4.31	5.3	6.04	5.88	3.56	3.64	3.32	5.68	9.98	5.02	3.5	3.12	4.89	3.06	2.96
GSM239719	colonic_mucosa_inflamation_119	2	4.95	4.91	4.82	9.73	4.22	5.45	5.83	5.75	3.63	3.15	3.39	5.32	9.83	6.29	3.56	3.07	4.53	3.5	2.94
GSM239720	colonic_mucosa_inflamation_125	2	5.36	4.69	4.84	7.33	4.59	5.33	6	6.29	4	4.45	3.22	6.04	10.08	4.78	3.55	3	5.17	4	2.75
GSM239723	colonoc_mucosa_non_inflamed_30	3	5.2	4.31	4.92	8.03	4.37	5.71	4.56	5.25	3.7	4.05	3.43	5.62	9.94	4.94	3.26	3.11	4.39	3.08	2.9
GSM239725	colonic_mucosa_non_inflamed_75	3	5.06	2.94	4.59	6.57	4.16	4.93	4.3	4.1	3.41	3.51	3.32	5.31	10.02	4.19	3.33	3.01	4.09	3.13	2.95
GSM239726	colonic_mucosa_non_inflamed_93	3	5.25	3.25	4.67	7.27	4.73	5.43	4.34	5.39	3.23	3.83	3.33	5.9	10.29	6.23	3.36	2.99	3.97	3.89	3.15
GSM239727	colonic_mucosa_non_inflamed_94	3	5.31	4.98	4.59	6.92	4.33	5.8	5.94	5.63	3.14	4.92	3.44	5.96	9.98	4.64	3.24	2.96	4.17	3.37	2.78
GSM239729	colonic_mucosa_non_inflamed_95	3	5.19	3.07	4.28	5.23	4.14	4.67	4.81	5.38	3.02	3.47	3.15	5.28	10.39	4.12	3.5	3.02	3.66	2.91	3.11
GSM239730	colonic_mucosa_non_inflamed_122	3	5.11	3.23	4.68	8.09	4.31	5.61	5.21	4.88	3.4	3.52	3.47	6.14	9.64	5.46	3.43	3.08	3.63	3.43	2.73
GSM239731	colonic_mucosa_non_inflamed_123	3	4.99	3.2	4.91	6.07	4.24	6.32	5.24	5.35	3.1	3.27	3.14	6.49	10.29	4.71	3.44	3.25	3.74	3.28	2.89
GSM239732	colonic_mucosa_non_inflamed_125	3	5.47	2.92	4.59	5.72	4.62	4.61	4.8	4.76	3.57	3.64	3.47	5.63	10.08	4.09	3.26	2.87	3.63	3.55	2.91
GSM240022	colonic_mucosa_non_inflamed_76	3	5.34	2.94	4.6	5.55	4.77	5.07	5.54	5.07	3.61	3.73	3.46	5.33	10.07	4.7	3.36	3.2	3.73	3.36	3.17
GSM240028	colonic_mucosa_non_inflamed_744	3	5.12	4.37	5.08	8.08	4.38	5.48	6.82	6.01	3.27	3.53	3.43	5.51	9.55	6.03	3.29	3.08	4.67	3.56	3.13
GSM240029	colonic_mucosa_non_inflamed_758	3	5.24	2.92	4.87	5.69	4.27	4.41	5.88	4.79	3.52	3.13	3.13	5.88	10.23	4.19	3.32	3.16	4.62	4.39	2.69
GSM240030	colonic_mucosa_non_inflamed_877	3	5.06	3.76	4.73	9	4.55	5.42	7.71	5.73	3.77	3.1	3.07	6.47	9.69	6.44	3.25	3.29	6.15	3.62	2.86
GSM240031	colonic_mucosa_non_inflamed_881	3	5.54	5.8	4.86	9.01	4.48	5.34	6.25	6.52	3.42	3.37	3.48	6.34	9.44	7.59	3.31	3.12	4.21	4.09	2.82
Sample	Title		CXCR1	CXCR2	CXCR3	CXCR4	CXCR5	CXCR6	CXCR7	CCR1	CCR2	CCR3	CCR4	CCR5	CCR6	CCR7	CCR8	CCR9	CCR10	CX3CR1	XCR1
	differ	1-2	0.0895	1.68775	0.18025	1.406	0.10075	0.74225	0.83325	1.6655	0.588	0.689	0.074	0.54025	0.05125	0.6	0.20125	0.02375	0.975	0.1865	0.13125
	t-test	1-2	0.422626	1.75749e-05	0.176508	0.0774746	0.522902	0.00223409	0.0824365	2.12493e-05	0.000641465	0.0312639	0.276428	0.0504285	0.591567	0.525649	0.00721173	0.724841	0.00103694	0.470909	0.146975
