# Supplementary material for: Insights of Expression Profile of Chemokine Family in Inflammatory Bowel Diseases and Carcinogenesis
Source: Int J Mol Sci. 2024 Oct 9;25(19):10857. doi: 10.3390/ijms251910857 (PMC11476924; doi:10.3390/ijms251910857)
Supplement: Supplementary file 1 [file ijms-25-10857-s001.zip › GDS4382 Summary.xlsx]

## Sheet: Ligand Log2
Sample	Title		CXCL1	CXCL2	CXCL3	CXCL4	CXCL5	CXCL6	CXCL7	CXCL8	CXCL9	CXCL10	CXCL11	CXCL12	CXCL13	CXCL14	CXCL16	CCL1	CCL2	CCL3	CCL4	CCL5	CCL7	CCL8	CCL11	CCL13	CCL14	CCL15	CCL16	CCL17	CCL18	CCL19	CCL20	CCL21	CCL22	CCL23	CCL24	CCL25	CCL26	CCL27	CCL28	CX3CL1	XCL1	XCL2
GSM800759	patient 006b, cancer, homogenized	2	8.26	9.90202	9.94016	9.90841	12.8431	3.69225	13.451	10.2565	6.10161	5.82397	3.95126	4.91746	4.26377	9.38709	8.96103	4.53327	5.70576	6.42642	6.67089	6.20474	4.12313	5.43697	4.33992	6.32072	7.24034	7.60094	4.5908	5.76665	5.37895	5.37895	11.415	5.7198	5.8438	3.65784	5.50595	4.74564	4.05216	4.25695	5.06458	6.24479	4.22712	4.22712
GSM800760	patient 011b, cancer, homogenized	2	10.3303	10.3883	10.489	7.8917	4.20621	4.42342	5.2792	8.835	7.16657	6.73028	4.01085	5.55709	6.31706	12.0067	8.53146	4.64753	5.26204	6.51946	6.67123	5.70957	4.07844	5.35547	4.48126	6.02452	6.84934	7.23346	4.94132	5.79379	6.03564	6.03564	12.212	5.73167	6.24722	3.39115	5.63412	4.78931	4.27802	4.45036	5.36345	6.39761	4.29132	4.29132
GSM800761	patient 024b, cancer, homogenized	2	7.51528	8.05051	7.84667	7.06579	9.56604	4.31752	6.44909	11.5389	7.67484	8.04133	5.47221	8.33596	7.18213	9.02962	10.274	4.19437	7.57346	8.66787	8.13398	6.47567	4.12313	6.21943	4.51239	7.59681	7.16056	6.8738	4.40413	6.71103	8.94766	8.94766	8.74221	5.90385	8.3992	4.98976	5.28532	4.50256	4.38242	4.01828	4.60139	6.69469	4.33993	4.33993
GSM800762	patient 027b, cancer, homogenized	2	7.13037	7.51292	6.9617	6.69767	7.22625	4.14366	4.84222	12.7102	6.86907	7.02266	4.48678	5.51535	4.20605	10.1178	9.12946	4.48929	5.6242	8.73683	7.08098	5.24218	4.08834	5.31456	4.6228	5.86711	7.22762	7.59143	4.37704	5.81232	5.48599	5.48599	12.0185	5.45761	6.13069	3.50821	5.44773	4.67825	4.55214	3.94545	3.86657	6.38052	5.45751	5.45751
GSM800763	patient 028b, cancer, homogenized	2	8.67374	10.0644	9.50942	8.89897	7.35929	4.21618	13.7393	9.99043	7.66929	9.18783	9.09962	5.0453	4.44358	6.90128	9.45669	4.54822	5.43707	5.82254	6.04376	5.48359	3.96381	5.55922	4.67877	6.23653	6.90086	7.33985	4.42721	5.81253	5.09476	5.09476	10.4588	5.45047	5.87808	3.71846	5.372	4.60663	4.18864	4.48101	6.79992	6.53766	4.37762	4.37762
GSM800764	patient 030b, cancer, homogenized	2	10.518	10.5265	10.4052	8.04242	7.86283	5.89572	4.77715	10.2739	7.53791	7.53095	4.55383	5.8833	5.23487	12.5083	8.8214	4.36338	5.64648	6.92026	7.16751	5.7347	3.84702	5.9917	4.58191	6.04045	6.80661	7.8085	4.36375	5.76324	5.75759	5.75759	12.3156	5.28576	6.04362	3.49519	5.12277	4.49726	4.22784	3.89913	6.17715	6.05119	5.0335	5.0335
GSM800765	patient 031b, cancer, homogenized	2	9.1986	9.15411	8.89304	8.18658	7.19853	5.21086	4.99508	10.7865	10.6417	9.51175	7.97148	5.62457	6.92466	7.47194	8.7785	4.29476	5.95529	7.13411	7.08358	6.30926	3.87347	6.41568	5.23259	6.44638	7.31147	7.7089	4.54212	5.73162	6.81108	6.81108	10.6679	5.81126	5.87536	3.58264	5.10955	5.02949	4.30072	4.06642	5.87445	6.52544	4.27398	4.27398
GSM800766	patient 032b, cancer, homogenized	2	8.53704	10.3231	9.74183	6.8806	5.68343	4.66275	4.11684	8.55725	8.74919	8.93656	6.59328	5.44762	6.40909	11.3907	9.32863	4.34101	5.05545	6.63502	7.09369	6.40747	4.02535	5.42605	4.25068	5.90956	6.57072	8.64489	4.47833	5.7544	4.89959	4.89959	12.4698	5.40848	5.54178	3.85577	5.79612	4.57165	4.48861	3.83248	5.29788	6.53988	4.13787	4.13787
GSM800767	patient 033b, cancer, homogenized	2	10.5108	10.6755	10.8581	8.13706	4.59706	4.31471	4.31513	9.22212	10.185	9.60343	9.74744	4.96658	5.46101	7.76927	10.0321	4.65024	5.47392	6.93179	7.61839	8.11584	4.15208	6.48544	4.61633	6.10478	6.94337	8.24471	4.60104	5.89428	5.61952	5.61952	12.7917	5.68341	5.92823	3.56336	5.1252	5.01965	4.27805	4.09904	6.34892	6.59554	4.55169	4.55169
GSM800768	patient 035b, cancer, homogenized	2	7.55407	9.50514	9.38607	8.95176	12.4766	3.91942	11.6568	10.0475	6.75384	6.67895	4.39971	6.2042	6.82007	9.64968	9.21582	4.42678	5.18403	6.3929	6.48065	5.16689	3.92485	5.41524	4.26774	5.99292	6.61553	6.85516	4.3622	5.77149	5.06995	5.06995	11.0211	5.20939	5.95143	4.12014	4.98713	4.39214	4.54208	4.07941	4.41496	6.57225	6.21909	6.21909
GSM800769	patient 036b, cancer, homogenized	2	9.6964	9.88024	9.79323	9.59891	8.39308	5.23013	13.3286	10.995	8.7082	8.74556	8.26463	5.29616	4.40664	10.3268	9.7536	4.529	6.38702	7.09131	7.23705	6.51407	3.95051	6.43839	5.02051	5.97854	6.76966	7.26387	4.45602	5.70119	5.68891	5.68891	11.0741	5.63288	6.20911	3.44415	5.31406	4.60421	4.05794	4.07173	4.75314	6.34163	4.09308	4.09308
GSM800770	patient 038b, cancer, homogenized	2	9.01813	9.63309	9.74248	8.1174	8.4916	4.94434	5.9177	13.1129	5.81338	6.8493	5.41077	7.03217	4.3644	5.27582	9.75487	4.46579	5.38835	9.45917	7.5305	5.4383	3.99283	6.15415	4.34021	6.57515	7.19608	7.84164	4.52088	5.63841	6.88607	6.88607	10.7719	5.39612	5.85087	3.55676	5.85729	4.46779	4.79078	4.2481	5.20164	6.64352	4.47739	4.47739
GSM800771	patient 041b, cancer, homogenized	2	5.75961	5.97854	6.26738	8.47922	5.74068	3.58489	7.01564	9.64921	7.6365	7.50306	5.63011	6.65722	4.00078	9.78321	9.35248	4.71197	6.6972	7.18985	7.24856	5.26089	4.30226	6.64114	4.55011	7.02328	6.85515	7.98701	4.33389	5.59579	8.38926	8.38926	9.95084	5.40057	5.76015	3.65497	5.70508	4.67884	4.51859	3.91008	4.24907	6.45058	3.85137	3.85137
GSM800772	patient 042b, cancer, homogenized	2	11.818	12.4132	11.7828	8.17452	9.28661	5.95378	9.93964	11.7977	8.69351	8.40483	6.71403	5.23844	6.46237	10.0135	8.48061	4.34253	5.8566	7.58269	8.19232	6.78837	3.91304	6.22539	4.47883	6.20484	6.85559	8.0055	4.3296	5.85828	6.55227	6.55227	13.2909	5.32314	6.43876	4.04387	5.23596	4.65534	4.32987	4.15175	6.57773	6.46344	4.44312	4.44312
GSM800773	patient 044b, cancer, homogenized	2	9.52142	9.4252	9.87682	8.70478	6.78866	3.95072	6.88804	9.63538	10.9019	10.7002	9.96723	4.89428	8.23972	9.22774	9.29371	4.54785	5.2924	7.93353	8.75502	8.72766	3.94756	5.81838	4.17866	6.02291	7.1631	8.16456	4.51799	5.8423	6.11049	6.11049	12.0668	5.47839	6.54346	3.25501	4.88682	5.2022	4.52537	4.08602	5.67362	7.18295	5.16056	5.16056
GSM800774	patient 045b, cancer, homogenized	2	8.83967	9.98074	9.30492	8.52325	9.64954	7.32053	6.29114	11.6048	6.85113	6.97804	4.90297	6.41312	5.32796	9.76092	9.82391	4.5062	6.72173	6.95715	7.12084	5.80639	3.91496	5.28251	4.98403	5.71594	6.73114	8.03638	4.43396	5.61796	5.24141	5.24141	12.0857	5.3265	6.21331	3.64107	5.33464	5.19191	4.62723	3.99544	4.44901	6.55263	4.0674	4.0674
GSM800775	patient 047b, cancer, homogenized	2	9.73095	9.99648	8.46973	6.8682	10.2469	6.85531	9.24609	14.4333	6.87002	7.06892	3.56769	6.22748	4.94301	9.99555	8.13751	4.57658	7.09148	10.685	9.44942	6.14418	4.66519	6.93489	7.5556	6.38835	7.13894	5.9526	4.9578	6.27815	7.93496	7.93496	11.3056	5.6984	6.56466	3.45939	5.49772	5.28872	5.21507	4.06807	5.36707	7.09222	4.24076	4.24076
GSM800742	patient 006b, normal, homogenized	1	5.60491	5.82307	5.29271	6.8192	4.82315	3.50015	4.15999	10.382	7.46688	6.26934	3.77866	7.55069	10.4506	7.92378	9.31611	4.53	4.98377	6.94246	6.59976	8.37451	4.18247	5.86788	4.87669	6.13768	8.19734	8.85231	4.82131	5.79701	5.49432	5.49432	9.15294	6.38551	6.74981	5.32919	5.31002	5.37558	4.13632	4.58525	6.99536	6.37458	4.35201	4.35201
GSM800743	patient 011b, normal, homogenized	1	7.49076	9.27925	8.42475	6.69385	4.14714	3.96382	3.80275	5.50473	5.64875	5.34065	3.54034	10.2354	6.85775	6.12847	8.48049	4.5923	5.14177	6.89125	5.98702	6.55758	3.87674	5.66502	4.28814	6.33292	8.72412	9.73875	4.32796	5.65026	4.77947	4.77947	12.768	5.70583	5.87952	3.65918	5.14726	4.62954	4.19547	4.33938	8.51616	6.72955	4.14933	4.14933
GSM800744	patient 024b, normal, homogenized	1	5.36758	4.53988	5.41779	6.91141	4.38896	3.85439	4.25193	4.49611	6.16058	5.96357	3.61396	8.24354	4.13352	10.8504	9.54633	4.66252	5.18529	6.45234	6.83011	7.46423	3.90381	7.96328	4.86042	6.89632	8.79689	9.85251	4.58277	5.73976	5.2115	5.2115	9.29365	5.56311	5.97526	3.67027	5.10193	4.97827	4.3091	4.10582	7.35118	6.51618	4.5799	4.5799
GSM800745	patient 027b, normal, homogenized	1	9.01012	10.0642	9.05918	7.45153	6.34229	3.86905	3.63188	7.7451	6.98067	5.96441	4.92431	7.78355	10.0401	9.07199	9.70458	4.36832	5.3365	6.93827	6.98721	6.75511	3.93566	5.4268	4.49776	6.14704	7.88454	9.34469	4.86125	5.91291	6.46173	6.46173	12.0531	5.94062	6.90647	7.13281	5.12385	4.62552	4.19521	4.19077	7.64609	6.54425	4.00493	4.00493
GSM800746	patient 028b, normal, homogenized	1	5.1498	6.02174	5.45921	6.90571	4.12992	3.6144	4.09896	5.62908	6.67958	5.43948	3.97039	7.85004	6.19648	8.30427	9.01076	4.43764	4.94542	5.02549	5.90791	7.09383	3.77045	5.19152	4.33605	5.79896	7.58963	9.27183	4.26767	5.44251	4.93223	4.93223	7.54614	5.46403	6.35438	4.5225	5.07084	4.5185	4.20094	4.02151	6.75157	6.17727	3.90777	3.90777
GSM800747	patient 030b, normal, homogenized	1	6.402	6.45916	6.23616	6.89967	4.28881	3.74743	3.59261	5.82173	8.22069	7.7634	5.58398	8.80363	9.13423	10.0434	9.15436	4.25994	5.30629	6.90081	7.24798	8.29052	3.89418	6.89643	4.6692	6.74492	8.77108	9.91016	4.52673	5.88298	5.74413	5.74413	12.5954	6.69075	6.5307	6.99347	5.12044	4.71771	4.17106	4.22798	7.48398	6.3949	4.31355	4.31355
GSM800748	patient 031b, normal, homogenized	1	6.99512	7.89353	6.83602	7.45563	6.89155	3.99061	4.56676	7.86039	6.67932	6.14261	3.59587	11.4547	3.93455	9.64822	9.55932	4.18754	5.74012	6.4624	6.85594	6.73374	3.94071	7.53087	4.84364	6.83695	8.0945	10.0287	4.23838	5.70468	6.4104	6.4104	9.83568	6.73569	5.63716	3.97273	5.17484	4.44901	4.61089	4.11352	7.56938	6.45494	4.15507	4.15507
GSM800749	patient 032b, normal, homogenized	1	8.1138	8.99805	8.59813	6.96168	7.25336	4.05564	4.60836	8.80723	7.85909	8.05558	5.51551	9.07617	9.48243	10.0249	9.73081	4.62229	6.01081	7.37595	7.30132	7.4756	3.90861	6.23143	4.51967	5.86447	7.74462	9.50589	4.27853	5.50959	7.38838	7.38838	10.7393	7.06149	6.55662	5.78992	5.03165	4.5725	4.62916	4.02194	6.647	6.79693	4.33571	4.33571
GSM800750	patient 033b, normal, homogenized	1	6.19232	7.45864	6.11464	7.41573	4.48902	3.8822	5.02334	8.34083	5.73197	6.21058	3.81472	9.99048	8.35201	8.83463	10.204	4.50713	6.3703	7.0929	7.2358	6.58237	4.2543	5.97255	6.14745	6.2573	8.5375	9.38241	4.3563	6.10064	5.94627	5.94627	10.6919	5.98571	6.5318	5.71585	5.08739	4.95752	4.29478	4.21618	6.99426	6.74941	4.33579	4.33579
GSM800751	patient 035b, normal, homogenized	1	7.54932	9.43906	7.98605	6.84016	4.36406	3.74405	4.04668	8.45785	7.36702	7.01895	4.36962	10.316	8.96554	9.73947	8.46183	4.43893	6.44297	6.30855	7.10801	7.34364	3.90641	6.29222	4.69802	6.20827	7.8126	9.08865	4.28825	5.28783	6.40578	6.40578	11.0313	7.10549	6.60283	6.10392	5.39895	4.41374	4.16219	3.96795	7.01172	6.53669	4.96464	4.96464
GSM800752	patient 036b, normal, homogenized	1	6.15371	8.39398	5.44192	6.25656	4.86951	4.63542	5.85701	9.41975	6.36996	5.36983	3.56637	11.4584	3.71093	6.41194	7.7922	4.45371	8.379	7.09412	7.13814	6.78051	3.94134	7.10777	8.16618	5.9192	9.0747	3.57521	4.38691	5.6994	5.27974	5.27974	5.22912	5.64802	5.88138	3.59513	5.02737	4.45952	4.34595	3.95961	4.10643	6.97993	4.47647	4.47647
GSM800753	patient 038b, normal, homogenized	1	9.14642	9.14435	9.00965	8.53627	8.14149	4.10414	4.21062	9.57368	8.77886	8.10049	4.45425	10.4305	10.5297	11.5325	9.21637	4.57729	6.52212	7.63862	7.71161	8.34805	3.82416	6.48095	5.15521	6.69856	8.55972	8.71674	4.52713	5.76649	7.08958	7.08958	11.7896	6.93821	7.55861	7.27723	5.03155	4.64509	3.97766	3.86685	8.04112	7.07329	4.58103	4.58103
GSM800754	patient 041b, normal, homogenized	1	5.19082	6.01391	5.25535	7.20253	3.97559	3.78062	4.50073	5.49929	6.51477	5.52437	3.70698	9.52387	9.19828	10.613	8.47782	4.873	5.56542	6.73503	6.67279	8.04983	3.91869	7.07312	4.59121	6.50798	8.96285	10.1668	4.35658	5.72224	6.33838	6.33838	9.70716	7.30785	6.74861	6.71948	5.43929	4.6944	4.27154	4.35153	7.0967	6.69835	4.87429	4.87429
GSM800755	patient 042b, normal, homogenized	1	8.17143	9.93575	8.36394	7.16311	5.39237	4.12675	3.94168	10.4431	7.46709	6.30178	4.02547	7.38183	6.02157	8.49958	9.06345	4.60146	6.64013	7.76342	7.78834	7.29191	3.79822	5.73643	4.09296	6.40293	8.06444	9.22262	4.50598	5.54955	5.76583	5.76583	12.1513	5.95648	6.23435	5.48174	5.31814	4.82225	4.40104	4.21147	6.87027	6.0687	4.07267	4.07267
GSM800756	patient 044b, normal, homogenized	1	6.62035	7.72225	7.00002	7.39067	4.86135	3.7346	4.13317	7.12191	6.79456	5.23195	3.57589	8.97782	9.3109	9.71808	8.8636	4.6507	6.30491	6.95264	7.03411	7.79167	4.0998	5.94923	4.55557	6.34898	8.38416	9.66336	4.29972	5.81591	6.12449	6.12449	10.8953	6.69081	6.39558	4.45524	5.12189	4.76489	4.31937	3.79545	7.3057	6.55417	4.40874	4.40874
GSM800757	patient 045b, normal, homogenized	1	6.20755	8.34889	7.30059	7.14999	5.19221	3.71494	3.71169	7.0466	6.03399	5.78663	4.65181	8.81854	8.74469	8.71804	8.9064	4.30294	5.27217	5.55851	6.03025	7.48229	3.89947	5.8901	4.13863	6.21686	7.8288	9.34126	4.13662	5.78372	5.12694	5.12694	8.39208	6.35026	6.22083	4.53722	5.37803	4.55764	4.38093	3.82691	7.29826	6.21549	4.19894	4.19894
GSM800758	patient 047b, normal, homogenized	1	6.94106	7.53484	7.60913	8.26044	7.382	3.77525	4.36635	8.36783	6.51313	5.49955	4.07729	8.76184	8.48994	9.32841	9.34044	4.42403	6.11204	6.54775	6.47926	6.91333	3.96167	5.60402	4.82629	5.98104	8.30886	9.91904	4.26683	5.68975	5.72296	5.72296	11.5273	5.46077	5.74832	5.25846	5.45665	4.36956	5.79701	4.01235	7.97007	6.55861	4.26125	4.26125

## Sheet: Receptor Log2
Sample	Title		CXCR1	CXCR2	CXCR3	CXCR4	CXCR5	CXCR6	CXCR7	CCR1	CCR2	CCR3	CCR4	CCR5	CCR6	CCR7	CCR8	CCR9	CCR10	CX3CR1	XCR1
GSM800759	patient 006b, cancer, homogenized	2	7.42521	4.85913	6.89046	7.16595	4.65255	5.62298	7.43641	5.69473	4.27255	4.48122	4.73366	7.18119	3.71344	4.69149	4.56507	4.13736	4.18578	4.32885	3.85942
GSM800760	patient 011b, cancer, homogenized	2	7.49891	4.37056	6.35125	9.34857	5.01671	5.72076	7.92253	5.27659	4.1269	4.32965	4.6457	7.35829	3.63494	5.16087	4.80861	4.1198	4.40124	4.53511	3.82128
GSM800761	patient 024b, cancer, homogenized	2	7.36052	4.56612	6.36661	10.3787	4.49482	5.61321	8.63043	6.29463	6.31997	4.10075	4.59308	7.96166	3.6501	5.29976	5.00748	3.94073	4.09498	5.7981	3.597
GSM800762	patient 027b, cancer, homogenized	2	7.32662	4.59835	6.41727	9.49617	4.72397	5.5695	10.5145	5.67683	4.36575	4.38727	4.4288	6.79945	3.6777	4.76783	4.58283	4.07972	3.8045	4.26587	3.63209
GSM800763	patient 028b, cancer, homogenized	2	7.23841	4.31707	7.02003	7.10651	4.68821	5.3067	7.85572	5.34792	4.15062	4.22655	4.43296	6.96295	3.50291	4.58896	4.7324	4.11944	4.27809	4.22514	3.82778
GSM800764	patient 030b, cancer, homogenized	2	7.23946	3.91466	7.01833	7.35092	4.39795	5.51467	8.25205	5.40026	4.17634	4.03404	4.56278	6.99638	3.68278	4.90196	4.59634	4.13148	4.03695	4.23172	3.55041
GSM800765	patient 031b, cancer, homogenized	2	7.2818	4.35864	6.45654	8.20583	4.82304	5.61024	7.97061	5.78357	4.61137	4.41357	4.44357	7.44324	3.66959	4.78601	4.62102	3.95483	4.11212	4.23172	3.67333
GSM800766	patient 032b, cancer, homogenized	2	7.27675	4.88586	6.93799	9.15114	4.40872	5.6773	8.3691	5.4895	4.4948	4.0621	4.55348	7.13494	3.81727	4.84961	4.56118	4.15836	4.08105	4.22305	3.80201
GSM800767	patient 033b, cancer, homogenized	2	7.24907	4.34066	6.37533	7.17045	4.62026	6.16384	6.14229	5.70616	4.46339	4.37813	4.80596	7.6378	3.58214	4.96607	4.71296	4.05554	4.37019	4.48216	3.94488
GSM800768	patient 035b, cancer, homogenized	2	7.36651	4.2297	5.9126	9.4944	4.39749	5.36813	10.3383	6.43078	4.16561	4.34989	4.24642	6.64126	3.67386	4.92099	4.63083	4.28468	3.93561	4.28508	3.68337
GSM800769	patient 036b, cancer, homogenized	2	7.04659	4.08479	6.62494	7.7507	4.67094	5.79371	8.60087	5.62705	4.19852	4.10729	4.41132	7.18175	3.77096	4.65036	4.64775	4.28132	4.10169	4.16237	3.72528
GSM800770	patient 038b, cancer, homogenized	2	7.4268	5.24451	5.89898	9.40183	4.99294	5.21186	6.3527	5.88163	4.53064	4.45521	4.41319	6.97829	3.46831	4.94434	4.62936	4.3113	4.07953	4.38628	3.71038
GSM800771	patient 041b, cancer, homogenized	2	7.21105	4.09957	7.55649	9.10835	4.48299	5.25102	8.01133	5.87811	4.66057	3.9906	4.28784	7.32532	3.59956	4.51584	4.95064	4.11727	4.31693	4.59507	3.62963
GSM800772	patient 042b, cancer, homogenized	2	7.35147	4.35962	6.93623	9.87149	4.47168	6.72282	9.34402	5.46186	4.32406	4.15406	4.47824	7.46933	3.96883	5.13712	4.96925	4.18461	3.95614	4.0784	3.74323
GSM800773	patient 044b, cancer, homogenized	2	7.35922	4.10339	7.28278	9.7646	4.59336	6.67666	8.41187	5.7746	4.69906	4.33281	4.7342	8.32701	3.77398	5.62878	4.77506	4.33393	4.22986	4.06288	3.83611
GSM800774	patient 045b, cancer, homogenized	2	7.31648	4.6004	6.5936	10.9794	4.44933	5.68085	9.65415	5.6793	4.57579	4.0466	4.44282	7.25511	4.46846	5.05313	4.56755	4.27213	4.19994	4.56224	3.68621
GSM800775	patient 047b, cancer, homogenized	2	7.44615	4.98904	6.2207	11.1339	4.88294	5.4375	9.56933	7.14381	5.04748	4.44055	4.66519	7.39515	3.58556	5.17357	4.74083	4.0499	4.26728	4.75337	3.92576
GSM800742	patient 006b, normal, homogenized	1	7.25287	4.48191	6.55198	10.2732	6.02049	6.07729	5.34939	5.57175	4.62686	4.54541	4.39971	7.61471	4.39712	6.82232	5.3458	4.2791	4.28414	4.20035	3.6759
GSM800743	patient 011b, normal, homogenized	1	7.13815	4.29112	6.5612	6.71854	4.70205	5.52232	9.48829	5.01363	4.54118	4.24898	4.23698	7.11575	3.64337	4.9378	4.82419	4.14567	4.1569	4.60726	3.85706
GSM800744	patient 024b, normal, homogenized	1	7.38945	4.55698	7.07346	7.41908	4.90962	5.65591	7.42353	5.68821	5.69099	4.29625	4.66108	7.35756	3.87172	5.16734	4.74278	4.24246	5.08214	4.48451	3.85351
GSM800745	patient 027b, normal, homogenized	1	7.26728	4.6798	6.7327	11.0263	6.13801	5.7676	6.59944	5.79483	4.77931	4.20186	4.54945	7.51573	3.8543	7.33219	4.86281	4.53041	4.45311	4.6178	3.89489
GSM800746	patient 028b, normal, homogenized	1	7.35195	4.14439	6.70709	8.48629	4.59294	5.37014	6.56727	5.59219	4.63369	4.06067	4.48243	7.14621	3.63416	5.0455	4.68116	4.34279	4.23224	4.57835	3.86187
GSM800747	patient 030b, normal, homogenized	1	7.27507	4.07973	7.01325	10.3176	5.98259	5.95666	7.72205	6.06635	5.6513	4.43184	4.44407	7.76291	3.74875	6.93333	4.78068	4.77048	4.43097	4.76283	3.73995
GSM800748	patient 031b, normal, homogenized	1	7.235	4.25085	6.58722	9.17219	4.39474	5.61589	9.87057	5.9906	5.83584	4.01568	4.36439	7.37895	3.59091	4.83344	4.5588	4.21104	5.32903	4.58749	3.56004
GSM800749	patient 032b, normal, homogenized	1	7.1775	3.93435	6.68215	11.4134	5.24156	6.0988	8.60512	5.21051	5.73043	3.83513	4.75737	7.26684	4.05296	6.89115	4.83164	4.30075	5.62793	4.44653	3.80627
GSM800750	patient 033b, normal, homogenized	1	7.13274	4.62294	6.72748	9.90313	5.56709	5.32443	8.0559	5.74052	5.16287	4.33858	4.26793	7.53987	3.7712	5.72699	4.88606	3.88204	4.72329	6.02505	3.80529
GSM800751	patient 035b, normal, homogenized	1	7.36565	4.26189	6.88684	10.7013	5.13552	5.66796	8.63981	5.711	5.47703	4.0192	4.67439	7.50166	4.13453	6.38801	4.85735	4.19429	4.81238	4.8035	3.76959
GSM800752	patient 036b, normal, homogenized	1	7.33847	4.2384	6.16356	8.95799	4.40593	5.21938	9.59917	6.37003	5.99357	3.99905	4.25715	7.70181	3.50306	4.79673	4.75743	4.15375	5.7029	6.40324	3.90737
GSM800753	patient 038b, normal, homogenized	1	7.32355	4.52167	6.68707	11.7905	5.99399	5.9274	8.88399	6.29321	6.06031	4.08518	4.60567	7.68202	4.0555	7.1282	4.61341	4.40756	5.15335	4.59596	3.7211
GSM800754	patient 041b, normal, homogenized	1	7.42409	4.32623	6.78402	10.7463	6.08993	5.67092	8.15594	5.63432	5.70037	4.32099	4.58605	7.69046	4.12352	7.32418	4.85184	5.13832	4.5515	4.82966	3.80969
GSM800755	patient 042b, normal, homogenized	1	7.49132	4.37492	6.86529	8.89274	4.8749	5.69758	7.46046	5.43214	4.3689	4.55392	4.53858	7.00867	3.60109	5.5848	4.80283	4.2309	4.03194	4.03124	3.77454
GSM800756	patient 044b, normal, homogenized	1	7.50837	4.09426	6.6526	10.4889	5.13146	5.60902	8.82783	5.57401	5.48684	4.24765	4.46032	7.52084	3.74051	5.96415	4.75064	4.22115	4.41194	4.61898	3.81349
GSM800757	patient 045b, normal, homogenized	1	7.13706	4.09688	6.87711	10.386	5.13369	5.58321	7.14088	5.58537	5.31754	4.10894	4.33375	6.92387	3.95508	5.20738	4.58238	4.20536	4.83544	4.24534	3.64536
GSM800758	patient 047b, normal, homogenized	1	7.32372	4.60662	6.37012	10.4401	5.36298	5.47409	8.58986	5.36971	4.61389	3.99661	4.40359	6.89314	3.95204	5.36731	4.54297	4.6009	5.04067	4.19681	3.71825
