# Supplementary material for: Insights of Expression Profile of Chemokine Family in Inflammatory Bowel Diseases and Carcinogenesis
Source: Int J Mol Sci. 2024 Oct 9;25(19):10857. doi: 10.3390/ijms251910857 (PMC11476924; doi:10.3390/ijms251910857)
Supplement: Supplementary file 1 [file ijms-25-10857-s001.zip › GSE13705 (mouse TNBS) summary.xlsx]

## Sheet: original
Samples	CXCL1_1419209_at	CXCL2_1449984_at		CXCL4_1448995_at	CXCL5_1419728_at	CXCL7_1418480_at	CXCL9_1418652_at	CXCL10_1418930_at	CXCL11_1419697_at	CXCL12_1448823_at	CXCL13_1417851_at	CXCL14_1418456_a_at	CXCL15_1421404_at	CXCL16_1418718_at	CXCL17_1451610_at	CCL1_1421688_a_at	CCL2_1420380_at	CCL3_1419561_at	CCL4_1421578_at	CCL5_1418126_at	CCL6_1417266_at	CCL7_1421228_at	CCL8_1419684_at	CCL9_1417936_at	CCL11_1417789_at	CCL12_1419282_at	CCL17_1419413_at	CCL19_1449277_at	CCL20_1422029_at	CCL21_1419426_s_at	CCL22_1417925_at	CCL24_1450488_at	CCL25_1418777_at	CCL27_1419188_s_at	CCL28_1450218_at	CX3CL1_1415803_at	XCL1_1419412_at
GSM344602	18	75.3		778.1	3.6	64.5	77.4	89.4	200.1	2241.1	544.1	404.7	71	600.1	402.2	27.3	95.8	5.7	369.2	161.7	4211	30.4	655.8	731.8	251	25.6	155.7	25.5	158.3	957.3	32.6	47.1	43.1	47.4	289.5	424.1	70.1
GSM344603	78.4	94.1		739.7	34.2	19.9	94.4	174.9	260	1895.1	498.5	698.9	130.4	645	696.6	35.9	137	22.9	404.2	107.7	4376.1	129.7	687.1	538.9	269.4	9.6	148.1	46.9	90.1	1138.6	80.8	31.4	85.2	30.9	384.1	369.9	20
GSM344604	57.4	119.7		742.3	29.7	52.1	65.5	142.4	247.9	2441.2	642.1	802.2	81	560.8	658	22.5	39.7	10.5	337.5	183.4	3900.9	65.7	616.1	602.3	293	8.3	159.9	37.1	45.9	1263.2	100.8	46.5	154.3	41	402.7	422.6	52.9
GSM344605	390.2	416.9		1063	112.9	75.4	310.9	130.6	276.8	2431.9	1728.5	729.3	26.4	559	560.5	18.4	149.6	18.8	389.1	59.3	3229.9	135.5	1131.3	1513.1	325.7	19.5	74.3	43.5	37.2	1160.6	34.5	32.3	101.9	21.1	381.9	426.3	24.4
GSM344606	206.7	244.4		847.9	99.7	53.4	116.5	67.9	32.8	1814.9	1239.1	489.5	21.5	664.3	628.6	115.4	218.5	10.4	439.7	323.7	4828.6	67.5	786.7	1056	353.2	46.1	162.9	43.2	130.5	1559.8	67.6	39.9	19.1	61.5	221.9	409.6	27.2
GSM344607	271	1112.6		1170.7	205.9	38.6	122.7	92.7	180.6	2652.2	2237	493.4	62.4	531.3	457.8	122.5	201.8	35.4	450.8	248.8	3478.2	194.3	861	1397.8	573	17	164.9	75.9	82.9	1315.4	37.7	46.1	27.3	18.9	234.7	413.4	34.9
GSM344608	82.7	146.5		687.6	10	62.5	19.6	129.7	90.7	1853.1	493.7	664.4	29.2	594.6	809.3	27.1	32.8	25.7	335.4	189.2	3342	64	1025.6	550.8	357.1	9.8	120.4	47.3	43	776.6	43.3	66.1	203.4	22.3	384.7	426.2	49.9
GSM344609	105.7	74		596.6	38.2	58.4	40.3	99.5	144.4	1849.6	441.5	309.8	57.8	668.2	734.2	122.9	114.9	10.3	428.9	205.9	3957.2	80.6	701.6	484.9	310.3	15.6	147	34.1	186.5	1411.9	14.5	34.6	128.7	24.3	227.4	384.1	43.5
GSM344610	124.7	117.9		635.4	58.1	13.9	126.5	92.3	158.4	1782.7	1518.7	335.8	73.5	374.1	338.1	35	120.9	11.9	300.7	126.2	3613.3	80.3	799.3	1169.9	445.7	49.6	139.5	29.6	77.9	1002.8	17.1	41.9	18.3	48.7	244.9	412.2	8.5
GSM344611	71.4	65		866.5	35.3	10.1	173.8	95.4	191.2	2081.6	451.7	318.4	78.4	486.1	312.1	50.6	127.9	5.2	274.2	196.2	4415.2	67.6	735.8	770.8	299.6	103.6	160	31.7	116.4	1379.6	43.1	49.6	55.8	94.1	271.6	356.3	50.6
GSM344612	106.6	86.6		808.2	5.4	55.5	110.2	170.5	200.6	2005.3	527.5	754.9	29.1	539	706.3	16.6	124.3	22.5	297	166.6	3971.8	88.7	773.1	579.2	334.7	10.6	202.4	42.2	47.4	1160.8	52	32	107.6	32.4	264.7	402.5	73.9
GSM344613	126.5	174.5		787.5	43.2	55.8	48.4	169.1	181.8	1532	682.2	741.3	60.3	654.1	681.5	24.3	52.7	12.1	335.3	70.1	3945.7	64.4	726.9	517.1	348.2	10.2	231.6	39	52.9	993.3	63.9	38	67.2	20.1	299	408.2	57.8
GENE	CXCL1	CXCL2		CXCL4	CXCL5	CXCL7	CXCL9	CXCL10	CXCL11	CXCL12	CXCL13	CXCL14	CXCL15	CXCL16	CCL1	CCL2	CCL3	CCL4	CCL5	CCL6	CCL7	CCL8	CCL9	CCL11	CCL12	CCL13	CCL17	CCL19	CCL20	CCL21	CCL22	CCL24	CCL25	CCL27	CCL28	CX3CL1	XCL1
GSM344602	4.16993	6.23458		9.60381	1.848	6.01123	6.27426	6.4822	7.64458	11.13	9.08773	8.66071	6.14975	9.22906	8.65177	4.77083	6.58195	2.51096	8.52826	7.33718	12.0399	4.926	9.35711	9.51531	7.97154	4.67807	7.28263	4.67243	7.30652	9.90283	5.0268	5.55766	5.42962	5.56682	8.17742	8.72826	6.13134
GSM344603	6.29278	6.55612		9.5308	5.09592	4.3147	6.56071	7.45039	8.02237	10.8881	8.96145	9.44894	7.0268	9.33316	9.44419	5.16591	7.09803	4.51728	8.65893	6.75087	12.0954	7.01903	9.42438	9.07387	8.07361	3.26303	7.21043	5.55152	6.49346	10.153	6.33628	4.97269	6.41278	4.94953	8.58534	8.53099	4.32193
GSM344604	5.84298	6.90328		9.53586	4.89239	5.70321	6.03342	7.15381	7.95361	11.2534	9.32665	9.64782	6.33985	9.13134	9.36194	4.49185	5.31107	3.39232	8.39874	7.51885	11.9296	6.03782	9.26702	9.23434	8.19476	3.05311	7.32103	5.21335	5.52042	10.3029	6.65535	5.53916	7.26959	5.35755	8.65356	8.72315	5.7252
GSM344605	8.60807	8.70356		10.0539	6.8189	6.23649	8.28031	7.02901	8.1127	11.2479	10.7553	9.51037	4.72247	9.1267	9.13057	4.20163	7.22497	4.23266	8.604	5.88996	11.6573	7.08215	10.1438	10.5633	8.3474	4.2854	6.21529	5.44294	5.21723	10.1807	5.10852	5.01346	6.67101	4.39917	8.57705	8.73573	4.60881
GSM344606	7.69139	7.9331		9.72775	6.63952	5.73877	6.86419	6.08534	5.03562	10.8257	10.2751	8.93517	4.42626	9.37569	9.296	6.8505	7.77149	3.37851	8.78038	8.33851	12.2374	6.07682	9.61967	10.0444	8.46434	5.52669	7.34784	5.43296	7.02791	10.6071	6.07895	5.31832	4.2555	5.94251	7.79377	8.67807	4.76553
GSM344607	8.08215	10.1197		10.1932	7.6858	5.27053	6.93899	6.5345	7.49665	11.373	11.1273	8.94661	5.96347	9.05338	8.83857	6.93664	7.65678	5.14568	8.81634	7.95884	11.7641	7.60214	9.74987	10.4489	9.16239	4.08746	7.36545	6.24603	6.3733	10.3613	5.23649	5.52669	4.77083	4.24031	7.87467	8.69139	5.12516
GENE	CXCL1	CXCL2		CXCL4	CXCL5	CXCL7	CXCL9	CXCL10	CXCL11	CXCL12	CXCL13	CXCL14	CXCL15	CXCL16	CCL1	CCL2	CCL3	CCL4	CCL5	CCL6	CCL7	CCL8	CCL9	CCL11	CCL12	CCL13	CCL17	CCL19	CCL20	CCL21	CCL22	CCL24	CCL25	CCL27	CCL28	CX3CL1	XCL1
p-value	0.0182251	0.0244525		0.0359552	0.0476654	0.530723	0.0915034	0.292173	0.354108	0.782087	0.00406029	0.749668	0.0533356	0.706736	0.832617	0.266033	0.0932892	0.370674	0.109094	0.819773	0.504382	0.285759	0.0408579	0.00610612	0.0924051	0.227848	0.482683	0.205299	0.767493	0.196095	0.414174	0.786625	0.277679	0.493647	0.249248	0.575474	0.381043
difference	2.69198	2.35413		0.434788	3.10264	0.405551	1.07169	-0.479182	-0.991861	0.058364	1.59397	-0.121774	-1.46806	-0.0459262	-0.0642523	1.18673	1.22073	0.778765	0.20493	0.193472	-0.135393	0.926084	0.488265	1.0777	0.578075	0.968447	-0.295166	0.561547	-0.233986	0.263449	-0.531489	-0.0703442	-1.13822	-0.430634	-0.390276	0.0409302	-0.559656

## Sheet: Sheet1
12	CXCL15	-1.46806	0.0533356
32	CCL25	-1.13822	0.277679
8	CXCL11	-0.991861	0.354108
36	XCL1	-0.559656	0.381043
30	CCL22	-0.531489	0.414174
7	CXCL10	-0.479182	0.292173
33	CCL27	-0.430634	0.493647
34	CCL28	-0.390276	0.249248
26	CCL17	-0.295166	0.482683
28	CCL20	-0.233986	0.767493
20	CCL7	-0.135393	0.504382
11	CXCL14	-0.121774	0.749668
31	CCL24	-0.0703442	0.786625
14	CCL1	-0.0642523	0.832617
13	CXCL16	-0.0459262	0.706736
35	CX3CL1	0.0409302	0.575474
9	CXCL12	0.058364	0.782087
19	CCL6	0.193472	0.819773
18	CCL5	0.20493	0.109094
29	CCL21	0.263449	0.196095
5	CXCL7	0.405551	0.530723
3	CXCL4	0.434788	0.0359552
22	CCL9	0.488265	0.0408579
27	CCL19	0.561547	0.205299
24	CCL12	0.578075	0.0924051
17	CCL4	0.778765	0.370674
21	CCL8	0.926084	0.285759
25	CCL13	0.968447	0.227848
6	CXCL9	1.07169	0.0915034
23	CCL11	1.0777			0.00610612
15	CCL2	1.18673	0.266033
16	CCL3	1.22073	0.0932892
10	CXCL13	1.59397			0.00406029
2	CXCL2	2.35413			0.0244525
1	CXCL1	2.69198			0.0182251
4	CXCL5	3.10264			0.0476654
