# Supplementary material for: Insights of Expression Profile of Chemokine Family in Inflammatory Bowel Diseases and Carcinogenesis
Source: Int J Mol Sci. 2024 Oct 9;25(19):10857. doi: 10.3390/ijms251910857 (PMC11476924; doi:10.3390/ijms251910857)
Supplement: Supplementary file 1 [file ijms-25-10857-s001.zip › GSE14580 Summary.xlsx]

## Sheet: original
				CXCL1	CXCL2	CXCL2	CXCL2	CXCL3	CXCL4	CXCL5	CXCL5	CXCL5	CXCL6	CXCL7	CXCL8	CXCL8	CXCL9	CXCL10	CXCL11	CXCL11	CXCL12	CXCL12	CXCL13	CXCL14	CXCL14	CXCL14	CXCL16	CCL1	CCL2	CCL3	CCL4	CCL5	CCL5	CCL5	CCL7	CCL8	CCL11	CCL13	CCL13	CCL14	CCL15	CCL16	CCL17	CCL18	CCL18	CCL19	CCL20	CCL21	CCL22
Sample	DISEASE	RESPONSE TO INFLIXIMAB	BEFORE OR AFTER FIRST INFLIXIMAB TREATMENT	204470_at	1569203_at	209774_x_at	230101_at	207850_at	206390_x_at	207852_at	214974_x_at	215101_s_at	206336_at	214146_s_at	202859_x_at	211506_s_at	203915_at	204533_at	210163_at	211122_s_at	203666_at	209687_at	205242_at	218002_s_at	222484_s_at	237038_at	210163_at	211122_s_at	207533_at	216598_s_at	205114_s_at	204103_at	1405_i_at	1555759_a_at	204655_at	208075_s_at	214038_at	210133_at	206407_s_at	216714_at	205392_s_at	210390_s_at	207354_at	207900_at	209924_at	32128_at	210072_at	204606_at	207861_at
GSM364627	control	Not applicable	Not applicable	85	2.3	84.8	27	71.4	12.2	0.9	59.4	22	17.5	5.7	26.3	2.8	34.7	53.7	15.3	2	80.7	99	64.9	870.6	1421	3.1	15.3	2	5.9	7.9	83.1	37.5	232.7	210.1	146	9.1	148.4	140	79.4	3	357.3	1866.8	2.9	21.3	46.7	43.3	20.3	69	6
GSM364627	control	Not applicable	Not applicable	81.9	1.5	101	30.2	88	78.8	5.9	14.6	10.5	12.2	2.1	19.8	10	34.5	5.2	8.1	18.3	72	151.5	32.5	179.4	498.6	3.1	8.1	18.3	6.3	26.1	35.2	8.1	170.6	99.6	157.1	17.4	36.7	64.9	11.4	3.5	339.7	1797.5	5.9	13.1	71.2	57.9	46.5	70.2	3.2
GSM364627	control	Not applicable	Not applicable	216.1	2.4	157.1	28.5	107.3	75.5	15.2	86.1	21.9	21.5	29.4	1484.8	295.3	118.6	104.3	26.9	29.2	61.7	214.1	627.9	468.9	1319.2	2.8	26.9	29.2	1.2	42.6	51.1	48.9	263	141.9	297.5	2.5	39.2	52.4	39.6	2.1	231.4	1472.8	1.9	33.6	143.2	142.5	129.2	163.5	3.4
GSM364627	control	Not applicable	Not applicable	69.8	1.4	148.3	22.6	122.7	7.8	1.1	15.5	0.8	12.3	2.9	22.3	1.7	57.1	158.7	113.2	112.1	51.8	62.2	2.6	254.3	507.5	2.6	113.2	112.1	2.1	2.4	30.8	63.8	123.2	90.9	188.4	26.1	14.2	44.9	81.4	5.6	337.9	1695.3	24.5	10.4	6.3	18.4	27	10.4	8.2
GSM364627	control	Not applicable	Not applicable	36.7	4.1	97.5	1.1	35.3	59.6	1	16.9	12.1	30.8	26	28.1	4.6	34.8	20.2	6.9	12.4	47.2	49.9	2.9	328.9	419.4	8.6	6.9	12.4	2	6.4	39.6	31.9	82.4	83	132.5	5.5	31.9	47.4	77.3	2.1	405.3	1905.3	32.9	31.8	26.5	29.1	13	22.8	13.5
GSM364627	control	Not applicable	Not applicable	18.7	2.8	38.9	29.6	40.2	4.7	12	4.3	2	1.2	2.9	1.7	1.3	39.3	26.1	1	9.2	72.3	153	33.4	426.3	706.1	4.5	1	9.2	36.7	29.6	8.5	56	181.9	224.7	131.5	18.9	28.2	46.1	109.8	6.8	253.4	1256.7	22.3	8.7	8.1	31.8	65.5	80.2	17.4
GSM364633	UC	Yes	Before first infliximab treatment	1504.5	26.9	570.7	17.4	777	342.2	12.5	122.7	15.1	55.6	62.7	1011.6	286.5	154.2	195.6	104.4	169.6	95.2	72.1	310.7	561.9	971.5	4	104.4	169.6	4	58.1	54.2	70.8	105.9	84.3	95	2.5	36.9	136.6	29.9	1.5	171.4	1101.1	2.3	6.9	97.5	154.1	143.5	55.4	4.8
GSM364633	UC	Yes	Before first infliximab treatment	1538.5	5.9	616.5	25.6	766.1	212.7	74.1	4406.2	1626.3	725.8	142.2	3179.2	1015	298.8	875.2	952.2	1164.9	154.8	96.7	1392.7	858.2	1508.7	33	952.2	1164.9	30.9	125	350.4	371	188.4	96.9	121.9	10.6	47.9	116.1	27.9	2.5	297.8	1654.9	13.7	23.4	137.6	243.1	165.1	109.4	9.8
GSM364633	UC	Yes	Before first infliximab treatment	3074.7	38.2	1639.2	22.2	2258.8	457.5	12.5	215.4	57.4	87.7	76.1	773.6	133.3	64.7	107.9	106.7	152.5	58.8	17.7	39.3	200.3	436.2	4.5	106.7	152.5	7.6	28	68.7	67.3	46.6	6.2	50.1	1.1	13.1	38.1	38.7	2.1	124.3	1095	3.2	3.7	93.9	100.5	49	78.3	14.4
GSM364633	UC	Yes	Before first infliximab treatment	2592.6	9.5	1165.4	27	1446.8	327.8	1.9	100.9	25.5	104.4	34	1026.3	301.4	112	164.6	185.7	214.8	66.7	18.3	38.5	143.5	312.5	8.2	185.7	214.8	3.4	27.5	138.7	180.5	89.1	48.6	79.5	5.7	36	6.3	7.5	3.2	140.2	1560.6	23.3	26.6	164.2	159.5	28.2	37.5	8.5
GSM364633	UC	Yes	Before first infliximab treatment	4391.3	39.1	2027.2	23.1	2891	114.8	80.1	2268.7	512.3	297	67.3	1884	434.8	307.3	375.7	481.3	480.1	113.9	109.3	624	372.1	628.2	3.9	481.3	480.1	7.6	137.9	139.3	104.1	70.6	16.3	111.2	37.5	52.2	116.7	43.5	6.3	273.8	1602.3	50.2	34.3	361	673.3	174.5	134.1	9.7
GSM364633	UC	Yes	Before first infliximab treatment	2769.3	10.4	1260.5	16.1	1576.4	214.5	29.9	490.3	94.7	371.1	77.7	1195	427.4	157.7	254.1	179.5	180	143.7	155.8	1431.9	403.3	645.8	12.8	179.5	180	3.1	200.2	225.9	233.1	47.6	21.3	82.6	34.8	83.2	239.8	32	1.4	301.2	1492.9	29.7	5	196.6	297.6	590.6	253.4	26.3
GSM364633	UC	Yes	Before first infliximab treatment	3845.5	16.8	1343.2	51	2064.7	327.4	6.7	428.1	21.1	275.9	49.2	1819.8	266.6	216.9	323.2	332.9	288.8	139.4	162.8	760.9	1150.3	2025.1	10.7	332.9	288.8	4.7	11.5	268.3	179	395	204.6	265.8	13.4	81.4	230.9	59.4	4.7	161.5	1397.4	11.6	21.5	113.2	229.8	203.1	93.6	18.2
GSM364633	UC	Yes	Before first infliximab treatment	1664.8	5.3	841.8	12.5	773.8	125.6	30.7	629.4	96.9	104	18.7	829.8	54.9	306.5	215.9	69.9	123.9	128.2	236.8	2901.4	2077.6	3055.4	31.2	69.9	123.9	9	170.3	120.7	177.9	97.7	65.4	123.7	32.9	49.2	86.4	7.7	1.8	190.3	1223.4	16.1	40.4	223.8	437.4	2002.6	574.5	133.6
GSM36464	UC	No	Before first infliximab treatment	4058	43.4	3155.9	36.2	2845.9	227.1	38.7	3010	450	1218.6	132.1	9383	2898.7	1001	3293.6	3564.4	5035.6	94.5	94.6	181.5	222.3	286.1	3.2	3564.4	5035.6	6.1	371.4	1553.5	690.9	257.3	216.7	206.3	18.1	263.7	150.2	60.6	3.2	65.2	1093.1	5.1	28.9	1269.4	914.3	55.4	58.2	17.4
GSM36464	UC	No	Before first infliximab treatment	3123.4	33.2	1326.5	35.6	1529.2	413.7	28.6	1900.4	217.1	499.5	86.1	1513.1	154.6	232.5	203.3	381.1	313.9	88.3	151.2	1623.2	1133.2	1823	28.4	381.1	313.9	6	74.6	47.4	94.6	94.6	67.9	129.5	12.1	41.8	224	13.4	3.3	291.3	1188	6.2	29.1	134.4	149.2	414.3	116.2	89.5
GSM36464	UC	No	Before first infliximab treatment	4531.8	38.4	2536.1	15.6	2792.4	298.2	1	1700.9	296.1	960.8	103.8	7036.5	1612.3	292.8	641.7	367.6	588	128.9	121.7	5321.5	893.2	1346.2	26.8	367.6	588	4.1	726.6	542.1	422.9	85.5	46.2	79.9	41.9	201.5	400	27.9	2.1	114.1	774.9	3.4	6.4	377.9	357.2	417.1	169.2	113.2
GSM36464	UC	No	Before first infliximab treatment	3261.8	12.5	1765.5	19.7	2531.1	192.5	20.2	1679.6	184	451.2	114.8	3909.1	1363.4	731.6	1548.9	2032.4	2976.1	104.8	77.8	259.7	371.1	720.6	4.8	2032.4	2976.1	1.2	340	783	806.4	323.8	186.2	359.3	3.7	111.9	122.9	50	1.9	124	1103.1	14.8	27.2	795.5	656.3	111.4	129.7	38.8
GSM36464	UC	No	Before first infliximab treatment	4806.8	28.8	2824.1	22.6	3583.4	282.5	18.7	3417	542.6	519	62.9	4483.7	1148.3	311.9	1387.8	2019.6	2685.6	196.7	65.5	172.7	159.8	557.2	22.3	2019.6	2685.6	3.8	183.1	645	453.5	125.6	99.7	99.2	19.3	92.8	126.5	19	1.6	209.7	1959.9	1.3	12.6	239.7	355.9	79.9	90.6	13.9
GSM36464	UC	No	Before first infliximab treatment	3683.6	11.6	2371.7	25.8	2762.1	283.6	38.4	3281.5	548.7	895.6	212.7	4562.5	971.1	1636.2	981.9	378.6	366.9	165.9	350.5	7200.6	405.7	802.7	4.2	378.6	366.9	2.9	862.3	471.1	619.9	732	479.3	984.5	44.8	233.1	540.7	140.9	1.5	240.1	626	34.4	68.5	2407.9	1980.7	1363.1	582.8	192.2
GSM36464	UC	No	Before first infliximab treatment	5789.6	24.8	5125.6	44	5105.5	525.6	16.2	1539.6	324	526.3	118	2245	716.6	87.5	216.1	108.3	159.4	134.7	118.4	336.3	462.4	953.3	2.1	108.3	159.4	5.3	189.7	181.9	179	52.3	65.6	93.2	19	62.5	251.1	35.9	1.6	100	1217.4	2.4	8.6	251.7	465.8	340.6	119.9	55.9
GSM36464	UC	No	Before first infliximab treatment	3013.5	20.8	2160.7	12.6	1707.6	195	8.9	832.3	74	211.2	45.8	962.5	171.3	754.3	816.8	457.4	722.5	53.9	67.2	63.7	515.3	845	5.1	457.4	722.5	4.4	23	155.2	195.2	152.7	99.3	166.3	3.6	152.3	45.3	44.2	1.8	185.5	1186.5	5.7	3.4	195.3	364.5	110.5	51.7	10.9
GSM36464	UC	No	Before first infliximab treatment	5898.6	39.1	3484.4	31.1	3222.6	157.7	43.5	4219	1083.9	1974.8	79.2	10065.2	4913.1	1482.2	1796	1119.1	1365	163.6	210.8	4326.3	365.1	754.3	5.8	1119.1	1365	7.2	987.6	1873.4	1127	216.7	174.9	206.2	83.6	762.7	535.1	31.5	4	201.5	642.5	9.2	21.7	982	1014.5	1167.7	378.3	86.8
GSM36464	UC	No	Before first infliximab treatment	6216.5	16.2	2479.5	17.4	2801.6	152.3	47.7	4173.9	561.3	1920.4	32.1	9319.3	2901.1	463	923.1	241	341.8	81	158.7	2187.1	558.1	1024.2	5.7	241	341.8	2.6	1414	1158.7	851	130.8	97.8	143.5	42.6	279.7	581.2	63.2	2.3	100.9	1182.2	3.2	23	450.6	738.5	460.9	234.9	140.9
GSM36464	UC	No	Before first infliximab treatment	4342.5	28.7	2238.9	23.9	1346	261.7	74.5	4371.8	1659.5	3239.1	196.4	5062.8	1195.9	1498.8	1875.8	1595.5	1777	486.8	1177.4	4333.7	174.1	254.6	8.8	1595.5	1777	13.2	1051.5	1280.9	668.2	1117.8	1083.2	896.8	64.7	509.6	779.4	92.7	3.3	317.4	399.7	8.5	41.9	3326	2538	130.9	73.9	14.4
GSM36464	UC	No	Before first infliximab treatment	3056.1	20.6	1652.9	18	1606.8	124.7	42	2309.1	483.2	486	52	6852.5	1971	258.2	463.5	278.5	306.7	108.8	178.6	2899	802	780.8	5.4	278.5	306.7	4.2	477.2	477	379.4	61	44.6	72	39.6	134.9	296.7	46.4	2.1	123.2	1013	23.9	16.5	372.7	493.5	840.9	245	72.4
GSM36464	UC	No	Before first infliximab treatment	3827	27.4	2055.7	25.7	2370.3	126.3	57.3	3333	1024.9	630.6	46.7	8592.7	3444.8	409.3	918.3	949.1	1044.1	97.1	42.5	838.1	222.7	438.5	16.2	949.1	1044.1	9.2	214.4	2466.9	1566.3	165.4	148.8	97	24.3	102.5	81.7	4.7	3.7	145.7	1088.4	5.2	24.2	242.9	288.5	82.2	44.1	57.9
GSM36464	UC	No	Before first infliximab treatment	5892.3	5.7	4228	10	2812.3	249.5	0.5	445.6	62.6	341.5	46.7	2394.7	263.6	328.9	814.6	291.4	347	142.6	275.6	1836.9	1439	2405.4	21	291.4	347	3.3	269.5	230.8	306.7	120.3	50.1	139.4	4.5	168.7	173.6	32.4	1.5	391.8	1026.4	4	28.5	329.6	560.3	767.1	542.7	60.8
GSM36464	UC	No	Before first infliximab treatment	3744.6	35	1718.7	43.8	1784.7	214.7	25.9	858.1	201	295	38.4	643.9	158	170.8	214.8	105.5	111.7	118.4	211.3	1758.8	596.4	1399.6	7.7	105.5	111.7	5.9	129.6	28.8	108.5	81.7	97	108.4	48.1	29.4	120.3	69.9	2.6	202.8	1258.3	3.5	25	341.4	370.3	2054.2	925.3	97.7
GSM36464	UC	No	Before first infliximab treatment	5034.9	39.2	2621.1	32.2	3528.3	488.1	37.6	2871.3	660.3	951	207.5	5292.6	1128	139.8	147.1	63.2	150.3	57.5	47.4	2721.2	629.1	1110.5	3.1	63.2	150.3	17.5	289.4	417.1	238.1	143.5	87.3	101.3	29.2	37.7	163.3	47.7	1.5	164.5	1368.8	1.4	19.2	264.6	467.6	313.5	72.3	126.5
[truncated: 44 more columns]

## Sheet: Log2
					CXCL1_204470_at	CXCL2_1569203_at	CXCL2_209774_x_at	CXCL2_230101_at	CXCL3207850_at	CXCL4_206390_x_at	CXCL5_207852_at	CXCL5_214974_x_at	CXCL5_215101_s_at	CXCL6_206336_at	CXCL7_214146_s_at	CXCL8_202859_x_at	CXCL8_211506_s_at	CXCL9_203915_at	CXCL10_204533_at	CXCL11_210163_at	CXCL11_211122_s_at	CXCL12_203666_at	CXCL12_209687_at	CXCL13_205242_at	CXCL14_218002_s_at	CXCL14_222484_s_at	CXCL14_237038_at	CXCL16_223454_at	CCL1_207533_at	CCL2_216598_s_at	CCL3_205114_s_at	CCL4_204103_at	CCL5_1405_i_at	CCL5_1555759_a_at	CCL5_204655_at	CCL7_208075_s_at	CCL8_214038_at	CCL11_210133_at	CCL13_206407_s_at	CCL13_216714_at	CCL14_205392_s_at	CCL15_210390_s_at	CCL16_207354_at	CCL17_207900_at	CCL18_209924_at	CCL18_32128_at	CCL19_210072_at	CCL20_205476_at	CCL21_204606_at
Sample	DISEASE	RESPONSE TO INFLIXIMAB	BEFORE OR AFTER FIRST INFLIXIMAB TREATMENT		204470_at	1569203_at	209774_x_at	230101_at	207850_at	206390_x_at	207852_at	214974_x_at	215101_s_at	206336_at	214146_s_at	202859_x_at	211506_s_at	203915_at	204533_at	210163_at	211122_s_at	203666_at	209687_at	205242_at	218002_s_at	222484_s_at	237038_at	210163_at	211122_s_at	207533_at	216598_s_at	205114_s_at	204103_at	1405_i_at	1555759_a_at	204655_at	208075_s_at	214038_at	210133_at	206407_s_at	216714_at	205392_s_at	210390_s_at	207354_at	207900_at	209924_at	32128_at	210072_at	204606_at
GSM364627	control	Not applicable	Not applicable	0	6.40939	1.20163	6.40599	4.75489	6.15785	3.60881	-0.152003	5.89239	4.45943	4.12928	2.51096	4.71699	1.48543	5.11686	5.74685	3.93546	1	6.3345	6.62936	6.02015	9.76587	10.4727	1.63227	3.93546	1	2.56071	2.98185	6.37678	5.22882	7.86233	7.71493	7.18982	3.18587	7.21335	7.12928	6.31107	1.58496	8.48099	10.8664	1.53605	4.41278	5.54535	5.4363	4.34341	6.10852
GSM364627	control	Not applicable	Not applicable	0	6.35579	0.584963	6.65821	4.91648	6.45943	6.30012	2.56071	3.8679	3.39232	3.60881	1.07039	4.30743	3.32193	5.10852	2.37851	3.01792	4.19377	6.16993	7.24317	5.02237	7.48704	8.96174	1.63227	3.01792	4.19377	2.65535	4.70598	5.1375	3.01792	7.41447	6.63807	7.29554	4.12102	5.19771	6.02015	3.51096	1.80735	8.40812	10.8118	2.56071	3.71149	6.15381	5.85549	5.53916	6.1334
GSM364627	control	Not applicable	Not applicable	0	7.75556	1.26303	7.29554	4.83289	6.74551	6.2384	3.926	6.42794	4.45286	4.42626	4.87774	10.5361	8.20604	6.88996	6.7046	4.74953	4.8679	5.9472	7.74214	9.29439	8.87314	10.3654	1.48543	4.74953	4.8679	0.263034	5.41278	5.67525	5.61176	8.03892	7.14873	8.21675	1.32193	5.29278	5.71149	5.30743	1.07039	7.85425	10.5243	0.925999	5.07039	7.16189	7.15482	7.01346	7.35315
GSM364627	control	Not applicable	Not applicable	0	6.12516	0.485427	7.21237	4.49825	6.93899	2.96347	0.137504	3.9542	-0.321928	3.62059	1.53605	4.47897	0.765535	5.83542	7.31016	6.82273	6.80864	5.69488	5.95884	1.37851	7.99039	8.98726	1.37851	6.82273	6.80864	1.07039	1.26303	4.94486	5.99548	6.94486	6.50621	7.55766	4.70598	3.82782	5.48864	6.34696	2.48543	8.40045	10.7273	4.61471	3.37851	2.65535	4.20163	4.75489	3.37851
GSM364627	control	Not applicable	Not applicable	0	5.19771	2.03562	6.60733	0.137504	5.1416	5.89724	0	4.07895	3.59694	4.94486	4.70044	4.8125	2.20163	5.12102	4.33628	2.7866	3.63227	5.56071	5.64097	1.53605	8.36151	8.71218	3.10434	2.7866	3.63227	1	2.67807	5.30743	4.99548	6.36457	6.37504	7.04985	2.45943	4.99548	5.56682	6.2724	1.07039	8.66285	10.8958	5.04002	4.99095	4.72792	4.86295	3.70044	4.51096
GSM364627	control	Not applicable	Not applicable	0	4.22497	1.48543	5.2817	4.88753	5.32912	2.23266	3.58496	2.10434	1	0.263034	1.53605	0.765535	0.378512	5.29646	4.70598	0	3.20163	6.17592	7.25739	5.06178	8.73573	9.46373	2.16993	0	3.20163	5.19771	4.88753	3.08746	5.80735	7.507	7.81186	7.03892	4.24031	4.81762	5.52669	6.77873	2.76553	7.98527	10.2954	4.47897	3.12102	3.01792	4.99095	6.03342	6.32553
GSM364633	UC	Yes	Before first infliximab treatment	1	10.5551	4.74953	9.15659	4.12102	9.60177	8.4187	3.64386	6.93899	3.91648	5.79701	5.97039	9.98242	8.16239	7.26866	7.61176	6.70598	7.40599	6.57289	6.17193	8.27938	9.13417	9.92407	2	6.70598	7.40599	2	5.86047	5.76022	6.14568	6.72656	6.39746	6.56986	1.32193	5.20555	7.09381	4.90207	0.584963	7.42122	10.1047	1.20163	2.7866	6.60733	7.26772	7.16491	5.79181
GSM364633	UC	Yes	Before first infliximab treatment	1	10.5873	2.56071	9.26796	4.67807	9.58139	7.73268	6.2114	12.1053	10.6674	9.50343	7.15178	11.6344	9.98726	8.22304	9.77347	9.89512	10.186	7.27426	6.59544	10.4437	9.74517	10.5591	5.04439	9.89512	10.186	4.94953	6.96578	8.45286	8.53528	7.55766	6.59842	6.92955	3.40599	5.58195	6.85922	4.80219	1.32193	8.2182	10.6925	3.7761	4.54844	7.10434	7.92541	7.3672	6.77347
GSM364633	UC	Yes	Before first infliximab treatment	1	11.5862	5.2555	10.6788	4.47249	11.1413	8.83763	3.64386	7.75087	5.84298	6.4545	6.24982	9.59544	7.05853	6.01569	6.75355	6.73742	7.25267	5.87774	4.14568	5.29646	7.64602	8.76885	2.16993	6.73742	7.25267	2.926	4.80735	6.10224	6.07253	5.54226	2.63227	5.64674	0.137504	3.71149	5.25172	5.27426	1.07039	6.95768	10.0967	1.67807	1.88753	6.55305	6.65105	5.61471	6.29094
GSM364633	UC	Yes	Before first infliximab treatment	1	11.3402	3.24793	10.1866	4.75489	10.4986	8.35667	0.925999	6.65678	4.67243	6.70598	5.08746	10.0032	8.23554	6.80735	7.36282	7.53683	7.74685	6.05961	4.19377	5.26679	7.16491	8.28771	3.03562	7.53683	7.74685	1.76553	4.78136	7.11582	7.49586	6.47735	5.60288	6.31288	2.51096	5.16993	2.65535	2.90689	1.67807	7.13134	10.6079	4.54226	4.73335	7.35931	7.31741	4.81762	5.22882
GSM364633	UC	Yes	Before first infliximab treatment	1	12.1004	5.2891	10.9853	4.52982	11.4974	6.84298	6.32373	11.1477	9.00085	8.21432	6.07253	10.8796	8.76421	8.2635	8.55344	8.91079	8.90719	6.83162	6.77215	9.2854	8.53955	9.29508	1.96347	8.91079	8.90719	2.926	7.10748	7.12205	6.70183	6.1416	4.0268	6.79701	5.22882	5.70598	6.86666	5.44294	2.65535	8.09698	10.6459	5.64962	5.10014	8.49586	9.39511	7.44708	7.06717
GSM364633	UC	Yes	Before first infliximab treatment	1	11.4353	3.37851	10.2998	4.00899	10.6224	7.74483	4.90207	8.93752	6.56529	8.53566	6.27984	10.2228	8.73944	7.30104	7.98925	7.48784	7.49185	7.16692	7.28355	10.4837	8.65571	9.33494	3.67807	7.48784	7.49185	1.63227	7.6453	7.81954	7.86481	5.57289	4.41278	6.36807	5.12102	6.37851	7.90569	5	0.485427	8.23458	10.5439	4.89239	2.32193	7.61912	8.21723	9.20604	7.98527
GSM364633	UC	Yes	Before first infliximab treatment	1	11.909	4.07039	10.3915	5.67243	11.0117	8.35491	2.74416	8.7418	4.39917	8.108	5.62059	10.8296	8.05853	7.76089	8.33628	8.37895	8.17393	7.12309	7.34696	9.57156	10.1678	10.9838	3.41954	8.37895	8.17393	2.23266	3.52356	8.0677	7.48382	8.62571	7.67666	8.0542	3.74416	6.34696	7.85112	5.89239	2.23266	7.33539	10.4485	3.53605	4.42626	6.82273	7.84423	7.66605	6.54844
GSM364633	UC	Yes	Before first infliximab treatment	1	10.7011	2.40599	9.71733	3.64386	9.59582	6.97269	4.94017	9.29783	6.59842	6.70044	4.22497	9.69662	5.77873	8.25974	7.75422	6.12722	6.95303	7.00225	7.88753	11.5025	11.0207	11.5771	4.96347	6.12722	6.95303	3.16993	7.41193	6.91528	7.47492	6.61029	6.03122	6.9507	5.04002	5.62059	6.43296	2.94486	0.847997	7.57213	10.2567	4.00899	5.33628	7.80607	8.77281	10.9677	9.16616
GSM36464	UC	No	Before first infliximab treatment	2	11.9866	5.43962	11.6238	5.17792	11.4747	7.82718	5.27426	11.5555	8.81378	10.251	7.04549	13.1958	11.5012	9.96723	11.6854	11.7994	12.2979	6.56224	6.56377	7.50383	7.79636	8.16038	1.67807	11.7994	12.2979	2.60881	8.53683	10.6013	9.43233	8.00731	7.75956	7.6886	4.17792	8.04275	7.23074	5.92125	1.67807	6.0268	10.0942	2.3505	4.853	10.3099	9.83652	5.79181	5.86295
GSM36464	UC	No	Before first infliximab treatment	2	11.6089	5.05311	10.3734	5.15381	10.5786	8.69244	4.83794	10.8921	7.76222	8.96434	6.42794	10.5633	7.2724	7.86109	7.66747	8.57403	8.29416	6.46434	7.24031	10.6646	10.1462	10.8321	4.82782	8.57403	8.29416	2.58496	6.2211	5.56682	6.56377	6.56377	6.08534	7.01681	3.59694	5.38543	7.80735	3.74416	1.72247	8.18636	10.2143	2.63227	4.86295	7.07039	7.2211	8.69453	6.86047
GSM36464	UC	No	Before first infliximab treatment	2	12.1459	5.26303	11.3084	3.96347	11.4473	8.22014	0	10.7321	8.20994	9.90809	6.69766	12.7806	10.6549	8.19377	9.32576	8.52199	9.19967	7.01011	6.92719	12.3776	9.80284	10.3947	4.74416	8.52199	9.19967	2.03562	9.50502	9.08242	8.72417	6.41785	5.52982	6.32012	5.38888	7.65464	8.64386	4.80219	1.07039	6.83415	9.59787	1.76553	2.67807	8.56186	8.48059	8.70425	7.40259
GSM36464	UC	No	Before first infliximab treatment	2	11.6715	3.64386	10.7859	4.30012	11.3055	7.58871	4.33628	10.7139	7.52356	8.81762	6.84298	11.9326	10.413	9.51491	10.597	10.989	11.5392	6.71149	6.2817	8.0207	8.53566	9.49305	2.26303	10.989	11.5392	0.263034	8.40939	9.61287	9.65535	8.33896	7.54071	8.48905	1.88753	6.80607	6.94134	5.64386	0.925999	6.9542	10.1073	3.88753	4.76553	9.63572	9.35821	6.79961	7.01903
GSM36464	UC	No	Before first infliximab treatment	2	12.2309	4.848	11.4636	4.49825	11.8071	8.14211	4.22497	11.7385	9.08375	9.01959	5.97499	12.1305	10.1653	8.28494	10.4386	10.9799	11.391	7.61985	6.03342	7.43212	7.32012	9.12205	4.47897	10.9799	11.391	1.926	7.51649	9.33316	8.82496	6.97269	6.63952	6.63227	4.27053	6.53605	6.98299	4.24793	0.678072	7.71218	10.9366	0.378512	3.65535	7.90509	8.47533	6.32012	6.50144
GSM36464	UC	No	Before first infliximab treatment	2	11.8469	3.53605	11.2117	4.6893	11.4315	8.14771	5.26303	11.6801	9.09987	9.80671	7.73268	12.1556	9.92348	10.6761	9.93943	8.56453	8.51924	7.37417	8.45327	12.8139	8.66427	9.64872	2.07039	8.56453	8.51924	1.53605	9.75205	8.87989	9.27589	9.5157	8.90479	9.94325	5.48543	7.86481	9.07868	7.13853	0.584963	7.90749	9.29002	5.10434	6.09803	11.2336	10.9518	10.4127	9.18686
GSM36464	UC	No	Before first infliximab treatment	2	12.4992	4.63227	12.3235	5.45943	12.3178	9.03782	4.01792	10.5883	8.33985	9.03974	6.88264	11.1325	9.48502	6.45121	7.75556	6.75889	7.31651	7.07361	6.88753	8.3936	8.853	9.89679	1.07039	6.75889	7.31651	2.40599	7.56758	7.507	7.48382	5.70874	6.03562	6.54226	4.24793	5.96578	7.97212	5.16591	0.678072	6.64386	10.2496	1.26303	3.10434	7.97556	8.86357	8.41193	6.90569
GSM36464	UC	No	Before first infliximab treatment	2	11.5572	4.37851	11.0773	3.65535	10.7378	7.60733	3.15381	9.70096	6.20945	7.72247	5.51728	9.91064	7.42038	9.55899	9.67384	8.83731	9.49685	5.75221	6.07039	5.99322	9.00927	9.72281	2.3505	8.83731	9.49685	2.1375	4.52356	7.27798	7.60881	7.25456	6.63372	7.37764	1.848	7.25077	5.50144	5.46597	0.847997	7.53528	10.2125	2.51096	1.76553	7.60955	8.50978	6.7879	5.69209
GSM36464	UC	No	Before first infliximab treatment	2	12.5262	5.2891	11.7667	4.95884	11.654	7.30104	5.44294	12.0427	10.082	10.9475	6.30743	13.2971	12.2624	10.5335	10.8106	10.1281	10.4147	7.35403	7.71973	12.0789	8.51215	9.55899	2.53605	10.1281	10.4147	2.848	9.94778	10.8714	10.1383	7.75956	7.45039	7.6879	6.38543	9.57497	9.06366	4.97728	2	7.65464	9.32755	3.20163	4.43962	9.93958	9.98655	10.1895	8.56339
GSM36464	UC	No	Before first infliximab treatment	2	12.6019	4.01792	11.2758	4.12102	11.452	7.25077	5.57592	12.0272	9.13263	10.9072	5.0045	13.186	11.5024	8.85487	9.85034	7.91289	8.41701	6.33985	7.31016	11.0948	9.12438	10.0003	2.51096	7.91289	8.41701	1.37851	10.4656	10.1783	9.73302	7.03122	6.61176	7.16491	5.41278	8.12774	9.18289	5.98185	1.20163	6.65678	10.2073	1.67807	4.52356	8.8157	9.52845	8.84831	7.8759
GSM36464	UC	No	Before first infliximab treatment	2	12.0843	4.84298	11.1286	4.57894	10.3945	8.03177	6.21917	12.094	10.6965	11.6614	7.61765	12.3057	10.2239	10.5496	10.8733	10.6398	10.7952	8.92719	10.2014	12.0814	7.44377	7.99209	3.1375	10.6398	10.7952	3.72247	10.0382	10.3229	9.38414	10.1264	10.0811	9.80864	6.01569	8.99322	9.60622	6.5345	1.72247	8.31016	8.64277	3.08746	5.38888	11.6996	11.3095	7.03232	6.2075
GSM36464	UC	No	Before first infliximab treatment	2	11.5775	4.36457	10.6908	4.16993	10.65	6.96232	5.39232	11.1731	8.91648	8.92481	5.70044	12.7424	10.9447	8.01235	8.85643	8.12153	8.26068	6.76553	7.48059	11.5013	9.64746	9.60881	2.43296	8.12153	8.26068	2.07039	8.89845	8.89785	8.56758	5.93074	5.47897	6.16993	5.30743	7.07575	8.21286	5.53605	1.07039	6.94486	9.98442	4.57894	4.04439	8.54187	8.94691	9.71579	7.93664
GSM36464	UC	No	Before first infliximab treatment	2	11.902	4.7761	11.0054	4.6837	11.2109	6.98071	5.84046	11.7026	10.0013	9.30058	5.54535	13.0689	11.7502	8.67701	9.84282	9.89042	10.028	6.6014	5.40939	9.71098	7.79896	8.77643	4.01792	9.89042	10.028	3.20163	7.74416	11.2685	10.6131	7.36982	7.21723	6.59991	4.60288	6.67948	6.35226	2.23266	1.88753	7.18686	10.088	2.37851	4.59694	7.92422	8.17243	6.36107	5.46271
GSM36464	UC	No	Before first infliximab treatment	2	12.5246	2.51096	12.0458	3.32193	11.4575	7.9629	-1	8.79961	5.96809	8.41574	5.54535	11.2256	8.04221	8.36151	9.66995	8.18686	8.43879	7.15583	8.10643	10.8431	10.4909	11.2321	4.39232	8.18686	8.43879	1.72247	8.07414	7.8505	8.26068	6.91049	5.64674	7.12309	2.16993	7.39832	7.43962	5.01792	0.584963	8.61397	10.0034	2	4.83289	8.36457	9.13006	9.58327	9.08401
GSM36464	UC	No	Before first infliximab treatment	2	11.8706	5.12928	10.7471	5.45286	10.8015	7.74618	4.69488	9.745	7.65105	8.20457	5.26303	9.33069	7.30378	7.41616	7.74685	6.7211	6.80349	6.88753	7.72315	10.7804	9.22014	10.4508	2.94486	6.7211	6.80349	2.56071	7.01792	4.848	6.76155	6.35226	6.59991	6.76022	5.58796	4.87774	6.91049	6.12722	1.37851	7.66391	10.2973	1.80735	4.64386	8.41532	8.53255	11.0044	9.85378
GSM36464	UC	No	Before first infliximab treatment	2	12.2977	5.29278	11.356	5.00899	11.7848	8.93103	5.23266	11.4875	9.36698	9.8933	7.69697	12.3698	10.1396	7.12722	7.20065	5.98185	7.2317	5.84549	5.56682	11.41	9.29715	10.117	1.63227	5.98185	7.2317	4.12928	8.17692	8.70425	7.89542	7.16491	6.44791	6.66249	4.8679	5.23649	7.35138	5.57592	0.584963	7.36194	10.4187	0.485427	4.26303	8.04767	8.86913	8.29232	6.17592
				diff	5.78634	3.15631	4.29262	0.540219	4.87358	3.36368	2.56721	5.95613	5.09175	5.32636	3.48055	6.48758	6.59805	2.76948	3.8058	4.96411	4.90604	0.867529	0.103531	4.98238	0.370081	0.245228	1.15632	4.96411	4.90604	0.32269	3.86589	3.16841	3.08626	-0.24372	-0.614075	-0.240751	0.734392	1.3255	1.39259	-0.701307	-0.568457	-0.833614	-0.558978	-0.342945	0.0381631	3.47371	3.31479	2.81924	1.50845
				0vs12	1.61189e-16	2.64519e-08	1.20761e-12	0.234285	1.04327e-14	2.52326e-08	0.00651158	1.12189e-08	4.04234e-06	1.89207e-08	1.23304e-07	1.0492e-08	6.21572e-08	2.30591e-05	3.91374e-06	1.20894e-06	4.51869e-07	0.00498079	0.855817	8.29638e-05	0.423563	0.562086	0.0313402	1.20894e-06	4.51869e-07	0.546549	6.88139e-05	0.000239962	8.41324e-06	0.628925	0.347496	0.590099	0.319633	0.0402922	0.0342735	0.197855	0.0544883	0.00442996	0.0136085	0.627196	0.939814	1.31899e-05	4.03835e-07	0.000824392	0.018907
				diff 0v1	5.2654	2.69369	3.50861	0.480605	4.31506	3.36752	2.49071	4.55948	3.6946	4.00361	3.1269	5.41927	5.37157	1.92612	2.81979	4.17048	4.06399	0.758026	-0.445686	4.04731	0.473643	0.347491	1.38386	4.17048	4.06399	0.575707	2.35803	2.08125	2.11237	-0.69857	-1.61016	-0.687795	-0.0252894	0.240992	0.457388	-1.10889	-0.437744	-0.677713	-0.262225	0.467895	-0.221626	2.41894	2.50685	2.30061	1.2215
				t-test																0.000865894	0.000273525	0.00839228	0.505472	0.0145505	0.442691	0.529142	0.0294129	0.000865894	0.000273525	0.464263	0.015451	0.00239632	0.00152273	0.167697	0.0416894	0.0558753	0.977925	0.650494	0.548638	0.10002	0.301629	0.0133312	0.0640142	0.604008	0.729566	0.00379779	0.000339328	0.0247935	0.113902
[truncated: 45 more columns]

## Sheet: ligand
					CXCL1	CXCL2	CXCL3	CXCL4	CXCL5	CXCL6	CXCL7	CXCL8	CXCL9	CXCL10	CXCL11	CXCL12	CXCL13	CXCL14	CXCL16	CCL1	CCL2	CCL3	CCL4	CCL5	CCL7	CCL8	CCL11	CCL13	CCL14	CCL15	CCL16	CCL17	CCL18	CCL19	CCL20	CCL21	CCL22	CCL23	CCL24	CCL25	CCL26	CCL27	CCL28	CCL28	CX3CL1	XCL1	XCL2	TNF
Sample	DISEASE	RESPONSE TO INFLIXIMAB	BEFORE OR AFTER FIRST INFLIXIMAB TREATMENT		204470_at	209774_x_at	207850_at	206390_x_at	214974_x_at	206336_at	214146_s_at	202859_x_at	203915_at	204533_at	210163_at	209687_at	205242_at	218002_s_at	210163_at	211122_s_at	207533_at	216598_s_at	205114_s_at	204103_at	204655_at	208075_s_at	214038_at	206407_s_at	216714_at	205392_s_at	210390_s_at	207354_at	209924_at	32128_at	210072_at	204606_at	207861_at	210548_at	221463_at	206988_at	223710_at	207955_at	224027_at	224240_s_at	203687_at	206365_at	214567_s_at
GSM364627	control	Not applicable	Not applicable	0	6.40939	6.40599	6.15785	3.60881	5.89239	4.12928	2.51096	4.71699	5.11686	5.74685	3.93546	6.62936	6.02015	9.76587	3.93546	1	2.56071	2.98185	6.37678	5.22882	7.18982	3.18587	7.21335	6.31107	1.58496	8.48099	10.8664	1.53605	5.54535	5.4363	4.34341	6.10852	2.58496	4.47897	5.51096	5.11686	1.848	3.48543	8.22448	9.21868	3.16993	4.8125	2.3505	5.7866
GSM364627	control	Not applicable	Not applicable	0	6.35579	6.65821	6.45943	6.30012	3.8679	3.60881	1.07039	4.30743	5.10852	2.37851	3.01792	7.24317	5.02237	7.48704	3.01792	4.19377	2.65535	4.70598	5.1375	3.01792	7.29554	4.12102	5.19771	3.51096	1.80735	8.40812	10.8118	2.56071	6.15381	5.85549	5.53916	6.1334	1.67807	5.05745	4.81762	5.49506	2.51096	4.853	9.01095	9.70891	4.56071	1.72247	4.08746	4.52356
GSM364627	control	Not applicable	Not applicable	0	7.75556	7.29554	6.74551	6.2384	6.42794	4.42626	4.87774	10.5361	6.88996	6.7046	4.74953	7.74214	9.29439	8.87314	4.74953	4.8679	0.263034	5.41278	5.67525	5.61176	8.21675	1.32193	5.29278	5.30743	1.07039	7.85425	10.5243	0.925999	7.16189	7.15482	7.01346	7.35315	1.76553	6.93192	5.7866	5.05745	4.62644	4.21723	8.73843	9.33181	2.82782	5.07039	4.44626	5.87774
GSM364627	control	Not applicable	Not applicable	0	6.12516	7.21237	6.93899	2.96347	3.9542	3.62059	1.53605	4.47897	5.83542	7.31016	6.82273	5.95884	1.37851	7.99039	6.82273	6.80864	1.07039	1.26303	4.94486	5.99548	7.55766	4.70598	3.82782	6.34696	2.48543	8.40045	10.7273	4.61471	2.65535	4.20163	4.75489	3.37851	3.03562	2.23266	3.76553	2.60881	3.43296	5.35403	7.90087	8.9655	2.96347	3.56071	5.7866	4.44626
GSM364627	control	Not applicable	Not applicable	0	5.19771	6.60733	5.1416	5.89724	4.07895	4.94486	4.70044	4.8125	5.12102	4.33628	2.7866	5.64097	1.53605	8.36151	2.7866	3.63227	1	2.67807	5.30743	4.99548	7.04985	2.45943	4.99548	6.2724	1.07039	8.66285	10.8958	5.04002	4.72792	4.86295	3.70044	4.51096	3.75489	0.584963	5.24413	2.74416	2.40599	2.03562	8.52748	9.10145	3.59694	1.63227	5.17792	5.58496
GSM364627	control	Not applicable	Not applicable	0	4.22497	5.2817	5.32912	2.23266	2.10434	0.263034	1.53605	0.765535	5.29646	4.70598	0	7.25739	5.06178	8.73573	0	3.20163	5.19771	4.88753	3.08746	5.80735	7.03892	4.24031	4.81762	6.77873	2.76553	7.98527	10.2954	4.47897	3.01792	4.99095	6.03342	6.32553	4.12102	5.04002	2.90689	4.16189	4.06178	3.73335	7.85549	8.93369	5.1375	4.03562	4.49825	3.87774
GSM364633	UC	Yes	Before first infliximab treatment	1	10.5551	9.15659	9.60177	8.4187	6.93899	5.79701	5.97039	9.98242	7.26866	7.61176	6.70598	6.17193	8.27938	9.13417	6.70598	7.40599	2	5.86047	5.76022	6.14568	6.56986	1.32193	5.20555	4.90207	0.584963	7.42122	10.1047	1.20163	6.60733	7.26772	7.16491	5.79181	2.26303	1.848	7.28355	2.32193	4.47897	5.03122	8.98071	9.95347	4.17792	4.15381	2.926	5.62352
GSM364633	UC	Yes	Before first infliximab treatment	1	10.5873	9.26796	9.58139	7.73268	12.1053	9.50343	7.15178	11.6344	8.22304	9.77347	9.89512	6.59544	10.4437	9.74517	9.89512	10.186	4.94953	6.96578	8.45286	8.53528	6.92955	3.40599	5.58195	4.80219	1.32193	8.2182	10.6925	3.7761	7.10434	7.92541	7.3672	6.77347	3.29278	1.20163	8.07521	4.36457	4.89724	5.0268	6.21335	8.68018	5	5.10434	0.925999	5.76553
GSM364633	UC	Yes	Before first infliximab treatment	1	11.5862	10.6788	11.1413	8.83763	7.75087	6.4545	6.24982	9.59544	6.01569	6.75355	6.73742	4.14568	5.29646	7.64602	6.73742	7.25267	2.926	4.80735	6.10224	6.07253	5.64674	0.137504	3.71149	5.27426	1.07039	6.95768	10.0967	1.67807	6.55305	6.65105	5.61471	6.29094	3.848	2.23266	6.01569	5.94017	2.58496	0.137504	8.893	9.88127	3.21723	3.59694	1.48543	4.50462
GSM364633	UC	Yes	Before first infliximab treatment	1	11.3402	10.1866	10.4986	8.35667	6.65678	6.70598	5.08746	10.0032	6.80735	7.36282	7.53683	4.19377	5.26679	7.16491	7.53683	7.74685	1.76553	4.78136	7.11582	7.49586	6.31288	2.51096	5.16993	2.90689	1.67807	7.13134	10.6079	4.54226	7.35931	7.31741	4.81762	5.22882	3.08746	1.1375	7.808	2.90689	4.12102	4.04439	8.49985	9.49745	2.16993	4.52982	0.925999	5.2854
GSM364633	UC	Yes	Before first infliximab treatment	1	12.1004	10.9853	11.4974	6.84298	11.1477	8.21432	6.07253	10.8796	8.2635	8.55344	8.91079	6.77215	9.2854	8.53955	8.91079	8.90719	2.926	7.10748	7.12205	6.70183	6.79701	5.22882	5.70598	5.44294	2.65535	8.09698	10.6459	5.64962	8.49586	9.39511	7.44708	7.06717	3.27798	3.10434	7.79116	5.62644	1.20163	5.29278	8.62717	9.97585	3.03562	2.43296	1.53605	5.94017
GSM364633	UC	Yes	Before first infliximab treatment	1	11.4353	10.2998	10.6224	7.74483	8.93752	8.53566	6.27984	10.2228	7.30104	7.98925	7.48784	7.28355	10.4837	8.65571	7.48784	7.49185	1.63227	7.6453	7.81954	7.86481	6.36807	5.12102	6.37851	5	0.485427	8.23458	10.5439	4.89239	7.61912	8.21723	9.20604	7.98527	4.71699	5.96578	7.98755	2.848	3.15381	2.56071	8.35315	9.59898	4.70598	1.67807	1.53605	6.00675
GSM364633	UC	Yes	Before first infliximab treatment	1	11.909	10.3915	11.0117	8.35491	8.7418	8.108	5.62059	10.8296	7.76089	8.33628	8.37895	7.34696	9.57156	10.1678	8.37895	8.17393	2.23266	3.52356	8.0677	7.48382	8.0542	3.74416	6.34696	5.89239	2.23266	7.33539	10.4485	3.53605	6.82273	7.84423	7.66605	6.54844	4.18587	3.32193	7.8586	5.69766	6.04439	4.39917	8.46923	9.6756	6.07682	5.27426	2.82782	5.27798
GSM364633	UC	Yes	Before first infliximab treatment	1	10.7011	9.71733	9.59582	6.97269	9.29783	6.70044	4.22497	9.69662	8.25974	7.75422	6.12722	7.88753	11.5025	11.0207	6.12722	6.95303	3.16993	7.41193	6.91528	7.47492	6.9507	5.04002	5.62059	2.94486	0.847997	7.57213	10.2567	4.00899	7.80607	8.77281	10.9677	9.16616	7.06178	7.34607	7.20261	4.49185	4.81762	4.90207	8.46393	9.67083	4.2854	2.51096	2.8679	5.79181
GSM36464	UC	No	Before first infliximab treatment	2	11.9866	11.6238	11.4747	7.82718	11.5555	10.251	7.04549	13.1958	9.96723	11.6854	11.7994	6.56377	7.50383	7.79636	11.7994	12.2979	2.60881	8.53683	10.6013	9.43233	7.6886	4.17792	8.04275	5.92125	1.67807	6.0268	10.0942	2.3505	10.3099	9.83652	5.79181	5.86295	4.12102	4.90207	8.71733	1.72247	3.60881	4.16189	6.22689	8.31967	6.45286	3.70044	4.12102	6.35403
GSM36464	UC	No	Before first infliximab treatment	2	11.6089	10.3734	10.5786	8.69244	10.8921	8.96434	6.42794	10.5633	7.86109	7.66747	8.57403	7.24031	10.6646	10.1462	8.57403	8.29416	2.58496	6.2211	5.56682	6.56377	7.01681	3.59694	5.38543	3.74416	1.72247	8.18636	10.2143	2.63227	7.07039	7.2211	8.69453	6.86047	6.48382	2.29278	6.51254	5.44294	5.8505	1.67807	8.93458	9.60474	3.81762	4.57289	1.848	5.56071
GSM36464	UC	No	Before first infliximab treatment	2	12.1459	11.3084	11.4473	8.22014	10.7321	9.90809	6.69766	12.7806	8.19377	9.32576	8.52199	6.92719	12.3776	9.80284	8.52199	9.19967	2.03562	9.50502	9.08242	8.72417	6.32012	5.38888	7.65464	4.80219	1.07039	6.83415	9.59787	1.76553	8.56186	8.48059	8.70425	7.40259	6.82273	5.64097	7.46761	2.60881	3.56071	1.1375	8.2317	9.08055	5.72792	1.07039	4.23266	7.07146
GSM36464	UC	No	Before first infliximab treatment	2	11.6715	10.7859	11.3055	7.58871	10.7139	8.81762	6.84298	11.9326	9.51491	10.597	10.989	6.2817	8.0207	8.53566	10.989	11.5392	0.263034	8.40939	9.61287	9.65535	8.48905	1.88753	6.80607	5.64386	0.925999	6.9542	10.1073	3.88753	9.63572	9.35821	6.79961	7.01903	5.27798	4.64962	8.11114	3.41954	4.30743	2.16993	6.49506	8.09856	5.32193	4.1375	4.1375	6.54071
GSM36464	UC	No	Before first infliximab treatment	2	12.2309	11.4636	11.8071	8.14211	11.7385	9.01959	5.97499	12.1305	8.28494	10.4386	10.9799	6.03342	7.43212	7.32012	10.9799	11.391	1.926	7.51649	9.33316	8.82496	6.63227	4.27053	6.53605	4.24793	0.678072	7.71218	10.9366	0.378512	7.90509	8.47533	6.32012	6.50144	3.79701	3.97269	6.75489	4.65535	3.12102	4.92125	7.85175	8.94017	1.96347	3.24793	1.07039	5.74147
GSM36464	UC	No	Before first infliximab treatment	2	11.8469	11.2117	11.4315	8.14771	11.6801	9.80671	7.73268	12.1556	10.6761	9.93943	8.56453	8.45327	12.8139	8.66427	8.56453	8.51924	1.53605	9.75205	8.87989	9.27589	9.94325	5.48543	7.86481	7.13853	0.584963	7.90749	9.29002	5.10434	11.2336	10.9518	10.4127	9.18686	7.58646	5.57289	8.11218	4.38543	3.73335	1	6.61765	8.26209	6.43296	2.16993	6.21723	6.58346
GSM36464	UC	No	Before first infliximab treatment	2	12.4992	12.3235	12.3178	9.03782	10.5883	9.03974	6.88264	11.1325	6.45121	7.75556	6.75889	6.88753	8.3936	8.853	6.75889	7.31651	2.40599	7.56758	7.507	7.48382	6.54226	4.24793	5.96578	5.16591	0.678072	6.64386	10.2496	1.26303	7.97556	8.86357	8.41193	6.90569	5.80478	1.67807	7.70874	2.3505	4.41954	1.20163	8.62095	9.84078	3.27798	1.32193	1.88753	4.9542
GSM36464	UC	No	Before first infliximab treatment	2	11.5572	11.0773	10.7378	7.60733	9.70096	7.72247	5.51728	9.91064	9.55899	9.67384	8.83731	6.07039	5.99322	9.00927	8.83731	9.49685	2.1375	4.52356	7.27798	7.60881	7.37764	1.848	7.25077	5.46597	0.847997	7.53528	10.2125	2.51096	7.60955	8.50978	6.7879	5.69209	3.44626	4.2555	7.17093	2	5.12516	1.80735	9.08507	9.80671	5.848	1.48543	4.64386	5.59096
GSM36464	UC	No	Before first infliximab treatment	2	12.5262	11.7667	11.654	7.30104	12.0427	10.9475	6.30743	13.2971	10.5335	10.8106	10.1281	7.71973	12.0789	8.51215	10.1281	10.4147	2.848	9.94778	10.8714	10.1383	7.6879	6.38543	9.57497	4.97728	2	7.65464	9.32755	3.20163	9.93958	9.98655	10.1895	8.56339	6.43962	5.22882	7.25267	3.73335	2.20163	0.678072	7.20653	8.13443	6.77083	1.67807	4.6837	8.21868
GSM36464	UC	No	Before first infliximab treatment	2	12.6019	11.2758	11.452	7.25077	12.0272	10.9072	5.0045	13.186	8.85487	9.85034	7.91289	7.31016	11.0948	9.12438	7.91289	8.41701	1.37851	10.4656	10.1783	9.73302	7.16491	5.41278	8.12774	5.98185	1.20163	6.65678	10.2073	1.67807	8.8157	9.52845	8.84831	7.8759	7.13853	2.20163	7.57743	3.1375	4.52982	5.50779	7.81506	9.16012	3.98185	1.43296	3.64386	6.56224
GSM36464	UC	No	Before first infliximab treatment	2	12.0843	11.1286	10.3945	8.03177	12.094	11.6614	7.61765	12.3057	10.5496	10.8733	10.6398	10.2014	12.0814	7.44377	10.6398	10.7952	3.72247	10.0382	10.3229	9.38414	9.80864	6.01569	8.99322	6.5345	1.72247	8.31016	8.64277	3.08746	11.6996	11.3095	7.03232	6.2075	3.848	2.37851	6.52042	5.2555	2.26303	3.96347	6.58646	7.94778	6.48864	3.56071	5.72792	6.76288
GSM36464	UC	No	Before first infliximab treatment	2	11.5775	10.6908	10.65	6.96232	11.1731	8.92481	5.70044	12.7424	8.01235	8.85643	8.12153	7.48059	11.5013	9.64746	8.12153	8.26068	2.07039	8.89845	8.89785	8.56758	6.16993	5.30743	7.07575	5.53605	1.07039	6.94486	9.98442	4.57894	8.54187	8.94691	9.71579	7.93664	6.17792	5.04002	6.93899	3.80735	4.45286	4.61471	8.12774	9.07842	1.80735	4.79701	5.22882	6.31832
GSM36464	UC	No	Before first infliximab treatment	2	11.902	11.0054	11.2109	6.98071	11.7026	9.30058	5.54535	13.0689	8.67701	9.84282	9.89042	5.40939	9.71098	7.79896	9.89042	10.028	3.20163	7.74416	11.2685	10.6131	6.59991	4.60288	6.67948	2.23266	1.88753	7.18686	10.088	2.37851	7.92422	8.17243	6.36107	5.46271	5.85549	4.56682	7.55766	3	3.9542	2.7866	7.58195	8.81089	3.94486	4.88264	5.47573	7.58646
GSM36464	UC	No	Before first infliximab treatment	2	12.5246	12.0458	11.4575	7.9629	8.79961	8.41574	5.54535	11.2256	8.36151	9.66995	8.18686	8.10643	10.8431	10.4909	8.18686	8.43879	1.72247	8.07414	7.8505	8.26068	7.12309	2.16993	7.39832	5.01792	0.584963	8.61397	10.0034	2	8.36457	9.13006	9.58327	9.08401	5.926	5.50779	6.92362	3.8679	2.48543	1.58496	8.92035	9.88478	4.853	3.23266	4.07039	2.926
GSM36464	UC	No	Before first infliximab treatment	2	11.8706	10.7471	10.8015	7.74618	9.745	8.20457	5.26303	9.33069	7.41616	7.74685	6.7211	7.72315	10.7804	9.22014	6.7211	6.80349	2.56071	7.01792	4.848	6.76155	6.76022	5.58796	4.87774	6.12722	1.37851	7.66391	10.2973	1.80735	8.41532	8.53255	11.0044	9.85378	6.61029	6.69766	7.41278	4.45943	3.20163	3.59694	9.01011	10.2395	3.91648	3.08746	4.69488	5.07039
GSM36464	UC	No	Before first infliximab treatment	2	12.2977	11.356	11.7848	8.93103	11.4875	9.8933	7.69697	12.3698	7.12722	7.20065	5.98185	5.56682	11.41	9.29715	5.98185	7.2317	4.12928	8.17692	8.70425	7.89542	6.66249	4.8679	5.23649	5.57592	0.584963	7.36194	10.4187	0.485427	8.04767	8.86913	8.29232	6.17592	6.98299	5.3147	7.31832	3.72247	4.76553	4.21723	8.53683	9.53158	4.59096	2.76553	1.32193	6.34163
					CXCL1	CXCL2	CXCL3	CXCL4	CXCL5	CXCL6	CXCL7	CXCL8	CXCL9	CXCL10	CXCL11	CXCL12	CXCL13	CXCL14	CXCL16	CCL1	CCL2	CCL3	CCL4	CCL5	CCL7	CCL8	CCL11	CCL13	CCL14	CCL15	CCL16	CCL17	CCL18	CCL19	CCL20	CCL21	CCL22	CCL23	CCL24	CCL25	CCL26	CCL27	CCL28	CCL28	CX3CL1	XCL1	XCL2	TNF
				diff 0vs12	5.78634	4.29262	4.87358	3.36368	5.95613	5.32636	3.48055	6.48758	2.76948	3.8058	4.96411	0.103531	4.98238	0.370081	4.96411	4.90604	0.32269	3.86589	3.16841	3.08626	-0.240751	0.734392	1.3255	-0.701307	-0.568457	-0.833614	-0.558978	-0.342945	3.47371	3.31479	2.81924	1.50845	2.34552	-0.0518944	2.74803	-0.373786	0.722325	-0.762191	-0.361738	0.0264254	0.785005	-0.287967	-1.13964	0.91633
				0vs12	1.61189e-16	1.20761e-12	1.04327e-14	2.52326e-08	1.12189e-08	1.89207e-08	1.23304e-07	1.0492e-08	2.30591e-05	3.91374e-06	1.20894e-06	0.855817	8.29638e-05	0.423563	1.20894e-06	4.51869e-07	0.546549	6.88139e-05	0.000239962	8.41324e-06	0.590099	0.319633	0.0402922	0.197855	0.0544883	0.00442996	0.0136085	0.627196	1.31899e-05	4.03835e-07	0.000824392	0.018907	0.00188356	0.952626	5.64523e-09	0.512845	0.186267	0.310609	0.379608	0.928357	0.225432	0.645368	0.132199	0.0593855
				diff 1vs2	0.78141	1.17601	0.837782	-0.00575065	2.09498	1.98412	0.530475	1.60247	1.26504	1.47903	1.19046	0.823826	1.40259	-0.155342	1.19046	1.26308	-0.379525	2.26179	1.63073	1.46084	0.670566	1.13952	1.62676	0.611374	-0.196068	-0.233851	-0.445129	-1.21626	1.58216	1.21191	0.777951	0.430425	1.80319	1.09904	-0.124221	-0.676655	-0.0636648	-1.11012	-0.447005	-0.570408	0.616183	-0.713676	2.05893	0.612002
				ttest 1vs2	0.000614988	7.49072e-05	0.0044984	0.98409	0.00155413	0.000569423	0.182058	0.0023155	0.0186511	0.00959865	0.0935346	0.150381	0.148834	0.738065	0.0935346	0.0635908	0.379837	0.0026014	0.0274466	0.00518496	0.142732	0.111814	0.00438922	0.230139	0.462432	0.406829	0.037194	0.0550565	0.00446796	0.00933732	0.309375	0.457538	0.00555117	0.164364	0.651048	0.211173	0.904707	0.134405	0.289773	0.054514	0.343236	0.220941	0.00259898	0.187076

## Sheet: ligand c
1	CXCL1	5.78634	1.61189e-16	1	7.09229e-15	14.1492		5.78634			14.1492
2	CXCL2	4.29262	1.20761e-12	3	1.77117e-11	10.7517		4.29262			10.7517
3	CXCL3	4.87358	1.04327e-14	2	2.2952e-13	12.6392		4.87358			12.6392
4	CXCL4	3.36368	2.52326e-08	8	1.38779e-07	6.85768		3.36368			6.85768
5	CXCL5	5.95613	1.12189e-08	6	8.22719e-08	7.08475		5.95613			7.08475
6	CXCL6	5.32636	1.89207e-08	7	1.1893e-07	6.92471		5.32636			6.92471
7	CXCL7	3.48055	1.23304e-07	9	6.02822e-07	6.21981		3.48055			6.21981
8	CXCL8	6.48758	1.0492e-08	5	9.23295e-08	7.03466		6.48758			7.03466
9	CXCL9	2.76948	2.30591e-05	17	5.96823e-05	4.22415		2.76948			4.22415
10	CXCL10	3.8058	3.91374e-06	14	1.23003e-05	4.91008		3.8058			4.91008
11	CXCL11	4.96411	1.20894e-06	12	4.43277e-06	5.35332		4.96411			5.35332
12	CXCL12	0.103531	0.855817	42	0.89657	0.0474156		0.103531	0.0474156
13	CXCL13	4.98238	8.29638e-05	19	0.000192127	3.71641		4.98238			3.71641
14	CXCL14	0.370081	0.423563	35	0.532479	0.273698		0.370081	0.273698
15	CXCL16	4.96411	1.20894e-06	13	4.09179e-06	5.38809		4.96411			5.38809
16	CCL1	4.90604	4.51869e-07	11	1.80748e-06	5.74293		4.90604			5.74293
17	CCL2	0.32269	0.546549	38	0.632846	0.198702		0.32269	0.198702
18	CCL3	3.86589	6.88139e-05	18	0.000168212	3.77414		3.86589			3.77414
19	CCL4	3.16841	0.000239962	20	0.000527915	3.27744		3.16841			3.27744
20	CCL5	3.08626	8.41324e-06	15	2.46788e-05	4.60768		3.08626			4.60768
21	CCL7	-0.240751	0.590099	39	0.665752	0.176687		-0.240751	0.176687
22	CCL8	0.734392	0.319633	33	0.426177	0.37041		0.734392	0.37041
23	CCL11	1.3255	0.0402922	26	0.0681868	1.1663		1.3255	1.1663
24	CCL13	-0.701307	0.197855	30	0.290187	0.537322		-0.701307	0.537322
25	CCL14	-0.568457	0.0544883	27	0.0887958	1.05161		-0.568457	1.05161
26	CCL15	-0.833614	0.00442996	23	0.0084747	2.07188		-0.833614	2.07188
27	CCL16	-0.558978	0.0136085	24	0.024949	1.60295		-0.558978	1.60295
28	CCL17	-0.342945	0.627196	40	0.689915	0.161204		-0.342945	0.161204
29	CCL18	3.47371	1.31899e-05	16	3.62722e-05	4.44043		3.47371			4.44043
30	CCL19	3.31479	4.03835e-07	10	1.77688e-06	5.75034		3.31479			5.75034
31	CCL20	2.81924	0.000824392	21	0.0017273	2.76263		2.81924			2.76263
32	CCL21	1.50845	0.018907	25	0.0332763	1.47787		1.50845			1.47787
33	CCL22	2.34552	0.00188356	22	0.00376712	2.42399		2.34552			2.42399
34	CCL23	-0.0518944	0.952626	44	0.952626	0.0210778		-0.0518944	0.0210778
35	CCL24	2.74803	5.64523e-09	4	6.20975e-08	7.20693		2.74803			7.20693
36	CCL25	-0.373786	0.512845	37	0.60987	0.214763		-0.373786	0.214763
37	CCL26	0.722325	0.186267	29	0.282611	0.548811		0.722325	0.548811
38	CCL27	-0.762191	0.310609	32	0.427087	0.369484		-0.762191	0.369484
39	CCL28	-0.361738	0.379608	34	0.491257	0.308691		-0.361738	0.308691
41	CX3CL1	0.785005	0.225432	31	0.319967	0.494894		0.785005	0.494894
42	XCL1	-0.287967	0.645368	41	0.69259	0.159524		-0.287967	0.159524
43	XCL2	-1.13964	0.132199	28	0.207741	0.682479		-1.13964	0.682479

## Sheet: Sheet6
CXCL1	4.29825			7.22399
CXCL2	3.03181			4.54283
CXCL3	3.68256			5.08609
CXCL4	1.35413			2.48889
CXCL5	1.65898			1.3394
CXCL6	4.3382			7.48836
CXCL7	1.91765			3.62005
CXCL8	4.91042			5.24317
CXCL9	2.56118			3.98095
CXCL10	2.27227			4.58626
CXCL11	3.86536			5.86705
CXCL12	-0.7718	1.39467
CXCL13	2.12578	0.947682
CXCL14	-0.78815	0.597488
CXCL16	1.20153			4.191
CCL1	0.106747	0.206832
CCL2	1.76536			3.47628
CCL3	1.80879			2.5617
CCL4	1.81869			3.30191
CCL5	-0.4074	0.447375
CCL7	0.497181	0.587977
CCL8	-0.38414	0.251859
CCL11	1.94592			4.23405
CCL13	-1.039		1.56437
CCL14	0.082651	0.127661
CCL15	-0.68324	0.924565
CCL16	-0.46042	0.504383
CCL17	1.008	0.9446
CCL18	1.43023			1.34808
CCL19	1.42154	1.07233
CCL20	1.98755			2.26987
CCL21	1.11931	1.01859
CCL22	1.95469			1.73776
CCL23	-1.21353	1.23821
CCL24	1.04152			1.83217
CCL25	0.13922	0.074873
CCL26	1.08916			1.4641
CCL27	-0.22598	0.469789
CCL28	-0.13541	0.095926
CX3CL1	2.39367			3.99192
XCL1	-0.53834	0.439124
XCL2	-0.53834	0.451359

## Sheet: receptor
				CXCR1	CXCR2	CXCR3	CXCR4	CXCR5	CXCR6	CXCR7	CXCR7	CCR1	CCR2	CCR3	CCR4	CCR5	CCR6	CCR7	CCR8	CCR9	CCR10	CX3CR1	XCR1
Sample	DISEASE	RESPONSE TO INFLIXIMAB	BEFORE OR AFTER FIRST INFLIXIMAB TREATMENT	207094_at	207008_at	207681_at	217028_at	216734_s_at	206974_at	212977_at	232746_at	205098_at	206978_at	208304_at	208376_at	206991_s_at	206983_at	206337_at	208059_at	207445_s_at	220565_at	205898_at	221468_at
GSM364627	control	Not applicable	Not applicable	4.24031	4.64962	4.22497	5.848	3.64386	6.05094	6.2211	4.66107	6.29829	5.70044	3.90689	2.20163	6.02459	3.57289	5.47573	2.07039	4.20163	2.1375	1.43296	4.36457
GSM364627	control	Not applicable	Not applicable	3.73335	3.12102	6.42794	5.70874	1.72247	6.15178	6.36107	4.7761	5.8125	3.98185	4.87774	4.47249	6.12928	1.1375	1.43296	1.76553	4.79181	0.765535	4.67243	4.83794
GSM364627	control	Not applicable	Not applicable	3.56071	3.58496	4.88753	7.13853	5.41278	5.97269	7.50779	4.89239	6.12102	4.17792	3.18587	3.07039	5.94017	4.848	5.1334	1.63227	4.8125	2.51096	5.21723	2.48543
GSM364627	control	Not applicable	Not applicable	1.72247	1.53605	5.7761	5.2555	2.20163	5.62644	5.34341	1.43296	5.57592	4.17792	1.32193	1.32193	5.14568	4.34341	2.16993	2.80735	3.65535	4.10434	3.75489	2.16993
GSM364627	control	Not applicable	Not applicable	3.1375	4.03562	5.0045	2.74416	3.94486	5.8679	4.16189	4.19377	5.75756	4.89239	4.92125	4.853	6.07039	3.76553	4.43296	3.39232	5.10852	1.37851	2.98185	5
GSM364627	control	Not applicable	Not applicable	4.29278	1.32193	5.64674	5.70874	1.96347	5.08746	5.3505	4.44626	4.95884	2.45943	3.01792	1.926	6.39746	3.58496	5.10434	1.96347	4.27798	0.925999	4.30012	3.3505
GSM364633	UC	Yes	Before first infliximab treatment	5.37851	6.01123	4.71149	7.96809	1.72247	5.56682	7.62205	4.50462	6.55766	4.82782	3.67807	3.81762	6.77479	4.10434	6.06609	3.98185	3.70044	4.37156	3.76553	3.49825
GSM364633	UC	Yes	Before first infliximab treatment	7.30834	8.38111	5.76818	8.83637	5.79442	6.52982	7.08852	2.80735	7.47411	6.07895	4.30012	2.20163	6.6865	3.20163	6.72383	2.45943	1.926	4.57894	4.55459	4.3147
GSM364633	UC	Yes	Before first infliximab treatment	5.04002	5.12928	4.29278	6.1375	2.74416	5.55152	7.65105	4.37156	6.12102	5.48543	1.43296	1.26303	5.86047	5.08746	4.39232	4.853	4.76022	3.9542	0.485427	4.52982
GSM364633	UC	Yes	Before first infliximab treatment	5.99322	6.55459	5.56682	6.91289	2.70044	6.50938	6.27984	4.15381	6.6879	4.48543	3.3505	4.01792	6.21723	5.41278	2.76553	2.72247	3.7761	3.70044	4.07039	4.29278
GSM364633	UC	Yes	Before first infliximab treatment	2.74416	6.24603	6.88387	9.01709	2.23266	6.79312	7.09381	4.6837	7.28355	7.15076	5.16189	3.75489	6.0268	5.926	6.33271	2.43296	4.41954	4.04439	4.63807	4.40599
GSM364633	UC	Yes	Before first infliximab treatment	6.67948	6.40429	5.44294	9.3015	3.47249	5.74953	7.69418	5.23649	6.14364	5.86542	0.847997	4.46597	6.63372	5.61471	6.61029	2.48543	4.48543	4.27053	4.70598	3.21723
GSM364633	UC	Yes	Before first infliximab treatment	5.2555	6.71149	6.37851	9.88981	5.50144	6.60437	7.22497	4.30743	6.98982	6.67101	5.69766	2.53605	7.45204	5.848	7.21626	2.51096	5.39232	3.15381	5.33628	5.34696
GSM364633	UC	Yes	Before first infliximab treatment	4.91169	4.65535	5.64386	10.3163	4.95884	5.8802	7.66676	5.66959	7.08534	7.07361	3.24793	5.47573	7.49745	6.1416	8.78823	5.03122	4.53605	3.05311	5.47897	3.80735
GSM36464	UC	No	Before first infliximab treatment	7.06286	9.25314	5.91648	8.91259	3.1375	7.12928	8.18339	5.05311	8.09908	7.75889	5.18982	4.08746	8.03397	6.04876	6.79442	2.63227	4.99095	5.51728	5.67525	2.926
GSM36464	UC	No	Before first infliximab treatment	5.37504	6.21723	5.92125	8.86078	2.80735	6.2724	7.21432	5.41278	6.90809	6.64386	4.04439	5.53294	6.848	5.54535	7.33807	2.90689	4.67243	1.76553	4.60288	0.485427
GSM36464	UC	No	Before first infliximab treatment	6.07253	7.29094	4.98185	10.0504	4.89239	6.45779	8.85611	5.02237	6.78136	6.60288	1.58496	3.80735	6.73064	6.33271	6.99548	3.88753	3.57289	3.70044	0.678072	4.62059
GSM36464	UC	No	Before first infliximab treatment	5.53605	7.66463	6.21529	9.57118	3.37851	6.26866	9.6844	4.20163	7.13853	6.6879	2.26303	3.96347	6.9507	6.05311	6.51412	3.43296	3.54844	5.71699	4.27053	2.45943
GSM36464	UC	No	Before first infliximab treatment	6.97154	7.47573	4.92125	8.68475	2.63227	6.16993	7.82845	3.44626	7.09487	6.30743	1.26303	4.2854	7.26021	5.86295	6.2817	4.60881	4.75489	4.41278	4.60881	2.51096
GSM36464	UC	No	Before first infliximab treatment	5.81506	7.11686	7.42543	12.309	5.3505	7.49346	10.0684	4.52982	8.04275	7.3733	1.96347	6.3147	8.74147	6.35931	9.29301	4.44626	5.03122	6.12516	3.96347	5.08321
GSM36464	UC	No	Before first infliximab treatment	4.7761	6.32012	5.88996	8.87498	1.926	5.73064	8.73335	4.22497	6.94486	5.79442	3.65535	3.53605	6.54381	5.6865	6.19574	3.33628	4.27053	4.21723	4.47897	2.74416
GSM36464	UC	No	Before first infliximab treatment	3.75489	6.11894	5.38543	7.74483	2.26303	6.13955	6.61912	4.43296	7.18289	6.23458	4.54844	3.18587	6.23458	4.15381	5.2891	1.63227	4.86295	4.32193	4.29278	0.263034
GSM36464	UC	No	Before first infliximab treatment	8.14262	9.93811	6.94369	11.1908	6.36632	6.65105	8.92985	4.72247	9.7139	7.40854	4.53605	3.16993	7.92719	7.37243	8.80316	1.76553	5.67525	4.45286	5.92837	3.20163
GSM36464	UC	No	Before first infliximab treatment	7.52826	8.85019	6.00675	9.90494	3.10434	6.00899	9.01402	5.1127	8.19869	6.33628	5.55152	3.27798	7.87036	5.79442	8.33002	3.08746	4.73335	4.82273	6.20945	4.76022
GSM36464	UC	No	Before first infliximab treatment	6.3147	8.35887	6.21335	11.8112	3.57289	7.36807	9.4292	5.15785	8.00225	8.29646	0.485427	1.20163	8.83194	6.31107	7.6886	2.03562	4.33628	5.47249	5.55152	1.72247
GSM36464	UC	No	Before first infliximab treatment	6.40769	8.43171	5.58496	10.3376	5.15785	6.40599	7.44956	4.86295	8.07521	6.67948	3.926	4.24793	7.35579	6.76686	7.87713	2.53605	3.97269	2.65535	6.11061	1.88753
GSM36464	UC	No	Before first infliximab treatment	7.60214	8.70563	5.52042	8.97499	1.48543	6.55152	9.04056	5.35403	7.32373	6.59694	4.9542	3.97269	7.83479	4.7866	6.63081	4.86295	4.80735	0.678072	5.07468	2.45943
GSM36464	UC	No	Before first infliximab treatment	4.89724	5.54844	5.36807	8.86109	1.37851	5.49825	8.59246	5.14568	7.65893	6.21917	2.90689	1.76553	7.09803	6.27053	7.79181	4.93546	3.85798	4.8679	6.12309	1.26303
GSM36464	UC	No	Before first infliximab treatment	3.20163	5.17393	5.58496	9.22038	1.848	6.37678	7.8857	3.70044	6.30012	5.59991	2.07039	4.74416	6.34341	4.88753	8.05528	1.96347	5.15785	3.51096	5.57289	4.20945
GSM36464	UC	No	Before first infliximab treatment	4.92125	7.22207	6.29462	9.66213	2.74416	6.21917	8.30058	4.8679	6.94603	6.04439	1.88753	5.24413	6.46923	5.926	6.48864	4.24793	3.75489	5.51096	4.16189	4.75489
				CXCR1	CXCR2	CXCR3	CXCR4	CXCR5	CXCR6	CXCR7	CXCR7	CCR1	CCR2	CCR3	CCR4	CCR5	CCR6	CCR7	CCR8	CCR9	CCR10	CX3CR1	XCR1
			diff 0vs12	2.28925	4.03263	0.457962	3.90569	0.233987	0.537393	2.26532	0.557178	1.52741	2.19429	-0.265781	0.770348	1.14137	2.10355	2.92771	1.01124	-0.0997993	2.14934	0.870858	-0.419538
			0vs12	0.000653331	7.05943e-07	0.178259	1.26154e-06	0.7312	0.0290413	3.65463e-05	0.147984	0.000119149	1.26721e-05	0.707484	0.212103	0.00249735	6.95402e-05	0.000184398	0.0425771	0.770937	0.000805418	0.191468	0.51681
			diff 0v1	1.96601	3.22014	0.258094	3.14683	0.492686	0.355225	1.46586	0.399728	1.03886	1.72314	-0.0739587	0.467368	0.692364	1.62502	2.15369	1.03777	-0.350122	1.9204	0.402826	0.475241
			0v1	0.0109136	0.000370804	0.565198	0.00167421	0.558378	0.181759	0.00641436	0.500277	0.00197875	0.00910421	0.931013	0.544235	0.0346527	0.0210454	0.0447393	0.0710163	0.466916	0.00207179	0.626253	0.364545
			diff 1vs2	0.48486	1.21874	0.299803	1.13829	-0.388048	0.273252	1.19919	0.236175	0.732827	0.706723	-0.287734	0.45447	0.673508	0.717805	1.16104	-0.0398054	0.375484	0.343419	0.702048	-1.34217
			ttest 0vs12	0.427115	0.0412526	0.344028	0.0549734	0.558179	0.246235	0.0025507	0.425287	0.0303271	0.0582859	0.682348	0.430668	0.0514787	0.0680228	0.0598121	0.935901	0.277393	0.539495	0.269119	0.0274707

## Sheet: Sheet5
1	CXCR1	2.28925	0.000653331	8	0.00163333	2.78693			2.28925			2.78693		1	CXCR1	1.96601	0.0109136	7	0.0311817			1.5061
2	CXCR2	4.03263	7.05943e-07	1	1.41189e-05	4.8502			4.03263			4.8502		2	CXCR2	3.22014	0.000370804	1	0.00741608			2.12983
3	CXCR3	0.457962	0.178259	14	0.254656	0.594046			0.457962	0.594046				3	CXCR3	0.258094	0.565198	18	0.627998	0.202042
4	CXCR4	3.90569	1.26154e-06	2	1.26154e-05	4.8991			3.90569			4.8991		4	CXCR4	3.14683	0.00167421	2	0.0167421			1.77619
5	CXCR5	0.233987	0.7312	19	0.769684	0.113687			0.233987	0.113687				5	CXCR5	0.492686	0.558378	17	0.656915	0.182491
6	CXCR6	0.537393	0.0290413	11	0.0528023	1.27735			0.537393	1.27735				6	CXCR6	0.355225	0.181759	12	0.302931	0.518656
7	CXCR7	2.26532	3.65463e-05	4	0.000182731	3.73819			2.26532			3.73819		7	CXCR7	1.46586	0.00641436	5	0.0256575			1.59079
8	CXCR7	0.557178	0.147984	13	0.227668	0.642699			0.557178	0.642699				8	CXCR7	0.399728	0.500277	15	0.667036	0.17585
9	CCR1	1.52741	0.000119149	6	0.000397165	3.40103			1.52741			3.40103		9	CCR1	1.03886	0.00197875	3	0.0131917			1.8797
10	CCR2	2.19429	1.26721e-05	3	8.44808e-05	4.07324			2.19429			4.07324		10	CCR2	1.72314	0.00910421	6	0.0303474			1.51788
11	CCR3	-0.265781	0.707484	18	0.786094	0.104526			-0.265781	0.104526				11	CCR3	-0.0739587	0.931013	20	0.931013	0.0310443
12	CCR4	0.770348	0.212103	16	0.265129	0.576543			0.770348	0.576543				12	CCR4	0.467368	0.544235	16	0.680294	0.167303
13	CCR5	1.14137	0.00249735	10	0.00499469	2.30149			1.14137			2.30149		13	CCR5	0.692364	0.0346527	9	0.0770061	1.11348
14	CCR6	2.10355	6.95402e-05	5	0.000278161	3.5557			2.10355			3.5557		14	CCR6	1.62502	0.0210454	8	0.0526134	1.2789
15	CCR7	2.92771	0.000184398	7	0.000526852	3.27831			2.92771			3.27831		15	CCR7	2.15369	0.0447393	10	0.0894785	1.04828
16	CCR8	1.01124	0.0425771	12	0.0709618	1.14898			1.01124	1.14898				16	CCR8	1.03777	0.0710163	11	0.12912	0.889005
17	CCR9	-0.0997993	0.770937	20	0.770937	0.112981			-0.0997993	0.112981				17	CCR9	-0.350122	0.466916	14	0.667023	0.175859
18	CCR10	2.14934	0.000805418	9	0.00178982	2.74719			2.14934			2.74719		18	CCR10	1.9204	0.00207179	4	0.010359			1.98468
19	CX3CR1	0.870858	0.191468	15	0.25529	0.592966			0.870858	0.592966				19	CX3CR1	0.402826	0.626253	19	0.659214	0.180974
20	XCR1	-0.419538	0.51681	17	0.608012	0.216088			-0.419538	0.216088				20	XCR1	0.475241	0.364545	13	0.560839	0.251162
