# Supplementary material for: Insights of Expression Profile of Chemokine Family in Inflammatory Bowel Diseases and Carcinogenesis
Source: Int J Mol Sci. 2024 Oct 9;25(19):10857. doi: 10.3390/ijms251910857 (PMC11476924; doi:10.3390/ijms251910857)
Supplement: Supplementary file 1 [file ijms-25-10857-s001.zip › GSE22307 (mouse UC) Summary.xlsx]

## Sheet: Ligand original
Samples	CXCL1_1419209_at	CXCL1_1441855_x_at	CXCL1_1457644_s_at	CXCL2_1449984_at	CXCL3_1438148_at	CXCL4_1448995_at	CXCL5_1419728_at	CXCL6_1419728_at	CXCL7_1418480_at	CXCL9_1418652_at	CXCL9_1456907_at	CXCL10_1418930_at	CXCL11_1419697_at	CXCL11_1419698_at	CXCL12_1417574_at	CXCL12_1439084_at	CXCL12_1448823_at	CXCL13_1417851_at	CXCL13_1448859_at	CXCL14_1418456_a_at	CXCL14_1418457_at	CXCL15_1421404_at	CXCL15_1456428_at	CXCL16_1418718_at	CXCL16_1449195_s_at	CCL1_1421688_a_at	CCL2_1420380_at	CCL3_1419561_at	CCL4_1421578_at	CCL5_1418126_at	CCL6_1417266_at	CCL6_1420249_s_at	CCL7_1421228_at	CCL8_1419684_at	CCL9_1417936_at	CCL9_1448898_at	CCL11_1417789_at	CCL12_1419282_at	CCL13_1420380_at	CCL17_1419413_at	CCL19_1449277_at	CCL20_1422029_at	CCL21a_1419426_s_at	CCL21b_1419426_s_at	CCL21d_1419426_s_at	CCL22_1417925_at	CCL24_1450488_at	CCL25_1418777_at	CCL25_1458277_at
GSM555189	117.123	215.489	222.589	38.4278	3.81044	905.777	79.2408	79.2408	206.978	47.7931	26.3471	223.765	37.2306	32.9959	473.691	77.2191	1947.61	650.556	497.064	445.751	269.903	39.022	5.84163	242.403	202.236	5.53851	134.509	2.94581	103.905	130.575	8034.76	3768.49	121.74	545.293	1586.73	771.199	214.098	114.451	134.509	87.9731	126.492	302.23	1224.37	1224.37	1224.37	13.256	19.7778	128.491	138.047
GSM555190	54.0692	195.838	152.72	37.3524	1.26093	1077.71	58.8064	58.8064	348.506	16.7894	22.569	167.877	87.3792	32.5122	583.354	80.9432	2736.5	768.831	569.193	520.53	365.991	24.694	20.9482	338.927	222.305	8.12796	169.718	7.41613	83.1345	102.044	8153.68	3562.85	63.4243	534.837	1213.39	639.345	321.612	92.6474	169.718	121.395	97.3715	193.663	1970.45	1970.45	1970.45	31.46	9.354	163.016	172.94
GSM555191	53.6432	137.825	122.665	29.6291	0.472865	993.918	41.4746	41.4746	166.841	46.4855	18.8349	131.009	72.9183	15.8835	458.561	43.4474	2588.03	903.349	562.581	422.537	272.718	32.952	24.4194	411.756	240.237	65.8085	84.0129	21.4305	103.75	170.233	9679.42	4246.73	24.6999	451.144	1636.67	824.14	283.251	37.6257	84.0129	44.5538	107.305	182.712	1624.02	1624.02	1624.02	62.586	7.64327	139.798	94.4915
GSM555192	39.971	168.513	175.24	21.8175	11.539	1172.54	31.2519	31.2519	241.098	52.2998	43.7646	112.644	90.178	20.9783	576.711	106.218	3238.99	866.505	643.186	358.898	277.259	47.0937	8.71895	429.635	208.875	20.2957	88.8777	3.97026	57.6098	116.237	9822.4	3816.92	56.0135	362.019	1715.33	898.644	628.505	49.1736	88.8777	66.3123	22.9579	182.986	2206.16	2206.16	2206.16	4.32979	8.01147	113.216	115.256
GSM555193	75.3558	78.6298	212.457	23.2722	21.3495	827.723	42.6728	42.6728	119.796	60.9516	3.62839	105.945	69.7021	32.0901	534.485	55.9787	1860.26	342.111	287.387	474.322	172.312	24.1979	27.3703	410.938	229.699	49.8183	121.763	4.77126	126.01	171.961	8580.93	3559.88	42.5898	424.294	1641.59	776.233	238.094	180.825	121.763	106.921	17.226	311.178	1124.75	1124.75	1124.75	43.1951	17.3068	59.0545	145.168
GSM555194	83.2104	171.194	295.206	50.642	24.4488	1064.57	87.4275	87.4275	186.424	134.574	25.8121	293.836	100.196	37.2136	552.059	33.7448	2529.8	829.557	529.331	399.984	273.899	7.98357	16.6539	443.669	259.526	16.5276	253.872	6.65958	115.132	237.468	9793.51	4594.79	95.196	794.142	1566.5	810.349	358.063	171.522	253.872	77.6105	132.167	189.345	2348.99	2348.99	2348.99	66.2261	31.5556	139.848	110.934
GSM555195	73.8455	117.774	143.444	21.7594	35.3387	1391.89	53.2836	53.2836	104.117	40.4334	37.442	121.957	71.6462	31.6834	385.161	74.544	2679.26	732.347	541.872	334.625	179.934	21.3446	12.0091	382.015	220.371	8.4816	88.6568	9.66321	66.1433	99.8772	8775.23	3401.65	115.93	604.269	2121.38	1034.03	368.539	79.4879	88.6568	59.3592	134.166	184.939	3180.91	3180.91	3180.91	46.4558	25.8706	139.994	97.2245
GSM555196	15.2551	156.66	236.705	21.2399	30.5739	1014.24	34.2388	34.2388	126.143	67.6809	32.5274	137.839	88.3379	10.0395	569.96	25.302	2495	802.399	491.799	400.467	202.036	7.03877	7.41614	479.306	218.514	51.1019	129.868	75.7551	138.554	131.304	9850.18	4228.97	36.8479	744.443	1847.15	864.457	332.707	116.429	129.868	140.644	130.041	154.809	2599.01	2599.01	2599.01	84.0326	60.0443	95.6326	151.292
GSM555197	29.839	117.14	124.957	16.9281	3.02751	955.279	26.7498	26.7498	18.7199	179.325	42.7143	178.821	101.441	38.7718	772.664	36.7252	3293.4	791.32	668.548	512.594	256.172	19.9781	6.15507	396.538	213.992	58.7217	115.895	42.2307	75.5123	150.159	11177.2	5774.53	64.959	777.055	1980.83	990.672	567.496	118.187	115.895	122.299	87.1652	114.522	3099.46	3099.46	3099.46	43.5038	9.98022	137.823	111.771
GSM555198	33.4556	230.4	139.669	7.66015	14.075	1495.72	60.6864	60.6864	107.167	53.1129	32.4974	170.819	71.9165	48.5516	532.473	17.1003	2486.03	1008.33	777.792	440.176	441.596	39.7055	19.4568	445.121	295.647	14.7198	143.431	1.61372	123.173	200.639	10182.9	4619.57	125.204	851.59	2519.72	1283.51	440.234	238.784	143.431	186.957	55.6366	194.837	3325.13	3325.13	3325.13	48.4596	11.57	133.649	88.3925
GSM555199	40.0366	115.591	95.64	37.2188	11.8285	1225.2	64.6457	64.6457	270.664	75.4	32.929	130.498	57.6246	42.3267	494.099	82.6227	2725.29	1131.13	738.625	553.408	277.167	40.9355	6.30206	426.997	222.748	83.247	74.0263	1.99606	58.451	122.103	10456	4918.12	49.3396	687.358	2288.64	1291.38	607.59	38.8597	74.0263	93.6276	142.007	234.71	2717.7	2717.7	2717.7	69.8132	37.8492	109.441	97.552
GSM555200	104.251	245.103	205.563	118.946	27.2893	1359.9	121.985	121.985	234.949	195.127	64.149	331.93	97.6425	24.8591	933.484	32.1961	4414.55	1597.57	1078.3	600.549	401.816	30.4178	10.7124	399.795	347.6	40.8365	195.646	36.2451	102.392	102.957	7401.92	3307.32	104.376	1574.05	1356.24	522.259	547.38	196.806	195.646	159.248	261.606	240.854	5821.68	5821.68	5821.68	133.104	19.8134	106.704	99.3278
GSM555201	147.249	188.743	246.172	76.6527	15.0509	1482.44	107.398	107.398	228.217	550.044	105.206	583.24	79.4704	19.2201	983.958	86.7633	4714.58	1173.55	719.613	421.702	398.977	29.8375	75.2994	525.895	352.494	21.1352	330.361	32.7646	124.596	163.824	7949.03	3832.42	142.275	1771.07	1331.54	588.281	739.744	317.154	330.361	119.19	211.593	193.007	5686.81	5686.81	5686.81	122.679	32.7539	128.773	131.545
GSM555202	81.7671	183.444	144.739	75.3707	12.5864	1383.2	28.5209	28.5209	188.352	158.312	23.3828	171.326	30.2257	17.1204	831.131	101.017	4253.87	1105.79	728.574	503.745	307.127	5.90385	33.3637	306.133	285.601	7.23582	154.999	3.72747	73.7477	157.496	6772.74	3154.81	62.4298	902.574	1126.33	403.488	624.696	103.949	154.999	103.352	184.962	124.262	5671.71	5671.71	5671.71	115.74	10.3726	104.588	88.313
GSM555203	80.8481	185.798	150.235	50.1882	28.0625	968.94	63.4035	63.4035	204.587	100.295	25.0759	197.39	77.7005	4.8318	646.356	86.8221	3628.88	658.019	531.33	445.201	206.684	40.2154	13.1495	327.766	283.509	12.2166	149.453	10.4736	149.896	157.014	8561.25	4002.52	75.8137	1235.68	1600.54	773.336	506.679	127.045	149.453	120.18	163.548	77.4784	3858.73	3858.73	3858.73	71.0082	17.6062	128.353	89.3344
GSM555204	175.98	387.812	407.282	217.731	52.7659	976.111	150.032	150.032	181.022	335.259	98.3163	349.953	104.935	38.2613	565.755	12.4477	2918.98	554.679	465.485	430.886	160.07	36.4432	35.6732	454.013	273.217	43.1168	286.755	34.7001	113.572	173.059	7754.67	3626.28	113.772	1255.99	1857.47	692.424	629.374	207.31	286.755	80.3192	126.054	106.201	3857.4	3857.4	3857.4	45.0239	25.5128	133.435	68.5496
GSM555205	117.215	108.892	264.576	70.2223	23.55	959.841	101.326	101.326	28.6059	217.769	88.2427	208.385	122.631	19.6249	790.092	23.5364	3323.03	788.592	539.461	433.858	157.182	1.96016	34.4444	311.731	277.534	3.60766	177.33	22.8997	130.468	208.231	9099.99	4727.17	46.9851	968.27	1564.41	675.079	395.508	218.675	177.33	148.613	123.983	130.966	4475.2	4475.2	4475.2	80.2995	26.2859	124.074	100.626
GSM555206	989.38	552.352	1294.75	2941.94	269.123	1107.32	1167.21	1167.21	186.994	1162.3	269.221	1363.56	255.727	39.2786	808.312	69.441	3855.61	1560.87	1077.51	542.146	238.062	74.3936	7.30532	639.838	609.262	19.8834	691.137	487.409	716.097	270.553	7102.44	2906.61	414.386	3255.47	3141.42	1365.04	441.895	353.018	691.137	81.3507	415.391	200.16	3399	3399	3399	114.753	24.3607	157.573	85.8131
GSM555207	702.9	381.465	907.982	585.265	114.316	1100.98	484.063	484.063	349.309	1006.22	182.038	745.654	152.828	17.5742	743.387	40.267	3475.6	1233.49	811.309	471.724	273.512	76.1595	44.7263	514.231	409.332	18.3433	484.115	38.6488	113.165	178.898	7585.38	2876.36	218.84	2861.78	2564.34	950.186	607.94	256.288	484.115	151.869	382.923	154.783	5278.35	5278.35	5278.35	198.944	31.8374	84.6287	62.3966
GSM555208	1411.67	550.161	1833.07	1299.09	188.908	1072.12	2857.34	2857.34	1023.36	3400.53	626.558	2961.38	305.635	51.7156	843.616	9.05204	5066.16	3515.19	2059.8	355.158	325.005	73.7894	64.6538	889.939	891.831	49.4159	1364.02	130.621	255.827	267.265	6577.11	2606.5	638.845	5279.76	3107.65	1492.96	983.536	421.723	1364.02	64.5577	604.609	192.51	6082.3	6082.3	6082.3	64.1397	14.5891	81.5086	123.151
GSM555209	893.316	472.123	1273.96	1591.92	209.359	1301.31	590.488	590.488	386.779	883.675	113.997	735.527	128.447	29.9488	535.672	25.6702	4743.38	1276.04	833.439	536.998	507.958	47.9615	39.0085	764.145	547.956	8.17302	683.155	250.335	258.676	143.311	7963.38	3035.42	421.909	5085.59	4255.63	2003.35	1761.49	352.184	683.155	134.226	357.778	117.819	5014.59	5014.59	5014.59	85.6428	25.4622	150.918	95.5745
GSM555210	2063.83	671.592	2693.74	1184.72	193.44	2191.79	1580.24	1580.24	1255.36	1924.59	225.248	1698.77	162.419	21.2039	1176.29	152.02	7874.51	2932.68	1772.39	829.486	569.341	7.03814	33.6436	957.909	688.669	68.5554	1799.22	171.438	224.835	300.731	8721.3	3746.74	779.853	7584.48	5978.73	2680.41	2317.58	607.417	1799.22	57.035	759.678	113.007	7125.14	7125.14	7125.14	85.6149	24.3402	127.521	70.7407
GSM555211	725.668	512.038	1025.63	1565.35	499.768	1758.8	498.123	498.123	425.488	365.418	125.053	355.19	76.5319	30.7177	775.685	22.3916	4201.58	1733.99	1027.06	606.107	339.029	7.55832	8.04308	664.752	554.798	42.3383	906.891	85.8419	185.027	727.316	8726.13	3945.3	479.734	2485.25	3622.61	1502.82	602.32	399.337	906.891	55.979	1320.87	155.639	5856.44	5856.44	5856.44	224.709	71.596	128.316	99.9861
	0.00151301	3.72785e-05	0.00166297	0.00217502	0.00343832	0.0768903	0.0226095	0.0226095	0.079835	0.0174976	0.0237229	0.0232895	0.0215636	0.472049	0.0153358	0.464564	0.0109753	0.0139849	0.0127988	0.170102	0.15036	0.380773	0.184318	0.00131897	0.00044743	0.767999	0.00388254	0.0308666	0.0733445	0.0993619	0.0682745	0.0491131	0.000941056	0.00141939	0.0031382	0.0103257	0.0510747	0.000523205	0.00388254	0.816384	0.00804637	0.0327639	0.000118772	0.000118772	0.000118772	0.0125492	0.0661342	0.96276	0.0207303
[truncated: 11 more columns]

## Sheet: Ligand Log2
Samples	CXCL1_1457644_s_at	CXCL2_1449984_at	CXCL3_1438148_at	CXCL4_1448995_at	CXCL5_1419728_at	CXCL7_1418480_at	CXCL9_1418652_at	CXCL10_1418930_at	CXCL11_1419697_at	CXCL12_1448823_at	CXCL13_1448859_at	CXCL14_1418457_at	CXCL15_1456428_at	CXCL16_1449195_s_at	CCL1_1421688_a_at	CCL2_1420380_at	CCL3_1419561_at	CCL4_1421578_at	CCL5_1418126_at	CCL6_1417266_at	CCL7_1421228_at	CCL8_1419684_at	CCL9_1417936_at	CCL11_1417789_at	CCL12_1419282_at	CCL13_1420380_at	CCL17_1419413_at	CCL19_1449277_at	CCL20_1422029_at	CCL21_1419426_s_at	CCL22_1417925_at	CCL24_1450488_at	CCL25_1418777_at	CCL27_1419188_s_at	CCL28_1450218_at	CX3CL1_1415803_at	XCL1_1419412_at
GSM555189	7.79824	5.26408	1.92996	9.82301	6.30817	7.69333	5.57873	7.80584	5.21842	10.9275	8.95729	8.0763	2.54637	7.6599	2.4695	7.07156	1.55866	6.69912	7.02873	12.972	6.92766	9.09089	10.6318	7.74213	6.83859	7.07156	6.45899	6.9829	8.2395	10.2578	3.72857	4.30581	7.00552	7.81438	9.2377	10.3934	5.83608
GSM555190	7.25475	5.22313	0.334488	10.0738	5.8779	8.44504	4.06948	7.39126	6.44922	11.4181	9.15277	8.51566	4.38875	7.7964	3.02289	7.407	2.89067	6.37738	6.67305	12.9932	5.98696	9.06296	10.2448	8.32918	6.53368	7.407	6.92357	6.60543	7.5974	10.9443	4.97545	3.22558	7.34887	8.4428	9.41072	10.4124	6.32049
GSM555191	6.93858	4.88894	-1.0805	9.95698	5.37416	7.38233	5.53871	7.03352	6.18821	11.3376	9.13592	8.09127	4.60996	7.90831	6.0402	6.39254	4.42159	6.69697	7.41137	13.2407	4.62643	8.81744	10.6765	8.14594	5.23365	6.39254	5.47748	6.74557	7.51343	10.6654	5.96777	2.93419	7.1272	7.9127	9.27997	10.6941	5.51963
GSM555192	7.45319	4.44741	3.52845	10.1954	4.96587	7.91348	5.70873	6.81563	6.4947	11.6613	9.32909	8.11509	3.12415	7.7065	4.3431	6.47375	1.98923	5.84824	6.86093	13.2619	5.8077	8.49992	10.7443	9.29578	5.61981	6.47375	6.0512	4.52092	7.51559	11.1073	2.1143	3.00207	6.82293	7.74055	9.27065	10.3502	4.03622
GSM555193	7.73103	4.54054	4.41613	9.693	5.41524	6.90444	5.92959	6.72717	6.12313	10.8613	8.16685	7.42888	4.77454	7.8436	5.6386	6.92793	2.25437	6.97739	7.42594	13.0669	5.41244	8.72892	10.6809	7.89539	7.49845	6.92793	6.7404	4.10652	8.2816	10.1354	5.4328	4.11327	5.88398	7.95242	9.87444	10.2808	3.76943
GSM555194	8.20558	5.66226	4.61169	10.0561	6.45002	7.54244	7.07226	8.19887	6.64668	11.3048	9.04803	8.0975	4.05779	8.01974	4.04681	7.98796	2.73543	6.84715	7.89159	13.2576	6.57283	9.63325	10.6133	8.48407	7.42225	7.98796	6.27818	7.04622	7.56487	11.1978	6.04933	4.97982	7.12772	8.56477	9.1946	10.4107	3.82713
GSM555195	7.16434	4.44357	5.14318	10.4428	5.73562	6.70206	5.33748	6.93023	6.16282	11.3876	9.08181	7.49132	3.58606	7.78379	3.08434	6.47016	3.2725	6.04752	6.64208	13.0992	6.85711	9.23905	11.0508	8.52567	6.31266	6.47016	5.8914	7.06788	7.53091	11.6352	5.53779	4.69324	7.12922	8.55329	8.9626	10.4207	4.36808
GSM555196	7.88695	4.40871	4.93423	9.98618	5.09756	6.97892	6.08068	7.10684	6.46496	11.2848	8.94192	7.65847	2.89067	7.77158	5.67531	7.0209	6.24327	7.1143	7.03677	13.2659	5.20351	9.54002	10.8511	8.37811	6.86331	7.0209	7.1359	7.02282	7.27435	11.3437	6.39288	5.90796	6.57943	8.42637	9.12144	10.7268	6.02643
GSM555197	6.96529	4.08135	1.59813	9.89978	4.74146	4.2265	7.48643	7.48237	6.6645	11.6854	9.38489	8.00097	2.62178	7.74141	5.87582	6.85667	5.40022	6.23864	7.23035	13.4483	6.02146	9.60187	10.9519	9.14847	6.88493	6.85667	6.93427	6.44568	6.83948	11.5978	5.44307	3.31907	7.10667	7.61066	8.6233	10.2221	6.34921
GSM555198	7.12587	2.93737	3.81506	10.5466	5.9233	6.74372	5.73099	7.41632	6.16825	11.2796	9.60324	8.78658	4.2822	8.20773	3.87969	7.16421	0.69039	6.94454	7.64846	13.3139	6.96814	9.73402	11.299	8.78213	7.89956	7.16421	7.54656	5.79796	7.60612	11.6992	5.59871	3.53232	7.06231	8.15719	8.72517	10.6494	5.63769
GSM555199	6.57954	5.21796	3.5642	10.2588	6.01448	8.08036	6.23649	7.02788	5.84861	11.4122	9.5287	8.11461	2.65582	7.79927	6.37933	6.20997	0.997155	5.86916	6.93195	13.352	5.62467	9.42492	11.1603	9.24695	5.2802	6.20997	6.54886	7.14982	7.87474	11.4082	6.12543	5.24219	6.77401	8.26632	8.11414	10.3348	6.29566
GSM555200	7.68344	6.89416	4.77026	10.4093	6.93056	7.8762	7.60827	8.37474	6.60944	12.1081	10.0745	8.65039	3.42121	8.44128	5.35179	7.6121	5.17971	6.67796	6.6859	12.8537	6.70565	10.6203	10.4054	9.0964	7.62063	7.6121	7.31513	8.03125	7.91202	12.5072	7.05641	4.3084	6.73747	9.00212	8.62027	10.1086	5.62117
GSM555201	7.94352	6.26026	3.91178	10.5338	6.74682	7.83426	9.1034	9.18795	6.31235	12.2029	9.49108	8.64016	6.23457	8.46145	4.40158	8.3679	5.03407	6.96111	7.356	12.9566	7.15254	10.7904	10.3789	9.53088	8.30904	8.3679	6.89712	7.72515	7.59251	12.4734	6.93874	5.03359	7.00869	9.30017	8.71648	9.90911	5.8846
GSM555202	7.17731	6.23593	3.65379	10.4338	4.83395	7.55729	7.30663	7.4206	4.9177	12.0546	9.50893	8.26269	5.06021	8.15786	2.85516	7.27612	1.8982	6.20453	7.29917	12.7255	5.96416	9.8179	10.1374	9.28701	6.69973	7.27612	6.69142	7.53109	6.95724	12.4696	6.85474	3.37471	6.70857	9.10466	8.56178	9.67081	4.52225
GSM555203	7.23108	5.64928	4.81057	9.92026	5.98649	7.67657	6.64811	7.62491	6.27985	11.8253	9.05346	7.69128	3.71694	8.14725	3.61077	7.22355	3.38869	7.22782	7.29475	13.0636	6.24439	10.2711	10.6443	8.98493	6.9892	7.22355	6.90905	7.35357	6.27572	11.9139	6.14991	4.13801	7.00397	8.76592	8.20966	10.2231	3.89377
GSM555204	8.66988	7.7664	5.72153	9.9309	7.22913	7.50002	8.38913	8.45102	6.71335	11.5112	8.86259	7.32256	5.15677	8.0939	5.43018	8.16367	5.11687	6.82746	7.43512	12.9208	6.83	10.2946	10.8591	9.29777	7.69565	8.16367	6.32767	6.9779	6.73065	11.9134	5.49262	4.67315	7.05999	8.68062	8.25185	10.2373	5.65826
GSM555205	8.04754	6.13386	4.55766	9.90665	6.66286	4.83824	7.76665	7.70311	6.93818	11.6983	9.07537	7.29629	5.1062	8.11652	1.85106	7.47029	4.51726	7.02755	7.70204	13.1516	5.55413	9.91927	10.6114	8.62756	7.77264	7.47029	7.21542	6.954	7.03305	12.1277	6.32732	4.71622	6.95506	8.32581	8.32773	10.3372	6.85594
GSM555206	10.3385	11.5226	8.07212	10.1129	10.1888	7.54685	10.1828	10.4132	7.99846	11.9127	10.0735	7.89519	2.86895	9.25092	4.31349	9.43283	8.92899	9.48401	8.07977	12.7941	8.69483	11.6687	11.6172	8.78756	8.4636	9.43283	6.34608	8.69833	7.64501	11.7309	6.84239	4.60648	7.29988	7.84666	8.02942	10.273	4.43959
GSM555207	9.82652	9.19295	6.83688	10.1046	8.91905	8.44836	9.97473	9.54236	7.25577	11.763	9.66411	8.09546	5.48305	8.67713	4.19718	8.91921	5.27235	6.82228	7.48299	12.889	7.77373	11.4827	11.3244	9.24779	8.00162	8.91921	7.24668	8.58091	7.2741	12.3659	7.63622	4.99265	6.40308	7.791	8.09714	10.0765	5.87202
GSM555208	10.84	10.3433	7.56154	10.0663	11.4805	9.9991	11.7315	11.5321	8.25567	12.3067	11.0083	8.34432	6.01466	9.80063	5.6269	10.4136	7.02924	7.99902	8.06213	12.6832	9.31932	12.3663	11.6016	9.94183	8.72015	10.4136	6.01252	9.23986	7.58879	12.5704	6.00315	3.86682	6.34888	7.90584	7.56194	9.9323	6.41305
GSM555209	10.3151	10.6366	7.70984	10.3457	9.20576	8.59537	9.78737	9.52263	7.00503	12.2117	9.70293	8.98857	5.28572	9.09792	3.03087	9.41607	7.96772	8.015	7.16301	12.9592	8.72079	12.3122	12.0552	10.7826	8.46019	9.41607	7.06852	8.48292	6.88043	12.2919	6.42026	4.67029	7.23762	8.51598	6.92708	9.72413	5.77549
GSM555210	11.3954	10.2103	7.59574	11.0979	10.6259	10.2939	10.9103	10.7303	7.34358	12.943	10.7915	9.15315	5.07226	9.42767	6.0992	10.8132	7.42154	7.81272	8.23233	13.0903	9.60706	12.8888	12.5456	11.1784	9.24654	10.8132	5.83378	9.56924	6.82027	12.7987	6.41979	4.60527	6.99459	9.12147	6.90628	9.89869	7.09033
GSM555211	10.0023	10.6123	8.96511	10.7804	8.96036	8.73297	8.5134	8.47245	6.25799	12.0367	10.0043	8.40526	3.00775	9.11582	5.40389	9.82479	6.42361	7.53159	9.50644	13.0911	8.90609	11.2792	11.8228	9.23439	8.64146	9.82479	5.80681	10.3673	7.28206	12.5158	7.81191	6.16181	7.00356	8.40994	7.90834	9.99777	6.2358

## Sheet: Receptor Log2
Samples	CXCR2_1421734_at	CXCR3_1449925_at	CXCR4_1448710_at	CXCR5_1422003_at	CXCR6_1425832_a_at	CXCR7_1417625_s_at	CCR1_1419609_at	CCR2_1421188_at	CCR3_1422957_at	CCR4_1421655_a_at	CCR5_1424727_at	CCR6_1450357_a_at	CCR7_1423466_at	CCR8_1422291_at	CCR9_1427419_x_at	CCR10_1421420_at	CX3CR1_1450019_at	XCR1_1422294_at
GSM555189	2.61554	6.61783	8.04261	5.21851	6.03378	9.59107	7.28314	6.26488	3.49137	5.59769	6.34888	7.07339	5.56867	2.72275	5.64364	5.40229	5.70967	5.25746
GSM555190	4.40913	7.28083	7.9402	6.3523	5.82875	9.5447	7.64006	6.61881	3.81626	5.93209	5.76175	6.89547	5.20995	1.90992	4.9707	5.73795	5.91842	3.17396
GSM555191	2.64635	7.2074	8.58343	6.63761	6.17191	9.76303	7.68361	6.16065	4.25917	5.0203	6.072	7.39407	6.48888	1.81855	3.91361	5.40274	5.4737	4.99571
GSM555192	3.94728	7.07168	7.7707	5.54586	6.27107	9.72939	7.53594	4.85649	2.07368	5.73498	5.15581	5.73172	4.45466	4.35492	4.02966	6.70158	6.06933	5.40321
GSM555193	3.36338	6.69478	7.11311	5.66378	6.15214	9.61997	7.74361	6.71836	1.23141	3.97236	5.81668	6.25741	4.07182	4.39481	5.01839	5.24711	5.56977	2.79847
GSM555194	4.76158	7.15465	8.34336	6.09626	7.35768	9.64379	7.65513	7.13857	4.82871	4.00123	5.75667	6.74311	5.01841	1.65542	5.57442	6.44567	4.18901	5.61322
GSM555195	2.80482	7.07671	7.60687	5.37118	5.12032	9.21994	7.88701	6.42293	4.5305	5.8861	5.47367	6.60721	4.89039	0.567175	5.13833	6.12604	0.46802	5.31109
GSM555196	3.46895	7.6522	7.36048	5.24538	6.63863	8.49455	7.60027	6.00634	1.45933	5.74239	6.42023	6.80395	4.97388	2.94592	4.38823	3.49101	2.04403	5.74828
GSM555197	3.87051	7.1637	6.95912	6.22808	6.80265	9.50677	7.69162	5.50079	2.96902	4.59072	6.24423	6.59803	5.07738	1.1852	0.878239	5.50718	5.9052	6.34267
GSM555198	4.6646	7.15627	7.25941	5.31995	6.252	8.62815	8.14379	6.62837	2.33931	4.64368	6.99967	6.40503	4.85065	1.92358	2.70849	3.21817	5.51597	5.88256
GSM555199	2.59012	6.53968	8.55719	6.35436	4.30206	9.20021	7.49281	6.40877	2.70938	4.92306	6.02076	5.90965	6.28691	1.0123	4.17792	5.46531	1.11952	5.76523
GSM555200	3.76517	6.8789	8.66467	6.804	6.50205	10.308	8.35022	6.21589	2.02788	5.04653	7.00931	7.00952	6.76985	3.0755	5.21925	5.79552	5.06764	5.14668
GSM555201	3.9694	7.52184	8.02409	6.48229	6.66497	10.2047	8.40712	6.61245	2.16038	5.54915	7.00181	6.60575	4.77542	2.60801	5.11811	5.53612	5.15478	4.5875
GSM555202	3.11693	6.70648	8.01615	6.52002	6.49372	10.3231	7.44284	7.31276	4.07633	5.21722	6.70681	6.81035	2.84955	0.0460719	3.85324	6.59544	2.62948	2.50634
GSM555203	4.37624	7.48245	7.96619	5.42784	6.60591	9.57213	7.64826	6.77324	1.84279	4.95096	7.00061	5.36487	4.99448	3.31213	5.35516	3.2867	3.51398	4.30709
GSM555204	3.25791	7.16609	7.51129	5.58534	5.66744	9.4767	7.8189	6.59456	2.06373	5.06369	6.61172	5.92796	5.82514	2.76411	5.56441	5.29109	4.86662	5.34473
GSM555205	2.80566	7.35092	7.53671	5.36459	6.02927	9.3039	8.01392	6.40521	2.13063	5.51992	6.82476	6.69975	4.54041	1.10589	4.65369	3.62231	5.27335	3.8255
GSM555206	5.1849	7.71698	8.41162	6.56351	6.32462	9.56354	9.26535	7.52687	1.924	3.88291	7.9012	6.88949	6.42528	2.33643	5.5501	3.96979	2.95466	5.37541
GSM555207	3.67618	7.56381	8.37789	7.09172	6.01352	9.35443	8.35913	7.71475	1.94806	5.0213	7.55591	7.4535	6.16837	4.21985	4.54767	2.7066	5.70457	2.54707
GSM555208	7.07002	6.34884	9.17961	7.33239	6.6351	10.0296	9.49572	7.96346	0.529161	6.34025	8.24739	7.66904	6.92679	1.85656	5.28004	2.61255	2.87782	4.99578
GSM555209	3.38556	7.20387	8.19945	5.52941	5.77575	10.2211	9.54695	7.53137	2.38602	5.61708	8.19952	6.56963	6.22434	4.79562	6.18997	4.41126	2.06825	5.29322
GSM555210	6.7054	7.49961	8.93042	6.14401	6.5224	10.6176	9.93587	7.71179	2.17059	5.83966	8.79935	6.26879	6.54311	0.805664	5.29204	5.248	4.88526	5.81157
GSM555211	4.63564	7.60131	8.41707	7.52458	7.32539	9.73001	9.23248	7.91795	2.85138	5.6872	7.99661	7.3303	8.74139	1.42314	5.3252	6.32831	5.6299	5.03807
