# Supplementary material for: Insights of Expression Profile of Chemokine Family in Inflammatory Bowel Diseases and Carcinogenesis
Source: Int J Mol Sci. 2024 Oct 9;25(19):10857. doi: 10.3390/ijms251910857 (PMC11476924; doi:10.3390/ijms251910857)
Supplement: Supplementary file 1 [file ijms-25-10857-s001.zip › GSE23878 Summary.xlsx]

## Sheet: Orignal
Samples		CXCL1_204470_at	CXCL2_1569203_at	CXCL2_209774_x_at	CXCL2_230101_at	CXCL3_207850_at	CXCL4_206390_x_at	CXCL5_207852_at	CXCL5_214974_x_at	CXCL5_215101_s_at	CXCL6_206336_at	CXCL7_214146_s_at	CXCL8_202859_x_at	CXCL8_211506_s_at	CXCL9_203915_at	CXCL10_204533_at	CXCL11_210163_at	CXCL11_211122_s_at	CXCL12_209687_at	CXCL13_205242_at	CXCL14_218002_s_at	CXCL14_222484_s_at	CXCL14_237038_at	CXCL16_223454_at	CCL1_207533_at	CCL2_216598_s_at	CCL3_205114_s_at	CCL4_204103_at	CCL5_1405_i_at	CCL5_1555759_a_at	CCL5_204655_at	CCL7_208075_s_at	CCL8_214038_at	CCL11_210133_at	CCL13_206407_s_at	CCL13_216714_at	CCL14_205392_s_at	CCL15_210390_s_at	CCL16_207354_at	CCL17_207900_at	CCL18_32128_at	CCL19_210072_at	CCL20_205476_at	CCL21_204606_at	CCL22_207861_at	CCL23_210549_s_at	CCL24_221463_at	CCL25_206988_at	CCL26_223710_at
GSM588828	colorectal carcinoma	11.2523	5.95859	10.143	4.19956	10.0347	7.14644	4.00951	7.26196	5.585	5.28691	5.72095	10.0436	8.38606	8.2032	7.64163	6.29995	6.08865	5.55363	4.15517	9.55723	10.1365	3.12295	6.95881	2.93616	6.95609	6.24252	6.46966	8.26802	7.20073	7.75406	3.68178	4.13573	7.82741	6.60663	3.995	5.51978	8.97567	3.54017	3.44407	6.70957	5.66199	9.8882	4.60375	4.52236	3.44854	6.05082	1.66701	4.03457
GSM588829	colorectal carcinoma	8.82186	7.45784	9.16325	2.89018	8.04454	3.00999	1.99734	3.02906	4.98667	4.67368	1.34396	8.89318	6.89302	8.19039	7.40559	4.74794	4.636	2.4911	3.66835	9.86867	10.5627	2.43829	6.81399	3.72266	6.27743	5.42042	6.04564	6.33026	6.15566	5.75067	2.44194	3.45964	7.29739	4.79998	1.95724	5.01936	7.75931	3.26042	3.53792	4.12868	4.70361	11.527	1.73351	4.45629	1.18753	5.60554	2.91113	3.6065
GSM588830	colorectal carcinoma	8.77046	4.15236	8.24221	4.60661	7.42066	7.06404	0.893968	4.92395	2.99581	3.36714	8.78244	11.3906	9.62135	4.51779	3.73385	3.67804	3.76149	7.95757	4.3464	9.68266	10.1528	3.14031	6.50331	2.34869	6.96387	8.57869	8.5502	6.9195	5.81646	6.60614	3.10196	6.35525	7.06687	6.28075	4.38861	6.78177	8.8649	3.5896	4.11332	5.76558	6.46141	7.96402	6.0425	4.52676	2.97124	4.17776	4.03417	4.0286
GSM588831	colorectal carcinoma	9.41534	4.48621	8.76766	4.56618	8.76061	7.50074	2.19495	6.94194	4.86563	3.21621	2.41948	9.10674	5.83483	4.05321	3.55659	3.29215	2.12149	3.93753	2.31255	8.21305	8.37471	3.86273	7.92618	2.97601	5.9242	5.9441	5.66184	2.22079	1.62834	1.3417	2.42553	5.03528	3.30659	4.22865	2.51866	4.46439	7.90665	4.4613	3.7701	7.11939	2.1425	8.56573	1.61459	4.0857	1.1951	7.26575	2.40476	7.26429
GSM588832	colorectal carcinoma	8.71526	3.91975	7.13459	4.69531	7.44871	6.39072	2.04228	3.44562	5.11493	3.39368	4.93402	10.0114	8.63506	3.34772	3.47867	2.76002	2.87279	1.71544	1.07777	7.71028	8.34615	0.943446	6.57585	2.05475	5.10399	5.71434	5.05772	3.4684	4.57377	3.51979	1.70029	2.42693	3.40465	1.4697	3.17937	5.79314	9.27646	4.14711	3.92727	2.19965	2.66365	7.09837	1.87042	4.18642	3.56184	5.98943	2.47276	4.33076
GSM588833	colorectal carcinoma	10.9646	4.22276	10.0671	4.88692	9.95702	6.33658	2.49575	2.55957	3.67115	6.36849	2.396	9.98462	8.15308	7.32783	7.54641	7.34662	7.08046	5.78712	4.74236	11.2426	11.4895	1.8135	7.41155	2.65598	6.9998	6.15918	7.60155	9.12719	8.34686	8.83952	2.39637	4.48969	7.89219	5.01225	2.46928	5.87964	8.49714	3.82212	3.91186	5.56368	5.11999	11.5276	3.05615	4.33686	5.1659	5.46385	2.38236	4.34753
GSM588834	colorectal carcinoma	9.81775	4.56318	9.29888	4.59684	8.8167	5.64437	4.19981	7.3863	5.50784	5.61994	6.7919	10.3378	8.41589	6.2263	6.3104	4.4756	3.796	6.97067	3.23069	11.6504	11.7595	3.99947	6.91277	2.28092	8.23174	6.12147	6.09753	8.03765	7.71731	7.7209	2.84837	5.25946	9.02462	7.84214	4.11471	6.31152	9.20949	4.79491	4.44198	5.92218	6.02246	9.02786	6.22791	4.61385	3.70367	4.55217	3.66733	3.90021
GSM588835	colorectal carcinoma	8.93935	3.64699	7.85976	4.86936	7.67717	6.35553	2.53685	5.94181	4.70212	4.86666	6.05314	9.53989	7.53242	6.94603	6.68315	4.20118	2.87047	6.2865	6.10572	10.5303	10.5808	2.59657	6.812	1.87492	7.33732	5.61914	6.35968	6.57885	6.1414	6.42737	3.6006	4.10229	7.5601	6.48349	3.48592	5.47995	8.14873	4.52382	4.36434	5.65253	6.87186	9.41273	5.84332	4.29922	3.30583	5.5834	2.5709	3.7897
GSM588836	colorectal carcinoma	8.85456	4.0502	7.76537	4.13679	6.93535	5.55668	5.82216	8.80936	8.63195	5.18978	5.58102	12.0298	11.8164	5.1037	5.39244	2.99578	3.71131	5.86389	3.68284	9.39621	10.3526	3.96039	8.24228	1.1264	8.2523	8.73627	7.68522	6.03294	6.10812	4.69221	4.30357	5.52588	6.29402	5.89515	3.22872	7.02877	9.12679	4.51121	4.50456	7.78459	2.88282	8.70818	2.38804	4.03773	0.258117	6.99376	3.7225	3.23058
GSM588837	colorectal carcinoma	8.62273	4.98585	9.03273	5.21601	8.08101	5.79444	0.621563	2.68373	3.78069	4.81631	3.04731	7.68952	5.37548	7.24134	6.88241	3.91151	3.4581	5.955	3.33456	10.2726	10.959	2.90148	6.91963	2.26416	7.45174	5.18397	6.30795	8.28443	7.82527	7.63175	2.52273	5.34193	9.34475	8.06599	3.48115	6.41394	9.40128	4.8865	3.97724	3.72008	5.68895	10.4095	4.99234	4.20317	2.1576	5.50303	2.87526	4.01024
GSM588838	colorectal carcinoma	10.5784	4.7894	9.87239	4.50994	9.04811	7.20832	5.93494	9.13282	8.67273	7.29755	6.36239	10.5497	8.92895	6.48949	6.30614	4.18049	4.63735	4.43852	4.40758	10.4634	10.4682	4.39483	6.72867	2.20718	7.82539	5.67432	5.56354	6.10163	6.30594	6.11367	3.70429	4.13486	8.49945	6.62021	3.58811	5.88167	8.31746	4.25153	4.11844	5.91843	4.58317	10.3917	4.16211	5.01185	2.50484	5.42328	3.06946	3.78302
GSM588839	colorectal carcinoma	10.7129	4.68413	10.2557	4.98831	9.96607	7.55179	7.81907	10.7521	10.5702	7.95577	12.1192	11.0598	9.76342	8.17331	8.71315	7.2987	7.10688	4.04759	4.52563	9.69243	9.84703	3.57739	6.97164	3.23098	7.35159	7.54863	7.59541	6.44563	5.67337	6.15738	3.74909	6.18886	7.75468	6.23358	3.22499	4.37472	8.66949	4.21376	3.83681	8.19535	4.43733	9.70013	4.04485	3.89295	2.34964	5.59924	2.57486	3.5282
GSM588840	colorectal carcinoma	9.51779	4.06729	8.40116	4.25228	8.51021	6.13781	3.29582	6.83869	4.5193	4.27459	4.06015	9.55719	7.44174	7.18429	6.35873	5.85187	5.42517	3.56841	2.74421	10.2171	10.8283	0.328571	6.86434	3.49278	6.76265	5.62139	5.72052	6.29589	5.13827	5.78512	2.77692	2.48557	7.66587	4.36546	3.30947	5.61615	8.12904	2.59999	4.25789	5.50728	4.3024	10.4085	3.57153	5.13547	3.23502	4.87245	2.9272	4.02357
GSM588841	colorectal carcinoma	9.94886	4.36346	9.19663	3.83235	8.64686	7.96117	5.75848	9.14758	7.88266	5.77746	12.1877	12.4428	11.9437	7.3107	8.91939	9.66974	9.3578	4.40221	6.76761	6.9431	7.50694	0.102999	6.11736	3.46561	7.42423	8.8271	8.83493	6.62474	6.05085	6.40748	3.04231	5.85834	7.56294	6.54918	3.37652	4.69604	8.51417	4.25235	5.00695	8.56278	4.54397	11.7639	5.39808	4.91835	2.45638	3.59953	3.43504	4.50813
GSM588842	colorectal carcinoma	9.97615	3.40116	8.45815	3.75707	7.77245	5.85976	3.07734	9.68905	4.95118	6.2602	6.98552	12.264	9.81429	8.06156	8.7121	9.09964	7.78281	3.77246	5.53063	11.2587	11.1242	5.06392	6.95702	3.48514	8.41983	9.14112	8.23054	7.95875	7.25962	7.84088	4.50539	7.3087	7.24244	5.9923	3.79312	5.07665	8.32035	3.55247	4.46584	8.91465	4.29535	10.7566	5.86321	4.88699	2.86967	2.17299	1.97288	3.50003
GSM588843	colorectal carcinoma	8.51314	3.49127	6.34814	4.01574	7.02593	5.09211	2.4001	6.07374	4.82526	3.85968	7.83309	10.3993	8.37892	7.35625	7.78425	7.95827	7.71519	3.86653	6.69519	9.8369	10.3341	2.68984	5.61414	3.29456	6.49847	7.04061	7.46587	8.30834	6.56205	7.86267	3.29342	4.88247	7.32599	6.9119	3.51398	4.81484	9.54986	3.37077	4.77526	5.34366	4.97845	7.80413	3.60758	5.10521	1.12078	4.12838	2.53986	3.86845
GSM588844	colorectal carcinoma	5.55763	2.85554	5.29957	3.85313	5.2753	5.16215	1.65247	1.28045	3.79327	3.2951	2.07844	6.82317	3.37814	4.23341	4.8986	4.6586	3.75988	5.45146	1.25173	7.93191	8.59301	0.83696	7.20112	2.38334	5.73726	4.53128	4.0892	3.87282	3.10433	3.72659	3.46583	4.25357	4.64943	2.16914	3.17581	3.82188	3.96849	2.85606	3.38117	5.32201	2.48019	5.84753	3.34336	4.41	2.09905	3.36938	3.03096	4.17761
GSM588845	colorectal carcinoma	9.54463	6.08523	9.64818	3.83996	9.08121	5.6576	0.973648	5.78438	4.57789	4.76197	4.85974	8.50644	4.46961	6.70005	5.81914	4.30385	3.46224	6.55931	5.33686	10.786	11.0279	4.34011	7.20791	2.94446	5.97505	6.28256	5.72336	5.78579	4.81744	5.53375	2.04884	3.76324	3.6809	2.95959	3.83277	4.34816	7.62496	3.393	4.0522	7.7298	3.81615	10.1298	2.55033	4.63696	2.50164	2.48216	2.57077	4.29407
GSM588846	colorectal carcinoma	6.57832	3.89035	7.29805	4.81684	6.28247	5.02932	0.61772	3.07037	4.32883	3.77303	5.1411	7.15963	4.82534	5.79309	5.36632	3.76084	2.4361	7.42818	3.05025	8.79978	9.68921	2.86858	6.74242	3.0739	8.29536	5.70198	4.82239	6.37057	3.87937	6.25743	2.75621	5.90983	4.49992	5.0992	4.25965	7.93883	4.69201	4.05295	5.19679	7.74163	7.4712	5.75235	5.33112	5.0138	3.15805	2.92381	2.46629	4.42865
GSM588847	colorectal carcinoma	10.5556	6.2262	9.28074	4.29688	9.05546	7.45411	7.77217	11.6196	9.79316	6.52221	11.7994	11.8588	8.99553	6.02204	6.14225	5.91034	4.70798	6.4311	4.97764	9.28952	9.93843	2.30928	8.42941	3.55469	8.31012	9.67943	9.48582	7.07681	6.00541	6.76054	4.98179	6.04403	9.56591	5.5679	3.97828	7.4805	7.58894	2.69374	4.70514	11.1425	3.88004	8.42266	7.46229	5.8639	3.47776	4.62747	1.57926	3.29859
GSM588848	colorectal carcinoma	6.61775	3.90414	7.09474	3.78313	4.29646	3.10303	3.15158	6.15141	3.99494	4.09403	4.47572	9.40147	7.76425	4.85741	4.99609	3.15116	2.63385	7.33091	3.52183	7.12894	7.39728	1.53101	6.5976	1.69318	6.4058	5.1517	5.12493	4.89026	4.56664	4.90495	3.22037	4.86526	5.97261	3.71803	2.8975	4.58469	3.38638	2.77718	2.59009	7.79539	4.59217	4.57986	6.73527	4.05241	1.63864	1.69142	2.19256	3.5108
GSM588849	colorectal carcinoma	10.5556	3.46308	9.3255	3.70956	9.24011	7.01053	6.39412	9.62966	8.93458	8.05991	9.23851	11.7228	10.9943	6.58651	7.83738	6.89119	7.37711	5.59428	6.07059	8.39766	8.63823	2.33142	5.48198	3.86227	7.92865	8.96202	8.56208	7.85145	7.0147	7.70756	4.71748	6.10668	7.75469	7.11552	3.11918	5.97394	8.97905	2.84641	3.33814	8.31973	6.21772	12.0663	5.01726	4.69329	3.29834	5.8218	1.7858	3.36491
GSM588850	colorectal carcinoma	7.91108	4.16641	6.90936	3.95188	7.58944	5.07977	2.41647	6.02378	3.97491	3.51429	1.62842	8.18401	5.75033	5.27749	6.03552	5.51093	5.33995	4.07548	4.84084	10.0331	10.3006	4.07559	6.8033	3.19676	5.52684	4.56303	5.59926	4.94799	4.78926	4.98531	2.97216	3.92579	6.98192	4.95386	3.486	5.35022	7.78737	2.98604	4.39625	6.1693	2.9775	7.38236	4.9464	4.90423	2.82275	5.03001	3.46101	3.63676
GSM588851	colorectal carcinoma	9.61319	4.49315	9.08176	3.87678	8.15818	3.45061	6.63525	10.0584	9.13098	7.93528	5.69207	11.9723	11.1656	7.87924	8.63353	7.15641	7.13674	5.80718	5.06048	7.4597	7.71909	0.768388	7.22893	3.75166	8.65474	8.62767	8.46694	5.37359	5.43681	5.28554	4.98926	6.61542	8.34639	5.42666	3.13578	5.75728	7.01924	3.02681	3.23392	9.14881	4.21346	8.32935	6.30475	4.8682	2.96635	8.38954	2.88579	6.01549
GSM588852	colorectal carcinoma	9.4486	4.52284	9.15489	1.58338	7.98118	6.09311	3.89771	7.3701	4.71595	5.80471	4.95628	10.9181	9.42018	8.06136	7.25712	5.56188	5.59891	5.15306	6.0133	11.2638	11.4927	2.75351	8.12394	2.95599	7.2164	8.05011	8.31869	8.80068	7.22683	8.45458	4.8233	4.66744	5.99243	4.88966	3.38802	6.21051	8.5799	2.63895	4.04174	8.91875	5.69851	11.0771	5.28882	4.93057	2.6859	6.07484	7.64789	3.17756
GSM588853	colorectal carcinoma	10.1753	4.82017	8.5423	3.94862	8.57703	2.61725	1.57352	5.23337	4.88105	4.62725	1.954	9.3686	6.91527	5.99933	5.85368	4.31565	4.32453	3.51858	5.82799	8.88239	10.0595	1.50566	6.57606	2.75093	6.15411	6.12469	6.42094	6.23298	5.63177	5.83079	2.79894	2.97417	7.4749	3.52338	3.21607	4.86978	7.87555	3.63337	4.86322	6.8386	5.28747	10.7219	4.1708	5.13551	2.3289	5.59237	3.27447	3.23085
GSM588854	colorectal carcinoma	9.85891	5.13562	9.9582	4.98516	8.94678	1.69109	7.79065	10.4905	10.825	6.67744	3.96511	11.6397	10.8678	8.3031	8.50647	6.41194	6.5727	2.82456	6.40786	4.53086	5.28004	0.941899	7.45635	1.35429	8.56119	9.85337	8.84598	6.99466	6.77262	6.68059	5.2884	6.81535	8.86757	6.99365	3.41336	4.14292	8.23675	3.63382	4.25527	9.98928	5.40655	10.7164	5.79932	4.58279	2.24167	5.7407	2.42649	4.16599
GSM588855	colorectal carcinoma	9.18156	4.50874	8.38207	5.01891	8.25977	3.89222	2.62775	6.30896	4.92776	4.44405	3.25962	10.3514	8.6376	8.46254	8.72621	7.95108	8.13163	4.92466	5.83773	9.17915	9.31801	3.52222	7.2832	2.10715	7.57174	8.01764	8.11606	6.62782	6.59648	6.54125	3.17884	5.34197	7.65599	6.24146	3.05403	5.66206	6.8781	3.76457	4.05804	8.9715	7.52152	7.8851	7.87181	4.31114	2.95694	4.80107	2.32906	4.67233
GSM588856	colorectal carcinoma	8.94021	4.907	8.55222	3.73149	7.37775	4.97238	6.9905	10.0372	9.62484	7.23991	6.3893	11.897	10.817	4.35533	4.08807	3.74046	1.90849	6.68371	4.02793	8.31437	8.63506	1.68634	8.36723	2.88557	6.97619	9.9449	9.31116	5.81959	5.30813	5.52788	4.0133	4.42789	4.28151	6.49763	3.79222	5.01021	7.76139	3.20792	4.39814	8.82171	2.90295	7.75871	5.86973	4.64269	3.08006	7.16745	2.92789	4.63083
GSM588857	colorectal carcinoma	9.1921	2.94026	7.44479	4.20758	6.76849	6.86213	0.0356415	7.19945	4.54517	4.69018	4.57069	10.1655	2.98872	4.48819	3.92154	4.72534	2.05805	4.64489	4.82594	10.3933	9.71246	1.07891	6.89979	3.02924	5.16043	6.86909	6.02223	6.44774	0.834273	6.54926	3.57041	5.04753	7.02692	5.23316	3.67878	4.56046	7.36185	3.77219	4.52278	6.04387	5.44161	8.56862	4.96633	5.24526	3.15945	2.99288	2.85518	3.95208
GSM588858	colorectal carcinoma	10.0008	3.08295	7.22178	3.49049	5.94994	7.96473	3.12639	9.87934	4.73771	4.98114	11.9895	11.143	4.26749	7.8144	6.44409	7.26438	0.809285	5.37711	7.24657	10.9288	10.2689	2.51818	6.95573	3.46255	5.32521	8.69556	7.69353	8.45334	3.36372	8.79126	4.28804	6.09029	9.25421	6.72339	4.24368	4.89436	8.02036	2.63167	3.28837	7.67286	7.02113	8.74448	6.35675	5.42952	3.45303	1.95915	2.54305	3.52981
GSM588859	colorectal carcinoma	9.14711	3.30273	8.05249	3.3396	7.81852	7.47861	2.74311	8.17288	4.10414	6.50778	10.393	9.95716	6.87832	7.74132	7.76562	7.13363	6.56227	5.07085	6.43432	10.2802	10.463	2.94122	7.74644	3.15361	7.51819	7.16701	7.49259	6.40858	5.93439	6.25398	3.76305	6.20413	6.97572	5.72271	2.63789	5.64631	8.15685	3.00739	4.06733	7.45924	6.50329	10.2653	4.59998	4.77252	3.18921	3.65903	2.07258	3.96253
GSM588860	colorectal carcinoma	9.37479	2.91531	7.74011	4.06042	6.40462	6.42927	0.554659	5.11891	3.9701	4.70498	4.33841	9.00178	1.30293	6.68698	6.12751	5.03027	2.16668	3.34172	4.45209	11.2512	10.7923	4.99875	6.93714	3.91846	4.69035	6.01079	6.33454	6.93399	3.84763	7.00752	2.7744	3.5868	5.58771	3.95417	4.08325	4.23569	7.4155	3.45828	4.12384	4.46625	6.01123	8.48599	4.34594	4.99098	3.28055	1.97675	3.20703	3.75765
GSM588861	colorectal carcinoma	9.95317	3.87828	8.15064	4.63843	8.63659	3.4334	4.35446	8.26171	4.88064	5.29961	3.95384	10.1522	8.6339	5.43934	7.70906	5.79277	5.7606	2.39673	3.85791	8.49153	9.13984	1.75276	6.08574	3.24678	6.57991	7.20905	7.10152	4.59142	4.9928	4.75942	3.99457	4.78237	5.58921	3.83895	3.22384	2.52518	6.35137	4.12982	3.65647	6.74818	3.85874	11.3707	2.43325	4.29362	2.7994	5.72809	3.99948	4.5621
GSM588862	colorectal carcinoma	9.76859	4.53838	9.69192	3.88782	8.97081	6.78895	9.07168	12.2474	11.4766	7.18244	5.43056	11.2892	9.2277	6.86814	6.4197	5.38637	4.78832	4.27054	4.51504	9.79665	10.2425	3.25621	6.33155	3.5342	8.18004	6.79211	6.6527	6.62792	6.84519	6.41048	3.50159	5.04074	9.31618	5.64877	3.81991	4.25788	7.73756	3.43974	5.04574	5.13002	4.39608	9.93967	6.22327	5.01021	2.22324	6.56186	3.22335	4.30403
GSM588863	normal	9.69436	4.58403	9.36082	5.10863	8.83985	6.46301	3.08304	6.15486	4.38673	5.6332	7.61277	8.90813	7.43105	9.4103	10.0641	6.11168	6.37195	8.4012	7.87028	10.0115	10.4803	3.7865	6.2384	2.1822	9.15627	7.82252	8.96522	8.53975	8.17754	8.26462	2.65854	7.36351	8.93627	7.9105	3.43129	7.38035	9.80418	4.19293	3.81802	8.68098	7.66826	11.592	7.59659	3.89944	4.85097	4.98336	2.93077	3.77553
GSM588864	normal	9.35265	3.88521	9.77767	4.64739	8.69026	5.69138	1.34161	1.57177	4.43437	5.13535	0.946371	9.99116	8.01603	7.79384	6.85804	4.02275	3.67497	7.95543	7.79391	10.7415	10.6344	1.88534	6.00744	2.02482	7.05653	8.72507	8.64924	8.75773	8.52021	8.62721	2.48607	7.69432	7.39487	7.20046	3.74237	6.56716	9.07785	4.21354	3.42865	8.02867	7.53781	9.57111	7.12023	3.91385	4.63255	4.31053	1.63344	3.40116
GSM588865	normal	7.85676	4.06529	7.30752	4.70122	6.83323	5.09213	1.35693	3.46611	4.83275	3.51718	3.35352	6.46102	4.3006	6.77539	6.47903	3.03351	2.88121	8.74171	7.65223	10.5495	10.6042	1.61709	6.23716	2.26994	7.91332	5.8337	6.39659	8.21468	8.13718	8.02767	3.64339	8.71399	7.96195	8.42088	4.18296	7.39319	8.96125	4.43982	4.55708	6.49544	7.45333	9.74872	7.23637	4.4265	4.1801	3.03151	3.21474	3.4893
GSM588866	normal	8.21758	4.05795	8.83764	4.39281	7.15838	5.14659	2.23878	5.36961	4.31625	3.16793	4.31706	9.85364	8.15125	7.02079	6.54782	3.8332	3.0476	8.53055	8.54243	10.5386	10.5603	1.02388	5.57947	1.80111	9.75428	8.61291	9.08671	8.95449	9.08676	8.77173	4.46545	8.57311	8.28277	8.15204	4.28832	6.98436	9.20436	4.00142	3.88403	7.27333	8.56075	9.99428	7.79443	4.24262	5.0738	4.93597	3.27741	4.04222
GSM588867	normal	7.42216	3.20787	6.5313	3.83103	5.9622	5.50281	0.100175	4.90731	3.66432	2.54635	4.3923	9.44038	6.44108	6.26955	6.33459	4.59187	3.53166	8.21399	8.26441	9.52802	10.3076	-0.0676387	4.92842	3.27311	7.80926	6.1912	6.54781	8.45686	6.59816	8.35744	4.00593	6.93219	7.57617	8.16315	5.0678	6.78178	10.4402	1.76897	4.08037	7.58317	6.13288	9.73813	6.2795	4.73805	6.06388	3.3039	0.876307	4.53346
GSM588868	normal	8.42611	4.4075	7.58215	3.43083	5.50451	4.75819	4.14935	7.31482	4.92561	7.88726	4.99423	8.21764	6.35993	8.57785	8.57619	6.77111	6.81626	8.8991	5.13663	10.7434	10.5255	2.92867	6.85142	2.82559	9.78159	6.76816	7.26882	8.9417	8.65245	8.72639	3.10881	8.75388	9.84436	8.91145	4.69996	7.91971	9.00376	3.44301	3.77495	6.72715	8.09379	9.87113	7.16606	5.01897	3.13414	5.88134	10.7606	3.82433
GSM588869	normal	7.30716	4.06035	6.25809	3.74896	3.2345	3.96148	0.253889	2.32107	4.2151	5.90832	3.03335	7.79799	5.61931	5.88099	5.91478	3.07394	2.99462	8.47331	3.31853	10.8205	11.385	2.46231	7.52811	2.87027	10.0749	5.0125	6.4225	9.39446	8.00671	8.84084	2.29026	6.53607	8.9539	6.85554	4.0192	8.68962	9.08798	3.10658	4.02047	7.64908	4.93326	4.08769	6.83857	4.78535	2.45712	4.63326	11.1067	3.61867
GSM588870	normal	7.69506	4.0616	7.84269	4.02771	6.62126	4.86795	2.42842	4.55842	4.25484	3.20491	3.27234	9.28132	7.29791	6.24358	5.87928	3.47676	2.29987	9.07644	7.60153	10.7314	10.5131	0.41773	6.3159	2.58314	8.2595	7.05167	7.89078	8.0082	8.58305	8.02823	3.28267	8.85619	8.08325	8.94167	4.38022	7.17803	9.31488	3.52803	3.70411	6.52414	7.80938	8.70296	7.12477	4.57952	4.56711	5.9713	4.05801	4.1897
GSM588871	normal	9.95953	6.62818	10.4138	3.65379	9.01541	5.32647	4.79799	8.04203	7.06539	5.45659	4.04303	11.5745	10.3128	8.45706	7.72731	5.81636	5.82794	9.46245	9.08965	10.6588	10.9682	0.268792	6.81559	3.13382	11.7134	10.3366	10.6141	9.50422	8.54339	8.96713	5.42027	8.46465	9.61656	7.06338	3.63547	8.17586	9.25297	2.99803	3.60282	9.42347	9.86145	9.15976	9.15865	5.0354	4.598	4.65461	2.83683	3.67084
GSM588872	normal	8.80748	3.92745	8.44634	3.42877	7.5956	6.42433	2.52364	5.1194	4.50408	3.68231	5.98348	7.36898	4.81896	9.68979	11.1521	8.98495	8.90429	9.28124	10.1259	9.45114	10.0962	1.23351	4.88655	3.52993	10.5941	8.06038	7.93671	8.40031	7.22052	8.04561	5.21886	9.70671	9.49091	7.96112	3.45345	9.6472	8.96587	3.40724	4.06821	9.05624	11.8187	8.99428	10.1628	5.50828	4.64946	2.19206	2.5609	4.06976
GSM588873	normal	5.46464	3.97082	6.31861	4.21333	4.87873	4.74472	0.470261	2.70843	3.91465	3.01378	1.66943	3.9587	1.63471	10.5651	8.76884	6.93163	6.75445	7.89733	8.2025	10.0333	10.4965	2.34928	6.4392	3.52055	7.12039	4.36563	6.12498	8.05046	7.02675	7.81183	3.03828	6.79848	5.69463	5.76798	3.42945	7.40724	9.68784	3.75268	4.2958	6.1045	8.16136	7.71733	6.79144	4.57537	4.04988	3.8838	2.98551	3.9218
GSM588874	normal	6.40504	3.08899	6.73722	3.69822	6.37628	4.70337	0.420157	3.21391	3.85942	3.14522	5.06313	9.02066	7.2635	6.89025	7.17486	4.80207	4.10867	8.96518	8.60118	10.4159	10.6323	2.52325	5.86961	3.31509	8.81272	7.59887	7.95273	9.06371	9.26339	8.96437	4.82963	9.85928	8.08913	8.66128	4.84125	7.49315	9.1126	2.68934	2.87642	8.76553	9.59482	8.00958	8.90427	4.36711	5.85269	3.60641	1.70028	4.11531
GSM588875	normal	6.62118	4.24336	5.70844	3.20885	4.39097	5.26575	1.59913	2.95094	3.72648	4.51368	5.06271	7.58622	5.59529	6.66536	5.93404	3.55743	2.43789	9.12197	8.09308	10.486	10.7733	2.14448	5.84374	3.53771	8.0081	5.92446	6.04713	7.12045	6.46485	7.09683	4.51589	8.25665	8.92872	7.88985	4.08838	6.25519	8.58241	3.09791	3.4952	6.27867	8.18586	8.58416	7.41556	4.48874	4.18857	6.2325	2.64595	3.77055
GSM588876	normal	5.27851	3.65725	5.22786	3.71991	3.60449	3.10312	1.27679	1.35093	4.32211	2.8591	2.42073	6.72915	4.54476	4.92236	4.89511	3.21907	2.1756	8.48317	5.41723	9.83619	10.6688	1.37822	6.17588	2.92045	8.20412	7.1425	6.65825	7.97249	7.01495	7.82064	3.50208	6.26845	6.75175	5.32331	3.96815	6.71522	9.05675	3.53264	4.79166	7.49719	5.83346	7.18272	5.9456	4.88559	4.46547	3.9046	2.83738	3.44676
GSM588877	normal	5.5302	3.63525	5.04122	4.07121	4.23715	3.66799	0.717839	0.51475	3.73258	3.04272	1.42876	3.47621	2.00765	5.51974	5.24939	2.80714	1.91856	8.20248	8.45725	10.2974	10.9836	2.04618	6.04952	2.72859	6.94696	5.87592	5.98054	8.66455	7.27105	8.05619	3.5557	8.8827	7.18937	8.84382	3.70268	7.72637	9.85326	3.3393	4.39907	6.05736	8.56362	6.96087	8.14868	5.09581	5.70145	5.13345	2.84872	3.50828
GSM588878	normal	8.29681	4.30716	8.82733	4.00962	8.06266	3.1736	1.07528	3.21763	3.87995	3.09564	2.4223	9.85961	7.43066	5.42654	5.50785	2.32666	1.95589	8.36332	5.70724	10.9846	11.173	1.42009	5.91518	3.51459	8.98633	9.27972	9.46272	8.42158	7.55096	8.16339	3.59993	8.85986	7.07459	7.47708	4.33045	6.74913	8.66013	3.32288	4.95667	6.20843	7.29793	7.64218	6.65565	4.88112	3.86207	4.18957	3.56285	3.54773
GSM588879	normal	8.17714	5.00921	9.78013	3.87982	7.40767	5.43109	3.03634	6.26389	4.43632	3.89107	5.07342	9.64426	8.04818	6.39093	5.73192	3.85	3.79866	9.62799	7.70963	9.46903	10.1024	2.03826	6.71278	2.84675	11.1728	7.37206	7.87871	6.73566	6.39987	6.5598	3.72787	8.69823	8.04241	7.31745	3.34473	7.59672	8.71348	3.50318	4.05548	7.41267	7.31815	10.4296	7.3133	4.64039	4.09129	3.75378	1.13524	3.87035
GSM588880	normal	8.64535	4.48648	7.42546	4.26155	6.81889	6.24856	1.36672	2.53775	4.33027	4.34974	3.02372	8.00692	6.3624	7.49753	8.26879	4.93325	5.03628	8.58304	9.57327	10.662	10.9433	3.07507	6.52697	2.68128	9.17948	6.71748	7.85032	9.24973	8.85224	8.80291	2.90131	7.09297	9.67117	5.65867	3.84811	7.95903	8.79846	3.20329	4.21051	6.00199	9.27026	10.3034	7.45601	5.15228	4.6983	4.78171	1.88108	3.82908
GSM588881	normal	5.588	4.78292	6.19606	2.60852	3.2506	3.78161	2.5614	2.06182	3.93531	2.31506	2.28801	6.16395	3.67856	5.72787	5.4305	3.21923	2.69612	9.50498	7.62102	9.42704	10.3066	0.995814	6.45625	2.98293	8.20502	5.99397	6.35147	7.27959	6.64823	6.63775	2.28715	6.61476	8.42435	6.68012	4.00779	8.63965	8.22236	3.61217	3.992	6.96533	9.14686	6.60262	8.49937	4.61112	4.12732	4.41521	2.99451	3.86776
GSM588882	normal	5.89492	3.23947	4.32201	3.90147	4.18783	4.95939	0.531782	2.05544	4.29846	4.17091	3.25541	9.16984	6.31643	6.54903	6.31072	4.57118	3.08138	8.62171	5.84456	10.5501	10.7826	4.0409	6.40017	2.33402	7.59954	4.92193	5.45057	8.44365	8.01821	8.19298	2.32049	5.04076	9.12693	7.65708	4.07336	8.05274	9.4162	3.24704	4.72702	8.13603	8.05072	7.88408	7.78326	4.79768	5.33615	4.43003	2.82741	4.3734
GSM588883	normal	7.98074	5.94612	8.31345	3.29142	6.51832	4.11894	0.812737	3.00932	4.47322	2.94262	3.1933	10.3759	8.19002	5.89043	5.99532	2.84616	3.26858	9.30108	6.74358	9.94172	10.4233	0.741813	6.41087	3.06641	10.8037	7.82984	8.31052	6.65827	5.97587	5.95239	3.65333	5.95476	9.16647	5.89782	3.58896	7.5899	8.23426	3.3841	4.10583	6.06309	7.43553	9.24446	7.55646	4.60171	3.19786	4.50271	3.19283	4.33813
GSM588884	normal	7.84651	4.39713	8.03504	3.82608	6.57699	5.63912	4.68399	8.18059	4.82896	4.36776	3.02707	9.29305	7.53065	6.19688	5.43989	4.24256	3.87583	9.03301	2.05904	9.7447	9.2814	1.76368	7.00716	3.48801	8.0349	5.79745	6.36086	5.9167	6.36454	6.08355	3.38357	5.9121	8.7262	8.21938	3.79765	6.91724	8.87906	3.39421	4.3353	8.59528	5.88728	8.13289	6.21255	4.41244	2.76016	5.95815	3.15111	4.12339
GSM588885	normal	6.99397	2.74655	6.47675	4.21537	5.61323	5.362	-0.0563551	3.13864	4.81449	4.87057	6.11899	9.16034	7.23841	6.09255	5.81469	5.21136	4.51563	7.86338	5.45629	10.1191	10.217	1.49237	7.16343	2.73721	7.56756	6.03212	6.60253	8.18123	7.97686	8.0107	3.31825	5.41259	9.43757	8.3059	4.0455	7.30142	9.41713	3.22084	4.01874	7.08758	7.31294	6.67229	6.52616	4.52763	3.70613	6.31936	2.57227	3.51538
GSM588886	normal	6.39632	4.17245	7.10604	4.19433	6.46106	4.13934	0.848084	2.12017	4.48721	2.97766	2.90289	4.40848	3.1152	5.40593	4.41994	2.50046	1.83752	8.86581	6.38414	10.7034	10.9743	1.09905	6.50782	3.25001	7.03782	6.73835	6.91403	7.49111	7.44619	7.36824	3.17909	7.18697	7.9633	6.11979	3.8121	8.21297	9.39335	3.79817	4.27198	6.23109	7.01423	8.11698	6.79586	4.70459	4.13735	3.56691	2.96826	4.13708
[truncated: 39 more columns]

## Sheet: Ligand
Samples		CXCL1_204470_at	CXCL2_1569203_at	CXCL2_209774_x_at	CXCL2_230101_at	CXCL3_207850_at	CXCL4_206390_x_at	CXCL5_207852_at	CXCL5_214974_x_at	CXCL5_215101_s_at	CXCL6_206336_at	CXCL7_214146_s_at	CXCL8_202859_x_at	CXCL8_211506_s_at	CXCL9_203915_at	CXCL10_204533_at	CXCL11_210163_at	CXCL11_211122_s_at	CXCL12_209687_at	CXCL13_205242_at	CXCL14_218002_s_at	CXCL14_222484_s_at	CXCL14_237038_at	CXCL16_223454_at	CCL1_207533_at	CCL2_216598_s_at	CCL3_205114_s_at	CCL4_204103_at	CCL5_1405_i_at	CCL5_1555759_a_at	CCL5_204655_at	CCL7_208075_s_at	CCL8_214038_at	CCL11_210133_at	CCL13_206407_s_at	CCL13_216714_at	CCL14_205392_s_at	CCL15_210390_s_at	CCL16_207354_at	CCL17_207900_at	CCL18_32128_at	CCL19_210072_at	CCL20_205476_at	CCL21_204606_at	CCL22_207861_at	CCL23_210549_s_at	CCL24_221463_at	CCL25_206988_at	CCL26_223710_at
GSM588863	normal	9.69436	4.58403	9.36082	5.10863	8.83985	6.46301	3.08304	6.15486	4.38673	5.6332	7.61277	8.90813	7.43105	9.4103	10.0641	6.11168	6.37195	8.4012	7.87028	10.0115	10.4803	3.7865	6.2384	2.1822	9.15627	7.82252	8.96522	8.53975	8.17754	8.26462	2.65854	7.36351	8.93627	7.9105	3.43129	7.38035	9.80418	4.19293	3.81802	8.68098	7.66826	11.592	7.59659	3.89944	4.85097	4.98336	2.93077	3.77553
GSM588864	normal	9.35265	3.88521	9.77767	4.64739	8.69026	5.69138	1.34161	1.57177	4.43437	5.13535	0.946371	9.99116	8.01603	7.79384	6.85804	4.02275	3.67497	7.95543	7.79391	10.7415	10.6344	1.88534	6.00744	2.02482	7.05653	8.72507	8.64924	8.75773	8.52021	8.62721	2.48607	7.69432	7.39487	7.20046	3.74237	6.56716	9.07785	4.21354	3.42865	8.02867	7.53781	9.57111	7.12023	3.91385	4.63255	4.31053	1.63344	3.40116
GSM588865	normal	7.85676	4.06529	7.30752	4.70122	6.83323	5.09213	1.35693	3.46611	4.83275	3.51718	3.35352	6.46102	4.3006	6.77539	6.47903	3.03351	2.88121	8.74171	7.65223	10.5495	10.6042	1.61709	6.23716	2.26994	7.91332	5.8337	6.39659	8.21468	8.13718	8.02767	3.64339	8.71399	7.96195	8.42088	4.18296	7.39319	8.96125	4.43982	4.55708	6.49544	7.45333	9.74872	7.23637	4.4265	4.1801	3.03151	3.21474	3.4893
GSM588866	normal	8.21758	4.05795	8.83764	4.39281	7.15838	5.14659	2.23878	5.36961	4.31625	3.16793	4.31706	9.85364	8.15125	7.02079	6.54782	3.8332	3.0476	8.53055	8.54243	10.5386	10.5603	1.02388	5.57947	1.80111	9.75428	8.61291	9.08671	8.95449	9.08676	8.77173	4.46545	8.57311	8.28277	8.15204	4.28832	6.98436	9.20436	4.00142	3.88403	7.27333	8.56075	9.99428	7.79443	4.24262	5.0738	4.93597	3.27741	4.04222
GSM588867	normal	7.42216	3.20787	6.5313	3.83103	5.9622	5.50281	0.100175	4.90731	3.66432	2.54635	4.3923	9.44038	6.44108	6.26955	6.33459	4.59187	3.53166	8.21399	8.26441	9.52802	10.3076	-0.0676387	4.92842	3.27311	7.80926	6.1912	6.54781	8.45686	6.59816	8.35744	4.00593	6.93219	7.57617	8.16315	5.0678	6.78178	10.4402	1.76897	4.08037	7.58317	6.13288	9.73813	6.2795	4.73805	6.06388	3.3039	0.876307	4.53346
GSM588868	normal	8.42611	4.4075	7.58215	3.43083	5.50451	4.75819	4.14935	7.31482	4.92561	7.88726	4.99423	8.21764	6.35993	8.57785	8.57619	6.77111	6.81626	8.8991	5.13663	10.7434	10.5255	2.92867	6.85142	2.82559	9.78159	6.76816	7.26882	8.9417	8.65245	8.72639	3.10881	8.75388	9.84436	8.91145	4.69996	7.91971	9.00376	3.44301	3.77495	6.72715	8.09379	9.87113	7.16606	5.01897	3.13414	5.88134		3.82433
GSM588869	normal	7.30716	4.06035	6.25809	3.74896	3.2345	3.96148	0.253889	2.32107	4.2151	5.90832	3.03335	7.79799	5.61931	5.88099	5.91478	3.07394	2.99462	8.47331	3.31853	10.8205	11.385	2.46231	7.52811	2.87027	10.0749	5.0125	6.4225	9.39446	8.00671	8.84084	2.29026	6.53607	8.9539	6.85554	4.0192	8.68962	9.08798	3.10658	4.02047	7.64908	4.93326	4.08769	6.83857	4.78535	2.45712	4.63326		3.61867
GSM588870	normal	7.69506	4.0616	7.84269	4.02771	6.62126	4.86795	2.42842	4.55842	4.25484	3.20491	3.27234	9.28132	7.29791	6.24358	5.87928	3.47676	2.29987	9.07644	7.60153	10.7314	10.5131	0.41773	6.3159	2.58314	8.2595	7.05167	7.89078	8.0082	8.58305	8.02823	3.28267	8.85619	8.08325	8.94167	4.38022	7.17803	9.31488	3.52803	3.70411	6.52414	7.80938	8.70296	7.12477	4.57952	4.56711	5.9713	4.05801	4.1897
GSM588871	normal	9.95953	6.62818	10.4138	3.65379	9.01541	5.32647	4.79799	8.04203	7.06539	5.45659	4.04303	11.5745	10.3128	8.45706	7.72731	5.81636	5.82794	9.46245	9.08965	10.6588	10.9682	0.268792	6.81559	3.13382	11.7134	10.3366	10.6141	9.50422	8.54339	8.96713	5.42027	8.46465	9.61656	7.06338	3.63547	8.17586	9.25297	2.99803	3.60282	9.42347	9.86145	9.15976	9.15865	5.0354	4.598	4.65461	2.83683	3.67084
GSM588872	normal	8.80748	3.92745	8.44634	3.42877	7.5956	6.42433	2.52364	5.1194	4.50408	3.68231	5.98348	7.36898	4.81896	9.68979	11.1521	8.98495	8.90429	9.28124	10.1259	9.45114	10.0962	1.23351	4.88655	3.52993	10.5941	8.06038	7.93671	8.40031	7.22052	8.04561	5.21886	9.70671	9.49091	7.96112	3.45345	9.6472	8.96587	3.40724	4.06821	9.05624	11.8187	8.99428	10.1628	5.50828	4.64946	2.19206	2.5609	4.06976
GSM588873	normal	5.46464	3.97082	6.31861	4.21333	4.87873	4.74472	0.470261	2.70843	3.91465	3.01378	1.66943	3.9587	1.63471	10.5651	8.76884	6.93163	6.75445	7.89733	8.2025	10.0333	10.4965	2.34928	6.4392	3.52055	7.12039	4.36563	6.12498	8.05046	7.02675	7.81183	3.03828	6.79848	5.69463	5.76798	3.42945	7.40724	9.68784	3.75268	4.2958	6.1045	8.16136	7.71733	6.79144	4.57537	4.04988	3.8838	2.98551	3.9218
GSM588874	normal	6.40504	3.08899	6.73722	3.69822	6.37628	4.70337	0.420157	3.21391	3.85942	3.14522	5.06313	9.02066	7.2635	6.89025	7.17486	4.80207	4.10867	8.96518	8.60118	10.4159	10.6323	2.52325	5.86961	3.31509	8.81272	7.59887	7.95273	9.06371	9.26339	8.96437	4.82963	9.85928	8.08913	8.66128	4.84125	7.49315	9.1126	2.68934	2.87642	8.76553	9.59482	8.00958	8.90427	4.36711	5.85269	3.60641	1.70028	4.11531
GSM588875	normal	6.62118	4.24336	5.70844	3.20885	4.39097	5.26575	1.59913	2.95094	3.72648	4.51368	5.06271	7.58622	5.59529	6.66536	5.93404	3.55743	2.43789	9.12197	8.09308	10.486	10.7733	2.14448	5.84374	3.53771	8.0081	5.92446	6.04713	7.12045	6.46485	7.09683	4.51589	8.25665	8.92872	7.88985	4.08838	6.25519	8.58241	3.09791	3.4952	6.27867	8.18586	8.58416	7.41556	4.48874	4.18857	6.2325	2.64595	3.77055
GSM588876	normal	5.27851	3.65725	5.22786	3.71991	3.60449	3.10312	1.27679	1.35093	4.32211	2.8591	2.42073	6.72915	4.54476	4.92236	4.89511	3.21907	2.1756	8.48317	5.41723	9.83619	10.6688	1.37822	6.17588	2.92045	8.20412	7.1425	6.65825	7.97249	7.01495	7.82064	3.50208	6.26845	6.75175	5.32331	3.96815	6.71522	9.05675	3.53264	4.79166	7.49719	5.83346	7.18272	5.9456	4.88559	4.46547	3.9046	2.83738	3.44676
GSM588877	normal	5.5302	3.63525	5.04122	4.07121	4.23715	3.66799	0.717839	0.51475	3.73258	3.04272	1.42876	3.47621	2.00765	5.51974	5.24939	2.80714	1.91856	8.20248	8.45725	10.2974	10.9836	2.04618	6.04952	2.72859	6.94696	5.87592	5.98054	8.66455	7.27105	8.05619	3.5557	8.8827	7.18937	8.84382	3.70268	7.72637	9.85326	3.3393	4.39907	6.05736	8.56362	6.96087	8.14868	5.09581	5.70145	5.13345	2.84872	3.50828
GSM588878	normal	8.29681	4.30716	8.82733	4.00962	8.06266	3.1736	1.07528	3.21763	3.87995	3.09564	2.4223	9.85961	7.43066	5.42654	5.50785	2.32666	1.95589	8.36332	5.70724	10.9846	11.173	1.42009	5.91518	3.51459	8.98633	9.27972	9.46272	8.42158	7.55096	8.16339	3.59993	8.85986	7.07459	7.47708	4.33045	6.74913	8.66013	3.32288	4.95667	6.20843	7.29793	7.64218	6.65565	4.88112	3.86207	4.18957	3.56285	3.54773
GSM588879	normal	8.17714	5.00921	9.78013	3.87982	7.40767	5.43109	3.03634	6.26389	4.43632	3.89107	5.07342	9.64426	8.04818	6.39093	5.73192	3.85	3.79866	9.62799	7.70963	9.46903	10.1024	2.03826	6.71278	2.84675	11.1728	7.37206	7.87871	6.73566	6.39987	6.5598	3.72787	8.69823	8.04241	7.31745	3.34473	7.59672	8.71348	3.50318	4.05548	7.41267	7.31815	10.4296	7.3133	4.64039	4.09129	3.75378	1.13524	3.87035
GSM588880	normal	8.64535	4.48648	7.42546	4.26155	6.81889	6.24856	1.36672	2.53775	4.33027	4.34974	3.02372	8.00692	6.3624	7.49753	8.26879	4.93325	5.03628	8.58304	9.57327	10.662	10.9433	3.07507	6.52697	2.68128	9.17948	6.71748	7.85032	9.24973	8.85224	8.80291	2.90131	7.09297	9.67117	5.65867	3.84811	7.95903	8.79846	3.20329	4.21051	6.00199	9.27026	10.3034	7.45601	5.15228	4.6983	4.78171	1.88108	3.82908
GSM588881	normal	5.588	4.78292	6.19606	2.60852	3.2506	3.78161	2.5614	2.06182	3.93531	2.31506	2.28801	6.16395	3.67856	5.72787	5.4305	3.21923	2.69612	9.50498	7.62102	9.42704	10.3066	0.995814	6.45625	2.98293	8.20502	5.99397	6.35147	7.27959	6.64823	6.63775	2.28715	6.61476	8.42435	6.68012	4.00779	8.63965	8.22236	3.61217	3.992	6.96533	9.14686	6.60262	8.49937	4.61112	4.12732	4.41521	2.99451	3.86776
GSM588882	normal	5.89492	3.23947	4.32201	3.90147	4.18783	4.95939	0.531782	2.05544	4.29846	4.17091	3.25541	9.16984	6.31643	6.54903	6.31072	4.57118	3.08138	8.62171	5.84456	10.5501	10.7826	4.0409	6.40017	2.33402	7.59954	4.92193	5.45057	8.44365	8.01821	8.19298	2.32049	5.04076	9.12693	7.65708	4.07336	8.05274	9.4162	3.24704	4.72702	8.13603	8.05072	7.88408	7.78326	4.79768	5.33615	4.43003	2.82741	4.3734
GSM588883	normal	7.98074	5.94612	8.31345	3.29142	6.51832	4.11894	0.812737	3.00932	4.47322	2.94262	3.1933	10.3759	8.19002	5.89043	5.99532	2.84616	3.26858	9.30108	6.74358	9.94172	10.4233	0.741813	6.41087	3.06641	10.8037	7.82984	8.31052	6.65827	5.97587	5.95239	3.65333	5.95476	9.16647	5.89782	3.58896	7.5899	8.23426	3.3841	4.10583	6.06309	7.43553	9.24446	7.55646	4.60171	3.19786	4.50271	3.19283	4.33813
GSM588884	normal	7.84651	4.39713	8.03504	3.82608	6.57699	5.63912	4.68399	8.18059	4.82896	4.36776	3.02707	9.29305	7.53065	6.19688	5.43989	4.24256	3.87583	9.03301	2.05904	9.7447	9.2814	1.76368	7.00716	3.48801	8.0349	5.79745	6.36086	5.9167	6.36454	6.08355	3.38357	5.9121	8.7262	8.21938	3.79765	6.91724	8.87906	3.39421	4.3353	8.59528	5.88728	8.13289	6.21255	4.41244	2.76016	5.95815	3.15111	4.12339
GSM588885	normal	6.99397	2.74655	6.47675	4.21537	5.61323	5.362	-0.0563551	3.13864	4.81449	4.87057	6.11899	9.16034	7.23841	6.09255	5.81469	5.21136	4.51563	7.86338	5.45629	10.1191	10.217	1.49237	7.16343	2.73721	7.56756	6.03212	6.60253	8.18123	7.97686	8.0107	3.31825	5.41259	9.43757	8.3059	4.0455	7.30142	9.41713	3.22084	4.01874	7.08758	7.31294	6.67229	6.52616	4.52763	3.70613	6.31936	2.57227	3.51538
GSM588886	normal	6.39632	4.17245	7.10604	4.19433	6.46106	4.13934	0.848084	2.12017	4.48721	2.97766	2.90289	4.40848	3.1152	5.40593	4.41994	2.50046	1.83752	8.86581	6.38414	10.7034	10.9743	1.09905	6.50782	3.25001	7.03782	6.73835	6.91403	7.49111	7.44619	7.36824	3.17909	7.18697	7.9633	6.11979	3.8121	8.21297	9.39335	3.79817	4.27198	6.23109	7.01423	8.11698	6.79586	4.70459	4.13735	3.56691	2.96826	4.13708
GSM588828	colorectal carcinoma	11.2523	5.95859	10.143	4.19956	10.0347	7.14644	4.00951	7.26196	5.585	5.28691	5.72095	10.0436	8.38606	8.2032	7.64163	6.29995	6.08865	5.55363	4.15517	9.55723	10.1365	3.12295	6.95881	2.93616	6.95609	6.24252	6.46966	8.26802	7.20073	7.75406	3.68178	4.13573	7.82741	6.60663	3.995	5.51978	8.97567	3.54017	3.44407	6.70957	5.66199	9.8882	4.60375	4.52236	3.44854	6.05082	1.66701	4.03457
GSM588829	colorectal carcinoma	8.82186		9.16325	2.89018	8.04454	3.00999	1.99734	3.02906	4.98667	4.67368	1.34396	8.89318	6.89302	8.19039	7.40559	4.74794	4.636	2.4911	3.66835	9.86867	10.5627	2.43829	6.81399	3.72266	6.27743	5.42042	6.04564	6.33026	6.15566	5.75067	2.44194	3.45964	7.29739	4.79998	1.95724	5.01936	7.75931	3.26042	3.53792	4.12868	4.70361	11.527	1.73351	4.45629	1.18753	5.60554	2.91113	3.6065
GSM588830	colorectal carcinoma	8.77046	4.15236	8.24221	4.60661	7.42066	7.06404	0.893968	4.92395	2.99581	3.36714	8.78244	11.3906	9.62135	4.51779	3.73385	3.67804	3.76149	7.95757	4.3464	9.68266	10.1528	3.14031	6.50331	2.34869	6.96387	8.57869	8.5502	6.9195	5.81646	6.60614	3.10196	6.35525	7.06687	6.28075	4.38861	6.78177	8.8649	3.5896	4.11332	5.76558	6.46141	7.96402	6.0425	4.52676	2.97124	4.17776	4.03417	4.0286
GSM588831	colorectal carcinoma	9.41534	4.48621	8.76766	4.56618	8.76061	7.50074	2.19495	6.94194	4.86563	3.21621	2.41948	9.10674	5.83483	4.05321	3.55659	3.29215	2.12149	3.93753	2.31255	8.21305	8.37471	3.86273	7.92618	2.97601	5.9242	5.9441	5.66184	2.22079	1.62834		2.42553	5.03528	3.30659	4.22865	2.51866	4.46439	7.90665	4.4613	3.7701	7.11939	2.1425	8.56573	1.61459	4.0857	1.1951	7.26575	2.40476
GSM588832	colorectal carcinoma	8.71526	3.91975	7.13459	4.69531	7.44871	6.39072	2.04228	3.44562	5.11493	3.39368	4.93402	10.0114	8.63506	3.34772	3.47867	2.76002	2.87279	1.71544	1.07777	7.71028	8.34615	0.943446	6.57585	2.05475	5.10399	5.71434	5.05772	3.4684	4.57377	3.51979	1.70029	2.42693	3.40465	1.4697	3.17937	5.79314	9.27646	4.14711	3.92727	2.19965	2.66365	7.09837	1.87042	4.18642	3.56184	5.98943	2.47276	4.33076
GSM588833	colorectal carcinoma	10.9646	4.22276	10.0671	4.88692	9.95702	6.33658	2.49575	2.55957	3.67115	6.36849	2.396	9.98462	8.15308	7.32783	7.54641	7.34662	7.08046	5.78712	4.74236	11.2426	11.4895	1.8135	7.41155	2.65598	6.9998	6.15918	7.60155	9.12719	8.34686	8.83952	2.39637	4.48969	7.89219	5.01225	2.46928	5.87964	8.49714	3.82212	3.91186	5.56368	5.11999	11.5276	3.05615	4.33686	5.1659	5.46385	2.38236	4.34753
GSM588834	colorectal carcinoma	9.81775	4.56318	9.29888	4.59684	8.8167	5.64437	4.19981	7.3863	5.50784	5.61994	6.7919	10.3378	8.41589	6.2263	6.3104	4.4756	3.796	6.97067	3.23069	11.6504	11.7595	3.99947	6.91277	2.28092	8.23174	6.12147	6.09753	8.03765	7.71731	7.7209	2.84837	5.25946	9.02462	7.84214	4.11471	6.31152	9.20949	4.79491	4.44198	5.92218	6.02246	9.02786	6.22791	4.61385	3.70367	4.55217	3.66733	3.90021
GSM588835	colorectal carcinoma	8.93935	3.64699	7.85976	4.86936	7.67717	6.35553	2.53685	5.94181	4.70212	4.86666	6.05314	9.53989	7.53242	6.94603	6.68315	4.20118	2.87047	6.2865	6.10572	10.5303	10.5808	2.59657	6.812	1.87492	7.33732	5.61914	6.35968	6.57885	6.1414	6.42737	3.6006	4.10229	7.5601	6.48349	3.48592	5.47995	8.14873	4.52382	4.36434	5.65253	6.87186	9.41273	5.84332	4.29922	3.30583	5.5834	2.5709	3.7897
GSM588836	colorectal carcinoma	8.85456	4.0502	7.76537	4.13679	6.93535	5.55668	5.82216	8.80936	8.63195	5.18978	5.58102	12.0298	11.8164	5.1037	5.39244	2.99578	3.71131	5.86389	3.68284	9.39621	10.3526	3.96039	8.24228	1.1264	8.2523	8.73627	7.68522	6.03294	6.10812	4.69221	4.30357	5.52588	6.29402	5.89515	3.22872	7.02877	9.12679	4.51121	4.50456	7.78459	2.88282	8.70818	2.38804	4.03773	0.258117	6.99376	3.7225	3.23058
GSM588837	colorectal carcinoma	8.62273	4.98585	9.03273	5.21601	8.08101	5.79444	0.621563	2.68373	3.78069	4.81631	3.04731	7.68952	5.37548	7.24134	6.88241	3.91151	3.4581	5.955	3.33456	10.2726	10.959	2.90148	6.91963	2.26416	7.45174	5.18397	6.30795	8.28443	7.82527	7.63175	2.52273	5.34193	9.34475	8.06599	3.48115	6.41394	9.40128	4.8865	3.97724	3.72008	5.68895	10.4095	4.99234	4.20317	2.1576	5.50303	2.87526	4.01024
GSM588838	colorectal carcinoma	10.5784	4.7894	9.87239	4.50994	9.04811	7.20832	5.93494	9.13282	8.67273	7.29755	6.36239	10.5497	8.92895	6.48949	6.30614	4.18049	4.63735	4.43852	4.40758	10.4634	10.4682	4.39483	6.72867	2.20718	7.82539	5.67432	5.56354	6.10163	6.30594	6.11367	3.70429	4.13486	8.49945	6.62021	3.58811	5.88167	8.31746	4.25153	4.11844	5.91843	4.58317	10.3917	4.16211	5.01185	2.50484	5.42328	3.06946	3.78302
GSM588839	colorectal carcinoma	10.7129	4.68413	10.2557	4.98831	9.96607	7.55179	7.81907	10.7521	10.5702	7.95577	12.1192	11.0598	9.76342	8.17331	8.71315	7.2987	7.10688	4.04759	4.52563	9.69243	9.84703	3.57739	6.97164	3.23098	7.35159	7.54863	7.59541	6.44563	5.67337	6.15738	3.74909	6.18886	7.75468	6.23358	3.22499	4.37472	8.66949	4.21376	3.83681	8.19535	4.43733	9.70013	4.04485	3.89295	2.34964	5.59924	2.57486	3.5282
GSM588840	colorectal carcinoma	9.51779	4.06729	8.40116	4.25228	8.51021	6.13781	3.29582	6.83869	4.5193	4.27459	4.06015	9.55719	7.44174	7.18429	6.35873	5.85187	5.42517	3.56841	2.74421	10.2171	10.8283	0.328571	6.86434	3.49278	6.76265	5.62139	5.72052	6.29589	5.13827	5.78512	2.77692	2.48557	7.66587	4.36546	3.30947	5.61615	8.12904	2.59999	4.25789	5.50728	4.3024	10.4085	3.57153	5.13547	3.23502	4.87245	2.9272	4.02357
GSM588841	colorectal carcinoma	9.94886	4.36346	9.19663	3.83235	8.64686	7.96117	5.75848	9.14758	7.88266	5.77746	12.1877	12.4428	11.9437	7.3107	8.91939	9.66974	9.3578	4.40221	6.76761	6.9431	7.50694	0.102999	6.11736	3.46561	7.42423	8.8271	8.83493	6.62474	6.05085	6.40748	3.04231	5.85834	7.56294	6.54918	3.37652	4.69604	8.51417	4.25235	5.00695	8.56278	4.54397	11.7639	5.39808	4.91835	2.45638	3.59953	3.43504	4.50813
GSM588842	colorectal carcinoma	9.97615	3.40116	8.45815	3.75707	7.77245	5.85976	3.07734	9.68905	4.95118	6.2602	6.98552	12.264	9.81429	8.06156	8.7121	9.09964	7.78281	3.77246	5.53063	11.2587	11.1242	5.06392	6.95702	3.48514	8.41983	9.14112	8.23054	7.95875	7.25962	7.84088	4.50539	7.3087	7.24244	5.9923	3.79312	5.07665	8.32035	3.55247	4.46584	8.91465	4.29535	10.7566	5.86321	4.88699	2.86967	2.17299	1.97288	3.50003
GSM588843	colorectal carcinoma	8.51314	3.49127	6.34814	4.01574	7.02593	5.09211	2.4001	6.07374	4.82526	3.85968	7.83309	10.3993	8.37892	7.35625	7.78425	7.95827	7.71519	3.86653	6.69519	9.8369	10.3341	2.68984	5.61414	3.29456	6.49847	7.04061	7.46587	8.30834	6.56205	7.86267	3.29342	4.88247	7.32599	6.9119	3.51398	4.81484	9.54986	3.37077	4.77526	5.34366	4.97845	7.80413	3.60758	5.10521	1.12078	4.12838	2.53986	3.86845
GSM588844	colorectal carcinoma		2.85554	5.29957	3.85313	5.2753	5.16215	1.65247	1.28045	3.79327	3.2951	2.07844	6.82317	3.37814	4.23341	4.8986	4.6586	3.75988	5.45146	1.25173	7.93191	8.59301	0.83696	7.20112	2.38334	5.73726	4.53128	4.0892	3.87282	3.10433	3.72659	3.46583	4.25357	4.64943	2.16914	3.17581	3.82188		2.85606	3.38117	5.32201	2.48019	5.84753	3.34336	4.41	2.09905	3.36938	3.03096	4.17761
GSM588845	colorectal carcinoma	9.54463	6.08523	9.64818	3.83996	9.08121	5.6576	0.973648	5.78438	4.57789	4.76197	4.85974	8.50644	4.46961	6.70005	5.81914	4.30385	3.46224	6.55931	5.33686	10.786	11.0279	4.34011	7.20791	2.94446	5.97505	6.28256	5.72336	5.78579	4.81744	5.53375	2.04884	3.76324	3.6809	2.95959	3.83277	4.34816	7.62496	3.393	4.0522	7.7298	3.81615	10.1298	2.55033	4.63696	2.50164	2.48216	2.57077	4.29407
GSM588846	colorectal carcinoma	6.57832	3.89035	7.29805	4.81684	6.28247	5.02932	0.61772	3.07037	4.32883	3.77303	5.1411	7.15963	4.82534	5.79309	5.36632	3.76084	2.4361	7.42818	3.05025	8.79978	9.68921	2.86858	6.74242	3.0739	8.29536	5.70198	4.82239	6.37057	3.87937	6.25743	2.75621	5.90983	4.49992	5.0992	4.25965	7.93883		4.05295	5.19679	7.74163	7.4712	5.75235	5.33112	5.0138	3.15805	2.92381	2.46629	4.42865
GSM588847	colorectal carcinoma	10.5556	6.2262	9.28074	4.29688	9.05546	7.45411	7.77217	11.6196	9.79316	6.52221	11.7994	11.8588	8.99553	6.02204	6.14225	5.91034	4.70798	6.4311	4.97764	9.28952	9.93843	2.30928	8.42941	3.55469	8.31012	9.67943	9.48582	7.07681	6.00541	6.76054	4.98179	6.04403	9.56591	5.5679	3.97828	7.4805	7.58894	2.69374	4.70514	11.1425	3.88004	8.42266	7.46229	5.8639	3.47776	4.62747	1.57926	3.29859
GSM588848	colorectal carcinoma	6.61775	3.90414	7.09474	3.78313	4.29646	3.10303	3.15158	6.15141	3.99494	4.09403	4.47572	9.40147	7.76425	4.85741	4.99609	3.15116	2.63385	7.33091	3.52183	7.12894	7.39728	1.53101	6.5976	1.69318	6.4058	5.1517	5.12493	4.89026	4.56664	4.90495	3.22037	4.86526	5.97261	3.71803	2.8975	4.58469		2.77718	2.59009	7.79539	4.59217	4.57986	6.73527	4.05241	1.63864	1.69142	2.19256	3.5108
GSM588849	colorectal carcinoma	10.5556	3.46308	9.3255	3.70956	9.24011	7.01053	6.39412	9.62966	8.93458	8.05991	9.23851	11.7228	10.9943	6.58651	7.83738	6.89119	7.37711	5.59428	6.07059	8.39766	8.63823	2.33142	5.48198	3.86227	7.92865	8.96202	8.56208	7.85145	7.0147	7.70756	4.71748	6.10668	7.75469	7.11552	3.11918	5.97394	8.97905	2.84641	3.33814	8.31973	6.21772	12.0663	5.01726	4.69329	3.29834	5.8218	1.7858	3.36491
GSM588850	colorectal carcinoma	7.91108	4.16641	6.90936	3.95188	7.58944	5.07977	2.41647	6.02378	3.97491	3.51429	1.62842	8.18401	5.75033	5.27749	6.03552	5.51093	5.33995	4.07548	4.84084	10.0331	10.3006	4.07559	6.8033	3.19676	5.52684	4.56303	5.59926	4.94799	4.78926	4.98531	2.97216	3.92579	6.98192	4.95386	3.486	5.35022	7.78737	2.98604	4.39625	6.1693	2.9775	7.38236	4.9464	4.90423	2.82275	5.03001	3.46101	3.63676
GSM588851	colorectal carcinoma	9.61319	4.49315	9.08176	3.87678	8.15818	3.45061	6.63525	10.0584	9.13098	7.93528	5.69207	11.9723	11.1656	7.87924	8.63353	7.15641	7.13674	5.80718	5.06048	7.4597	7.71909	0.768388	7.22893	3.75166	8.65474	8.62767	8.46694	5.37359	5.43681	5.28554	4.98926	6.61542	8.34639	5.42666	3.13578	5.75728	7.01924	3.02681	3.23392	9.14881	4.21346	8.32935	6.30475	4.8682	2.96635	8.38954	2.88579	6.01549
GSM588852	colorectal carcinoma	9.4486	4.52284	9.15489		7.98118	6.09311	3.89771	7.3701	4.71595	5.80471	4.95628	10.9181	9.42018	8.06136	7.25712	5.56188	5.59891	5.15306	6.0133	11.2638	11.4927	2.75351	8.12394	2.95599	7.2164	8.05011	8.31869	8.80068	7.22683	8.45458	4.8233	4.66744	5.99243	4.88966	3.38802	6.21051	8.5799	2.63895	4.04174	8.91875	5.69851	11.0771	5.28882	4.93057	2.6859	6.07484		3.17756
GSM588853	colorectal carcinoma	10.1753	4.82017	8.5423	3.94862	8.57703	2.61725	1.57352	5.23337	4.88105	4.62725	1.954	9.3686	6.91527	5.99933	5.85368	4.31565	4.32453	3.51858	5.82799	8.88239	10.0595	1.50566	6.57606	2.75093	6.15411	6.12469	6.42094	6.23298	5.63177	5.83079	2.79894	2.97417	7.4749	3.52338	3.21607	4.86978	7.87555	3.63337	4.86322	6.8386	5.28747	10.7219	4.1708	5.13551	2.3289	5.59237	3.27447	3.23085
GSM588854	colorectal carcinoma	9.85891	5.13562	9.9582	4.98516	8.94678	1.69109	7.79065	10.4905	10.825	6.67744	3.96511	11.6397	10.8678	8.3031	8.50647	6.41194	6.5727	2.82456	6.40786			0.941899	7.45635	1.35429	8.56119	9.85337	8.84598	6.99466	6.77262	6.68059	5.2884	6.81535	8.86757	6.99365	3.41336	4.14292	8.23675	3.63382	4.25527	9.98928	5.40655	10.7164	5.79932	4.58279	2.24167	5.7407	2.42649	4.16599
GSM588855	colorectal carcinoma	9.18156	4.50874	8.38207	5.01891	8.25977	3.89222	2.62775	6.30896	4.92776	4.44405	3.25962	10.3514	8.6376	8.46254	8.72621	7.95108	8.13163	4.92466	5.83773	9.17915	9.31801	3.52222	7.2832	2.10715	7.57174	8.01764	8.11606	6.62782	6.59648	6.54125	3.17884	5.34197	7.65599	6.24146	3.05403	5.66206	6.8781	3.76457	4.05804	8.9715	7.52152	7.8851	7.87181	4.31114	2.95694	4.80107	2.32906	4.67233
GSM588856	colorectal carcinoma	8.94021	4.907	8.55222	3.73149	7.37775	4.97238	6.9905	10.0372	9.62484	7.23991	6.3893	11.897	10.817	4.35533	4.08807	3.74046	1.90849	6.68371	4.02793	8.31437	8.63506	1.68634	8.36723	2.88557	6.97619	9.9449	9.31116	5.81959	5.30813	5.52788	4.0133	4.42789	4.28151	6.49763	3.79222	5.01021	7.76139	3.20792	4.39814	8.82171	2.90295	7.75871	5.86973	4.64269	3.08006	7.16745	2.92789	4.63083
GSM588857	colorectal carcinoma	9.1921	2.94026	7.44479	4.20758	6.76849	6.86213	0.0356415	7.19945	4.54517	4.69018	4.57069	10.1655	2.98872	4.48819	3.92154	4.72534	2.05805	4.64489	4.82594	10.3933	9.71246	1.07891	6.89979	3.02924	5.16043	6.86909	6.02223	6.44774	0.834273	6.54926	3.57041	5.04753	7.02692	5.23316	3.67878	4.56046	7.36185	3.77219	4.52278	6.04387	5.44161	8.56862	4.96633	5.24526	3.15945	2.99288	2.85518	3.95208
GSM588858	colorectal carcinoma	10.0008	3.08295	7.22178	3.49049	5.94994	7.96473	3.12639	9.87934	4.73771	4.98114	11.9895	11.143	4.26749	7.8144	6.44409	7.26438	0.809285	5.37711	7.24657	10.9288	10.2689	2.51818	6.95573	3.46255	5.32521	8.69556	7.69353	8.45334	3.36372	8.79126	4.28804	6.09029	9.25421	6.72339	4.24368	4.89436	8.02036	2.63167	3.28837	7.67286	7.02113	8.74448	6.35675	5.42952	3.45303	1.95915	2.54305	3.52981
GSM588859	colorectal carcinoma	9.14711	3.30273	8.05249	3.3396	7.81852	7.47861	2.74311	8.17288	4.10414	6.50778	10.393	9.95716	6.87832	7.74132	7.76562	7.13363	6.56227	5.07085	6.43432	10.2802	10.463	2.94122	7.74644	3.15361	7.51819	7.16701	7.49259	6.40858	5.93439	6.25398	3.76305	6.20413	6.97572	5.72271	2.63789	5.64631	8.15685	3.00739	4.06733	7.45924	6.50329	10.2653	4.59998	4.77252	3.18921	3.65903	2.07258	3.96253
GSM588860	colorectal carcinoma	9.37479	2.91531	7.74011	4.06042	6.40462	6.42927	0.554659	5.11891	3.9701	4.70498	4.33841	9.00178	1.30293	6.68698	6.12751	5.03027	2.16668	3.34172	4.45209	11.2512	10.7923	4.99875	6.93714	3.91846	4.69035	6.01079	6.33454	6.93399	3.84763	7.00752	2.7744	3.5868	5.58771	3.95417	4.08325	4.23569	7.4155	3.45828	4.12384	4.46625	6.01123	8.48599	4.34594	4.99098	3.28055	1.97675	3.20703	3.75765
GSM588861	colorectal carcinoma	9.95317	3.87828	8.15064	4.63843	8.63659	3.4334	4.35446	8.26171	4.88064	5.29961	3.95384	10.1522	8.6339	5.43934	7.70906	5.79277	5.7606	2.39673	3.85791	8.49153	9.13984	1.75276	6.08574	3.24678	6.57991	7.20905	7.10152	4.59142	4.9928	4.75942	3.99457	4.78237	5.58921	3.83895	3.22384	2.52518	6.35137	4.12982	3.65647	6.74818	3.85874	11.3707	2.43325	4.29362	2.7994	5.72809	3.99948	4.5621
GSM588862	colorectal carcinoma	9.76859	4.53838	9.69192	3.88782	8.97081	6.78895	9.07168	12.2474	11.4766	7.18244	5.43056	11.2892	9.2277	6.86814	6.4197	5.38637	4.78832	4.27054	4.51504	9.79665	10.2425	3.25621	6.33155	3.5342	8.18004	6.79211	6.6527	6.62792	6.84519	6.41048	3.50159	5.04074	9.31618	5.64877	3.81991	4.25788	7.73756	3.43974	5.04574	5.13002	4.39608	9.93967	6.22327	5.01021	2.22324	6.56186	3.22335	4.30403
[truncated: 10 more columns]

## Sheet: Receptor
Samples		CXCR1_207094_at	CXCR2_207008_at	CXCR3_207681_at	CXCR3_217119_s_at	CXCR4_209201_x_at	CXCR4_211919_s_at	CXCR4_217028_at	CXCR5_206126_at	CXCR5_216734_s_at	CXCR6_206974_at	CXCR6_211469_s_at	CXCR7_1559114_a_at	CXCR7_212977_at	CXCR7_232746_at	CCR1_205098_at	CCR1_205099_s_at	CCR2_206978_at	CCR2_207794_at	CCR3_208304_at	CCR4_208376_at	CCR5_206991_s_at	CCR6_206991_s_at	CCR7_206337_at	CCR8_208059_at	CCR9_207445_s_at	CCR10_220565_at	CX3CR1_1568934_at	CX3CR1_205898_at	XCR1_1561226_at	XCR1_221468_at
GSM588863	normal	5.91825	5.9926	4.60339	4.68797	7.13526	7.0798	7.65696	4.47066	4.46244	5.84444	5.99238	3.32823	7.52527	4.5113	7.57054	5.33121	7.57346	6.10245	3.57557	3.40674	5.87068	6.72581	4.63121	4.27285	5.1921	4.3208	2.06997	6.893	3.66812	4.45312
GSM588864	normal	6.09379	3.69986	3.87636	4.48772	8.50741	8.43018	9.82994	4.09533	4.34993	5.86501	5.22644	2.61813	8.1805	5.34082	6.32349	4.02558	5.33551	3.85023	2.65141	2.48967	5.55492	5.85791	4.9524	4.12778	4.55783	4.55755	2.43619	5.97071	3.77222	4.40091
GSM588865	normal	5.91552	2.52096	4.66767	3.89457	7.61815	7.62319	8.92	3.90118	4.70945	5.55293	5.33392	3.3012	7.9746	4.84831	6.02386	4.37278	6.4249	4.82201	2.6025	1.73745	5.03198	6.26664	4.93146	4.479	4.49632	4.1329	3.02402	6.08022	3.30387	4.14688
GSM588866	normal	5.94103	5.80245	4.59341	4.34561	8.41967	8.43727	9.67824	3.95053	4.52234	5.91721	5.87937	3.07675	7.95738	4.50202	6.60361	4.75558	6.25274	4.53376	4.57873	3.18038	3.60033	6.09892	6.24986	4.55738	4.72589	4.7619	2.91926	6.21764	3.9078	4.14623
GSM588867	normal	5.38966	3.38389	3.30228	3.69252	6.991	7.30322	9.79208	3.90335	4.43203	5.9287	4.77975	3.52404	8.65431	4.19285	6.65124	5.0498	5.56887	4.30355	2.13389	4.83237	3.355	5.48912	3.70701	4.37156	6.53043	3.87505	1.09132	5.65067	3.48426	3.24759
GSM588868	normal	5.98809	4.96559	5.53088	3.9764	7.83934	8.02614	8.82062	3.16591	5.3042	6.1974	5.91876	4.83517	8.2929	5.21841	7.09838	5.73103	6.77114	5.76484	6.01756	2.89125	5.93374	6.8163	5.61762	4.16463	6.08952	5.39017	2.85069	7.34836	4.56318	2.08721
GSM588869	normal	6.43405	6.90913	5.46981	3.53762	7.70682	7.83349	8.73257	2.84015	4.63455	4.6756	5.12433	4.9572	8.00293	4.86957	6.75903	5.39582	4.42058	3.44185	3.70738	3.31378	5.29222	6.00826	2.86632	3.6426	5.3692	3.54727	2.49687	5.13542	4.4182	2.60653
GSM588870	normal	6.21511	3.31827	4.27981	4.13435	8.58146	8.42983	9.14937	3.39083	4.83368	5.39924	5.02556	4.96232	9.53539	3.92586	6.00948	5.02256	5.44055	4.46024	3.89275	2.53314	5.40815	5.9908	4.3285	3.94823	5.22112	4.41777	2.47165	5.40219	3.80022	2.6577
GSM588871	normal	6.20513	7.13905	4.97776	4.29933	8.95331	8.98459	10.0638	3.60382	4.5613	5.42976	5.01145	4.2507	8.48888	4.51567	7.51659	6.16012	5.68704	4.70785	3.04461	3.75283	4.51954	6.57332	7.9608	4.4002	5.13121	4.08795	2.94915	6.26149	4.00268	2.73882
GSM588872	normal	6.44078	4.60093	4.43884	3.99621	8.87959	8.88292	10.0065	3.82398	4.88416	5.09561	4.53401	5.20787	8.10281	4.5356	7.63844	6.91876	5.76195	4.63282	1.90486	3.61099	5.74973	6.11756	7.06958	4.47193	6.09066	3.3899	3.18935	7.40271	2.87151	2.54714
GSM588873	normal	5.75795	3.02629	4.34354	4.06524	7.87989	7.89733	8.7857	3.63298	4.49052	5.68978	5.4945	5.55915	6.22321	4.31627	6.69044	5.43895	5.71686	4.28025	2.33477	3.26066	5.25383	6.66812	5.69747	4.04586	5.44397	3.50101	2.98329	4.95991	4.07126	3.59053
GSM588874	normal	5.95848	5.29882	4.61297	4.14788	8.88657	9.0366	10.1976	3.05771	4.85459	6.25997	5.35132	4.29221	8.32787	4.89876	7.15282	5.64693	6.83259	5.25241	3.65191	3.13151	5.48779	6.75645	6.72309	4.36303	5.05519	3.71573	2.66314	6.50942	3.41109	2.87786
GSM588875	normal	5.83687	2.45624	4.5488	3.83348	8.70812	8.8042	10.2822	2.8379	4.65353	5.22136	5.17656	3.73846	9.11033	5.04197	5.69418	4.64187	6.47281	4.92791	3.89128	2.85655	5.20067	5.70092	6.01344	4.17	5.02111	3.58949	3.09444	5.1071	3.73848	1.48495
GSM588876	normal	5.99499	3.37341	3.81039	3.38927	6.91286	6.86513	7.56679	3.11438	5.22271	4.47307	4.97209	5.63046	7.41039	4.54158	5.65217	4.38885	5.47791	4.03845	3.49568	3.28268	4.42369	5.74244	3.78472	4.35181	3.90779	3.07945	3.68119	6.66372	3.76968	2.47675
GSM588877	normal	5.99094	2.34996	4.55358	3.74896	8.12351	8.05354	9.1131	4.39364	5.06329	4.9818	5.26703	4.93225	7.15398	3.35525	6.37455	5.73943	5.63302	4.75771	3.04372	3.06248	5.61631	6.12882	5.3887	4.21843	4.47093	3.42212	3.08721	5.81764	4.14382	3.1334
GSM588878	normal	5.67585	3.55506	4.06926	4.06901	8.42755	8.41578	9.29211	4.15301	4.85026	4.92574	5.38223	5.35108	8.80711	5.11721	5.75824	4.28193	5.05839	3.92259	3.4165	3.26685	5.45599	5.98529	4.80164	4.7134	4.32104	3.5812	3.10877	4.75223	2.87741	2.67087
GSM588879	normal	6.04899	6.64941	3.5667	3.99051	8.31401	8.29511	9.08121	3.05816	4.85756	5.1683	4.88111	4.9439	9.09719	4.79086	7.01121	5.85653	5.1727	4.51032	3.28106	3.34793	3.49342	5.84958	5.25288	4.10723	5.27644	3.53083	2.73562	6.78816	2.20353	3.12533
GSM588880	normal	6.02661	4.59469	4.62642	4.18723	8.7524	8.71155	9.12219	3.77399	5.21572	6.10223	6.29474	5.50996	7.1134	4.23541	6.72403	5.13697	5.90794	5.1745	3.47074	3.63737	4.66913	6.66792	5.93218	4.23631	5.6002	4.44495	2.38779	7.41658	3.53165	3.02469
GSM588881	normal	6.42753	3.22495	3.93725	4.07049	8.35804	8.30038	9.368	4.04743	4.88557	4.53719	4.10509	2.92057	7.9088	5.2833	6.6356	5.50103	5.22313	3.57847	2.83589	3.97203	4.80374	5.75567	6.01487	3.42544	2.46049	3.79624	3.58293	6.77949	4.25102	2.15284
GSM588882	normal	5.73817	3.45902	4.63069	4.16521	6.08279	6.26039	7.11815	3.99991	5.07768	4.86596	4.99359	4.88059	6.44667	4.72913	6.24588	4.45331	6.09112	4.28584	2.94141	3.00151	5.93887	6.29633	4.39053	4.86489	4.74502	4.54679	3.69663	6.51371	3.03127	3.00602
GSM588883	normal	6.05914	6.25628	3.67062	3.72966	7.08391	7.08416	7.75604	3.84698	5.03961	3.63001	4.60504	2.95177	8.52891	5.64873	6.40575	5.08113	3.17658	2.20616	2.26178	2.93297	3.94321	4.34477	4.0729	4.73825	3.93382	3.01362	3.15386	3.28424	3.0607	2.91503
GSM588884	normal	5.92063	3.52025	2.93933	3.83623	7.68885	7.83642	8.57989	2.42244	4.72837	4.43893	4.79553	4.39471	9.16951	6.16322	6.3451	5.12717	4.94566	4.14082	2.84411	3.52949	6.06065	5.75822	3.88536	4.52779	5.31794	2.63442	3.21882	6.10637	3.74529	3.15598
GSM588885	normal	5.67199	4.3482	4.74002	4.15782	6.91397	7.1807	7.9906	3.25757	4.69794	5.04733	4.73016	2.64903	7.86517	5.22767	6.1035	5.17964	6.08446	5.11481	3.92747	2.51441	3.77878	6.00853	4.37535	4.77654	4.34826	4.56835	3.49216	7.17833	4.02702	3.39239
GSM588886	normal	5.83721	3.08913	3.43572	4.27274	8.06872	7.9689	9.11154	3.54819	4.91486	5.11841	4.85292	3.88817	7.40807	4.75311	5.14454	4.20979	4.93701	4.04076	2.40431	2.24035	5.84261	5.1717	4.27539	5.06245	4.38057	3.19998	3.30813	5.01089	3.78598	3.07729
GSM588828	colorectal carcinoma	6.0736	5.92883	4.12242	4.19697	6.30704	6.4351	7.38699	2.93759	4.20707	5.52584	5.53918	2.67933	6.67445	4.19011	6.39383	4.64414	5.56941	5.02507	2.61395	3.05343	6.87007	5.87068	4.08578	4.91269	5.71301	4.77657	3.29129	5.41214	3.2874	3.43627
GSM588829	colorectal carcinoma	5.9592	4.58645	3.87473	3.29892	6.23825	6.51834	6.63269	3.68241	4.75299	4.65319	4.82022	3.73494	6.29578	4.08882	5.63513	4.56989	3.04807	3.31822	2.82416	3.83668	5.59345	5.55492	2.81085	4.7283	3.33862	2.67858	2.27273	5.82227	2.57946	2.69001
GSM588830	colorectal carcinoma	6.042	6.58283	4.37432	4.41926	6.56255	6.63787	8.04893	3.71123	4.72362	3.93735	4.75172	4.07651	6.98732	4.43227	5.19391	4.3083	3.64621	3.50163	3.11717	0.715497	6.52238	5.03198	3.99639	4.93781	3.66385	3.21844	2.7405	6.10198	3.74966	3.88426
GSM588831	colorectal carcinoma	6.20179	1.22979	1.42458	4.95006	5.86813	6.21121	7.36577	3.74088	4.60547	3.77553	3.86719	3.26953	6.16545	4.38215	4.40535	3.59063	0.96048	1.41446	2.03196	2.50375	6.63804	3.60033	0.294603	4.56622	4.18016	3.29816	2.77195	2.7696		4.07561
GSM588832	colorectal carcinoma	6.04601	4.34923	3.53644	4.24837	5.56139	5.76354	6.38604	3.9496	4.39149	3.17863	4.24774	2.88507	6.60066	4.0547	4.32594	2.48992	2.3079	1.08403	0.766522	2.19633	5.15736	3.355	2.17742	5.14491	2.22301	3.04827	3.20901	5.30723	2.80425	4.70358
GSM588833	colorectal carcinoma	5.70729	4.74199	4.41775	4.286	7.96879	7.87336	9.11067	3.68584	3.42598	5.74377	5.44306	2.42162	7.42142	4.22726	6.46121	5.22541	5.2828	4.336	2.83492	1.41609	6.03978	5.93374	5.33216	5.16186	5.38491	4.93373		5.60622	3.57229	4.15585
GSM588834	colorectal carcinoma	6.06306	5.53087	4.41445	3.83053	7.21024	7.17784	7.92621	3.78342	5.10458	5.17516	5.28518	2.44522	7.85436	5.74859	7.03226	4.90198	5.41427	4.30632	2.60631	2.51394	6.22668	5.29222	3.50618	5.01622	5.03385	5.05437	3.58497	7.13133	3.69223	4.47407
GSM588835	colorectal carcinoma	5.99799	4.79805	4.49129	4.26875	6.62646	6.76168	8.10327	3.83807	4.36312	4.7683	4.87419	2.98219	7.23162	4.90869	6.7452	4.9042	4.90557	3.2003	3.54223	1.6573	6.06698	5.40815	4.5133	5.09886	4.98041	4.20393	2.84306	6.45009	3.16909	4.09309
GSM588836	colorectal carcinoma	7.09862	6.99512	1.25491	4.30531	8.02493	8.10044	8.21796	1.83028	4.80116		3.22931	3.84999	6.65723	3.53012	6.30468	4.06243	4.47067	4.94244	0.895325	2.70168	6.26614	4.51954	1.84879		4.01114	1.78085		6.41544	2.3963	5.38084
GSM588837	colorectal carcinoma	5.88788	4.21433	4.07876	3.6702	6.43412	6.46444	7.10123	4.45626	4.49555	5.42005	5.15934	3.03963	7.14095	4.71025	6.3512	5.3744	5.62235	3.76547	4.02011	2.00562	4.64934	5.74973	3.90874	4.83675	5.09209	3.7419	3.00382	5.85735	2.91379	4.63034
GSM588838	colorectal carcinoma	6.01353	6.78851	4.67842	3.90671	6.55313	6.66309	7.2961	3.80101	4.33421	4.94838	5.48295	3.17379	7.5751	4.84784	6.61869	4.82208	5.5001	3.63983	3.42161	2.93983	6.59478	5.25383	4.88026	4.65352	5.20296	4.54522	2.79495	6.48447	3.45943	3.94275
GSM588839	colorectal carcinoma	5.9111	6.78159	4.3994	4.58944	7.41845	7.40402	8.37714	4.0701	3.91511	5.1661	4.99298	3.45423	7.55859	4.27136	6.81331	5.48199	5.15769	4.32355	3.08571	3.04787	6.72581	5.48779	4.34457	5.12546	4.40856	3.67246	2.34681	5.02938	3.34049	4.27591
GSM588840	colorectal carcinoma	6.40451	5.23313	4.8702	4.32165	5.18506	5.49937	6.69439	3.54585	4.86086	4.54952	4.98	4.48622	6.68598	4.53195	5.46897	4.62022	3.84527	3.21016	0.83831	3.95093	5.85791	5.20067	4.26667	4.39213	5.71356	2.1416	2.65922	5.86583	3.56851	3.34716
GSM588841	colorectal carcinoma	6.57958	6.61417	1.66845	3.94441	7.16964	7.10145	8.67884	3.38149	5.06554	4.37765	4.60156	4.24511	6.66928	4.45145	6.5784	5.55778	4.32551	3.72009	2.77799	4.04812	6.26664	4.42369	3.17055	4.46354	4.8754	1.84587	3.17708	4.99197	2.89221	3.47537
GSM588842	colorectal carcinoma	6.41709	4.63494	4.2837	3.85231	6.21889	6.5332	8.60669	3.53119	4.14447	5.37386	4.71915	5.24497	7.96422	4.64485	6.65313	5.7016	3.79581	1.92623	2.45764	3.97485	6.09892	5.61631	2.36932	3.89723	5.69715	2.39419	2.77388	3.8493	2.73226	2.98459
GSM588843	colorectal carcinoma	6.2763	3.98992	3.5891	4.1695	6.31353	6.42492	8.25331	3.67837	4.48693	5.0753	4.90156	5.30761	6.84657	3.95445	6.11206	5.22869	4.65956	3.76463	3.79825	4.78133	5.48912	5.45599	2.36056	3.83639	6.61833	3.01633	3.33061	4.85379	3.71293	2.87429
GSM588844	colorectal carcinoma	5.9297	0.870541	2.26643	4.46313	4.4342	5.00917	6.62854	3.13579	4.00595	3.6979	3.66744	4.12499	6.73314	4.75515	4.85644	5.10263	2.11751	2.9949	2.11067	3.16789	6.8163	3.49342	0.561476	4.4301	3.3996	1.76078	2.84187	4.31647	2.66789	1.02639
GSM588845	colorectal carcinoma	6.29369	0.710235	5.06777	4.03612	5.36941	5.55387	7.95775	3.34846	4.90535	4.34009	4.28599	4.8926	7.79035	5.00756	5.81193	6.16523	3.39398	2.70116	1.88989	2.15591	6.00826	4.66913	0.719031	4.53452	3.99687	1.9688	2.61698	4.0383	2.86403	2.22204
GSM588846	colorectal carcinoma	5.53199	1.94152	3.30962	4.04974	5.82276	5.85626	8.52004	3.07099	4.60777	3.19247	4.77767	5.37432	7.4529	5.37154	5.94766	5.85358	3.12431	3.40013	3.31739	2.84857	5.9908	4.80374	3.45839	4.75961	2.45501	3.69124	3.93345	5.58022	2.2277	3.33688
GSM588847	colorectal carcinoma	6.35263	7.94554	4.18705	3.56321	7.92786	7.94246	9.918	2.78297	4.30481	4.40984	4.80692	5.03464	7.60396	5.37953	8.31875	6.53275	4.62842	2.72578	3.79432	2.70336	6.57332	5.93887	4.92227	2.9623	4.75494	3.0188	3.88014	5.46383	3.24476	2.52755
GSM588848	colorectal carcinoma	6.81128	3.01173	1.5883	3.94526	9.92533	10.0509	11.1053	2.84743	4.58433	3.90552	3.19451	4.41783	8.34765	4.513	6.30364	5.1625	3.88849	3.68759	4.24742	3.26	6.11756	3.94321	2.50276	3.51207	3.38988	3.0535	2.21709	4.64337	3.27498	3.12618
GSM588849	colorectal carcinoma	6.4468	5.41761	4.45125	3.53529	6.89433	7.15045	8.40752	2.30989	4.34847	5.82193	5.27242	4.90677	8.56891	4.1631	6.67465	5.36654	6.32376	5.03229	4.37042	3.74679	6.66812	6.06065	5.23308	3.58753	5.82397	4.65528	2.35643	3.3958	4.15102	2.50915
GSM588850	colorectal carcinoma	6.45734	2.1446	4.21582	3.69466	6.07154	6.37227	7.1368	2.37018	4.79454	4.04818	4.33504	5.37317	6.89709	4.51728	5.35824	3.62762	4.03603	2.40719	2.68761	3.36821	6.75645	3.77878	2.57311	3.97959	4.77695	3.18431	3.0704	4.64556	3.63067	1.88938
GSM588851	colorectal carcinoma	6.67874	6.60751	2.97791	3.9409	9.64624	9.73133	10.6381	2.50839	4.0729	4.80399	4.79681	4.18186	7.83641	4.76213	7.04106	5.99696	5.56702	3.86729	3.39218	4.1492	5.70092	5.84261	4.48567	3.55841	4.59546	2.26998	2.38584	6.14714	3.03874	2.14088
GSM588852	colorectal carcinoma	6.07285	4.09507	4.01966	4.02835	8.86759	8.92619	10.0402	2.63081	5.08981	6.49401	5.63526	3.33942	9.31166	4.90165	6.73085	5.73031	4.13263	4.07186	1.57437	4.06097	5.74244	6.87007	5.17873	3.88618	3.87864	3.55358	3.17951	4.98011	4.19255	2.21615
GSM588853	colorectal carcinoma	6.12165	4.30655	4.16885	3.76983	6.16944	6.52989	7.34762	3.49087	4.91247	4.82596	5.47611	5.83794	6.35425	4.49291	5.41659	4.23185	4.54669	3.48914	3.17505	3.64444	6.12882	5.59345	4.58381	4.87287	4.83178	2.558	3.01993	5.22122	3.30878	2.7613
GSM588854	colorectal carcinoma	6.68409	6.82563	4.5715	4.14523	7.3645	7.50872	8.17826	3.56188	4.36376	5.10046	4.94922	5.10065	6.76244	5.02449	6.93469	5.63018	4.81976	3.83725	1.68393	3.04094	5.98529	6.52238	5.03613	4.62674	4.93673	1.11425	3.05173	5.04857	2.87946	4.0531
GSM588855	colorectal carcinoma	5.67196	4.01215	3.80637	3.7372	7.98925	7.98984	8.82333	3.71437	4.39042	4.76118	4.85774	5.51072	6.96618	4.71723	6.63145	6.05768	5.00577	4.33421	2.26641	2.86784	5.84958	6.63804	4.94472	4.76548	3.61949	3.27183	2.8915	4.67573	3.25703	3.93357
GSM588856	colorectal carcinoma	6.51001	4.87697	3.12092	4.17025	7.62165	7.89174	8.58037	3.15393	5.00317	4.10215	4.4632	5.70551	7.10711	3.71061	5.90149	5.03307	4.01304	3.48558	2.26215	3.86113	6.66792	5.15736	2.17922	3.85724	4.98402	3.04232	2.76474	5.58976	2.77665	2.83792
GSM588857	colorectal carcinoma	4.81982	3.42009	4.18247	3.75023	3.26331	4.40941	7.92056	3.30092	4.40637	4.40626	4.48163	5.713	7.77222	4.51754	5.36274	3.59441	3.74946	2.81965	1.46736	3.9503	5.75567	6.03978	3.51455	4.33815	4.73957	4.64145	3.24526	4.75358	2.90619	2.88109
GSM588858	colorectal carcinoma	4.94748	3.90672	5.44315	2.9261	3.92942	4.07001	9.89947	3.59597	4.84966	5.34345	4.42748	4.57045	8.36851	4.55356	7.49526	5.23214	6.29083	1.71137	2.61506	4.13909	6.29633	6.22668	5.45283	4.90739	5.62057	5.12147	4.12205	5.70333	1.67774	2.86286
GSM588859	colorectal carcinoma	6.42474	4.71623	4.41044	3.74356	6.24036	6.35641	7.42653	3.34327	4.26929	5.10744	4.71267	5.28342	7.7177	5.2677	6.31067	5.17144	4.76984	3.42459	2.22088	3.75119	4.34477	6.06698	4.26519	3.88192	5.88139	2.15632	2.87264	5.62765	3.63908	2.5832
GSM588860	colorectal carcinoma	4.85354	4.63096	4.42601	3.6221	4.54016	5.17324	8.69108	2.73184	4.90611	4.949	4.0087	6.2274	8.03911	4.52561	5.88959	4.44731	4.53462	3.87195	2.21315	3.45084	5.75822	6.26614	5.45661	3.91469	4.90504	4.28137	3.6637	4.84669	2.94031	2.59842
GSM588861	colorectal carcinoma	6.13022	4.43684	3.24553	4.49124	5.61165	5.62789	6.51135	3.68178	4.39146	4.72762	4.55577	3.69074	6.51464	3.94433	5.15057	4.45021	3.14735	3.25189	1.40709	3.09475	6.00853	4.64934	3.08399	4.66364	3.98088	2.91834	2.15891	4.46963	3.05038	3.96657
GSM588862	colorectal carcinoma	5.98673	6.89303	5.22865	4.18663	7.38577	7.23206	8.24469	3.38026	4.77362	5.4258	5.31272	4.8417	7.85135	5.4056	6.75767	5.30855	5.33282	3.77744	4.54499	3.97042	5.1717	6.59478	4.39362	5.63296	4.73582	3.18748	3.48024	5.14628	3.40147	3.04696
