# Supplementary material for: Insights of Expression Profile of Chemokine Family in Inflammatory Bowel Diseases and Carcinogenesis
Source: Int J Mol Sci. 2024 Oct 9;25(19):10857. doi: 10.3390/ijms251910857 (PMC11476924; doi:10.3390/ijms251910857)
Supplement: Supplementary file 1 [file ijms-25-10857-s001.zip › GSE31106 (mouse AOM-DSS) summary.xlsx]

## Sheet: Ligand
		normal	normal	normal	inflamed colorectal mucosa	inflamed colorectal mucosa	inflamed colorectal mucosa	low grade dysplasia lesion	low grade dysplasia lesion	low grade dysplasia lesion	high grade dysplasia	high grade dysplasia	high grade dysplasia	high grade dysplasia	high grade dysplasia	high grade dysplasia	colorectal adenocarcinoma	colorectal adenocarcinoma	colorectal adenocarcinoma
5994	Ccl1	22.0109	18.5448	26.7894	25.2157	18.4201	23.4494	21.428	25.9985	25.2792	22.6283	36.1542	32.7381	20.2906	28.0296	27.3067	20.4199	23.7185	23.9486
4686	Ccl2	180.863	100.944	101.812	4766.03	3500.78	4677.63	232.444	129.55	107.613	187.879	158.423	102.646	729.758	111.698	187.469	89.0264	98.6397	137.741
3892	Ccl3	22.6716	16.2914	16.2383	319.374	257.267	1460.7	752.182	43.1769	50.4499	117.534	76.9619	58.2911	129.947	55.9996	56.2664	26.4788	73.8431	86.9819
5884	Ccl4	103.895	124.079	122.442	268.057	263.242	1204.63	998.462	124.088	117.62	153.878	144.999	128.941	324.876	115.053	129.845	117.645	142.57	159.796
2457	Ccl5	322.304	428.277	275.474	1104.71	267.666	769.175	1946.16	162.637	745.515	340.395	415.79	326.361	327.282	94.7243	270.515	154.264	177.087	445.207
1597	Ccl6	4744.48	3425.05	5097.78	5912.5	6518.59	7047.44	2791.24	2196.67	4016.31	2673.69	3171.21	3098.75	3673.53	3598.39	3021.3	3537.46	3033.8	3195.33
4568	Ccl6	957.974	635.041	1932.56	2404.23	2704.9	2698.92	693.955	702.209	767.881	1050.79	1529.3	666.666	399.017	826.166	1184.06	1817.17	889.243	981.233
5534	Ccl7	368.67	385.442	96.7879	2048.77	1275.34	2527.86	165.161	134.165	231.081	185.526	379.355	155.771	700.573	72.2047	154.564	83.5701	141.499	88.5919
4015	Ccl8	933.668	1179.74	943.683	5436.41	10572.9	8668.17	1680.32	887.997	2490.41	1669.4	1674.92	2641.48	5055.1	474.151	2567.28	956.491	1010.68	2565.52
2267	Ccl9	574.292	664.51	379.577	3007.01	2925.77	5144.36	1898.7	641.895	500.697	450.557	529.499	399.023	781.626	475.686	445.884	458.208	581.747	433.078
33198	Ccl9	287.014	320.121	167.423	1508.62	1767.92	3452.82	976.966	113.431	214.464	247.077	294.81	174.576	340.396	193.251	181.388	203.833	251.349	212.174
2120	Ccl11	254.287	182.06	331.269	2413.7	1502.26	1814.85	476.324	198.396	291.936	272.557	228.997	186.947	861.11	77.3992	311.095	185.46	333.465	452.768
3613	Ccl12	226.822	59.3303	109.081	511.087	512.638	427.444	120.276	113.135	145.542	163.404	117.386	116.89	298.944	132.911	218.037	62.0363	70.7644	203.878
3744	Ccl17	56.3883	58.3614	66.3397	105.993	43.8876	56.8906	59.0861	99.6396	66.8997	110.749	159.63	104.935	73.282	64.302	96.4753	62.8327	63.6299	103.161
6335	Ccl20	501.001	381.333	560.931	500.674	57.0329	154.933	151.729	271.93	373.519	768.859	1382.78	429.786	422.669	124.919	717.76	313.077	770.201	609.99
2256	Ccl22	75.8591	79.794	76.2216	223.917	136.836	124.706	71.8414	102.065	142.273	119.516	106.168	91.6448	174.302	66.4344	112.322	68.1221	89.4186	129.346
34783	Ccl24	61.3327	74.5352	142.795	104.905	105.219	193.333	83.9075	80.7777	68.0499	124.032	144.999	106.373	79.5277	53.3328	104.868	68.1177	51.8063	88.4655
3108	Ccl25	65.0377	52.3647	62.0985	31.2283	34.8832	43.8015	36.0624	41.8858	56.4162	72.1153	83.3066	73.5549	57.374	59.3385	63.5989	53.4389	88.8297	87.728
42572	Ccl25	37.6327	40.1309	43.2947	43.538	35.1817	44.1083	48.6948	37.7388	47.043	44.2691	45.7765	41.2935	46.2154	40.1141	44.0682	36.7754	41.5438	43.7057
19268	Ccl27a	58.6336	88.2287	70.3863	92.1116	95.7233	81.7221	66.3144	53.702	47.6208	64.0615	40.8047	72.7731	66.8498	104.221	63.8567	50.4291	46.8769	66.0901
34512	Ccl28	266.178	268.58	222.742	104.188	48.3097	91.5369	68.7071	94.688	158.154	104.333	127.374	107.711	116.009	53.0686	91.5549	139.296	78.5388	112.833
34513	Ccl28	23.0214	37.3771	15.3965	7.50931	6.75272	8.32619	5.40632	8.49612	12.3851	8.11104	12.4448	9.76459	12.323	6.58714	7.58267	10.9158	8.95718	11.4043
39872	Ccl28	1999.22	2429.85	2137.78	169.341	42.8913	62.5973	180.704	465.401	798.902	1004.23	843.161	847.921	588.496	118.242	497.999	1419.43	645.566	975.003
3540	Cxcl1	191.858	99.8135	102.777	7017.95	9298.28	13399.7	2613.27	412.835	98.7672	1445.61	1574.41	374.182	3582.85	270.892	1019.89	131.186	830.017	696.581
26161	Cxcl1	272.109	353.604	389.93	1940.66	2709.79	4734.25	724.749	348.118	231.134	583.778	655.423	402.207	1152.59	349.374	548.93	349.013	506.055	443.217
41939	Cxcl1	212.043	151.143	193.947	5598.83	7682.07	10154.4	2301.99	453.825	140.752	1291.94	1124.83	389.1	2894.17	270.9	898.841	185.37	687.274	612.644
34279	Cxcl2	19.6225	16.5448	22.915	3102.18	4575.5	8316.5	5470.31	241.613	27.9542	1601.48	1325.23	283.872	798.472	235.132	946.027	120.097	1441.29	875.818
22454	Cxcl3	9.12859	7.1757	5.99794	548.739	1684.1	2133.61	1734.85	86.8758	7.70015	204.984	241.993	23.9242	102.726	10.0723	119.395	21.3211	277.218	99.0977
33295	CXCL4	477.4	477.809	255.967	2962.67	3468.63	4417.44	579.619	445.555	301.277	375.147	383.372	312.428	509.274	361.62	414.7	438.297	260.227	382.783
4059	Cxcl5	15.6756	13.1119	11.7425	4007.32	6971.23	6765.71	1755.96	727.4	30.1431	718.318	1175.15	430.031	2112.06	368.087	1649.39	189.11	1390.04	408.771
2811	CXCL7	24.9136	21.4931	22.3058	77.0702	777.525	224.617	71.4482	28.7707	35.1155	58.141	49.3685	36.7206	42.6365	47.6297	38.1173	26.5906	1050.36	26.3899
2983	Cxcl9	163.196	105.072	158.417	461.623	140.389	1181.54	267.943	122.751	485.122	227.53	583.26	558.499	1317.61	35.786	678.2	63.8698	140.667	704.856
41202	Cxcl9	22.7197	20.547	24.6904	34.7945	21.192	77.9994	27.4532	26.232	38.6214	28.6478	43.6149	37.2301	52.876	18.9871	50.4995	27.8983	22.1103	120.777
3261	Cxcl10	139.956	162.451	121.014	1033.66	203.444	737.743	197.421	140.62	331.862	167.128	296.726	280.838	1036.17	111.011	229.352	128.271	70.3327	261.325
4028	Cxcl11	53.3327	53.1895	59.1395	83.3281	39.7765	43.1392	99.6546	58.0614	54.7771	99.7108	180.485	144.675	306.583	58.8023	134.387	58.435	68.2771	47.7774
4029	Cxcl11	8.11206	7.38013	10.562	9.2661	8.77047	8.93279	9.24061	9.8013	8.70707	7.98545	8.96881	9.66104	8.87563	8.58327	9.07272	9.15784	8.26508	8.80795
1905	Cxcl12	186.525	143.031	196.481	1107.82	1440.2	945.288	654.486	258.702	221.027	190.467	109.405	170.318	385.265	135.619	195.499	186.376	134.98	191.376
23390	Cxcl12	24.1874	18.0298	19.4598	18.4254	18.4365	21.214	21.3582	22.2937	22.1307	19.6445	24.2286	20.9157	25.6788	21.0938	23.2489	25.5806	22.1853	20.7488
33123	Cxcl12	1221.28	1477.18	1566.27	5494.63	4772.62	5333.75	4131.18	2163.44	1513.65	1390.89	955.07	1629.46	3000.51	641.174	1723.11	1489.35	969.605	1442.02
2182	Cxcl13	2636.89	2585.9	2815.7	17393.9	7921.2	11101.1	6885.21	1206.01	3853.33	2570.25	2985.72	2630.66	10899.2	599.052	4133.05	1743.05	3371.55	3277.34
33159	Cxcl13	1927.89	1792.63	1893.19	14079.6	6634.3	9032.55	5387.44	906.469	3046.93	1790.3	2341.06	1826.66	9478.02	459.071	2679.77	1225.11	2398.84	2191.18
2787	Cxcl14	79.2208	91.0296	99.1105	187.638	227.644	208.713	230.412	289.171	138.277	214.526	169.754	169.26	144.444	517.193	331.911	163.911	274.768	276.866
2788	Cxcl14	95.924	103.127	61.9583	459.301	916.394	814.972	425.277	497.154	191.746	447.335	332.648	216.728	292.891	1618.31	654.32	266.304	739.888	545.777
5710	Cxcl15	13.2999	11.1971	15.9211	14.967	12.4422	13.7959	16.4988	18.1487	12.1895	13.1273	19.5228	14.606	11.1995	18.6717	15.2008	14.7083	12.9531	15.7423
40723	Cxcl15	28.1193	27.4431	33.3859	29.6869	33.191	34.1389	40.3208	33.4559	29.5047	28.1193	28.6121	27.7421	39.9791	42.0524	35.1215	33.3597	35.0354	30.9795
3049	Cxcl16	199.428	183.667	171.513	562.52	407.598	633.044	335.727	316.543	286.02	237.296	350.825	272.641	347.009	255.279	291.402	202.722	229.795	283.374
33495	Cxcl16	118.573	85.0768	76.6612	371.453	290.453	450.412	205.916	226.969	195.628	161.333	225.966	174.419	207.399	170.645	197.855	115.067	137.034	169.706
35905	Cxcl17	138.527	134.919	154.499	196.848	126.499	159.11	124.959	131.683	109.951	111.196	139.557	137.112	138.003	125.612	120.945	135.901	129.596	108.525
134	Cx3cl1	142.915	124.429	137.284	91.0197	79.3883	89.4157	116.32	119.666	138.158	117.757	116.292	118.286	96.6136	90.5743	128.944	124.691	130.776	143.138
135	Cx3cl1	53.8454	58.6627	67.7694	54.4713	44.7087	61.9651	55.6233	56.9352	54.8636	54.9812	56.4401	54.8073	46.5427	56.1793	55.6797	57.7979	57.1276	53.3254
5916	Cx3cl1	20.1442	16.3549	19.005	20.7354	15.6905	16.9236	19.4767	20.9336	19.3642	15.8206	17.6261	17.1038	17.3274	14.9834	18.3624	17.258	17.1223	19.2923
26190	Cx3cl1	20.3907	20.3384	18.4163	18.0476	12.5941	13.9342	20.3892	17.723	19.0214	16.0893	17.8912	17.8126	17.5252	15.0926	18.939	19.0838	19.6361	19.7763
3743	Xcl1	41.7332	38.5286	39.919	29.018	33.3316	40.1621	34.893	33.9445	44.9644	35.1005	46.6109	52.9994	56.6105	26.2738	30.9175	32.4747	26.6921	33.974

## Sheet: Ligand log
		normal	normal	normal	inflamed colorectal mucosa	inflamed colorectal mucosa	inflamed colorectal mucosa	low grade dysplasia lesion	low grade dysplasia lesion	low grade dysplasia lesion	high grade dysplasia	high grade dysplasia	high grade dysplasia	high grade dysplasia	high grade dysplasia	high grade dysplasia	colorectal adenocarcinoma	colorectal adenocarcinoma	colorectal adenocarcinoma
3540	Cxcl1	7.5839	6.64116	6.68338	12.7768	13.1827	13.7099	11.3516	8.68942	6.62596	10.4975	10.6206	8.5476	11.8069	8.08158	9.9942	7.03547	9.697	9.44415		1.75606	0.123459
34279	Cxcl2	4.29443	4.04831	4.51822	11.5991	12.1597	13.0218	12.4174	7.91656	4.80499	10.6452	10.372	8.1491	9.6411	7.87733	9.88574	6.90806	10.4931	9.77449		4.77157	0.0124064
22454	Cxcl3	3.19039	2.84312	2.58447	9.09998	10.7178	11.0591	10.7606	6.44088	2.94489	7.67937	7.91882	4.5804	6.68266	3.33232	6.89959	4.41421	8.11488	6.63078		3.51396	0.0321164
33295	Cxcl4	8.89906	8.90029	7.99982	11.5327	11.7602	12.109	9.17896	8.79946	8.23495	8.55131	8.5826	8.28738	8.9923	8.49833	8.69592	8.77576	8.02363	8.58038		-0.139794	0.728327
4059	Cxcl5	3.97045	3.7128	3.55367	11.9684	12.7672	12.724	10.778	9.5066	4.91375	9.48848	10.1986	8.7483	11.0444	8.5239	10.6877	7.56309	10.4409	8.67515		5.14741	0.00369853
2811	Cxcl7	4.63886	4.4258	4.47935	6.2681	9.60275	7.81132	6.15883	4.84653	5.13403	5.86148	5.62552	5.19852	5.41402	5.57379	5.25237	4.73285	10.0367	4.72191		1.98247	0.325624
41202	Cxcl9	4.50587	4.36085	4.62588	5.12079	4.40545	6.28539	4.7789	4.71325	5.27133	4.84035	5.44675	5.2184	5.72454	4.24695	5.6582	4.80211	4.46665	6.9162		0.897451	0.30888
3261	Cxcl10	7.12882	7.34386	6.91903	10.0135	7.66849	9.52697	7.62513	7.13566	8.37444	7.38481	8.21299	8.1336	10.017	6.79455	7.84142	7.00305	6.13612	8.0297		-0.0742824	0.901027
4029	Cxcl11	3.02007	2.88365	3.40081	3.21196	3.13265	3.15911	3.20799	3.29297	3.12219	2.99737	3.16492	3.27218	3.14985	3.10153	3.18153	3.19501	3.04703	3.13881		0.0254375	0.881856
33123	Cxcl12	10.2542	10.5286	10.6131	12.4238	12.2206	12.3809	12.0123	11.0791	10.5638	10.4418	9.89946	10.6702	11.551	9.32457	10.7508	10.5405	9.92125	10.4939		-0.146773	0.552579
33159	Cxcl13	10.9128	10.8079	10.8866	13.7813	12.6957	13.1409	12.3954	9.82411	11.5731	10.806	11.1929	10.835	13.2104	8.84257	11.3879	10.2587	11.2281	11.0975		-0.00765718	0.981195
2788	Cxcl14	6.58382	6.68828	5.95323	8.8433	9.83982	9.67061	8.73226	8.95755	7.58305	8.80521	8.37785	7.75974	8.19422	10.6603	9.35385	8.05693	9.53116	9.09217		2.48498	0.00731418
40723	Cxcl15	4.81349	4.77837	5.06117	4.89176	5.05272	5.09335	5.33345	5.06419	4.88287	4.81349	4.83855	4.794	5.32117	5.39412	5.13428	5.06003	5.13074	4.95324		0.163662	0.186809
33495	Cxcl16	6.88963	6.41069	6.26043	8.53704	8.18216	8.8151	7.68591	7.82635	7.61197	7.3339	7.81996	7.44641	7.69627	7.41485	7.6283	6.84633	7.09839	7.40689		0.596954	0.0749808
35905	Cxcl17	7.11402	7.07595	7.27146	7.62094	6.98299	7.31389	6.96532	7.04092	6.78072	6.79695	7.12472	7.09921	7.10855	6.97283	6.91821	7.08641	7.01787	6.76188		-0.198421	0.160865
5994	Ccl1	4.46015	4.21294	4.74359	4.65625	4.20321	4.55148	4.42143	4.70036	4.65988	4.50005	5.17609	5.0329	4.34274	4.80888	4.77118	4.3519	4.56794	4.58187		0.0283451	0.875972
4686	Ccl2	7.49875	6.65741	6.66977	12.2186	11.7735	12.1916	7.86074	7.01737	6.74971	7.55366	7.30764	6.68153	9.51128	6.80345	7.55051	6.47616	6.6241	7.10582		-0.206617	0.573077
3892	Ccl3	4.50282	4.02604	4.02132	8.3191	8.00712	10.5124	9.55494	5.43219	5.65678	6.87693	6.26607	5.8652	7.02178	5.80734	5.8142	4.72677	6.20639	6.44264		1.60854	0.0454022
5884	Ccl4	6.69898	6.95511	6.93595	8.0664	8.04024	10.2344	9.96356	6.95522	6.87798	7.26564	7.1799	7.01056	8.34375	6.84616	7.02064	6.87829	7.15552	7.32008		0.25462	0.17136
2457	Ccl5	8.33228	8.7424	8.10577	10.1095	8.06429	9.58717	10.9264	7.34552	9.54209	8.41107	8.69971	8.35033	8.35439	6.56566	8.07956	7.26926	7.46831	8.79833		-0.548182	0.347005
1597	Ccl6	12.212	11.7419	12.3157	12.5296	12.6703	12.7829	11.4467	11.1011	11.9717	11.3846	11.6308	11.5975	11.843	11.8131	11.561	11.7885	11.5669	11.6417		-0.424147	0.0872238
5534	Ccl7	8.52619	8.59037	6.59675	11.0005	10.3167	11.3037	7.36773	7.06786	7.85225	7.53548	8.56741	7.28328	9.45239	6.17402	7.27206	6.38491	7.14465	6.4691		-1.23821	0.150252
4015	Ccl8	9.86677	10.2043	9.88216	12.4084	13.3681	13.0815	10.7145	9.79441	11.2822	10.7051	10.7099	11.3671	12.3035	8.8892	11.326	9.90161	9.98111	11.325		0.418193	0.428109
2267	Ccl9	9.16564	9.37615	8.56825	11.5541	11.5146	12.3288	10.8908	9.32619	8.96779	8.81556	9.04849	8.64033	9.61034	8.89387	8.80052	8.83986	9.18425	8.75848		-0.109149	0.711617
2120	Ccl11	7.99031	7.50827	8.37186	11.237	10.5529	10.8256	8.8958	7.63224	8.18951	8.09042	7.83918	7.54648	9.75005	6.27425	8.28121	7.53497	8.38139	8.82263		0.289516	0.557474
3613	Ccl12	7.82542	5.8907	6.76925	8.99742	9.0018	8.73959	6.9102	6.82191	7.1853	7.3523	6.87512	6.86901	8.22373	7.05432	7.76843	5.95504	6.14495	7.67156		-0.237937	0.775469
3744	Ccl17	5.81732	5.86694	6.0518	6.72783	5.45574	5.83012	5.88475	6.63865	6.06393	6.79115	7.31859	6.71335	6.19539	6.00679	6.59209	5.97344	5.99163	6.68875		0.30592	0.281615
6335	Ccl20	8.96867	8.57491	9.13168	8.96773	5.83372	7.2755	7.24536	8.08709	8.54504	9.58658	10.4334	8.74747	8.72338	6.96485	9.48736	8.29038	9.58909	9.25264		0.152284	0.736917
2256	Ccl22	6.24525	6.31821	6.25213	7.80682	7.0963	6.96239	6.16674	6.67335	7.15251	6.90106	6.7302	6.51798	7.44544	6.05386	6.81149	6.09005	6.4825	7.01509		0.257352	0.392995
34783	Ccl24	5.93858	6.21985	7.1578	6.71294	6.71725	7.59494	6.39073	6.33589	6.08852	6.95457	7.1799	6.73299	6.31338	5.73695	6.71243	6.08996	5.69506	6.46704		-0.354727	0.456462
3108	Ccl25	6.0232	5.71052	5.95649	4.96478	5.12446	5.45291	5.17242	5.38839	5.81804	6.17223	6.38036	6.20075	5.84232	5.8909	5.99093	5.73982	6.47297	6.45497		0.325847	0.277558
19268	Ccl27a	5.87366	6.46318	6.13722	6.52531	6.5808	6.35266	6.05125	5.7469	5.57352	6.00139	5.35066	6.18533	6.06285	6.7035	5.99677	5.65618	5.5508	6.04636		-0.406901	0.148289
34512	Ccl28	8.05624	8.06921	7.79923	6.70304	5.59424	6.51628	6.10239	6.56511	7.30519	6.70505	6.99293	6.75103	6.8581	5.72979	6.51657	7.12201	6.29533	6.81804		-1.22977	0.00873322
135	Cx3cl1	5.75075	5.87437	6.08256	5.76742	5.48248	5.95338	5.79762	5.83125	5.77778	5.78087	5.81865	5.7763	5.54048	5.81197	5.79908	5.85294	5.83612	5.73675		-0.0939573	0.414844
3743	Xcl1	5.38312	5.26786	5.319	4.85888	5.05882	5.32776	5.12487	5.0851	5.49071	5.13342	5.5426	5.7279	5.823	4.71555	4.95035	5.02124	4.73834	5.08636		-0.374679	0.0286157
