# Supplementary material for: Insights of Expression Profile of Chemokine Family in Inflammatory Bowel Diseases and Carcinogenesis
Source: Int J Mol Sci. 2024 Oct 9;25(19):10857. doi: 10.3390/ijms251910857 (PMC11476924; doi:10.3390/ijms251910857)
Supplement: Supplementary file 1 [file ijms-25-10857-s001.zip › GSE36807 Summary.xlsx]

## Sheet: chemokine
0	disease	Normal	Normal	Normal	Normal	Normal	Normal	Normal	CD	CD	CD	CD	CD	CD	CD	CD	CD	CD	CD	CD	CD	UC	UC	UC	UC	UC	UC	UC	UC	UC	UC	UC	UC	UC	UC	UC
0	Gene symbol	GSM901319	GSM901320	GSM901321	GSM901322	GSM901323	GSM901324	GSM901325	GSM901326	GSM901327	GSM901328	GSM901329	GSM901330	GSM901331	GSM901332	GSM901333	GSM901334	GSM901335	GSM901336	GSM901337	GSM901338	GSM901339	GSM901340	GSM901341	GSM901342	GSM901343	GSM901344	GSM901345	GSM901346	GSM901347	GSM901348	GSM901349	GSM901350	GSM901351	GSM901352	GSM901353		p-value		p-value		0			0
1	CCL1	3.72801	4.03128	3.9495	3.80102	4.0609	4.0664	3.81118	4.23788	4.52273	3.78268	3.78577	4.12474	3.81327	4.13258	3.60961	3.8741	3.83435	3.76133	4.06855	3.73157	3.68776	4.03527	3.78528	4.12927	4.40233	3.82185	3.9544	4.06335	3.94694	3.72318	3.87279	3.86655	3.8166	4.07612	3.78388		0.825922	0.0233653	0.902906	0.00985116	42	0.924404		0.85356
2	CCL2	7.99917	7.89788	7.70343	8.13785	7.69772	7.93832	8.31534	7.00867	9.05258	8.94387	7.99975	7.66837	6.91752	7.52012	10.1881	7.74799	7.67096	7.00402	8.21484	9.5097	10.4774	7.41164	9.91066	9.49059	9.01592	9.50172	8.19295	8.35586	8.58262	10.203	7.03656	8.22474	9.18055	8.35093	8.18497		0.699706	0.155597	0.0379201	0.852338	20	0.0815281		0.198567
3	CCL3L3	6.62045	5.69448	6.66055	6.57313	5.69574	6.15887	5.97743	4.84319	7.03967	6.70819	6.97371	5.65941	5.8667	5.72012	7.07069	6.49547	5.97846	4.90513	5.64242	7.94965	9.12119	6.07005	7.9774	7.35417	6.7848	7.01862	5.60988	6.77067	6.8272	8.35943	6.3663	7.98464	9.50536	5.67596	7.04377		0.95248	0.0222106	0.0353822	1.03406	19	0.0800755		0.21703
4	CCL4	6.40612	6.81663	6.5907	6.61104	6.46776	6.51748	6.38321	6.42743	8.22578	7.11328	7.41923	6.45517	6.18326	6.58117	8.14029	7.00873	7.2731	5.94982	6.28011	8.61181	10.1636	6.3141	8.5345	8.08746	7.11328	7.76145	6.97229	7.40408	7.98136	8.92724	7.64289	9.06648	9.41067	6.76784	7.60943		0.138469	0.509628	0.00213544	1.44193	13	0.00706338		0.0187003
5	CCL5	8.03856	7.69894	8.45175	7.97774	8.06444	7.87978	7.67026	7.98184	9.31891	7.3553	6.88864	6.95259	6.59529	8.09764	8.50207	7.24702	7.42141	6.78223	7.54015	6.01506	10.6196	7.57928	8.16236	8.10229	6.99725	6.70992	7.36679	7.08818	8.7783	8.84935	6.4849	7.95911	7.96809	7.96808	9.34159		0.138198	-0.530463	0.944571	0.0295552	43	0.944571		0.558991
6	CCL7	3.61988	3.79037	3.41152	4.25845	3.44797	3.79037	3.72357	3.90188	3.69835	3.79037	3.66097	4.21349	3.57018	3.68488	3.81983	3.61426	3.59252	3.78655	3.79037	4.56713	3.83629	3.80759	4.01963	4.64186	3.73083	3.84193	4.23036	3.54621	3.90451	3.78974	3.49432	3.75888	5.39218	3.76143	3.3914		0.447776	0.102062	0.289039	0.222839	33	0.376626		0.319689
7	CCL8	5.98367	7.14858	7.25925	10.1952	5.91565	6.51255	6.25189	7.49609	7.44722	6.29143	8.32844	8.15518	7.77171	7.96	8.63249	8.39386	7.08616	8.30114	9.25341	7.93883	7.41335	8.6258	8.18246	6.68679	7.78018	7.05961	7.68596	5.60132	7.35422	8.13808	6.58483	7.35162	9.3014	6.67952	7.46741		0.0883213	0.889272	0.416633	0.422727	36	0.497645		0.13958
8	CCL11	5.70095	7.44719	6.18835	7.41861	5.34958	7.34271	6.66928	8.10449	8.66193	10.4554	9.9726	7.94708	7.7348	8.66638	10.5813	8.85949	7.05384	7.13508	9.13122	9.68709	10.3394	7.55015	10.7521	10.6506	8.86401	8.92964	9.52158	8.53379	10.37	10.5526	7.81254	8.41025	8.07606	9.64849	8.78042		0.000412403	2.18042	1.51082e-05	2.66467	1	0.000649653		7.53127e-06
9	CCL13	5.77593	7.01101	6.27527	8.79964	5.9474	6.86885	6.59697	7.55014	6.69714	6.0894	9.08374	7.85886	8.57926	7.83954	7.85043	8.26595	6.46755	7.3982	9.58614	6.10392	7.82128	7.89024	6.06522	6.70416	7.75269	6.93176	7.43226	6.90088	7.29101	6.78592	7.03012	7.5424	7.49749	7.87493	7.78765		0.0920264	0.890285	0.11727	0.533619	30	0.168087		0.0681238
10	CCL15-CCL14	8.58138	8.25441	8.27689	8.0168	8.45091	8.43004	8.67803	8.39244	7.68764	8.3455	8.31639	8.04079	8.58378	8.2262	8.75898	8.25887	8.69516	8.65453	8.40246	8.61205	9.61369	8.37904	7.73342	8.19413	8.10036	8.01766	8.32639	9.29744	9.20254	8.13598	8.09946	8.45632	8.08878	8.37068	8.74149		0.991452	-0.00139338	0.757153	0.0664244	41	0.794087		0.838863
11	CCL15-CCL14	9.15114	9.66381	9.80756	9.97277	9.59145	9.51367	9.64803	9.95483	9.10088	9.14453	9.6812	9.7408	10.211	9.338	8.72577	9.64221	9.99874	9.95515	9.70589	9.42868	5.48849	10.079	8.94617	8.63709	9.70964	9.03632	10.0032	9.53543	9.22361	8.57687	9.55653	9.75301	9.09645	10.0731	9.92086		0.846894	-0.03446	0.32333	-0.44548	35	0.397234		0.463584
12	CCL16	3.39639	3.56122	3.47611	3.42561	3.8023	3.7408	3.88293	3.80296	3.76298	3.48764	3.64139	3.86619	3.72526	3.45901	3.50136	3.33492	4.27191	3.42818	4.27387	3.47999	3.39673	3.46366	3.60442	3.3156	3.56122	3.49516	3.6275	3.37931	3.42162	3.1847	3.79037	3.13867	3.3643	3.67475	3.59952		0.52363	0.0828568	0.103552	-0.144359	28	0.159026		0.720514
13	CCL17	4.64325	4.93176	4.75356	4.70656	4.82136	5.22885	4.89153	5.16306	5.18458	4.80131	4.81913	5.0327	4.7349	5.92016	5.02494	4.89823	5.26669	4.92542	4.87132	4.91827	6.14883	4.76815	4.93576	5.26962	5.25658	5.45003	5.15743	5.09441	5.39229	5.01407	5.09903	4.76009	5.23668	5.00427	5.0609		0.159532	0.189291	0.0288106	0.322703	17	0.0728738		0.0506135
14	CCL18	9.23286	10.3439	7.66888	6.39948	8.05895	7.86131	10.6426	6.5413	8.32142	10.9323	8.7719	6.03395	5.37438	7.00827	10.9975	6.6823	6.1816	6.08574	6.46096	8.91765	12.1762	7.12647	10.4818	8.45517	6.42955	10.7328	7.27849	10.9023	11.0471	10.1277	8.89387	10.3586	12.0127	7.49445	8.15631		0.224017	-1.03889	0.310825	0.843758	34	0.393103		0.971276
15	CCL19	9.57075	9.1904	6.32817	9.37168	9.55355	7.6967	6.91343	6.15011	10.1767	8.12028	7.9544	6.35733	6.43648	8.2505	11.7038	8.35642	7.87253	8.01415	5.14264	9.17862	12.2648	8.63606	10.9723	9.1226	8.67011	12.0696	6.79302	8.33586	11.5171	10.7554	9.73179	10.0711	9.38145	8.49352	7.21402		0.610608	-0.39696	0.105728	1.22696	29	0.156769		0.535066
16	CCL20	9.44515	8.77186	7.9029	8.33813	8.69299	8.28706	7.43851	8.21577	11.4185	8.54378	6.78299	7.00654	6.49508	9.38194	10.4265	8.69039	12.1377	7.16096	6.55277	11.8212	6.75307	9.22166	10.1131	8.69587	8.34699	10.3841	9.6265	10.4021	9.89649	9.08291	9.53412	9.75619	8.59213	10.4938	11.5024		0.62016	0.407072	0.0293466	1.08248	18	0.0701057		0.234019
17	CCL21	8.69117	7.84006	5.83004	8.27314	8.6035	6.38278	5.64678	5.08112	6.99399	6.53218	7.65151	5.03491	5.55219	5.92996	8.73333	6.97795	6.57323	6.07324	5.03179	7.47336	10.4433	7.32081	8.92737	7.07062	6.05554	9.42462	6.15698	7.77412	9.18203	8.55343	7.60709	8.106	7.3642	5.9705	6.98245		0.131598	-0.890172	0.443653	0.472017	37	0.515596		0.785453
18	CCL22	6.47732	5.97851	5.51629	6.0909	5.70324	5.84903	5.56225	5.72956	6.56124	5.72227	5.78443	6.00822	5.62487	6.07996	7.27478	6.209	6.21672	5.61111	5.48828	6.61209	9.02286	5.34717	6.72328	7.32632	6.04988	7.44822	6.21932	5.63031	6.42502	7.05483	6.46343	6.60208	6.61922	5.52478	5.63804		0.391504	0.188461	0.0907294	0.657148	27	0.144495		0.164639
19	CCL23	8.81037	5.57798	5.51878	6.02337	8.04159	6.03463	5.48906	6.43081	6.3358	4.93817	5.04129	5.1609	5.35905	5.05869	6.08184	6.00564	6.43863	5.11172	4.62065	5.77977	5.59522	6.87834	6.38369	5.02105	5.63864	5.50651	5.18549	5.21751	5.35787	4.67942	5.02898	5.22641	5.04756	7.84069	4.55581		0.0479773	-0.933014	0.058591	-0.955183	24	0.104975		0.0177471
20	CCL24	6.10557	6.30661	5.93	7.58137	6.11657	6.7348	5.39526	6.59301	6.35242	6.91731	8.166	6.78893	6.80531	6.61986	7.33322	6.62953	6.53386	6.63107	6.68086	7.61297	7.66158	7.00993	7.02505	8.11994	7.02578	7.24073	7.05617	7.60312	7.77042	7.32871	6.30842	8.06266	7.37463	7.33263	7.19138		0.0433207	0.587232	0.000472262	1.03072	8	0.00253841		0.0013921
21	CCL25	3.81795	4.12696	4.16563	4.1729	3.9395	4.17438	4.26018	4.25215	4.38135	3.76528	3.86567	3.83302	4.1243	4.33254	3.92646	4.24357	4.34865	4.25266	4.01928	4.19618	3.94532	3.92985	4.03343	4.00912	3.97427	3.8063	4.48855	4.14993	4.04958	4.11495	4.40067	4.27297	4.11495	4.28864	9.75684		0.791441	0.0246173	0.491618	0.395095	38	0.556304		0.594645
22	CCL26	3.3282	3.43173	3.476	3.73463	3.74528	3.6518	3.52545	3.82298	3.67206	3.67999	3.64139	3.72657	3.58735	3.99863	3.87588	3.67629	4.05428	3.47326	3.3673	3.36562	3.74848	3.50804	3.58735	3.71434	3.8616	3.79606	3.70111	3.76513	3.27753	3.61258	3.94864	4.08575	3.86531	3.95839	3.64		0.172359	0.131658	0.0486359	0.181863	22	0.095061		0.0659973
23	CCL27	3.61638	3.73536	3.63301	3.57543	3.77113	4.0142	3.49248	3.61638	3.66614	3.56093	3.69389	3.91494	3.36626	4.06546	3.58855	3.45529	3.83977	3.63835	3.38051	3.87311	3.76573	3.39066	3.5441	3.76528	3.5688	3.66953	3.86708	3.4486	3.53242	3.42033	3.62223	3.41891	3.21199	3.67388	3.65571		0.790623	-0.0250195	0.140866	-0.120792	31	0.195395		0.347978
24	CCL28	6.94286	7.73293	7.49293	7.358	7.20717	7.29356	7.8425	7.02642	7.30398	7.2707	5.38961	7.07197	7.23032	7.14326	7.29228	7.28979	7.51875	7.44495	7.42364	8.30672	4.43007	7.15791	6.47987	7.0676	6.73549	7.53568	8.41782	6.75363	7.85121	6.97646	8.09731	7.38471	6.29799	7.27522	5.53123		0.441899	-0.201349	0.237253	-0.47718	32	0.318809		0.295909
25	CXCL1	6.27159	5.75479	5.55759	5.98728	7.63941	5.35436	5.61857	5.42769	10.6425	8.81856	8.53716	5.7505	5.43211	7.31283	10.7548	5.50181	9.30072	5.15704	5.19439	11.5758	10.9426	6.02101	9.79	10.3161	7.40435	11.0348	10.1291	9.96034	10.2963	11.0154	10.7145	10.4561	9.90232	7.95153	7.25379		0.103041	1.62038	2.0886e-05	3.51966	2	0.00044905		0.00387103
26	CXCL2	7.68386	4.94517	5.25515	6.60443	6.05621	5.47128	4.24781	4.34366	10.3834	7.08544	6.80114	5.13603	4.98382	6.44581	10.5009	4.89129	9.24507	4.86294	4.44291	10.7505	9.42434	5.93266	8.87727	9.05994	6.51564	9.97925	9.09295	8.09435	8.97282	9.88099	9.74475	8.97842	9.02114	7.29802	7.52424		0.25816	1.1613	5.38191e-05	2.8078	4	0.000578556		0.0165276
27	CXCL3	6.92868	5.32268	5.61423	6.38478	5.71862	5.53964	4.78947	4.50885	10.2295	7.39637	6.99719	5.49632	4.69529	6.87726	10.4841	5.18769	8.89328	5.30387	5.67472	10.5663	8.98182	6.29944	8.74043	9.43529	6.38965	10.1367	9.12351	9.00121	9.208	9.93063	9.17345	9.18395	9.11492	7.77181	6.0956		0.14452	1.34395	3.37186e-05	2.81556	3	0.000483299		0.00723776
15837	CXCL4	6.77608	6.45587	6.42245	6.6137	6.71032	6.54277	6.33824	6.55249	7.62528	7.10238	7.4129	6.06165	6.5614	7.02731	8.10585	6.00453	6.93176	6.39147	6.18546	6.14427	6.28603	6.0624	7.09435	8.5007	7.10926	7.8357	8.37863	8.02678	7.33758	7.67268	7.77059	7.24288	7.06599	7.39544	6.07197		0.387478	0.0155653	0.0155653	0.772052	16	0.0418317		0.0815998
28	CXCL5	4.24014	3.83137	4.20684	4.13818	4.39683	4.28709	4.39617	4.40545	6.95724	8.77461	9.43031	4.26431	4.24787	5.49723	11.168	3.89263	6.63208	4.39617	4.41439	6.29825	9.38511	4.41519	9.65398	9.98883	4.23658	10.7701	7.1613	8.59306	8.14657	6.28709	7.96263	5.77099	12.1872	4.06838	7.86526		0.0413266	1.96916	0.00120013	3.55235	10	0.00516058		0.00569484
29	CXCL6	3.52768	3.06104	3.34604	3.35105	5.24452	2.85818	3.15133	3.16574	6.78278	7.66645	7.18253	3.51597	3.65945	3.09592	8.20804	3.46252	3.47031	3.55782	3.27017	8.24533	8.05058	3.13814	8.30663	8.80868	4.58248	8.63575	6.44735	8.08621	8.89533	9.0826	8.97688	7.28941	9.47665	3.94198	6.33319		0.0945807	1.51608	0.000110601	3.8311	6	0.000792644		0.00497352
30	CXCL7	3.18789	3.04562	3.15251	3.11872	3.22769	3.13066	3.20301	2.93341	3.34821	3.21631	3.41457	3.08361	2.96773	3.05908	3.7381	3.27833	3.41347	3.03112	3.08643	3.24791	3.43636	3.59801	3.24209	4.41739	3.20257	3.56667	3.97588	3.98602	3.75245	4.14872	3.79313	4.68272	4.67953	6.22562	3.62132		0.471802	0.0644902	0.00767906	0.869599	14	0.0235857		0.0739844
31	CXCL8	4.89531	4.20872	4.90621	4.44328	5.35872	4.82107	5.04274	3.96988	7.43938	7.57992	9.82371	4.85294	4.15677	4.79067	7.5063	4.90067	6.10034	4.13695	4.84553	9.96294	11.2174	4.39721	9.39616	8.76152	6.36603	9.63016	6.34674	8.17685	8.84015	10.2299	8.26101	10.1516	11.6768	4.14469	6.17926		0.114266	1.34806	0.0009813	3.44084	9	0.00468844		0.0120547
32	CXCL9	7.17879	7.01563	5.58623	4.9011	6.97095	6.58822	5.71925	6.28946	11.6376	9.54562	7.60839	6.71456	4.20788	9.03847	10.9203	6.15157	8.1602	5.01269	4.8438	9.47269	11.7425	4.98269	11.9389	9.73419	6.46276	11.1552	6.58019	8.6657	10.5093	11.303	10.1092	10.4725	11.1097	8.03334	7.81351		0.157748	1.38176	0.00175289	3.09415	12	0.00628119		0.0181192
33	CXCL10	6.74753	6.47213	6.13428	5.18458	6.39433	5.5732	5.18415	5.8456	10.6481	9.16199	7.71794	7.07588	4.72501	7.4765	10.2728	7.39408	9.51827	5.40379	4.66797	9.68103	10.722	6.13854	11.2325	9.04224	8.61484	10.1587	6.82573	7.43707	9.36197	10.5587	9.34504	9.30444	11.1676	7.14044	8.21194		0.0508874	1.70494	0.000108429	3.0617	5	0.00093249		0.00266852
34	CXCL11	4.01705	3.92626	3.23906	3.25346	3.43014	3.27843	3.22414	3.07946	9.22968	6.40026	8.29484	3.75853	3.13193	4.12828	7.84117	3.78293	5.89151	3.35308	2.897	7.82051	9.99781	3.34972	9.79789	7.87587	5.51941	7.78415	4.54296	7.6752	7.99887	10.3167	6.88277	7.85096	10.5517	4.79298	4.54537		0.0493359	1.87333	0.000362582	3.81761	7	0.00222729		0.00421537
35	CXCL12	10.4653	9.80874	9.67169	9.6497	9.83257	9.10321	9.41568	8.26878	8.33419	9.71294	9.07961	8.81198	8.15825	8.27462	10.1006	9.45861	7.82872	9.08971	9.18221	8.52358	10.1183	9.56763	9.62926	9.14243	8.78793	8.86775	7.06079	9.17999	9.87852	9.17999	7.95311	9.22478	8.50242	9.40045	9.33642		0.00619178	-0.8741	0.050193	-0.651388	23	0.093839		0.0126301
36	CXCL13	9.87186	8.49342	3.26029	8.48363	9.05026	6.49957	5.75752	3.28134	6.97941	7.42709	6.20622	3.12619	3.59343	5.80762	11.7298	8.01806	7.95978	3.34619	2.80967	10.7116	12.6688	7.8373	9.72654	10.8612	5.20804	12.0353	5.21473	9.51316	12.0225	11.3213	9.80776	9.70172	11.2152	8.37904	8.32306		0.398086	-1.11473	0.0449478	2.24383	21	0.092036		0.586895
37	CXCL14	11.9383	11.7333	11.6774	11.9694	11.7859	11.6866	12.0983	10.9645	12.2118	11.8705	10.5955	11.7523	11.19	11.3112	12.1474	11.6278	11.1852	11.6132	12.2337	12.0597	10.2739	11.4918	11.8693	11.9686	11.8016	11.4562	11.1685	11.0462	11.1406	11.8991	11.1445	10.9297	9.82112	11.6088	12.5912		0.244773	-0.244192	0.0798222	-0.493929	26	0.132014		0.122207
38	CXCL16	7.63496	7.54159	7.70753	7.02205	7.31804	7.29021	7.45651	6.88281	7.58683	7.97629	8.60744	7.01013	6.61834	7.33921	7.50543	7.39775	7.04233	7.11932	7.15024	7.64386	8.27697	7.1835	8.04686	7.90299	8.01381	7.62516	7.6839	8.36311	8.47673	8.36483	7.62044	8.10021	8.296	7.81235	8.76968		0.815747	-0.0490308	0.00156829	0.611356	11	0.00613059		0.174157
39	CXCL17	5.06644	5.11695	5.01803	5.18458	5.07519	5.31195	5.06451	5.19731	5.38708	5.02389	5.38949	5.40643	5.09757	5.15142	5.13882	5.21769	5.14119	5.20511	4.92217	4.92158	5.05358	4.91485	4.93868	5.7611	5.24641	5.68053	5.77937	5.59257	5.38196	5.35144	5.93958	5.49043	5.41973	5.06576	5.03591		0.468553	0.0495479	0.0594197	0.257129	25	0.102202		0.148995
40	CX3CL1	6.37557	6.19715	5.98438	6.0256	5.84919	5.59461	5.68828	5.64453	6.47683	6.61706	6.19392	5.42173	5.77285	5.26905	7.00953	5.61764	6.10637	5.79386	5.5506	6.67856	8.08568	5.76205	7.27127	6.88546	6.32517	6.2643	6.32887	6.68601	6.97066	7.57458	6.55434	6.42582	6.53224	6.15312	5.77821		0.815565	0.0524765	0.0142803	0.680597	15	0.0409367		0.143631
41	XCL1	3.63662	3.46561	3.4746	3.75698	3.6407	3.44608	3.68556	3.89204	3.50824	3.5511	3.65472	3.86209	3.6913	3.4743	3.42879	3.62047	3.74559	3.6113	3.61924	3.58898	4.58578	3.3303	3.93776	3.62505	3.43413	3.44796	3.42567	3.53399	3.60474	3.55353	3.66372	3.60474	3.58715	3.81812	3.62866		0.453052	0.0478803	0.587915	0.0654929	39	0.648214		0.539614
42	XCL2	5.96263	5.57359	5.91897	6.013	6.09883	4.76991	5.07272	5.96221	6.09673	5.17746	4.08768	6.02163	5.5154	6.48312	6.51495	5.9768	6.59571	5.11599	5.35608	4.51465	10.5218	6.03014	5.45495	5.64879	5.66916	5.30427	5.17496	4.73144	5.91795	5.60919	4.82446	5.2561	5.36637	5.98756	5.7506		0.957806	0.017621	0.731403	0.186564	40	0.786259		0.804882

## Sheet: Receptor
	Gene symbol	GSM901319	GSM901320	GSM901321	GSM901322	GSM901323	GSM901324	GSM901325	GSM901326	GSM901327	GSM901328	GSM901329	GSM901330	GSM901331	GSM901332	GSM901333	GSM901334	GSM901335	GSM901336	GSM901337	GSM901338	GSM901339	GSM901340	GSM901341	GSM901342	GSM901343	GSM901344	GSM901345	GSM901346	GSM901347	GSM901348	GSM901349	GSM901350	GSM901351	GSM901352	GSM901353		p-value		p-value
1	CXCR1	5.93205	6.25568	6.27348	6.32205	6.09959	6.30526	5.9781	6.41767	6.25939	6.42377	6.60639	6.36098	6.46097	6.07299	6.10383	6.15167	6.27736	6.15197	6.00194	6.38377	6.3363	6.28579	6.46515	6.19898	6.3363	6.61605	6.59965	6.43461	6.38113	6.75699	6.54353	6.54821	6.85055	6.39429	6.09176		0.169963	0.169963	0.00355638	0.289351
2	CXCR2	4.74603	4.69343	4.57754	4.83965	4.21596	4.4594	4.59513	5.02103	6.57948	5.76344	5.61325	4.08834	4.25809	4.85831	6.22865	4.80286	4.9131	4.21073	4.21623	7.30768	8.03572	4.89245	6.99958	5.83709	4.25455	7.92521	5.34838	6.86123	6.23377	7.32433	6.74792	7.01091	7.60691	4.58308	5.0968		0.125338	0.125338	0.0017458	1.7276
3	CXCR3	5.80615	5.66203	5.79921	5.94017	5.82418	5.7208	5.58384	6.04207	6.64679	6.03417	5.65898	5.91687	5.77774	6.27508	6.18112	5.63317	5.82496	5.60553	5.72172	5.7405	8.04118	5.55664	6.59863	6.80263	5.60712	6.41863	5.69895	6.23133	6.63031	6.49824	5.91006	6.41915	6.40178	6.04039	5.89506		0.185863	0.185863	0.030638	0.554332
4	CXCR4	8.63786	7.48895	7.20075	8.13442	8.18431	7.45927	7.05956	6.11635	7.86187	8.25036	8.29415	6.00845	5.43979	7.13638	8.98898	7.59131	6.52934	5.90524	7.08385	8.19474	10.7996	7.52529	8.85742	8.71581	6.11991	8.8204	6.61884	8.55641	10.0663	8.44768	7.96272	8.33894	9.21721	7.60604	6.91498		0.239948	0.239948	0.269888	0.566627
5	CXCR5	5.64238	5.05357	4.54641	5.48678	5.6015	4.76991	4.73898	5.23105	4.91769	5.13978	4.69848	4.73444	4.18367	5.28159	6.15048	5.06022	5.09898	4.60201	4.4463	5.59132	7.99924	5.07927	5.23327	5.34666	4.78855	6.01703	4.30499	5.07927	5.63909	5.79078	4.83485	5.08664	5.25979	5.23514	4.93851		0.641543	0.641543	0.461542	0.255606
6	CXCR6	5.8604	5.62137	5.71655	5.66485	6.16585	5.8516	5.67496	5.87795	7.41694	6.06192	5.83162	5.56288	5.52747	6.1739	6.50188	5.49146	5.8985	5.68062	5.64699	6.02203	6.44948	5.60856	7.09127	6.15799	5.84576	5.708	6.06387	6.20913	6.45936	6.63827	5.66758	6.34955	6.36224	5.75911	6.21401		0.384997	0.384997	0.0321918	0.378625
7	CXCR7	3.29862	3.35823	3.37663	3.61908	3.48138	3.61995	3.49171	3.38055	3.40301	3.29032	3.48726	3.59777	3.40421	3.50938	3.34762	3.41457	3.64023	3.45904	3.49171	3.49171	3.49088	3.45691	3.68377	3.35163	3.65658	3.50719	3.6971	3.50264	3.74829	3.53822	3.49853	3.47848	3.70591	3.53773	3.51798		0.868375	0.868375	0.093024	0.0944687
8	CCR1	6.17682	6.83546	5.36238	6.37149	5.99441	5.38612	6.74706	5.95991	7.8277	7.23379	7.26734	6.85401	6.13781	5.65459	7.86518	6.73461	5.98058	5.82441	6.39079	7.44317	8.56425	6.96843	8.00863	7.54898	6.29227	7.34994	6.16507	7.26588	7.25511	8.01755	6.65553	7.18371	8.06725	6.07372	6.66305		0.101017	0.101017	0.00326189	1.08047
9	CCR2	6.44424	6.16535	5.88642	6.17	5.9787	5.24606	6.42792	5.021	6.58324	6.36353	6.29093	5.88304	5.68362	5.8511	7.77566	6.6126	5.18271	5.32046	5.59064	7.01683	7.22612	5.87467	7.19381	8.15673	5.26659	6.67084	4.92347	6.39623	7.34134	7.41336	6.46482	7.1682	7.38288	5.33889	5.69727		0.890152	0.890152	0.186208	0.522154
10	CCR3	3.59779	4.0786	3.8403	4.30441	3.83551	4.1261	3.9353	4.3281	4.60521	4.64492	4.46787	4.93645	4.14877	4.20548	4.79014	3.78509	4.48314	4.19289	4.44103	4.43825	4.46169	4.17168	5.27647	5.55384	4.31983	4.0725	4.55575	3.82913	4.23414	4.36484	3.93176	5.22	3.87095	4.497	3.68443		0.00242165	0.00242165	0.0586458	0.443219
11	CCR4	4.81818	5.33598	4.95685	4.66841	4.70518	5.05122	4.52848	5.0266	5.23079	4.84776	4.82619	4.99058	4.71033	4.7129	4.90922	4.75823	5.401	4.79438	4.89348	4.61771	4.81499	4.3341	4.61772	5.04414	4.89469	4.99252	5.31471	4.87691	5.02574	4.89348	4.74223	5.08549	4.94233	5.04945	4.51434		0.756365	0.756365	0.933327	0.00986044
12	CCR5	7.66918	7.86118	7.21943	7.35276	7.54885	7.20414	7.17822	7.64044	9.2035	7.97	7.66918	7.19279	6.85758	7.66918	8.46067	7.28088	7.70673	6.76373	6.98126	7.85185	8.98429	7.35283	8.89203	8.35875	7.25644	7.70475	7.1852	7.62971	8.38986	8.57618	7.43431	7.893	8.16093	7.77866	8.34442		0.461331	0.461331	0.0254518	0.562696
13	CCR6	5.15797	4.33011	4.02434	4.58636	4.68542	4.03799	4.13565	3.97822	6.24451	5.6319	4.4594	4.0695	3.90475	4.74854	6.11575	4.26632	4.40507	4.36409	3.75535	6.15249	7.18786	4.05242	6.39733	5.44209	4.47636	6.28798	4.61177	5.24604	6.13903	6.28074	4.53445	4.90621	4.63393	4.58249	5.14055		0.351394	0.351394	0.022929	0.905403
14	CCR7	6.96871	5.87185	4.59171	7.27989	6.78436	5.42599	4.78127	5.21543	7.4246	5.79929	5.48956	4.94008	4.31715	5.73586	8.29126	6.26516	5.4625	5.02682	4.82129	7.65781	10.4382	5.74662	8.76532	7.84105	5.33351	8.65116	5.324	6.18453	8.47682	7.89535	7.09455	7.11863	7.69598	6.27357	5.35982		0.889319	0.889319	0.0642034	1.25559
15	CCR8	4.45192	4.36824	4.54078	4.50516	4.61638	4.65406	4.50136	4.84527	4.76503	4.40421	4.65176	4.89022	4.14721	4.35168	4.59945	4.73765	4.645	4.45335	4.51121	4.51005	4.60725	4.40857	4.7591	4.75513	4.76315	4.59707	4.75006	4.4949	4.60602	4.76327	4.57569	4.56772	4.85807	4.41379	4.58052		0.50102	0.50102	0.0620017	0.113652
16	CCR9	3.70935	3.57056	3.36011	3.51125	4.15452	3.41985	3.47065	3.70152	3.6331	3.61153	3.44735	3.49442	3.78946	3.94989	3.81454	3.74035	3.77117	3.74422	3.67248	3.74002	3.62608	3.59886	3.95384	3.32697	3.36968	3.59886	3.64236	3.30271	3.62333	3.40799	3.72532	3.90128	3.31066	3.56583	5.74713		0.269653	0.269653	0.637913	0.113923
17	CCR10	5.66172	6.70187	5.56759	5.81381	5.46973	5.64591	5.52874	5.04536	7.166	6.52703	6.0894	5.69762	6.13503	6.38478	6.04809	5.83662	4.68529	5.53977	6.03718	6.231	5.73143	5.95961	6.00692	6.00472	5.77507	7.16734	5.74342	5.97094	6.98204	6.91031	7.2498	6.22828	6.27144	5.29024	5.37477		0.497788	0.497788	0.134946	0.407844
18	CX3CR1	4.24084	4.14402	4.11426	4.00472	4.22343	4.06789	4.28827	4.11426	4.05194	3.88485	3.74821	4.37851	4.30098	4.04877	4.1481	3.95945	4.72394	4.2737	4.19961	4.26713	3.9857	4.08001	4.01455	4.18255	4.25973	4.22912	4.11426	4.11426	3.8908	4.03383	4.11426	3.93335	3.96653	4.36856	4.10714		0.946038	0.946038	0.281298	-0.061798
19	XCR1	4.04395	4.03809	3.52253	3.62917	4.3742	3.85019	3.78735	3.84771	4.27702	4.01749	4.05546	3.92461	3.82245	3.92298	3.77811	3.74664	3.59311	3.74304	3.92292	3.79082	4.3683	3.62531	4.47916	4.39942	3.66893	4.0719	3.73819	4.40141	4.83237	4.32656	3.95661	3.95914	4.38553	3.8216	4.80251		0.907304	0.907304	0.0868815	0.296917
