# Supplementary material for: Insights of Expression Profile of Chemokine Family in Inflammatory Bowel Diseases and Carcinogenesis
Source: Int J Mol Sci. 2024 Oct 9;25(19):10857. doi: 10.3390/ijms251910857 (PMC11476924; doi:10.3390/ijms251910857)
Supplement: Supplementary file 1 [file ijms-25-10857-s001.zip › GSE37364 Summary.xlsx]

## Sheet: original data
Sample	DISEASE STATE	STAGE	Samples	CXCL1_204470_at	CXCL2_1569203_at	CXCL2_209774_x_at	CXCL2_230101_at	CXCL3_207850_at	CXCL4_206390_x_at	CXCL5_206336_at	CXCL6_206336_at	CXCL7_214146_s_at	CXCL8_202859_x_at	CXCL8_211506_s_at	CXCL9_203915_at	CXCL10_204533_at	CXCL11_210163_at	CXCL11_211122_s_at	CXCL12_203666_at	CXCL12_209687_at	CXCL13_205242_at
GSM916780	Normal colonic mucosa	not specified	GSM916780	560.9	4.1	384.3	29.8	181	160.8	171.8	171.8	4.4	88.8	13.6	533.3	1077.2	47.5	79	753.7	3856.1	610.8
GSM916780	Normal colonic mucosa	not specified	GSM916779	448.7	1.2	184.2	38.2	131.3	123.2	63.2	63.2	58	29.7	21	190.3	422.9	20.5	34.7	535.4	2399.7	347.5
GSM916780	Normal colonic mucosa	not specified	GSM916778	442.6	1.7	218	25.6	189.5	161	34.9	34.9	6.6	26.5	12.4	371.8	425.2	28.1	40	728.3	2632.6	1242.2
GSM916780	Normal colonic mucosa	not specified	GSM916777	220.3	3	178.5	17.1	102.4	217.6	66.6	66.6	51.5	202.8	4.7	329.7	377.2	33.5	41.4	469	3126.4	403.3
GSM916780	Normal colonic mucosa	not specified	GSM916776	164.1	32.2	231.2	53.5	138.6	260.5	67.1	67.1	7.3	76.3	8.9	379.8	283.9	53.7	26.1	871.2	2595.4	848.6
GSM916780	Normal colonic mucosa	not specified	GSM916775	242.4	4.5	173.3	46.5	195.1	153.5	55.1	55.1	35.9	154.3	4	511.1	432.5	68.6	114.8	1099.5	3729.4	11.4
GSM916780	Normal colonic mucosa	not specified	GSM916774	281.3	23	154.6	43	43.1	206.8	38.8	38.8	4.7	28.2	3.8	261.4	628.2	44.1	46.5	691.9	3167.2	881.1
GSM916780	Normal colonic mucosa	not specified	GSM916773	194.6	2.4	147	39.9	132.8	169.4	41.5	41.5	25	583.3	178.2	264.9	566.5	70.9	86.5	462.4	2233	828.3
GSM916780	Normal colonic mucosa	not specified	GSM916772	521.4	8.7	167.3	32.6	129	172.1	80.1	80.1	4.4	279.3	121.5	412.3	490.7	59.8	29.6	571.6	2625.3	1018.8
GSM916780	Normal colonic mucosa	not specified	GSM916771	298.3	2.3	356.7	42.9	195.2	127.3	51.6	51.6	11.6	101.2	59	838.3	3370.8	313.6	387.1	584.6	2665.4	80.2
GSM916780	Normal colonic mucosa	not specified	GSM916770	304.2	5.2	159.5	28	73.3	137.2	74.7	74.7	27.3	64.1	26.5	412.2	853.8	40.2	57.9	869.7	3551.1	4230.5
GSM916780	Normal colonic mucosa	not specified	GSM916769	241.9	6.6	185.5	59.9	132.3	132.9	61.6	61.6	12.5	110.6	7.3	529.8	647.5	68.5	90.7	992.4	3797.2	3842.2
GSM916780	Normal colonic mucosa	not specified	GSM916768	258.5	4.4	338.7	25.3	314.6	155.4	37.2	37.2	4.2	57.1	16	16144.4	3268.4	215.7	894.9	785.3	3349.5	4457.2
GSM916780	Normal colonic mucosa	not specified	GSM916767	99.1	55.1	116.1	6.7	65.2	188.3	37.3	37.3	7.5	61.3	17.3	176.5	70.4	35.1	14.9	562.6	1740.9	182.5
GSM916780	Normal colonic mucosa	not specified	GSM916766	210.5	4.3	283.1	47.6	135.4	172.8	54	54	6.3	417.6	85.8	231.4	250.2	41.9	30.2	678.6	2787.1	29.4
GSM916780	Normal colonic mucosa	not specified	GSM916765	206.5	55.4	146.7	79.8	138.5	193.8	45.4	45.4	36.7	107.7	4	258.2	252.7	29.6	4.7	443.5	2375.6	25.8
GSM916780	Normal colonic mucosa	not specified	GSM916764	203.1	4.1	251	57.8	210.1	138	28.4	28.4	5.7	5.9	4.3	759.6	899.7	95	100.5	703.8	2916.8	935.9
GSM916780	Normal colonic mucosa	not specified	GSM916763	354.2	2	249.7	28.8	188.4	179.5	57.4	57.4	4.2	59.1	12.9	1333.5	1724.7	252.7	315.8	582.8	3282.1	1246.6
GSM916780	Normal colonic mucosa	not specified	GSM916762	578.6	24.5	885.5	32.6	631.4	158.4	41.6	41.6	15.7	225.1	73.5	2381.2	4487.7	185	431.8	742.4	2747.8	3363
GSM916780	Normal colonic mucosa	not specified	GSM916761	232.2	4.6	246.3	44	119.6	201.3	25	25	3.7	84	7.9	241	207.7	17.8	33.4	707.8	3590.1	61.5
GSM916780	Normal colonic mucosa	not specified	GSM916760	244.3	1	441.5	35.7	254.9	195.7	53	53	4.7	69.7	1.6	200.9	155.5	2.3	17.3	786.6	2580	765.1
GSM916780	Normal colonic mucosa	not specified	GSM916759	158.8	2.1	262.7	25.6	107.8	177	12.2	12.2	5.1	29.3	6.4	408.3	294.7	51.7	51.7	263.8	1050.1	972.1
GSM916780	Normal colonic mucosa	not specified	GSM916758	441.4	5.7	508.3	38.5	305.2	208.1	80.3	80.3	13.2	117.2	13.5	158.5	359	34.1	34	257.2	733.5	86.5
GSM916780	Normal colonic mucosa	not specified	GSM916757	304.5	4.2	359.5	24.1	145.6	125	39.2	39.2	17	98.6	5.2	108	91.1	20.3	13.9	260.2	1344.5	13.3
GSM916780	Normal colonic mucosa	not specified	GSM916756	202.9	5.5	178.7	9.3	110.5	99.6	66.2	66.2	10.2	47.1	2.3	178.6	208.3	46.5	30.5	1064.9	4614.8	758.2
GSM916780	Normal colonic mucosa	not specified	GSM916755	226.2	4.8	357.2	17.7	150.8	147.3	35.6	35.6	4.7	35.5	3.5	997.1	779.2	241	308.1	948.6	1944	11.2
GSM916780	Normal colonic mucosa	not specified	GSM916754	377.4	2.1	257.2	8.9	155.8	155	51.7	51.7	5.1	131.9	11	351	803.1	98.5	98.1	688.7	3452	2601.9
GSM916780	Normal colonic mucosa	not specified	GSM916753	376.5	4.7	144.8	27.4	77.8	53.2	610.5	610.5	21.2	37.4	25.5	252.7	279.2	29.2	31.7	418.7	2225.7	2.8
GSM916780	Normal colonic mucosa	not specified	GSM916752	114.1	1.3	192.4	34.6	178.9	119.8	32.6	32.6	2.3	31.3	9	173.5	189.2	25.9	23.2	837.3	2239.8	33.8
GSM916780	Normal colonic mucosa	not specified	GSM916751	340.9	2.8	211.2	41.3	153.5	40.4	150.2	150.2	10.8	234.2	37	269.1	647.7	51.3	70.8	420.9	1260.6	660.7
GSM916780	Normal colonic mucosa	not specified	GSM916750	546.8	3.1	365.9	46.9	263.7	128.5	323.7	323.7	26.9	144.5	25.1	952	1433.5	128.6	146.3	655.3	2622.3	1445.8
GSM916780	Normal colonic mucosa	not specified	GSM916749	423.2	33.7	605.3	86.8	203.7	224.2	193.5	193.5	109.7	245.5	38.7	238.6	200.9	46.8	1.1	1010.4	4862.6	6585.4
GSM916780	Normal colonic mucosa	not specified	GSM916748	16164	163.7	9240.9	55.4	8309.8	600.6	3743.4	3743.4	414.9	22122.5	9568.1	3166.4	3648	1348.7	1579.9	670.3	261.9	554.1
GSM916780	Normal colonic mucosa	not specified	GSM916747	6559.7	96.9	5274.4	11.6	5966.7	261.5	1174.4	1174.4	132.8	7196.2	2632.4	3097.6	3469.9	850.5	1085.9	919	273.9	692.7
GSM916780	Normal colonic mucosa	not specified	GSM916746	3687	51.3	1493	28.6	1587.7	1738.8	1188.1	1188.1	100.8	1813.8	325	853.2	567.1	323.9	436.5	577.3	814.1	1199.2
GSM916780	Normal colonic mucosa	not specified	GSM916745	6327.4	210.7	7978	43.3	6110.4	1258	176	176	2918.1	7328.9	2191.9	169.2	394.5	167.2	217.4	442.1	309.4	419.1
GSM916780	Normal colonic mucosa	not specified	GSM916744	4269.3	144.6	2882.8	18.2	2439.5	119.3	1457.3	1457.3	31	5960.3	1766.2	2643.7	3700.7	731.1	1207	929.9	372	113.4
GSM916780	Normal colonic mucosa	not specified	GSM916743	9354.1	192.2	6543.5	22.6	6557.2	359.8	312.9	312.9	891.2	12589.9	5236.9	343.1	669.5	145.9	171.4	947.4	168	81.6
GSM916742	not specified	Dukes C/D	GSM916742	27135.3	717.2	22550.6	66.6	14040.4	179.8	7876.9	7876.9	4708.2	43371	44365.2	272.9	989.7	221.2	293.1	966.9	304.5	385.5
GSM916742	not specified	Dukes C/D	GSM916741	8012.2	133.2	7693	35.2	2251.2	44.4	42.9	42.9	80.7	41860.1	39464.6	136.1	388.4	35.7	180.3	392.4	767.3	37.4
GSM916742	not specified	Dukes C/D	GSM916740	5321.9	74.1	3552.4	29.1	2895.5	455.2	694	694	695.9	17592.3	5208	212.2	258.3	52.9	81.4	382.6	150.1	64.7
GSM916742	not specified	Dukes C/D	GSM916739	1145.8	3.9	1215.1	50.4	991.2	169.7	82.7	82.7	264.1	24498	9931.5	343.9	296.4	129.4	178.7	185.1	138.6	7.2
GSM916742	not specified	Dukes C/D	GSM916738	10683.6	26.8	7808.3	62.7	6378.5	1122.1	3977.5	3977.5	809.3	29057	21999.1	431.2	3741.6	662.2	694.1	2273.1	428.3	114.3
GSM916742	not specified	Dukes C/D	GSM916737	2391.9	48.9	1294.8	39.3	1848	595.6	392.2	392.2	641.7	13999.9	6624.7	780.5	3079.4	956.9	1517.5	256.1	31.3	20.4
GSM916742	not specified	Dukes C/D	GSM916736	6888.2	159.2	4260.1	26.4	5706.7	517.8	906.4	906.4	1328.6	17548.7	10038.9	333.6	2227.6	2030.8	2453.2	1000.6	648.1	216.6
GSM916742	not specified	Dukes C/D	GSM916735	289.7	1.3	192.1	39.7	104.5	131.8	57.3	57.3	19.6	128.3	8.4	148.7	423	39.6	47.1	650.5	2732.4	1.9
GSM916742	not specified	Dukes C/D	GSM916734	12593	175.5	13245	24.3	11737.1	400.8	3665.8	3665.8	1737	29798.8	27843.4	359.5	1288	399.3	409	562.5	172.8	56.3
GSM916742	not specified	Dukes C/D	GSM916733	12876.3	159.9	7426.6	57.3	5802.5	338.7	4401.8	4401.8	265.4	19577.6	14228.7	1619.3	1794.5	69.6	185.8	868.2	389.9	290.6
GSM916742	not specified	Dukes C/D	GSM916732	5541.2	81.8	2384.6	38.6	2526.6	432.6	1237.7	1237.7	1480.7	9240.8	789.3	250.7	377.4	87.3	57.1	1670.9	262.6	125.7
GSM916742	not specified	Dukes C/D	GSM916731	6418.3	76.9	3492.5	16.2	3896.6	378.9	3109.4	3109.4	99.7	19185.8	8016.3	1103.7	2041.9	770.1	2029.8	413	138.6	228.3
GSM916742	not specified	Dukes C/D	GSM916730	8041.9	191.5	6897.4	30.9	5638.4	345.1	2012.6	2012.6	1803.8	21105.8	15985.3	1072.9	1730.2	158.1	510.9	213.5	88.7	277.3
GSM916729	colorectal adenocarcinoma	Dukes A/B	GSM916729	4113.9	116.7	3585.4	25.9	5411.2	312.1	235.2	235.2	101.1	8465.1	4120.5	228.6	392.6	45.9	126.4	223	22.6	71.9
GSM916729	colorectal adenocarcinoma	Dukes A/B	GSM916728	5151.2	64	2634	36.7	3540	553.9	111	111	2996.7	10870.4	4538.6	496.6	656.2	178.1	249	722.2	94.9	112.6
GSM916729	colorectal adenocarcinoma	Dukes A/B	GSM916727	7816.1	137.9	7538	42.1	5644.7	451.8	1955.1	1955.1	58.2	16992.6	7445.8	1658	1444.8	221.8	337.9	374.9	495	884.2
GSM916729	colorectal adenocarcinoma	Dukes A/B	GSM916726	1149.5	20.3	560.1	4.8	974.9	212.3	153.1	153.1	15.6	4482.1	2059.6	464.8	496.5	215.5	355.2	575	153.1	22.4
GSM916729	colorectal adenocarcinoma	Dukes A/B	GSM916725	1303.4	7.5	772.7	31.7	707.1	363.2	258.8	258.8	533.1	7360	2419.5	457.2	420.8	367.4	513.7	241.5	429.9	2.2
GSM916729	colorectal adenocarcinoma	Dukes A/B	GSM916724	202.3	2.4	278.2	41.4	212.4	261.6	37.8	37.8	4.8	79.2	11.5	316.4	360.4	33.4	46.3	923.6	3491.1	542.2
GSM916729	colorectal adenocarcinoma	Dukes A/B	GSM916723	14746.9	208.2	12900.3	53.8	12209.1	107	2182.9	2182.9	284	31919.3	31774.9	1002.5	1106	145.2	228.9	489	198.7	74.9
GSM916729	colorectal adenocarcinoma	Dukes A/B	GSM916722	4959.5	76.5	3109.2	7.2	3025.9	616.8	1375	1375	1356.6	3384.3	1462	5477.7	4861.9	1909	2385.4	1546.1	389.1	685.6
GSM916729	colorectal adenocarcinoma	Dukes A/B	GSM916721	3855.1	291.5	4491.1	27	2900.4	470.1	278.7	278.7	737.2	11284.2	4040.1	181	278.4	59	79.1	152.6	169.1	51.4
GSM916729	colorectal adenocarcinoma	Dukes A/B	GSM916720	1305.7	94.9	2091.5	24.4	1446.1	191	90.2	90.2	142.8	510.7	146.2	319.5	296.3	40.4	37.7	479.7	684.5	267.7
GSM916729	colorectal adenocarcinoma	Dukes A/B	GSM916719	7184.4	85	5709.5	9.3	4422.7	205.8	1607.2	1607.2	57.2	4702.3	1874.3	1034.4	1566.2	468	764.3	887.8	252	379.9
GSM916729	colorectal adenocarcinoma	Dukes A/B	GSM916718	1662.4	47.2	1703.1	16.1	2232.3	315.3	158.8	158.8	38.3	443.6	239	284.2	511.3	88.6	253.5	288.3	611.8	31.1
GSM916729	colorectal adenocarcinoma	Dukes A/B	GSM916717	2257.6	32.7	2214.8	78.6	1776.8	607.8	157.5	157.5	109.3	527.5	158.4	294.9	173.5	56.4	79	542.4	551	21.6
GSM916729	colorectal adenocarcinoma	Dukes A/B	GSM916716	1524.9	7.9	1405.7	49.4	1694.2	417	147.5	147.5	2.5	987.9	250.7	131.5	208.6	206.7	181	273	260.9	23.3
GSM916715	Adenoma	low-grade dysplasia	GSM916715	1032	4.1	1314.3	64.8	1228.5	147.8	187	187	41	381	118.4	217.8	230.7	117.2	142.3	230.7	300.9	57.8
GSM916715	Adenoma	low-grade dysplasia	GSM916714	320.6	4.4	423.5	37.3	392.2	583.7	18.9	18.9	4.7	359.9	109.8	238.8	344.9	108.8	183.4	301.6	310.3	21.9
GSM916715	Adenoma	low-grade dysplasia	GSM916713	182.6	36.1	121.5	30.9	129.3	118.5	65	65	60.4	37.7	30.5	220.6	371.2	27.6	83.8	751.8	3256.8	1132.3
GSM916715	Adenoma	low-grade dysplasia	GSM916712	1002.9	4.9	963.1	34	1022.8	420.5	46	46	30.4	360.7	38.5	740.7	1007.1	797.6	839.5	207.1	152	19.5
GSM916715	Adenoma	low-grade dysplasia	GSM916711	3122.5	35.6	1695.5	12.3	2792.9	975.8	332.5	332.5	51.9	665.8	255	243.8	231.6	87.1	168.6	357.9	839.1	55.7
GSM916715	Adenoma	low-grade dysplasia	GSM916710	1784.2	92	1619.9	46.3	2339.9	320.8	63.3	63.3	89.8	566.9	84.6	194.2	304.9	402.6	526.6	357.4	768	1768.2
GSM916715	Adenoma	low-grade dysplasia	GSM916709	5731.8	126.9	4324.1	48.4	5779.9	833.5	92.6	92.6	102.4	3044.5	910.7	345.7	570.3	120.5	342.2	706.4	308.2	14.1
GSM916715	Adenoma	low-grade dysplasia	GSM916708	10773.8	358	14178.4	55.4	11797.2	995.4	367.4	367.4	352	6440.4	1967.2	266.3	827.7	387.8	470.4	339.1	154.3	98.7
GSM916715	Adenoma	low-grade dysplasia	GSM916707	467.5	5.8	517.5	11.3	621.8	420.2	7.1	7.1	36.6	403.8	159.8	96.1	205.5	127.9	160.4	91.4	125.7	3.9
GSM916715	Adenoma	low-grade dysplasia	GSM916706	786.1	6.2	585.8	52	548.6	353.8	280.2	280.2	4.2	281.2	111.9	317.3	509.3	83.2	79.5	700.7	1222	696.3
GSM916715	Adenoma	low-grade dysplasia	GSM916705	1419	37.2	1422.3	71.1	1587.1	373.7	170.7	170.7	67.6	778.9	235.8	155.3	200.3	112.5	160.1	171.1	692.7	13.1
GSM916715	Adenoma	low-grade dysplasia	GSM916704	7209.8	61.4	5476.8	15.7	5298	846.6	1061.6	1061.6	2152.2	16036.6	3126.3	77.7	281.7	41.7	48.2	1361.2	801.2	703.5
GSM916715	Adenoma	low-grade dysplasia	GSM916703	362.3	16.6	150.5	31.5	302.1	388.8	62.5	62.5	15.5	54.4	25.9	144.1	198.1	132.6	143.3	195.2	471.1	33
GSM916715	Adenoma	low-grade dysplasia	GSM916702	749.8	3.3	572.1	58.9	355.3	183.1	182.7	182.7	3.3	259.5	101	1518.3	2380.3	398.2	568.8	728.8	2868.9	8283.8
GSM916715	Adenoma	low-grade dysplasia	GSM916701	1461.6	5.7	766.7	29.1	1680.7	653	27.1	27.1	64.1	160.6	46.5	146.7	312.8	449.4	544	256.1	749.6	11.2
GSM916715	Adenoma	low-grade dysplasia	GSM916700	3210.3	29.8	2108.8	59.5	3061.3	526.6	535.9	535.9	144.3	9069.6	2953.6	730.4	1890.3	266.7	376	466.1	1090	358.5
GSM916699	Adenoma	high-grade dysplasia	GSM916699	482.3	20.3	325.9	18.4	186.4	200.9	462.2	462.2	5.2	231.7	78.7	938.8	941.4	94.8	120	555.7	1944.3	984.1
GSM916699	Adenoma	high-grade dysplasia	GSM916698	816.3	4.7	696.4	29.2	1218.5	917.7	23.5	23.5	2.9	464.5	111.5	98.6	150.6	57.7	107.2	115.2	128.7	12.6
GSM916699	Adenoma	high-grade dysplasia	GSM916697	3004	73.5	3268.6	42.6	2439	976.5	256.5	256.5	45.6	1902	529.8	320.8	306.9	310.8	462.8	386.7	724.2	76
GSM916699	Adenoma	high-grade dysplasia	GSM916696	4063.2	14.3	4153.8	53.5	3939.1	803.4	223.4	223.4	101.7	5798.4	1467.3	155.4	458	94.8	116.1	383.4	305.7	163.6
GSM916699	Adenoma	high-grade dysplasia	GSM916695	887.8	7	521.3	32.1	850.6	388.9	51.3	51.3	33.9	196	24.5	289.6	655.2	354.5	390.1	237.8	205.3	6.2
GSM916699	Adenoma	high-grade dysplasia	GSM916694	1213	57.5	1581	12.6	1116.2	138.1	52.7	52.7	46.7	2225.6	736.5	438.1	496.6	72.7	97.7	274.9	346.9	100.6
GSM916699	Adenoma	high-grade dysplasia	GSM916693	441.6	3.3	466.1	4.5	603.2	205.6	51.2	51.2	28.8	168.2	44	82.8	56.8	45.4	70.5	231.9	254	15.2
GSM916699	Adenoma	high-grade dysplasia	GSM916692	7502.8	99.5	5260	68.2	4968.9	359.7	2556	2556	100.4	15660.3	9183.5	3309.2	4486.2	670.8	1191.8	1308.7	1364.5	123.4
GSM916699	Adenoma	high-grade dysplasia	GSM916691	247	30.1	236	33.4	237.1	248.8	155	155	14.3	361.1	22.4	457.9	633.5	46.9	57.9	748.5	3587.9	583.8
GSM916699	Adenoma	high-grade dysplasia	GSM916690	1905.6	137.4	3480.9	32.7	3064.3	1558.6	105.9	105.9	66.1	1337.2	795.1	99.3	110.6	98.8	117.3	312.9	287.6	1.7
GSM916699	Adenoma	high-grade dysplasia	GSM916689	646.1	68.1	728.8	28.1	788	635.6	72.8	72.8	87.8	158.2	88.1	257.4	483	140.5	259.6	328.3	268.3	69.6
GSM916699	Adenoma	high-grade dysplasia	GSM916688	3218.3	29.2	1553.6	44.7	2491.4	424.2	187.6	187.6	54.3	475.2	13.1	453.4	524.1	121	119.6	238.2	581.9	174.7
GSM916699	Adenoma	high-grade dysplasia	GSM916687	2539.9	79.2	1478.1	51	1821.4	423.4	108	108	53.9	950.6	80.8	143.1	310.1	346.1	250.4	307.7	429.4	293

## Sheet: Log2 converted
Sample	DISEASE STATE	STAGE	Samples	CXCL1_204470_at	CXCL2_1569203_at	CXCL2_209774_x_at	CXCL2_230101_at	CXCL3_207850_at	CXCL4_206390_x_at	CXCL5_206336_at	CXCL6_206336_at	CXCL7_214146_s_at	CXCL8_202859_x_at	CXCL8_211506_s_at	CXCL9_203915_at	CXCL10_204533_at	CXCL11_210163_at	CXCL11_211122_s_at	CXCL12_203666_at	CXCL12_209687_at	CXCL13_205242_at
GSM916780	Normal colonic mucosa	not specified	GSM916780	9.1316	2.03562	8.58609	4.89724	7.49985	7.32912	7.42459	7.42459	2.1375	6.47249	3.76553	9.0588	10.0731	5.56986	6.30378	9.55785	11.9129	9.25456
GSM916780	Normal colonic mucosa	not specified	GSM916779	8.80961	0.263034	7.52513	5.2555	7.03672	6.94486	5.98185	5.98185	5.85798	4.89239	4.39232	7.57213	8.72417	4.35755	5.11686	9.06447	11.2286	8.44087
GSM916780	Normal colonic mucosa	not specified	GSM916778	8.78986	0.765535	7.76818	4.67807	7.56605	7.33092	5.12516	5.12516	2.72247	4.72792	3.63227	8.53838	8.732	4.8125	5.32193	9.50839	11.3623	10.2787
GSM916780	Normal colonic mucosa	not specified	GSM916777	7.78333	1.58496	7.47978	4.09592	6.67807	7.76553	6.05745	6.05745	5.6865	7.66391	2.23266	8.36501	8.55919	5.06609	5.37156	8.87344	11.6103	8.65571
GSM916780	Normal colonic mucosa	not specified	GSM916776	7.35843	5.00899	7.853	5.74147	7.11478	8.02514	6.06824	6.06824	2.8679	6.25361	3.15381	8.5691	8.14924	5.74685	4.70598	9.76686	11.3417	9.72894
GSM916780	Normal colonic mucosa	not specified	GSM916775	7.92125	2.16993	7.43713	5.53916	7.60807	7.26209	5.78398	5.78398	5.16591	7.26959	2	8.99746	8.75656	6.10014	6.84298	10.1026	11.8647	3.51096
GSM916780	Normal colonic mucosa	not specified	GSM916774	8.13597	4.52356	7.2724	5.42626	5.42962	7.69209	5.27798	5.27798	2.23266	4.81762	1.926	8.03012	9.29508	5.46271	5.53916	9.43442	11.629	9.78316
GSM916780	Normal colonic mucosa	not specified	GSM916773	7.60437	1.26303	7.19967	5.31832	7.05311	7.40429	5.37504	5.37504	4.64386	9.18809	7.47735	8.0493	9.14593	6.14771	6.43463	8.853	11.1248	9.69401
GSM916780	Normal colonic mucosa	not specified	GSM916772	9.02625	3.12102	7.38629	5.0268	7.01123	7.4271	6.32373	6.32373	2.1375	8.12567	6.92481	8.68755	8.9387	5.90207	4.88753	9.15886	11.3583	9.99266
GSM916780	Normal colonic mucosa	not specified	GSM916771	8.22062	1.20163	8.47857	5.42291	7.60881	6.99209	5.6893	5.6893	3.53605	6.66107	5.88264	9.71132	11.7189	8.29278	8.59656	9.19131	11.3801	6.32553
GSM916780	Normal colonic mucosa	not specified	GSM916770	8.24888	2.37851	7.31741	4.80735	6.19574	7.10014	6.22304	6.22304	4.77083	6.00225	4.72792	8.6872	9.73775	5.32912	5.85549	9.76437	11.7941	12.0466
GSM916780	Normal colonic mucosa	not specified	GSM916769	7.91827	2.72247	7.53528	5.90448	7.04767	7.0542	5.94486	5.94486	3.64386	6.78921	2.8679	9.0493	9.33874	6.09803	6.50303	9.95478	11.8907	11.9077
GSM916780	Normal colonic mucosa	not specified	GSM916768	8.01402	2.1375	8.40386	4.66107	8.29737	7.27984	5.21723	5.21723	2.07039	5.83542	4	13.9787	11.6744	7.75288	9.80558	9.6171	11.7097	12.1219
GSM916780	Normal colonic mucosa	not specified	GSM916767	6.63081	5.78398	6.85922	2.74416	6.0268	7.55689	5.2211	5.2211	2.90689	5.93782	4.1127	7.46352	6.1375	5.1334	3.89724	9.13597	10.7656	7.51175
GSM916780	Normal colonic mucosa	not specified	GSM916766	7.71768	2.10434	8.14517	5.57289	7.08108	7.43296	5.75489	5.75489	2.65535	8.70598	6.42291	7.85425	7.96694	5.38888	4.91648	9.40642	11.4445	4.87774
GSM916780	Normal colonic mucosa	not specified	GSM916765	7.69	5.79181	7.19673	6.31832	7.11374	7.59842	5.50462	5.50462	5.19771	6.75087	2	8.01235	7.98128	4.88753	2.23266	8.79279	11.2141	4.6893
GSM916780	Normal colonic mucosa	not specified	GSM916764	7.66605	2.03562	7.97154	5.853	7.71493	7.10852	4.82782	4.82782	2.51096	2.56071	2.10434	9.5691	9.8133	6.56986	6.65105	9.45902	11.5102	9.87021
GSM916780	Normal colonic mucosa	not specified	GSM916763	8.46842	1	7.96405	4.848	7.55766	7.48784	5.84298	5.84298	2.07039	5.88509	3.6893	10.381	10.7521	7.98128	8.30287	9.18686	11.6804	10.2838
GSM916780	Normal colonic mucosa	not specified	GSM916762	9.17642	4.61471	9.79035	5.0268	9.30241	7.30743	5.37851	5.37851	3.97269	7.81442	6.19967	11.2175	12.1318	7.53138	8.75422	9.53605	11.4241	11.7155
GSM916780	Normal colonic mucosa	not specified	GSM916761	7.85922	2.20163	7.94427	5.45943	6.90207	7.6532	4.64386	4.64386	1.88753	6.39232	2.98185	7.91289	7.69836	4.15381	5.06178	9.4672	11.8098	5.94251
GSM916780	Normal colonic mucosa	not specified	GSM916760	7.93251	0	8.78627	5.15785	7.99379	7.6125	5.72792	5.72792	2.23266	6.12309	0.678072	7.65033	7.28077	1.20163	4.1127	9.61949	11.3332	9.5795
GSM916780	Normal colonic mucosa	not specified	GSM916759	7.31107	1.07039	8.03727	4.67807	6.75221	7.46761	3.60881	3.60881	2.3505	4.87283	2.67807	8.67349	8.2031	5.69209	5.69209	8.0433	10.0363	9.92496
GSM916780	Normal colonic mucosa	not specified	GSM916758	8.78594	2.51096	8.98954	5.26679	8.25361	7.70113	6.32733	6.32733	3.72247	6.87283	3.75489	7.30834	8.48784	5.0917	5.08746	8.00675	9.51865	6.43463
GSM916780	Normal colonic mucosa	not specified	GSM916757	8.2503	2.07039	8.48985	4.59096	7.18587	6.96578	5.29278	5.29278	4.08746	6.62352	2.37851	6.75489	6.50938	4.34341	3.79701	8.02348	10.3929	3.73335
GSM916780	Normal colonic mucosa	not specified	GSM916756	7.66463	2.45943	7.4814	3.21723	6.7879	6.63807	6.04876	6.04876	3.3505	5.55766	1.20163	7.48059	7.70252	5.53916	4.93074	10.0565	12.1721	9.56643
GSM916780	Normal colonic mucosa	not specified	GSM916755	7.82146	2.26303	8.48059	4.14568	7.23649	7.20261	5.15381	5.15381	2.23266	5.14975	1.80735	9.96159	9.60585	7.91289	8.26725	9.88966	10.9248	3.48543
GSM916780	Normal colonic mucosa	not specified	GSM916754	8.55995	1.07039	8.00675	3.15381	7.28355	7.27612	5.69209	5.69209	2.3505	7.0433	3.45943	8.45533	9.64944	6.62205	6.61618	9.42773	11.7532	11.3453
GSM916780	Normal colonic mucosa	not specified	GSM916753	8.55651	2.23266	7.17792	4.7761	6.2817	5.73335	9.25385	9.25385	4.40599	5.22497	4.67243	7.98128	8.12516	4.8679	4.98641	8.70977	11.12	1.48543
GSM916780	Normal colonic mucosa	not specified	GSM916752	6.83415	0.378512	7.58796	5.1127	7.48301	6.90448	5.0268	5.0268	1.20163	4.96809	3.16993	7.43879	7.56377	4.69488	4.53605	9.7096	11.1292	5.07895
GSM916780	Normal colonic mucosa	not specified	GSM916751	8.4132	1.48543	7.72247	5.36807	7.26209	5.33628	7.23074	7.23074	3.43296	7.8716	5.20945	8.072	9.33918	5.68089	6.14568	8.71733	10.2999	9.36785
GSM916780	Normal colonic mucosa	not specified	GSM916750	9.09487	1.63227	8.51531	5.55152	8.04275	7.00562	8.33851	8.33851	4.74953	7.17493	4.64962	9.89482	10.4853	7.00675	7.19279	9.35601	11.3566	10.4977
GSM916780	Normal colonic mucosa	not specified	GSM916749	8.7252	5.07468	9.24151	6.43962	7.6703	7.80864	7.59619	7.59619	6.77742	7.93958	5.27426	7.89845	7.65033	5.54844	0.137504	9.98071	12.2475	12.6851
GSM916780	Normal colonic mucosa	not specified	GSM916748	13.9805	7.35491	13.1738	5.79181	13.0206	9.23026	11.8701	11.8701	8.69662	14.4332	13.224	11.6286	11.8329	10.3974	10.6256	9.38866	8.03287	9.114
GSM916780	Normal colonic mucosa	not specified	GSM916747	12.6794	6.59842	12.3648	3.53605	12.5427	8.03067	10.1977	10.1977	7.05311	12.813	11.3622	11.5969	11.7607	9.73217	10.0847	9.84392	8.09751	9.43609
GSM916780	Normal colonic mucosa	not specified	GSM916746	11.8482	5.68089	10.544	4.83794	10.6327	10.7639	10.2144	10.2144	6.65535	10.8248	8.3443	9.73674	9.14746	8.3394	8.76984	9.17318	9.66906	10.2279
GSM916780	Normal colonic mucosa	not specified	GSM916745	12.6274	7.71905	12.9618	5.4363	12.5771	10.2969	7.45943	7.45943	11.5108	12.8394	11.098	7.40259	8.62388	7.38543	7.76421	8.78823	8.27333	8.71115
GSM916780	Normal colonic mucosa	not specified	GSM916744	12.0598	7.17592	11.4933	4.18587	11.2524	6.89845	10.5091	10.5091	4.9542	12.5412	10.7864	11.3683	11.8536	9.51392	10.2372	9.86093	8.53916	6.82528
GSM916780	Normal colonic mucosa	not specified	GSM916743	13.1914	7.58646	12.6758	4.49825	12.6789	8.49105	8.28956	8.28956	9.79961	13.62	12.3545	8.42249	9.38694	7.18884	7.42122	9.88783	7.39232	6.3505
GSM916742	not specified	Dukes C/D	GSM916742	14.7279	9.48623	14.4609	6.05745	13.7773	7.49025	12.9434	12.9434	12.201	15.4044	15.4371	8.09223	9.95085	7.78921	8.19525	9.91722	8.2503	8.59059
GSM916742	not specified	Dukes C/D	GSM916741	12.968	7.05745	12.9093	5.1375	11.1365	5.47249	5.42291	5.42291	6.3345	15.3533	15.2683	7.08852	8.6014	5.15785	7.49426	8.61618	9.58365	5.22497
GSM916742	not specified	Dukes C/D	GSM916740	12.3777	6.2114	11.7946	4.86295	11.4996	8.83036	9.43879	9.43879	9.44274	14.1027	12.3465	7.72928	8.0129	5.7252	6.34696	8.57969	7.22978	6.01569
GSM916742	not specified	Dukes C/D	GSM916739	10.1621	1.96347	10.2469	5.65535	9.95303	7.40684	6.36982	6.36982	8.04494	14.5804	13.2778	8.42585	8.2114	7.01569	7.4814	7.53216	7.11478	2.848
GSM916742	not specified	Dukes C/D	GSM916738	13.3831	4.74416	12.9308	5.97039	12.639	10.132	11.9576	11.9576	9.66053	14.8266	14.4252	8.75221	11.8694	9.37112	9.439	11.1504	8.74248	6.83668
GSM916742	not specified	Dukes C/D	GSM916737	11.2239	5.61176	10.3385	5.29646	10.8517	9.2182	8.61545	8.61545	9.32576	13.7731	12.6936	9.60825	11.5884	9.90222	10.5675	8.00056	4.96809	4.3505
GSM916742	not specified	Dukes C/D	GSM916736	12.7499	7.3147	12.0567	4.72247	12.4784	9.01625	9.824	9.824	10.3757	14.0991	13.2933	8.38198	11.1213	10.9878	11.2604	9.96665	9.34007	7.75889
GSM916742	not specified	Dukes C/D	GSM916735	8.17842	0.378512	7.58571	5.31107	6.70736	7.04221	5.84046	5.84046	4.29278	7.00338	3.07039	7.21626	8.72451	5.30743	5.55766	9.34541	11.416	0.925999
GSM916742	not specified	Dukes C/D	GSM916734	13.6203	7.45533	13.6932	4.60288	13.5188	8.64674	11.8399	11.8399	10.7624	14.863	14.765	8.48985	10.3309	8.64133	8.67596	9.13571	7.43296	5.81506
GSM916742	not specified	Dukes C/D	GSM916733	13.6524	7.32103	12.8585	5.84046	12.5025	8.40386	12.1039	12.1039	8.05202	14.2569	13.7965	10.6612	10.8094	6.12102	7.53761	9.76188	8.60696	8.18289
GSM916742	not specified	Dukes C/D	GSM916732	12.436	6.35403	11.2195	5.27053	11.303	8.75689	10.2734	10.2734	10.5321	13.1738	9.62443	7.96982	8.55995	6.44791	5.83542	10.7064	8.03672	6.97384
GSM916742	not specified	Dukes C/D	GSM916731	12.648	6.26491	11.77	4.01792	11.928	8.56567	11.6024	11.6024	6.63952	14.2278	12.9687	10.1081	10.9957	9.5889	10.9871	8.69	7.11478	7.83479
GSM916742	not specified	Dukes C/D	GSM916730	12.9733	7.5812	12.7518	4.94953	12.4611	8.43087	10.9748	10.9748	10.8168	14.3654	13.9645	10.0673	10.7567	7.30469	8.9969	7.73809	6.47086	8.1153
GSM916729	colorectal adenocarcinoma	Dukes A/B	GSM916729	12.0063	6.86666	11.8079	4.69488	12.4017	8.28586	7.87774	7.87774	6.65964	13.0473	12.0086	7.83668	8.61692	5.52042	6.98185	7.8009	4.49825	6.16792
GSM916729	colorectal adenocarcinoma	Dukes A/B	GSM916728	12.3307	6	11.363	5.19771	11.7895	9.11348	6.79442	6.79442	11.5492	13.4081	12.148	8.95594	9.35799	7.47654	7.96	9.49625	6.56834	6.81506
GSM916729	colorectal adenocarcinoma	Dukes A/B	GSM916727	12.9322	7.10748	12.88	5.39575	12.4627	8.81954	10.933	10.933	5.86295	14.0526	12.8622	10.6952	10.4967	7.79312	8.40045	8.55036	8.95128	9.78823
GSM916729	colorectal adenocarcinoma	Dukes A/B	GSM916726	10.1668	4.34341	9.12954	2.26303	9.92911	7.72996	7.25833	7.25833	3.96347	12.13	11.0081	8.86047	8.95565	7.75154	8.47249	9.16742	7.25833	4.48543
GSM916729	colorectal adenocarcinoma	Dukes A/B	GSM916725	10.3481	2.90689	9.59376	4.98641	9.46577	8.50462	8.01569	8.01569	9.05826	12.8455	11.2405	8.83668	8.71699	8.52121	9.00478	7.91588	8.74786	1.1375
GSM916729	colorectal adenocarcinoma	Dukes A/B	GSM916724	7.66035	1.26303	8.11998	5.37156	7.73064	8.03122	5.24031	5.24031	2.26303	6.30743	3.52356	8.30561	8.49346	5.06178	5.53294	9.85112	11.7695	9.08268
GSM916729	colorectal adenocarcinoma	Dukes A/B	GSM916723	13.8481	7.70183	13.6551	5.74953	13.5757	6.74147	11.092	11.092	8.14975	14.9621	14.9556	9.96939	10.1111	7.1819	7.83857	8.93369	7.63445	6.22689
GSM916729	colorectal adenocarcinoma	Dukes A/B	GSM916722	12.276	6.25739	11.6023	2.848	11.5631	9.26866	10.4252	10.4252	10.4058	11.7246	10.5137	12.4194	12.2473	10.8986	11.22	10.5944	8.604	9.42122
GSM916729	colorectal adenocarcinoma	Dukes A/B	GSM916721	11.9126	8.18735	12.1329	4.75489	11.502	8.87682	8.12257	8.12257	9.52591	13.462	11.9802	7.49985	8.12102	5.88264	6.30561	7.25361	7.40173	5.6837
GSM916729	colorectal adenocarcinoma	Dukes A/B	GSM916720	10.3506	6.56834	11.0303	4.60881	10.498	7.57743	6.49506	6.49506	7.15785	8.99633	7.1918	8.31967	8.21091	5.33628	5.23649	8.90599	9.41891	8.06447
GSM916729	colorectal adenocarcinoma	Dukes A/B	GSM916719	12.8107	6.40939	12.4791	3.21723	12.1107	7.6851	10.6503	10.6503	5.83794	12.1992	10.8721	10.0146	10.6131	8.87036	9.578	9.79409	7.97728	8.56948
GSM916729	colorectal adenocarcinoma	Dukes A/B	GSM916718	10.6991	5.56071	10.7339	4.00899	11.1243	8.30058	7.31107	7.31107	5.25927	8.79312	7.90087	8.15076	8.99803	6.46923	7.98584	8.17143	9.25692	4.95884
GSM916729	colorectal adenocarcinoma	Dukes A/B	GSM916717	11.1406	5.03122	11.113	6.29646	10.7951	9.24745	7.29921	7.29921	6.77215	9.04303	7.30743	8.20408	7.43879	5.81762	6.30378	9.08321	9.10591	4.43296
GSM916729	colorectal adenocarcinoma	Dukes A/B	GSM916716	10.5745	2.98185	10.4571	5.62644	10.7264	8.7039	7.20457	7.20457	1.32193	9.94822	7.96982	7.03892	7.7046	7.69139	7.49985	8.09276	8.02735	4.54226
GSM916715	Adenoma	low-grade dysplasia	GSM916715	10.0112	2.03562	10.3601	6.01792	10.2627	7.2075	7.54689	7.54689	5.35755	8.57365	6.88753	7.76686	7.84987	6.87283	7.15279	7.84987	8.23314	5.853
GSM916715	Adenoma	low-grade dysplasia	GSM916714	8.32463	2.1375	8.72622	5.2211	8.61545	9.18908	4.24031	4.24031	2.23266	8.49145	6.77873	7.89966	8.43003	6.76553	7.51885	8.23649	8.27752	4.45286
GSM916715	Adenoma	low-grade dysplasia	GSM916713	7.51254	5.17393	6.92481	4.94953	7.01458	6.88874	6.02237	6.02237	5.91648	5.23649	4.93074	7.78529	8.53605	4.7866	6.38888	9.55421	11.6692	10.145
GSM916715	Adenoma	low-grade dysplasia	GSM916712	9.96996	2.29278	9.91154	5.08746	9.99831	8.71596	5.52356	5.52356	4.926	8.49466	5.26679	9.53275	9.97599	9.63952	9.71339	7.69418	7.24793	4.2854
GSM916715	Adenoma	low-grade dysplasia	GSM916711	11.6085	5.15381	10.7275	3.62059	11.4475	9.93044	8.37721	8.37721	5.69766	9.37895	7.99435	7.92955	7.85549	6.4446	7.39746	8.48341	9.7127	5.79961
GSM916715	Adenoma	low-grade dysplasia	GSM916710	10.8011	6.52356	10.6617	5.53294	11.1922	8.32553	5.98413	5.98413	6.48864	9.14695	6.40259	7.6014	8.25219	8.6532	9.04056	8.4814	9.58496	10.7881
GSM916715	Adenoma	low-grade dysplasia	GSM916709	12.4848	6.98755	12.0782	5.59694	12.4968	9.70304	6.53294	6.53294	6.67807	11.572	9.83083	8.43338	9.15558	6.91289	8.4187	9.46434	8.26772	3.81762
GSM916715	Adenoma	low-grade dysplasia	GSM916708	13.3952	8.48382	13.7914	5.79181	13.5262	9.95913	8.52121	8.52121	8.45943	12.6529	10.9419	8.05691	9.69296	8.59917	8.87774	8.40557	7.26959	6.62498
GSM916715	Adenoma	low-grade dysplasia	GSM916707	8.86882	2.53605	9.01542	3.49825	9.28031	8.71493	2.82782	2.82782	5.19377	8.6575	7.32012	6.58646	7.68299	6.99887	7.32553	6.51412	6.97384	1.96347
GSM916715	Adenoma	low-grade dysplasia	GSM916706	9.61857	2.63227	9.19426	5.70044	9.09961	8.46679	8.13031	8.13031	2.07039	8.13545	6.80607	8.3097	8.99237	6.37851	6.31288	9.45265	10.255	9.44357
GSM916715	Adenoma	low-grade dysplasia	GSM916705	10.4707	5.21723	10.474	6.15178	10.6322	8.54574	7.41532	7.41532	6.07895	9.60529	7.88142	7.27891	7.64602	6.81378	7.32283	7.4187	9.43609	3.71149
GSM916715	Adenoma	low-grade dysplasia	GSM916704	12.8157	5.94017	12.4191	3.97269	12.3712	9.72554	10.052	10.052	11.0716	13.9691	11.6102	6.27984	8.13802	5.38198	5.59096	10.4107	9.64602	9.45841
GSM916715	Adenoma	low-grade dysplasia	GSM916703	8.50104	4.05311	7.23362	4.97728	8.23888	8.60288	5.96578	5.96578	3.9542	5.76553	4.69488	7.17093	7.63009	7.05094	7.16289	7.60881	8.87989	5.04439
GSM916715	Adenoma	low-grade dysplasia	GSM916702	9.55036	1.72247	9.16012	5.8802	8.47289	7.51649	7.51333	7.51333	1.72247	8.01959	6.65821	10.5682	11.2169	8.63735	9.15178	9.50938	11.4863	13.0161
GSM916715	Adenoma	low-grade dysplasia	GSM916701	10.5133	2.51096	9.58252	4.86295	10.7148	9.35094	4.76022	4.76022	6.00225	7.32733	5.53916	7.19673	8.2891	8.81186	9.08746	8.00056	9.54998	3.48543
GSM916715	Adenoma	low-grade dysplasia	GSM916700	11.6485	4.89724	11.0422	5.89482	11.5799	9.04056	9.06582	9.06582	7.17293	13.1468	11.5283	9.51254	10.8844	8.05907	8.55459	8.8645	10.0901	8.48583
GSM916699	Adenoma	high-grade dysplasia	GSM916699	8.91379	4.34341	8.34829	4.20163	7.54226	7.65033	8.85237	8.85237	2.37851	7.85611	6.29829	9.87467	9.87866	6.56682	6.90689	9.11816	10.925	9.94266
GSM916699	Adenoma	high-grade dysplasia	GSM916698	9.67296	2.23266	9.44377	4.8679	10.2509	9.84188	4.55459	4.55459	1.53605	8.85953	6.8009	6.62352	7.23458	5.8505	6.74416	6.848	7.00787	3.65535
GSM916699	Adenoma	high-grade dysplasia	GSM916697	11.5527	6.19967	11.6745	5.41278	11.2521	9.93148	8.00282	8.00282	5.51096	10.8933	9.0493	8.32553	8.26162	8.27984	8.85425	8.59507	9.50024	6.24793
GSM916699	Adenoma	high-grade dysplasia	GSM916696	11.9884	3.83794	12.0202	5.74147	11.9437	9.64997	7.80349	7.80349	6.66818	12.5014	10.5189	7.27984	8.8392	6.56682	6.85922	8.58271	8.25597	7.35403
GSM916699	Adenoma	high-grade dysplasia	GSM916695	9.79409	2.80735	9.02597	5.0045	9.73234	8.60326	5.68089	5.68089	5.08321	7.61471	4.61471	8.17792	9.35579	8.46964	8.6077	7.8936	7.68159	2.63227
GSM916699	Adenoma	high-grade dysplasia	GSM916694	10.2444	5.84549	10.6266	3.65535	10.1244	7.10957	5.71973	5.71973	5.54535	11.12	9.52454	8.77512	8.95594	6.18388	6.61029	8.10276	8.43838	6.65249
GSM916699	Adenoma	high-grade dysplasia	GSM916693	8.7866	1.72247	8.8645	2.16993	9.23649	7.6837	5.67807	5.67807	4.848	7.39403	5.45943	6.37156	5.82782	5.50462	6.13955	7.85736	7.98868	3.926
GSM916699	Adenoma	high-grade dysplasia	GSM916692	12.8732	6.63662	12.3608	6.0917	12.2787	8.49065	11.3197	11.3197	6.64962	13.9348	13.1648	11.6923	12.1313	9.38974	10.2189	10.3539	10.4142	6.9472
GSM916699	Adenoma	high-grade dysplasia	GSM916691	7.94837	4.91169	7.88264	5.06178	7.88935	7.95884	7.27612	7.27612	3.83794	8.49625	4.48543	8.83889	9.3072	5.55152	5.85549	9.54786	11.8089	9.18933
GSM916699	Adenoma	high-grade dysplasia	GSM916690	10.896	7.10224	11.7652	5.03122	11.5813	10.606	6.72656	6.72656	6.04658	10.385	9.63499	6.63372	6.78921	6.62644	6.87406	8.28956	8.16792	0.765535
GSM916699	Adenoma	high-grade dysplasia	GSM916689	9.33561	6.08958	9.50938	4.8125	9.62205	9.31198	6.18587	6.18587	6.45615	7.30561	6.46107	8.00787	8.91588	7.13443	8.02015	8.35887	8.0677	6.12102
GSM916699	Adenoma	high-grade dysplasia	GSM916688	11.6521	4.8679	10.6014	5.4822	11.2827	8.7286	7.55152	7.55152	5.76288	8.89239	3.71149	8.82464	9.0337	6.91886	6.90207	7.89603	9.18463	7.44874
GSM916699	Adenoma	high-grade dysplasia	GSM916687	11.3106	6.30743	10.5295	5.67243	10.8308	8.72588	6.75489	6.75489	5.75221	9.89269	6.33628	7.16088	8.27659	8.43505	7.96809	8.26538	8.74618	8.19476
				1.40807e-07	0.000274503	3.97285e-07	0.319976	4.63742e-07	0.0246861	7.33041e-06	7.33041e-06	3.53936e-08	5.27105e-10	1.14278e-09	0.636169	0.103174	0.0150131	0.00389693	0.498368	4.09944e-08	0.0094632
				3.53694	2.89949	3.26608	0.250943	3.57602	0.759453	3.27189	3.27189	4.79587	6.44738	7.77658	-0.21892	0.792145	1.45776	2.08641	-0.159428	-2.82752	-2.3204
