# Supplementary material for: Insights of Expression Profile of Chemokine Family in Inflammatory Bowel Diseases and Carcinogenesis
Source: Int J Mol Sci. 2024 Oct 9;25(19):10857. doi: 10.3390/ijms251910857 (PMC11476924; doi:10.3390/ijms251910857)
Supplement: Supplementary file 1 [file ijms-25-10857-s001.zip › GSE41258 Summary.xlsx]

## Sheet: Ligands original
Samples	0	ORGANISM PART	PATIENT ID	CXCL1_204470_at	CXCL2_209774_x_at	CXCL3_207850_at	206390_x_at	214974_x_at	206336_at	CXCL7_214146_s_at	202859_x_at	CXCL9_203915_at	CXCL10_204533_at	CXCL11_210163_at	CXCL12_209687_at	CXCL13_205242_at	CXCL14_218002_s_at	CCL1_207533_at	CCL2_216598_s_at	CCL3_205114_s_at	CCL4_204103_at	CCL5_204655_at	CCL7_208075_s_at	CCL8_214038_at	CCL11_at	CCL13_206407_s_at	CCL14_205392_s_at	CCL15_210390_s_at	CCL16_207354_at	CCL17_207900_at	CCL18_209924_at	CCL19_210072_at	CCL20_205476_at	CCL21_204606_at	CCL22_207861_at	CCL23_210548_at	CCL23_210549_s_at	CCL24_221463_at	CCL25_206988_at	CCL27_207955_at	CX3CL1_203687_at	CX3CL1_823_at	XCL1_206365_at	XCL1_206366_x_at	XCL2_214567_s_at
GSM1012304	1	Normal Colon	2184	42.3	37.6	30	30.2	21.7	16.9	20.7	12.4	64.7	166	15.3	394	110	548	9.42	133	22.3	37.9	100	10.8	165	125	68.1	112	399	26.3	23.1	21.4	432	118	156	60.1	15.1	13.2	22.8	16.9	13.5	31.8	48.3	17.1	24	8.72
GSM1012306	1	Normal Colon	2189	46.5	29.1	12.7	32.6	14.5	13.2	19.8	18.6	64	34.1	10.9	255	55.1	714	5.9	58.9	39.7	42.3	138	10	74.5	76.3	37.8	131	349	29.9	38	28.5	170	25	80.4	51.6	18.5	22.4	18.2	17.6	10.8	25	35.9	19.3	23.1	5.89
GSM1012315	1	Normal Colon	2815	40.7	30.4	34.6	34.1	9.68	14.4	16.2	21.7	48.6	47	33.5	124	125	178	9.61	39.7	26.1	29.2	87.5	9.41	40.3	50.6	28.2	81.1	345	35.3	27.1	63.9	393	60.6	137	68.1	14.1	20.8	27.7	17.1	11.4	28.9	32.9	26.9	24.9	10.8
GSM1012318	1	Normal Colon	3023	39.1	86.2	23.8	35.9	13.8	12.8	14	88.9	27.3	20.9	3.45	351	50.3	261	6.99	316	26.2	21.7	78	10	100	141	57.3	91.3	273	23.4	29.8	72.8	129	13.5	93	42.4	14.9	20.7	18.1	16.9	11.1	52.1	71.2	14.4	14.7	4.61
GSM1012327	1	Normal Colon	3519	17	48.7	11.8	27	11.3	11.2	27.3	11.3	46.8	59.9	9.67	210	15.3	318	7.23	48.8	21	32.2	98.9	13.1	154	89.2	53.2	195	337	36	44.2	18.7	72.3	27.3	61.9	55.9	17.2	11.6	19	25.6	12.4	25.8	37.6	17.5	19.3	9.04
GSM1012330	1	Normal Colon	3598	51	30.8	23.9	38.1	14.6	13.8	12.3	22.9	63.4	79.4	31.5	192	223	421	6.02	49.6	29.3	40.2	194	8.66	319	82.5	56.5	108	320	29.3	34.6	22.5	360	104	111	68.3	25.1	32.8	17.8	20.1	11.9	25.1	43.4	21.9	25.3	7.26
GSM1012333	1	Normal Colon	3637	85	407	55.2	30.9	10.7	13.4	28.5	600	32.4	45.1	6.06	457	41.2	309	8.02	1690	56.6	70.5	77	21.3	140	394	60.8	125	214	34.5	37.7	37.9	360	21.9	130	42.4	9.38	14.3	11.5	18.9	14.9	71.1	79.4	11.2	22.2	8.06
GSM1012335	1	Normal Colon	3657	27.7	19.2	15	20.4	11.9	12.2	13.8	37.6	41.8	32	3.9	339	134	219	7.69	56	20.2	26.9	102	14.6	119	84.6	53.6	126	262	28.7	31.4	37	377	17.2	193	48.8	12.7	12.4	25	22.3	11.9	44.4	62.2	18.5	17	4.48
GSM1012337	1	Normal Colon	3706	259	279	151	32.8	131	55	16.4	219	73.8	70.5	16.4	45.3	224	167	10.4	59.2	38	39.4	63.5	11.6	64.4	79.6	40.5	63.5	184	20.6	37.4	62	226	1140	50	51.5	10.3	5.41	34.1	20.3	10.5	30	36.4	18.3	28.6	12.8
GSM1012340	1	Normal Colon	3753	60.7	24.2	7.28	22.6	12.2	18.8	16.2	45.8	512	138	38.7	188	242	475	7.18	142	36.3	84.1	279	11.5	265	178	63.4	98.8	256	29.3	42.5	101	325	41.4	59.8	50.2	13.3	22.7	28.8	20.4	9.75	40.3	49.3	19.9	28.2	10.8
GSM1012342	1	Normal Colon	3777	23.7	63.4	17.3	25.1	15.5	11.4	20.6	51.8	193	409	41.6	384	9.98	106	8.76	416	27.9	41.8	76.3	11.9	65.6	276	59.6	150	93.3	29.4	20.9	41.9	54.6	0.887	84.5	53.4	15.1	12.9	15	16.8	12.3	69.9	118	19.6	22.5	8.86
GSM1012345	1	Normal Colon	3862	34.9	37.1	15.9	21.6	6.21	11	14.3	22.1	79.6	217	25.4	366	23.1	843	9.89	153	28.9	47.1	90.6	12.9	429	107	56.9	231	267	35.5	56.2	19.2	214	43.6	114	47.2	13.3	8.67	14.2	17.6	12.5	26	35.5	20	31.2	11.7
GSM1012347	1	Normal Colon	4176	22.2	47	9.64	27.1	9.41	7.66	29.8	42.7	112	150	28.2	591	7.74	65	4.7	238	33.3	49.4	128	12.3	140	266	52.3	99	47.4	22.3	33	212	169	0.815	123	38	14.2	12.4	14.9	18	13.8	74	117	14.8	29.1	10.1
GSM1012351	1	Normal Colon	4276	30.5	9.71	10.7	17.2	18.6	18.3	18.3	8.41	235	81.1	8.76	608	1360	529	8.42	112	38.1	62.1	356	13.6	45.3	65.6	27.7	139	124	36.6	32.3	261	2410	44.2	1440	89.4	19.9	34.3	12.2	171	12.7	41.8	62.1	21	24.5	13.3
GSM1012355	1	Normal Colon	4494	27.5	52.6	21.2	20.3	20.2	13.9	18.8	53.5	43.3	30	3.66	305	12.5	59.5	7.69	1190	24.9	19.3	62.5	13.9	37.5	280	21.5	54.5	116	36.2	35.1	8.87	45.7	19.1	40.8	45.9	17.1	14.4	8.19	24.6	14.6	28.3	55.4	20.3	16.3	2.64
GSM1012357	1	Normal Colon	4549	38.5	55.3	30.6	22.8	15.3	11.2	21.5	70.8	42.3	71.5	14.4	341	55.6	435	8.78	95.3	21	31.6	111	7.62	213	89	39	148	219	28	31.2	23.2	130	37.3	63	40.5	12.8	6.87	12.8	21.1	9.21	32.9	55.5	16.2	18.8	6.88
GSM1012359	1	Normal Colon	4800	118	47.2	43.5	32.3	14.6	18.5	18.6	119	58.2	59.7	14.4	134	48.9	326	7.54	50.6	28.1	31.1	95.4	12.8	132	101	41	101	222	25.9	34.8	39.1	211	183	81.4	62	15.6	19.6	16.5	20.4	10.6	36.8	59.7	19.3	18.1	8.1
GSM1012369	1	Normal Colon	5786	72.3	257	47.3	24.9	15.7	12.9	35.4	118	144	148	15.8	521	174	116	7.46	503	31.2	34.9	108	14.5	111	280	41.5	137	60.5	24.7	33.2	91.2	570	56.1	205	52.4	13.9	12.8	8.93	19.5	12.2	45.5	79.3	22.4	21.8	8.51
GSM1012380	1	Normal Colon	6657	17.2	25	6.86	28.3	15.7	9.48	17.6	32.2	41.5	17.6	3.38	380	46.1	134	6.54	98.2	18.3	24.9	79.1	9.44	39.1	96.8	33.1	117	252	30.8	42.5	7.14	187	31.6	107	53.7	13.6	13	10.6	16	11.2	28.8	45.8	15.4	19.4	5.07
GSM1012459	1	Normal Colon	A1327	70.7	154	77.8	48.8	19.5	11.6	51.8	102	67.4	54.7	13.6	610	40.6	268	7.14	287	50.8	55.1	89.6	10.2	136	267	33.5	250	93.9	28.6	26.1	9.79	188	71.9	120	48	14.4	11.6	16.4	17	9.99	63.4	95.2	16.2	24	9.79
GSM1012465	1	Normal Colon	A1853	92.9	72.1	37.9	31.4	17.9	17	22.3	27.2	35.7	61.6	12.1	255	20	423	6.71	94.8	26.4	31.5	96.9	7.58	118	145	44.1	133	345	30.3	31	67.6	53.3	141	82.4	48.3	20.1	33.4	25.7	16.6	7.36	40	54.5	17.2	18.7	4.01
GSM1012466	1	Normal Colon	A2191	77.5	57.6	32.8	29.2	12.1	15.2	15	42.7	64	55.4	7.68	260	19.1	446	6.39	72.7	67.3	50.9	81.8	7.32	91	145	78.9	131	344	34.1	34.9	35.8	115	138	95.4	44.7	16.3	8.77	27.6	21.5	11.8	31.8	50	16.6	20.4	5.02
GSM1012483	1	Normal Colon	A4410	36.3	21.6	15.8	26	19.3	23.6	13.1	5.33	40.7	54.9	40.7	333	109	427	7.8	90.8	24	32.3	93.9	10.7	78	133	76.8	218	302	34.8	39.6	24.1	399	37.3	134	81.8	21.4	18.8	27.1	19.6	14.7	36.4	53.3	18.4	25.3	14.2
GSM1012487	1	Normal Colon	A4779	83.7	95.5	53.9	26.1	21.2	23.4	19.2	27.6	54.2	46.8	7.98	133	18.9	571	7.21	113	41.5	52.7	72.1	10	191	113	60	109	424	28	31.1	40.1	126	54.5	35.9	58	14.2	8.72	38.2	18.3	12.1	35.7	44.6	20.3	19.5	6.72
GSM1012498	1	Normal Colon	A5153	342	259	203	30.5	26.1	14.8	17.5	172	51.6	88.1	10.2	184	24.6	420	6.01	212	50.3	71	114	10.2	96.3	114	59.1	99.4	329	29.6	32	39.2	121	610	56.6	62.5	19.3	16.3	53	14.9	10.6	27.3	39.4	18.4	25.2	6.04
GSM1012530	1	Normal Colon	C0111	47	27	22.3	22.8	22.5	10.4	20	13.7	53.4	45.3	7.22	325	34.9	990	5.76	79.9	40	49.3	75.4	11.1	238	79.9	42.4	115	345	38.4	39.2	27.3	156	34.9	71.3	46	12.3	22.1	12.2	28.9	9.57	21.9	37.6	15.4	27.3	8.22
GSM1012534	1	Normal Colon	C0114	62.9	73.3	51.6	24.4	18.3	13.9	19.9	35.2	32.8	82.9	12.1	175	257	1000	6.25	67.5	41.1	53.5	114	7.44	399	57	65.4	158	444	43.4	30.4	36.6	845	201	150	54.7	17.2	24.6	19.5	26.1	11.9	30.5	43.6	13.8	30.9	11.8
GSM1012537	1	Normal Colon	C0117	63.6	44.8	34.5	22.3	20.3	14.8	19.7	20.6	63.5	71.3	7.35	317	648	943	5.83	133	18.3	50.2	95.3	10.4	353	125	55.6	76.4	225	39.4	32.5	52	1610	101	188	47.2	22.5	46.1	12	21	10.2	48	58	14.7	24.7	7.6
GSM1012540	1	Normal Colon	C0123	40.2	150	31.3	22.3	18.6	20.8	19.5	57.6	39.7	32.8	2.56	282	67.6	237	4.87	169	33.3	46.5	80.4	12.2	195	131	52.5	124	185	27.4	33.2	13.5	128	26.8	101	35.6	18.1	19.9	10.5	19.6	8.49	41.4	59.7	13	18.1	8.68
GSM1012548	1	Normal Colon	C0134	99.8	54.8	18.8	17.5	25.3	30	20.8	57.6	37.9	55.8	7.1	452	62.4	1020	5.12	137	22.2	37.9	164	11.4	135	126	46.9	238	322	30.8	32.3	31.6	195	22.6	112	45.5	14	7.93	22.7	321	7.72	29.6	61.2	17.6	32.8	10.4
GSM1012550	1	Normal Colon	C0136	122	123	65.4	20.4	26.7	16.7	18.6	54.6	60.1	137	21.5	194	129	616	5.7	94	45.6	53.4	93.9	9.48	344	192	78.1	125	354	25.1	35.1	13.8	330	209	69.9	58.1	18.4	11.4	24.8	25.1	12.1	36.5	55.4	16.5	26.5	8.75
GSM1012554	1	Normal Colon	C0137	135	117	75.3	30.3	29.7	19.7	20.7	122	48.7	52	7.99	346	125	306	7.72	168	23.6	46.2	79.6	15.4	62.9	161	28.3	113	111	20.3	36	42.3	154	364	92.3	46.5	16.7	16.7	17.1	20.3	5.83	45.9	69.9	19.1	19.8	6.49
GSM1012563	1	Normal Colon	C0147	94	49.4	12.4	25.9	21.8	18.7	18.1	23.5	40.8	35.2	8.78	290	74.2	381	4.02	133	29.1	50.9	114	15.8	165	250	96.1	146	229	24.8	35	99.5	468	62.9	76	42.4	11.1	15.8	19.3	16.6	9.56	33.1	54.3	14.8	18	7.81
GSM1012568	1	Normal Colon	C0153	47.4	28.5	16.9	32.2	14.9	13.1	23.2	17.7	60	109	23.1	193	75.8	848	6.39	92.5	27.5	45.6	84.2	7.6	96.4	68.3	48.3	102	386	28.1	42.3	41.4	205	92.8	79.1	49.7	18.9	20.3	21.6	29.9	9.81	22.3	31.8	15.4	21.4	1.95
GSM1012573	1	Normal Colon	C0157	53.6	55.9	30.8	20.9	18.7	12.1	18.9	33.3	53.3	37.8	4.24	135	46.3	646	7.32	70.1	67.4	48.9	139	7.61	203	90.9	52.9	148	407	27.6	37.8	15.6	173	93.2	44	62	17.9	12.4	19.6	20.7	14.5	32.4	49.3	23.2	34.3	11.2
GSM1012575	1	Normal Colon	C0158	186	132	92.9	32.2	25.7	16.1	24.5	102	54.8	42.7	9.04	433	149	724	8.13	120	37	42.3	182	10.8	70.4	105	41.8	127	305	21.5	27.8	55	456	162	141	52.3	30.1	27.1	19.9	13.7	9.89	45.7	63	16.8	23.6	9.47
GSM1012581	1	Normal Colon	C0172	130	63.1	61.9	18.3	18.4	19.2	22.4	42	66.6	100	18.5	438	40	495	5.72	73	33.2	39.3	94	7.96	98.8	86.2	54.5	134	244	33.3	36.3	124	179	73.7	93.7	53.7	14.6	12	18.7	21.8	11.2	28.8	43.8	16.1	22.5	6.61
GSM1012585	1	Normal Colon	C0180	36.6	22.6	25.9	27.6	23.5	14	20.6	46	34.9	28.7	6.33	131	58.9	389	6.27	40.9	31.7	43.4	81.5	9.06	202	82	50.6	108	268	24.3	32.4	29	96.3	74.5	68.8	51.6	13.7	8.82	27.2	24.7	9.1	24.7	28.6	14.5	26.3	5.79
GSM1012590	1	Normal Colon	C0193	42.8	49.8	21.8	23.9	35.7	18.5	21.8	52.1	53.7	107	14.7	292	63	499	6.01	435	50.7	65.6	98.6	11.6	164	208	92.7	112	277	32.5	32.1	17.7	170	36.7	91.9	48.7	22.6	15.9	14.3	28.5	8.71	42.2	63.1	20.3	24.9	5.79
GSM1012592	1	Normal Colon	C0194	58.3	33.3	32	18.6	27.3	17.7	18.9	68.7	59.3	64.4	14.2	393	104	211	8.66	151	42.1	37.7	74.6	14	141	152	51.9	131	228	10.3	42	26.6	436	187	78.5	61	15.2	4.43	17.4	18.4	6.16	46	69.9	18.4	21.9	8.26
GSM1012594	1	Normal Colon	C0198	81.2	70.3	29.5	24.7	24.5	17.7	21.7	66.1	35.1	49	12.8	431	200	608	4.74	155	46.6	60	85.9	6.29	105	92.2	51.4	107	251	42.2	30.3	112	430	126	79.2	49.6	20.8	35.1	17.4	21.5	10.7	24	43.5	18.3	23.6	4.82
GSM1012603	1	Normal Colon	2308	21.5	40.2	18.3	24.6	17	11.2	19	37.4	48.6	29.6	1.43	185	213	304	7.23	106	32.7	32.6	124	8.55	52	73.2	29.6	122	351	37.6	47.5	75.4	561	45.8	102	61.5	18.3	22	7.15	19.3	10.2	42.1	57.6	15.1	24.1	6.05
GSM1012606	1	Normal Colon	C0251	118	101	68.2	34	41	15	17	79	154	216	47.2	357	386	240	7.29	215	72.4	79.8	128	14.5	639	102	72.1	168	281	19	22.3	73.8	2010	99.7	135	53.9	12	12.1	20.6	17.6	6.44	42.9	56.4	19.6	33	9.8
GSM1012612	1	Normal Colon	C0265	77.4	48.8	39.7	24.7	17.9	13.1	26.5	71.4	145	107	19.4	140	34.6	540	6.35	60.5	28.9	69	223	8.26	388	119	95	202	307	37.7	32.3	93.6	112	93.3	43.2	47.1	11.7	16	18	22.3	8.97	24.2	32.2	15.8	28.9	7.51
GSM1012621	1	Normal Colon	C0297	113	61.4	33.5	26.3	23.2	17.9	26.2	75.5	37.3	46.2	3.57	196	128	801	6.94	80.5	59.9	74.2	69.2	6.28	106	88.1	54.2	83.3	333	33.3	25.7	38.4	761	268	89.5	52	17.1	19.2	18.9	27.2	16	25.4	40.7	11.6	22.3	3.98
GSM1012625	1	Normal Colon	3156	127	83.2	59.9	30.4	26.5	18.5	17.2	62.4	52.5	32.9	5.34	87.8	82.8	633	9.4	46.9	20.3	24.6	82.7	12	25.5	57.1	32.6	83.5	369	24.1	32.9	28.2	210	467	38.7	113	43	83.2	22.1	16	10.9	37.9	53	15	23.2	5.41
GSM1012628	1	Normal Colon	C0323	116	38	36	40.4	33.3	17.6	267	85.5	52.6	62.8	6.8	264	119	654	9.87	100	58.4	76.9	183	11.8	336	89.1	68.5	144	331	25.4	33	19.4	587	262	142	58.5	23.2	20.4	21	15.4	13.2	44.1	62.5	17.7	37.5	15.9
GSM1012630	1	Normal Colon	C0329	70.1	147	31.9	28.1	19.6	16.3	43.5	161	46.7	41.9	5.31	364	87	418	6.37	318	49.6	61.3	98.7	9.36	125	139	69.6	87.2	192	29.8	19.4	22.3	156	76.1	70.9	46.6	23.2	14.9	15.4	33.4	13	33.1	66.3	17.2	18.7	4.74
GSM1012636	1	Normal Colon	C0353	51.2	66.6	24.9	23.4	16.3	13.2	24.1	122	50.6	39.1	5.46	724	19.2	245	4.21	215	40.3	59.3	80.5	9.98	64.1	138	45.5	154	113	44.8	32.1	40.6	141	16.7	75.8	57.7	17	11.3	8.23	31.2	11.4	48.3	57.7	14.2	22.7	4.7
GSM1012640	1	Normal Colon	C0415	43.9	74.7	19.7	16.3	11.5	14.8	21.2	47.4	60.7	51.3	10.7	304	51.6	581	7	61.4	16.5	22.1	112	9.33	103	187	56.1	127	259	31.9	24.1	13.4	122	98.9	57.4	40	14.9	19.6	14.8	19	8.6	31.5	36.5	15.2	18.2	7.5
GSM1012646	1	Normal Colon	C0487	52.1	78.4	40.9	21.3	15.6	13.4	16.5	47.4	55.9	51	4.09	644	307	555	5.38	115	74.5	72.4	188	14	249	96.6	44.9	188	188	28.4	26.1	43.2	805	73.2	397	50.2	19.2	36.9	15.9	16.7	12.1	46.2	71.1	23.1	34.8	16.2
GSM1012648	1	Normal Colon	C0575	62.3	48.3	23.3	26.9	15.4	17.5	23.1	28.8	177	192	60	230	198	1030	6.11	79.2	31.3	44.9	79.1	9.56	128	149	61.2	128	383	34.1	33.2	82.3	715	274	100	57.8	20.8	15.1	13.5	29	15.5	26.1	51.2	16.1	23.4	5.99
GSM1012652	1	Normal Colon	C0667	62.4	52	36.2	27.5	11.2	11.9	16.7	46.2	58.8	54.1	8.2	228	225	663	6.11	84.1	20.5	36	80.7	12.5	49.9	94.4	53	115	284	62.5	36.9	213	663	120	140	58.5	20.2	44.7	19.5	24.8	12.6	34.5	44.7	18.1	20.7	5.32
GSM1012653	1	Normal Colon	C0667	95.9	73.7	39.1	29	15.4	18.8	18.2	64.1	48.2	59.4	22.5	326	271	527	6.38	126	35.3	44.3	76.1	8.88	43.1	90.2	38	103	288	24.6	28.7	254	610	177	120	40.4	23	61.5	20.5	18.1	9.38	36.3	52.1	15.1	18.5	7.88
GSM1012278	2	polyp	300	187	180	156	26.3	17.2	15	19.4	122	23.9	40.7	13.8	5.7	13.8	268	7.87	14.4	19.8	23.5	34.5	12.2	14.5	39	28.7	50.2	147	32.2	40.5	1.47	81.5	608	15.4	50.2	9.85	13	24.7	26.5	12	16	25	12.6	20.9	10.4
GSM1012295	2	polyp	888	692	490	556	32.6	21.4	14.5	19.3	183	32.7	55.9	22.4	25.9	11.4	319	4.94	8.88	18.5	36.5	56.8	10.4	30	40.1	27.3	48.8	108	44.6	45.8	4.99	64.4	1660	24.9	69.9	12.5	3.05	21	20.8	12.9	36.3	56.1	14.4	23.2	6.38
GSM1012300	2	polyp	1984	257	285	347	176	19.9	13.2	2210	74.3	33.6	49.7	15.8	6.93	22.6	290	7.85	23.9	23.6	26.5	43.8	11.9	18.3	48.3	29.4	51.4	152	53.8	40	6.06	90.1	687	13.5	62.7	10.9	7.32	31.7	70.3	15.3	33.4	44.3	13.3	24.7	9.18
GSM1012309	2	polyp	2663	538	399	343	107	7.86	21.7	22.6	52.6	37.5	47.1	36.2	11.3	16.8	398	8.64	21.8	17.5	29.9	80	16	38.4	60	37.6	69.7	226	47.9	54.1	1.54	108	978	19.8	72.4	20	10.2	13.7	25.6	14.2	21.4	33.5	12.2	28.8	9.93
GSM1012311	2	polyp	2679	374	241	294	20.4	108	36.2	23.1	1190	65.1	134	267	27.4	44.3	483	3.96	62.6	105	103	50.5	22.4	60.1	93.7	43.6	53.4	148	28.9	30.9	81.1	118	1610	47.4	47.5	9.56	7.9	21.5	17.8	7.56	39.6	55.8	16.6	18	3.8
GSM1012313	2	polyp	2779	218	133	117	50.4	18.4	19.8	25.3	75	40.8	71.3	18.8	68.8	159	801	6.66	92.2	51.2	45.5	90.9	11.5	49.5	130	47.6	70	142	34.3	40.2	9.49	369	986	58.3	61.6	11.5	1.91	32.9	23.9	14.7	65.4	68.9	14.3	18.3	7.16
GSM1012323	2	polyp	3393	459	343	516	82.7	18.4	17.1	28.6	172	41.2	55.9	4.47	72	10.4	601	6.11	74	22.9	20.6	62.3	12.9	40	82.8	38.4	69.5	138	43.5	37.4	101	80.6	304	32.8	50	10.1	2.52	127	17.1	12.2	37.2	48.3	15.5	14.5	6.71
GSM1012329	2	polyp	3598	344	303	341	51.4	45.1	31.1	19.7	408	132	183	36.5	7.07	57.6	182	7.09	91.1	73.8	119	77.5	12.7	90.6	57.9	49.1	46.3	160	33	48	104	103	822	21.8	55.7	8.06	9.92	20.3	20.9	14.7	19.5	16.2	17.3	23	10.3
GSM1012332	2	polyp	3637	136	101	127	32	15.6	11.2	17.7	80.2	44.8	55.1	13.6	17.1	21.4	626	6.53	37.8	49.2	63.9	37.8	9.79	27.4	67.4	43.5	92.2	213	39.7	68.4	6.98	187	301	23.7	53.8	10.4	11.1	36.4	23.9	16.6	61.9	97.1	14.9	23.2	8.94
GSM1012353	2	polyp	4449	310	276	307	50.1	52.3	37.6	58.8	166	25.6	36.1	6.62	7.01	10.9	283	9.19	14.1	43	44.1	26.7	12.4	30.9	43.3	33.5	46.8	162	29.1	32.6	10.3	82.9	860	28.1	50.5	13.1	9.29	42.2	19.9	12.3	16.8	19.2	9.83	23.3	4.69
GSM1012360	2	polyp	4809	461	447	419	48.3	21.2	19.4	19.4	295	54.9	53.8	20.2	28.9	39.7	784	6.04	54.3	42.7	65.2	54.8	8.58	30.8	74.4	31.9	53.6	113	36.9	47.7	3.49	159	1760	18.7	66.8	9.2	5.36	27.7	25.2	14.1	52.3	62.2	16.6	22.5	7.37
GSM1012362	2	polyp	5192	101	37.6	44	58.4	17.7	14.8	27.4	18.8	46.8	65.7	9.86	37.3	32.5	844	6.77	44.2	26.9	40.9	81.2	9.71	38.7	79.9	32.4	72.9	239	47.2	36.2	13.1	110	126	24.5	58.6	11	5.66	83.2	21.7	13.9	30.4	40.4	12.9	24.2	3.05
GSM1012365	2	polyp	5479	152	121	75	48.6	28.7	19	22.1	94	50.6	87.1	54.6	96.8	117	617	5.72	58	22.9	34.7	60.5	11.6	35.2	92.6	38.8	73.6	154	48.2	46	84.1	885	484	89.5	64.5	11.8	7.57	42	20.7	14.2	50.5	61.4	13.9	22.8	5.83
GSM1012378	2	polyp	6572	480	443	593	45.8	19.2	22.3	19.6	65.2	95.4	81.3	47.5	22.3	71.4	1100	7.72	64.5	33.8	55.4	108	6.28	32	109	32.2	43.9	107	34.2	21.5	10	71.7	1400	14.9	57.2	14	8.66	20.3	22.1	14.1	94.6	117	14.4	28.3	8.09
GSM1012388	2	polyp	7392	665	415	498	35.5	32.9	38.4	17.6	481	98.3	224	117	19	72.8	667	7.99	108	43.1	85.6	77.8	9.39	33.1	132	41.6	48.3	175	24.4	31.5	50.4	92.9	1000	56.4	62.5	11.7	12	118	13.5	11.6	66.9	82.9	14.7	22.7	8.31
GSM1012394	2	polyp	7677	75	46.3	39.6	25.9	59.9	27.9	22.7	160	21.7	40.5	13.3	51.8	88.9	336	6.36	42.8	35.2	53	47.8	8.25	30.9	51.2	35.7	52.7	151	45.7	41.7	20.2	82.2	242	33.8	55.1	12.9	7.28	42.2	22.8	12.4	30.2	39.6	14.1	20.6	8.11
GSM1012402	2	polyp	8070	300	244	236	70	18.6	12	20.3	110	48.1	77.7	48.7	11	26.8	434	6.02	14	21.2	33.8	60.1	12.9	26.9	47.7	35.7	52.8	88	39.1	44.9	11.7	79.3	465	23.6	51.7	8.53	5.08	25.2	23.5	13.7	62.6	94	9.23	22.4	6.48
GSM1012406	2	polyp	8568	25.9	11.2	30.2	31.5	18.8	15.4	16.8	43.6	39.6	51.8	12	15.2	20	232	7.94	5.15	25.2	27.1	36.9	8.64	25.4	75.2	38.5	86	277	41.6	43.1	6.91	177	36.4	37.2	81.2	18.7	2.08	80.3	29.3	15.2	22.4	39.4	15.5	32.5	7.06
GSM1012415	2	polyp	9446	271	143	142	40.4	16.8	21.3	47.2	82.6	58.6	48.6	7.57	40.9	26.6	781	4.98	65.8	21.7	52	118	9.47	69.7	116	52.2	57.9	126	41.7	45.9	24.1	172	951	25.4	54.5	12	8.8	47.3	24.2	14.7	48.6	79.9	15.3	22	8.07
GSM1012417	2	polyp	9518	549	294	335	87.9	11.6	37.1	179	324	159	111	43.1	54	58.3	416	8.33	78	38.1	69.2	70.6	12.3	15.1	97	31.9	63.1	115	26.9	33.2	38.6	174	903	39.6	49.4	11.9	8.91	38.2	18.3	12.2	62.2	71.7	20.9	15.5	7.45
GSM1012420	2	polyp	9728	388	260	391	37.5	18.7	11.7	18.2	126	54.7	69.4	18	25.9	11.7	548	9.52	25.7	19.7	42.4	42.1	13.8	25.7	54.6	35.1	40.3	101	39.9	31.1	35.1	75.4	704	44.6	51.8	10.7	4.06	35.3	19.1	11.1	39	58.8	15.2	16.6	10.9
GSM1012422	2	polyp	10078	197	215	164	66.2	15.1	14.8	18.2	82.4	53	55.9	39.2	127	111	894	6.28	79.7	34	53.5	78.8	9.16	85.3	152	59.4	68.5	159	39	31.1	23.9	534	178	58.9	55.9	11.3	14.8	60.4	17.2	10.2	53.5	72.8	14.4	22.6	3.19
GSM1012454	2	polyp	A0022	261	286	280	40.3	16.9	36.9	20.1	386	72	64.4	25.8	17.4	12	464	8.04	95.9	55.7	55.1	60.5	11.8	26.1	136	56.7	61.5	129	21.8	24.5	40.9	41.4	188	26.4	56.5	13.2	5.31	132	20.7	12.2	21.6	37.5	16.9	24.2	9.32
GSM1012458	2	polyp	A1327	633	443	305	78.1	12.6	20.6	19.9	101	74.9	49.1	28	22.1	5.18	453	11.9	40	11.6	35.6	76.8	12.9	25.2	98	27.6	81.9	128	37.9	37	7.56	46.7	1040	17.5	57.5	12.3	8.56	88.2	15.7	16	53.8	93	16.5	23.7	4.16
GSM1012464	2	polyp	A1853	387	297	199	51.5	51.5	26.9	29	340	39.8	20.2	11.9	14.5	5.27	226	13.4	18	36.7	46.6	48.8	9.11	20.4	66.8	26.7	47.2	87.3	31.7	32.2	60.9	31.1	255	17.6	75.4	14.2	4.27	38.9	19.6	14.7	15.5	23.4	22.2	19.3	8.22
GSM1012473	2	polyp	A3443	575	646	337	97.5	26.1	42.5	19.9	263	34.1	41.5	21.9	18.3	6.17	187	9.16	12.7	25.5	28.5	92.9	12.4	22.2	51.3	34.6	63.3	208	33.3	39.3	6.8	38.6	626	13.2	53.3	12.1	3.54	133	15.3	12.2	43.8	63.9	16.9	15	5.55
GSM1012477	2	polyp	A4177	345	297	197	61.9	21.3	42.8	24.9	210	61	54.2	21.6	24	8.66	347	7.35	52.2	31.7	40.2	39.9	9.09	23.9	149	42.6	67.1	178	24.5	33.4	17.3	56.7	416	17.6	56.7	11.9	4.6	63.9	15.8	15.3	17.3	20.6	17.6	22.9	9.04
GSM1012481	2	polyp	A4410	44.7	39.6	29	34.3	17.2	26.1	18.8	59.8	42.5	39.9	39.9	71.3	75.7	339	6.96	52.9	28.6	29.5	69	9.64	16.1	135	35.6	62.1	114	26.7	39.2	16	253	103	54.2	54.1	14.8	5.32	72	19.5	12.1	29.8	42	18.7	17.3	7.6
GSM1012482	2	polyp	A4410	97.5	61.1	49	46.8	19.2	22.6	19.6	59.2	34.1	52.4	87.9	34.1	40.9	327	7.7	32.8	21.8	33.4	41	11	11.6	79	29	56.1	160	31.5	30.5	2.78	170	168	28.2	44.2	6.69	5.26	98.1	17.2	11.6	20	34	15.9	19.9	7.62
GSM1012493	2	polyp	A5086	876	521	634	289	27.5	23.8	31.8	159	51.7	51	11.5	2.13	10.2	118	10.5	6.62	26.9	29.8	29.4	11.4	13.4	37.5	28.8	70.7	276	30.6	49.6	28.6	45.1	444	20.8	68.8	16	4.99	87.6	16.6	16.6	21.3	39	17.8	31.6	13
GSM1012497	2	polyp	A5153	63.5	63	46.7	47	20.1	12	19.6	100	52.4	59.4	22.5	15.8	4.97	130	7.29	28	28.3	39	50.7	11	20	41.3	30.9	76.7	153	26.6	36.5	1.04	39.7	95.4	17.6	59.1	15.7	4.42	108	17.6	19.5	51.3	69.2	17.7	24.7	6.38
GSM1012503	2	polyp	A5627	204	137	96.5	134	28.2	22.8	19.6	123	40.1	23	9.41	36.9	2.7	345	10.5	40.6	22.1	31.1	33.4	9.26	22	169	40.4	59.7	201	35.4	28.7	69.4	31.1	208	19.6	68.7	16.4	7.15	72.7	13.7	15.7	25.1	37.1	22.7	26.8	6.98
GSM1012504	2	polyp	A5790	524	601	463	112	23.9	17.2	15.6	268	43.6	21.9	18.3	1.48	5.39	97.6	7.73	12.2	12.8	21.4	32.1	9.27	10.9	32.6	27.8	66.2	134	35	52.7	1.86	46.6	659	20.9	70.6	14.9	8.01	75.5	22.4	18.5	70.8	96.5	16.7	23.9	9.69
GSM1012505	2	polyp	A5790	510	381	403	97.9	22.3	20.9	19.1	226	35.4	29.3	8.93	9.11	15.4	144	8.46	45.5	19.4	28.9	30.9	8.63	22.3	75.2	39.7	63.6	135	37.1	34.5	15.3	53.2	561	26	67.9	15.8	5.66	78.1	18.7	13.3	65.7	98	14.4	22.7	8.84
GSM1012508	2	polyp	A6143	140	107	83	82.7	24.1	19	18.2	98.9	42.6	38	19.8	12.8	3.41	389	11.1	25.1	26	26.7	39.6	11.5	37.2	67.7	32.4	53.7	143	33.9	39.3	14.1	33.3	110	12	47.7	15.6	3.09	59.7	21.8	10.8	30.2	42	16.2	53.4	16.4
GSM1012512	2	polyp	A8457	264	210	236	19.6	20.4	17.9	20.3	89.1	50.7	43.6	9.02	12.5	18.3	297	7.09	25.1	20.4	26.9	55.3	8.08	12.6	59.5	30.4	63.8	135	32.7	54.7	11.1	53.7	205	15.4	58.2	14.4	5.92	39	24	16.8	65.2	85.5	16.6	30.6	7.93
GSM1012514	2	polyp	A8528	266	120	105	36.4	24.9	18.6	21.9	246	52.1	50.3	9.78	15.7	6.62	358	7.9	106	42.5	48	77.8	11.8	38.1	105	36	67.6	245	33.1	48.6	14.2	43.6	114	18.1	79.1	16.1	3.33	28.5	21.6	15.4	34.2	40.8	14.6	29	2.67
GSM1012515	2	polyp	A9369	329	175	162	130	23.7	17.5	18.2	157	47	72.1	35.5	18.2	8.04	388	8.84	47.1	38.9	42	72	10.2	26.7	105	41	54.2	194	28.2	37	60.1	31.1	323	23.8	54	13.2	4.45	121	12.9	12.8	48.2	77	16.7	24.8	8.05
GSM1012516	2	polyp	C0020	347	158	230	45.9	49.6	18.1	25.1	546	35.6	64.3	8.24	8.85	10.8	277	7.46	26.7	34.9	43.9	30.6	18.1	30.9	91	37.4	53.5	159	58.9	48.8	8.71	93.7	301	20.9	90.5	14.1	8.24	28.8	21.7	15	20.4	27.7	15.8	22	6.78
GSM1012517	2	polyp	C0035	119	53.9	48.4	36.9	17.3	12.8	15.7	73.1	64.3	138	48.3	98.5	16.2	434	5.33	77.3	18.1	43.3	37.7	13.5	77.8	169	75.2	92.1	320	61.5	50.2	50.2	125	243	38.4	78.6	17.5	12.3	20	31.5	15	21.7	29.3	14.8	25.3	11.4
GSM1012519	2	polyp	C0047	96.6	89.3	112	49.2	24.2	18.6	20.9	34.5	34.3	32.1	14.2	38.9	17.9	609	7.99	19.3	16.7	28.3	35.1	13.1	30	82.5	37.4	54.1	215	42.4	30.4	10	77.7	273	15	52.9	11.7	7.73	28.5	21.2	12.6	23.6	36.5	14.9	33.7	9.91
GSM1012545	2	polyp	C0128	237	187	202	87.8	19.9	19.3	19.6	60.4	59.6	57.8	62.9	11	48.6	679	5.88	36.8	25.7	39.9	76	9.99	32.8	73.8	35	41.3	177	51.6	36.4	6.91	83.4	438	13.9	59.1	16.6	8.48	34.5	26	15	72.6	97	13.6	14.2	4.9
GSM1012582	2	polyp	C0177	333	287	208	17.7	16.5	19.1	19.9	215	70.6	72.7	15.5	8.78	15.4	761	7.26	30.2	25.7	39.7	60.8	16.7	39.2	76.5	26.7	79.1	220	41.2	49.7	12.1	125	574	25.7	54.2	11.3	10.6	70.8	24.6	11.4	21.6	30.7	13.5	21	7.79
GSM1012598	2	polyp	C0210	331	235	255	70.7	12.9	14.6	19.1	223	45.4	90.2	70.2	22.3	15.4	1070	6.35	138	40.9	94	54.9	12.6	69.7	90.6	57.3	59.5	106	52.1	30.7	17.2	117	526	37.1	61.6	15.3	9.19	29.8	29.3	10.6	64.8	83.5	22.7	25.4	7.34
GSM1012601	2	polyp	C0224	561	275	434	32.5	53.8	19	24.3	599	247	233	147	20.3	252	970	8.28	78.6	59.3	131	128	13.4	33.7	136	36.3	44.4	127	24.5	23.9	23.7	128	467	41.1	47.6	13.8	8.8	70.1	19.5	9.95	20.9	34.1	15.6	26.5	5.61
GSM1012608	2	polyp	C0252	765	564	360	112	426	98	105	594	123	170	55.7	16.2	42.5	746	5.41	149	47.3	58.6	61.6	18.4	68.2	510	64.5	95.7	257	42.7	48	69.3	134	231	95.2	84.7	16.3	5.27	46.6	28.4	12.3	32.3	49.7	17.3	23.6	7.6
GSM1012623	2	polyp	C0298	291	560	330	15.3	23.6	14.9	11.4	201	51.3	70.5	23.4	11.3	52.3	330	6.11	16.8	20.5	42.7	100	14.1	25.9	42.8	35.8	56	217	43.2	55.4	9.03	170	587	20.1	60.5	16.2	5.2	20.4	758	18.7	25.3	31.6	18.3	24.2	7.76
GSM1012626	2	polyp	C0319	606	533	364	19.2	21.3	28.9	22.3	242	64.2	92.3	15.7	30.3	24.7	666	6.44	42	48.1	64.7	94	12.9	32.7	101	45.1	49.1	116	30.7	37.8	22.3	166	971	31	51.7	11.4	11.9	36.2	102	8.66	24.4	31.6	13.3	22.4	5.2
GSM1012599	2	Polyp, high grade	C0210	421	266	293	87.3	28	15.6	19.9	217	54.9	138	176	15.6	34.7	770	5.17	60.1	29.5	70.7	63.4	13.6	46.1	72.5	43.6	46.1	84.6	30.4	38.3	14.7	83.4	550	28.4	64.8	14.5	4.37	30	17.4	10	79.9	116	13.2	18.7	2.72
GSM1012286	3	Primary Tumor	620	229	71.9	105	71.5	18.6	20.4	30.8	333	32.8	75.6	30.7	59.9	16.8	13.5	9.67	71.3	38.7	31.3	46.3	21.8	66.8	56.6	34.4	66.5	63.6	56	75.8	27.7	167	590	37.2	62.1	16.1	13.6	15.4	20.5	16.5	26.6	34.7	13.1	21.9	7.74
GSM1012297	3	Primary Tumor	990	358	261	197	14.9	34	22.4	31	268	55.7	70.5	16.1	20.6	14.5	1490	6.43	48.5	32.3	38.3	41.7	15.9	36.8	75.9	45.1	62.3	187	36.4	43.5	154	80.3	398	27.6	60.4	12.1	7.65	37.8	23.2	14.8	28.3	38.9	15.1	22.6	5.45
GSM1012303	3	Primary Tumor	2184	265	315	347	18.7	14.9	12.4	17.3	272	158	256	88.4	66.4	74.4	535	6.5	103	55.3	70.6	76.4	14.3	54.1	97.1	42.6	50.3	95.6	33	34.7	107	128	1340	85.1	50.9	12.9	12.5	28.3	21.5	11.3	28.5	46.9	14.9	35.6	10
GSM1012305	3	Primary Tumor	2189	676	653	464	24.9	14.5	28.8	20.5	299	107	124	18.6	80.7	627	1320	7.71	89	67	90.5	99	14.8	26	94.2	47.4	68	147	37.3	43.2	65.7	762	792	89.5	55.1	12.1	2.73	39.8	23.4	15.3	60.1	87.2	13.3	24.3	6.2
GSM1012307	3	Primary Tumor	2308	117	167	85.9	30.7	29.8	25	18.3	198	38.3	67.5	15.2	42	11.8	557	7.11	110	37	38.9	43.3	15.7	39.6	119	30.3	76.6	207	37.5	30.6	18.5	105	961	146	50.5	9.69	1.57	28.1	17	10.5	27	48.4	16.9	22.8	11.5
GSM1012308	3	Primary Tumor	2500	437	221	253	30.5	26.8	49.4	21.3	393	176	494	1580	21.7	123	305	7.65	68.4	53.7	88.2	75.2	19.3	86.2	65.6	41.3	53.6	268	27.7	34.9	68.6	114	201	31.1	57.8	10.1	3.57	23.2	20.6	12.9	168	226	20.8	22	3.4
GSM1012310	3	Primary Tumor	2679	280	121	162	14.3	37.3	15.9	25.5	886	66.6	126	501	48.9	56.6	451	5.45	56.3	58.6	79.6	76.8	14.5	30.9	135	38.3	56.3	225	28.2	28.3	96.8	61.3	1020	72.3	54.1	12	8.55	16	15.9	14	31.8	45.1	16.4	24.9	3.3
GSM1012312	3	Primary Tumor	2779	393	276	208	34.9	19.7	43.7	21.1	266	66.1	90.3	23.6	73.9	1100	844	6.01	141	91.6	88.4	97.6	12.8	35.9	125	40.3	55	91.3	37.2	24.5	39.9	1330	1860	121	62.6	13.7	7.34	17.4	29.9	10.5	51.9	72.6	16.9	27.4	5.08
GSM1012314	3	Primary Tumor	2815	575	297	437	13.4	758	93.8	648	2060	45	123	26.4	163	37	114	4.27	209	388	180	47.4	19.2	44.9	139	33.9	38.6	78.7	29.2	35.6	192	65.2	905	181	44.1	11.7	9.72	40.3	18	9.98	40.2	55.7	15.8	15.6	6.96
GSM1012316	3	Primary Tumor	2832	211	170	118	28.3	13	7.32	22.9	135	62.2	65	8.56	117	25.5	1170	5.96	244	38.1	53.8	70.5	14.1	59.5	47.4	38.1	110	240	48.5	50.4	28.9	424	902	28.8	53.5	9.5	6.88	9.88	31.9	15.6	22.6	33.1	10.6	26	6.52
GSM1012317	3	Primary Tumor	3023	249	328	254	20.9	52.5	17	20.2	904	32	58.6	13.7	101	12	834	6.81	313	180	199	116	17.8	56.3	44.4	61.7	47.1	113	34.6	41.5	360	130	500	20.8	64.1	15.8	16.4	40.3	27.7	17.1	45.4	64	12.6	22.8	4.51
GSM1012319	3	Primary Tumor	3156	362	334	265	24.6	78.7	38.7	35.6	388	33.3	61.7	15.4	2.5	15.5	924	8.13	53.3	50.4	50.8	33.1	16.7	49.6	49	33.8	45.8	147	48.8	38.1	69.6	64.6	541	19.4	59.5	11.6	9.36	56.1	20.2	13.5	15.4	21.7	14.3	20.6	6.77
GSM1012320	3	Primary Tumor	3283	245	214	175	52.3	45.1	21.2	2100	472	39.2	75.6	17.6	45.3	12.8	490	7.03	73.9	43	52.5	40.6	17.4	47.3	46.8	35.9	38.4	202	25	28.7	189	67.6	310	43.7	48.8	11.8	7.79	44.9	16.9	9.79	18	37.4	14.1	13.6	7.12
GSM1012322	3	Primary Tumor	3393	316	202	307	74.1	26.3	28.2	19.7	176	47	65.8	9.48	78.2	36.7	569	6.22	66.3	21.3	37.4	53.7	16.5	49.5	83.6	40.8	77.5	133	35.2	32.7	69.4	87.8	216	33.5	51.1	13.6	4.62	163	17.7	8.79	26	49.3	13.4	17.1	6.16
GSM1012324	3	Primary Tumor	3401	292	148	272	62.4	33.1	19.6	35.4	296	41.4	77.3	19.1	15.4	18.7	366	5.96	65.5	38.3	34.7	35.4	14.7	48.4	73.2	32.7	43.9	59.4	43.4	37.5	49.4	83.4	298	31.5	67	13.9	6.41	27.9	24.6	14.3	26.3	38.2	13.6	20.7	4.95
GSM1012325	3	Primary Tumor	3465	347	287	332	35.9	17.8	16.1	14.4	256	831	288	78.9	51.9	406	77.6	9.29	139	112	152	503	13.4	165	93.7	80.4	74.5	141	27.4	29.9	693	390	389	90.1	58.5	15.3	8.95	42.1	17.7	15.1	25.4	33.3	18	46.3	14.6
GSM1012326	3	Primary Tumor	3519	675	194	170	37.2	393	97.4	30.6	1950	109	593	183	112	128	20.5	7.34	254	267	165	81.7	37.4	278	71.3	518	48.6	26.6	24.2	11.2	354	315	96.5	60.3	66	14.2	14.8	30.4	20.6	11.8	35.2	51.9	20.9	15.3	7.63
GSM1012328	3	Primary Tumor	3531	517	316	275	18.2	535	38.9	19.2	1710	152	238	57.9	43.7	156	73.5	8.25	140	220	194	79.5	19.6	62.5	83.2	40	64.1	261	20.5	25	79.1	280	912	132	45.4	9.61	7.97	20.1	17.1	11.7	25.4	35.6	16.1	18.6	6.44
GSM1012331	3	Primary Tumor	3637	167	82.8	104	33.1	41	21.2	37.4	172	47.1	68	8.63	38.1	37.7	737	5.82	60.9	38.9	44.6	43.2	11.9	27.3	84.9	37.5	68.4	62.1	42.5	58.7	13.5	122	165	33.8	62.2	9.85	6.86	88.6	35.4	12.7	40.6	65.7	14.4	26.7	9.41
GSM1012334	3	Primary Tumor	3657	206	156	137	19.9	97.9	22.4	64.6	837	37.3	218	48.6	76	43.9	83.5	7.46	177	65.4	81.9	74.1	25.5	108	91.5	61.8	64.9	96.8	22.1	22.3	192	108	776	72.5	65.4	13.7	7.69	29.8	24.1	9.13	22.2	30.7	16.2	24.5	11.3
GSM1012336	3	Primary Tumor	3706	79.8	188	74.9	16.7	45	15.1	18.9	325	78.1	120	20.3	53.6	99.9	238	7.35	75.7	49.6	62.5	48.6	16.5	44.5	67.8	34.2	49.4	157	32	28.2	113	174	763	70.5	43	8.37	6.53	34.7	17	7.98	40	53.4	14.3	61.9	16.9
GSM1012338	3	Primary Tumor	3752	276	192	198	17.3	34.9	18.7	16.9	82.2	88.6	87.2	32.6	23.6	314	450	5.14	39.8	21.9	41.8	75.3	14	42.3	70.4	34.7	47.5	89.8	46.8	40.1	16.6	452	383	36.2	50	10.5	8.02	28.1	15.8	9.4	53.9	84.1	13.3	18.5	3.09
GSM1012339	3	Primary Tumor	3753	299	261	391	38.3	53	20	27.5	571	48.3	151	78.7	10.9	38.9	136	7.73	32.2	23.4	33.1	43.7	16.8	50.1	47.5	26.4	37.8	97	37.6	22.2	17.8	52	34.2	27.9	46.9	14.1	7.83	57.3	20	13.4	33.9	42.1	14.3	11.2	6.86
GSM1012341	3	Primary Tumor	3777	159	179	146	28.4	45.3	16.1	43.7	174	84.4	199	42.6	30.2	20.2	337	7.27	73.3	56.1	61.2	32.4	19.3	53.5	92.7	38.7	51.5	92.7	29.5	38.3	70.5	114	508	43.3	50.9	9.64	9.7	19.8	22.8	15.2	20.4	25.8	12.2	20.2	8
GSM1012344	3	Primary Tumor	3862	153	42.9	45.5	45.5	39.6	34.2	19.3	331	378	574	312	191	56.2	1040	6	219	88.2	119	99.2	16.5	131	160	32.8	81.1	166	28.8	37.7	51.9	106	59.1	60.5	42.1	13	4.61	13.5	23.4	11	101	149	17.4	23.5	6.26
GSM1012346	3	Primary Tumor	4176	119	120	84.2	54.7	13.5	12.6	528	376	361	387	176	157	467	200	8.2	237	118	165	165	13.7	157	51.9	62	73.2	96.5	28.8	23.9	382	1240	91.8	101	60.7	11.7	12	15.7	23.5	8.3	32.4	60.1	22	28.9	7.41
GSM1012350	3	Primary Tumor	4276	146	86.7	110	60.6	41.2	17.1	27	135	185	285	145	12.2	162	474	7.59	102	33.1	76.1	86.8	11.3	53.2	65.9	41.5	50	224	38.3	37.9	32.9	120	254	42.3	51.9	13.6	7.16	23.7	21.8	10.9	20.9	29.3	16.8	22.3	7.9
GSM1012352	3	Primary Tumor	4388	188	90.2	93.1	20.7	27.4	17.7	14.9	116	76.4	122	24	20.7	32.1	1630	7.2	67.5	32.9	38.9	46.2	15.8	50.4	97.1	49.8	54	188	28.5	45.6	47.1	111	59.2	41.8	57.5	13.1	6.12	79.2	24.6	12.8	17.3	32.3	16.1	28.7	8.74
GSM1012354	3	Primary Tumor	4494	288	357	263	19.9	20.9	30.1	12.5	376	124	121	32.7	26.7	14.3	856	8.96	82.7	32.7	35.5	74.7	11.3	36.7	76.4	35	65.5	158	30.4	37.7	24.2	89.8	967	28.9	55	8.94	11.6	16.7	19	16.4	70.5	100	13	26.7	28.8
GSM1012356	3	Primary Tumor	4549	166	67.7	75.5	27	19.1	31.4	24.1	378	61.6	100	28.9	48.8	60.5	662	6.35	52.7	34.5	45.4	65.7	17.6	60.8	61.5	44	52.8	51.3	24.5	32.3	61.9	461	508	87.4	46.3	13.5	4.22	13.1	21.2	11.6	39.4	64.9	17.5	17.1	5.91
GSM1012358	3	Primary Tumor	4800	257	96.7	168	32	19.5	16.5	64.9	138	101	141	62	22.6	103	509	7.38	91.4	52.8	67.5	58	13.3	42.9	72.2	32.7	43.4	167	30.7	34.8	23.1	155	562	28.8	38.5	10.7	3.94	24.1	17.2	8.85	32	54.1	14.6	16.6	5.83
GSM1012361	3	Primary Tumor	5025	189	95.1	80.8	17.1	158	54.6	15.9	355	82.3	199	129	33.7	82.3	475	5.92	91.5	52.8	39.9	66.7	17.5	79.4	143	38.1	61.5	93.1	22.6	34.4	55.6	96.9	44.8	60.4	57.8	12.5	7.37	34.5	21.4	13.4	31.3	45.7	10.7	21.3	7.86
GSM1012363	3	Primary Tumor	5334	454	357	206	33	655	146	28.8	1640	172	301	178	15.9	60.8	310	8.27	160	131	128	60.7	19.6	97.7	153	34.9	41.3	80.3	30.5	36.7	84.9	98.4	158	85.8	46.8	11.1	11.9	20	18.4	13.9	60	91.3	16.2	33	12.2
GSM1012364	3	Primary Tumor	5424	211	352	302	74.6	231	21.4	2120	1070	102	328	101	35.4	124	239	4.3	104	76.8	101	105	14.7	70.3	122	36.7	75.8	137	33.1	39.1	129	183	124	90.2	46.2	6.94	7.85	13	25.1	9.43	43.6	66.4	14.5	26.3	12.8
GSM1012366	3	Primary Tumor	5629	265	274	196	26.9	837	54.9	48.2	2180	70.3	199	43.1	264	18.5	14.1	6.78	200	168	123	61.9	23.7	90.8	80.4	36.4	49.8	101	23.1	29.1	94.1	84.1	98.7	62.3	44.3	9.81	12.1	50.9	15.3	10.4	18.6	22.4	16.4	17.7	3.86
GSM1012367	3	Primary Tumor	5708	361	352	296	45.6	57.1	45.7	23.1	173	195	278	116	26.6	177	605	7.88	103	24.4	54.7	67.7	17.2	35.7	214	42.2	57.5	176	19.2	26.7	15.6	210	999	49.9	45.6	12.3	8.69	54.7	20.3	8.57	27	37.6	16.3	24.2	11.4
GSM1012368	3	Primary Tumor	5786	135	73	58.2	15	24.6	38.3	21.4	424	50.3	104	33	18.2	82.5	698	8.93	87.4	44.1	47.6	60.1	25.4	52.9	52.9	47.1	43.5	75.5	19.4	23.5	178	79.5	645	23.5	36.7	10.8	7.76	33.3	15.2	11	37.5	47.1	16.3	23	10
GSM1012370	3	Primary Tumor	5839	192	142	217	24.4	117	32.2	24	497	44.4	64.6	50.3	15.2	8.69	510	8.86	56.7	71.3	78.5	50.7	13.8	50.8	58	38.2	46	145	20.7	34.4	72.5	68.7	124	42.7	50.2	12.7	8.67	19.3	19.4	8.92	15.8	27.9	15.1	19.7	5.42
GSM1012371	3	Primary Tumor	5885	326	176	211	22.8	1390	45.2	21.5	1030	96.6	147	30.9	23.2	22.6	261	5.33	93.5	67.1	81.3	77.3	11.9	56.1	66.4	53.5	64.4	201	26.8	46.5	43.6	90.8	391	54.1	68.8	12.3	8.22	58.6	19.7	11.1	27.5	42.2	13.6	24.5	7.46
GSM1012373	3	Primary Tumor	6051	206	111	173	39.6	32.1	17.4	20.4	252	52.8	89	69.8	20.8	19.7	340	7.61	67.7	53.4	64.6	55.2	12.7	30	92.4	39.4	46	59.5	30.9	26.6	38.7	90.3	57.5	20.1	44.2	14.9	7.14	31	20.1	11	16.8	21	15.2	19.8	7.12
GSM1012374	3	Primary Tumor	6220	93.8	129	84.5	28.7	21.9	11	22.1	91.4	188	456	389	119	381	210	9.08	118	57.7	116	138	14.3	65.9	42.7	30.1	53.4	151	28.2	26.6	34.9	1810	419	38.9	41.8	8.08	10.9	18.6	18.1	9.49	49.8	72.5	17.6	20.9	7.27
GSM1012375	3	Primary Tumor	6265	123	89.3	54	18.5	22.8	15.1	15.9	212	71.9	86.9	11.1	51.1	23.6	610	6.21	29.6	39.8	58	77.3	15.2	45.7	66.8	37.5	91	204	27.1	49.4	237	113	157	45.1	57.2	16.3	5.56	18.3	18	9.89	24.9	37	14.9	29.6	9.2
GSM1012376	3	Primary Tumor	6314	432	415	331	23.8	14.4	15.5	15.6	135	30.9	68.8	77.9	38.4	18.9	1820	7.49	59.2	34.3	40.3	52.3	13.6	28	103	32.7	48.5	186	16.7	17.6	21.5	65	1700	42	49.8	11.1	12.7	57.8	11.2	8.19	54.7	67.1	18.3	23.2	10.9
GSM1012379	3	Primary Tumor	6657	656	685	488	209	344	39	2800	926	77.8	567	344	31.4	45.1	184	10.6	128	112	111	81.9	19.2	199	144	48	62	138	17.2	28.9	82.9	127	270	93.3	87.6	15.4	10.6	34.6	15.9	10.3	17.9	28.9	15.3	28.1	8.94
GSM1012381	3	Primary Tumor	6706	355	282	264	36.1	32.8	23.1	93.1	795	104	220	105	62.3	55.4	59.5	9.04	102	154	163	70.4	17.5	39.5	102	43.5	59.2	127	23.6	31	291	135	1200	166	67.7	16	11.2	130	8.52	8.65	37.2	76.1	17.6	22.9	9.4
GSM1012384	3	Primary Tumor	6840	253	214	215	37.3	28.4	14.7	28.8	435	74.6	174	62.2	24.9	117	599	9.12	93.5	66	123	80.8	22	55.5	133	64.8	61.5	169	20.8	42.7	170	157	410	67.2	74	14.9	8.53	39.5	17.6	11.8	24.1	33	12.5	23.1	8.18
GSM1012385	3	Primary Tumor	6997	625	508	398	92.4	97.2	26	101	655	113	135	104	6.02	10.5	405	11.2	73	64.9	60.9	53.6	12.5	35.1	108	33	57.6	127	26.2	38.5	67.7	38.4	326	26.4	61.6	15.4	6.42	42.6	13	14.6	27.2	41.2	23.6	21.5	7.09
GSM1012386	3	Primary Tumor	7061	351	244	437	71	570	17.8	1590	542	37.7	84.1	47.9	7.86	40	663	10.1	58.4	46.5	63.9	51	13.7	39.1	78.4	38.7	59.9	274	25.4	37.8	27	91.7	1900	29.3	72.3	11	16.4	58	17	12.8	34.2	44.6	13.2	22.3	6.02
GSM1012387	3	Primary Tumor	7145	538	496	425	14	75.6	74.7	80.7	448	123	331	192	21.3	204	1490	9.48	84.1	88.1	119	81.5	15.6	53.5	122	41.3	44.7	172	21	31.7	54.3	85.5	630	61.6	58.9	11.4	15.4	41.6	9.8	10.3	57	74.3	15.4	21.8	12.7
GSM1012389	3	Primary Tumor	7427	406	348	256	22	78.6	34.3	26	405	33.8	53.6	13	23.1	66.8	969	6.94	113	42.9	49	40.8	12.8	51.2	190	50.7	53.6	221	22.6	33.6	11.8	115	1690	58.8	65.7	15.4	9.33	42.4	15.6	11.4	22.7	31	13.5	21.2	7.74
GSM1012391	3	Primary Tumor	7576	971	625	726	32.6	101	26.4	24.8	492	155	172	40.9	20.5	69.8	1450	10.7	46.8	57.8	80.8	89.3	12.1	33.6	58.3	32.7	51	141	18.5	18.7	69.9	80.6	2340	38.7	50.2	13.4	7.67	17.7	14.4	8.88	51.8	74.2	20.7	16.3	5.45
GSM1012392	3	Primary Tumor	7632	250	185	130	18.1	155	42.8	32.8	325	51.5	151	49.9	49.4	29.3	671	9.78	120	45.6	68.9	45.6	19.4	36.6	165	30.6	43.4	88.8	18.7	22.2	42.8	88.8	262	71.2	65.4	11.6	9.06	18.6	13.2	6.94	31	42	16.8	17.7	5.35
GSM1012393	3	Primary Tumor	7662	338	168	219	41.2	62.6	32.9	20.6	315	68.1	134	32	51.9	114	781	6.5	86.9	54.7	55.8	53.5	15.1	31.9	104	36.7	43.3	94.9	19.3	27	56.6	377	435	77.8	58.7	16.5	9.31	34	12.2	7.86	42.1	51.5	19.4	14.7	8.47
GSM1012395	3	Primary Tumor	7721	208	77.6	136	22.3	138	23	13.3	333	113	194	66.1	66.2	118	365	7.31	113	39.1	59.5	53.9	14.3	44.4	83.9	44	52.4	73.8	19.5	25.3	71.2	304	91.2	53.1	52.9	13.7	7.22	22.2	14.4	10.9	65.7	96.2	18.1	18.4	6.17
GSM1012396	3	Primary Tumor	7925	105	70.8	56.5	18.1	66.9	12.9	18.1	493	377	893	253	22.9	190	19.3	9.9	91.9	147	275	243	28.1	194	48.4	63.3	38.8	109	20.7	29.9	323	82.6	105	58.4	47	12.8	16	16.9	12.3	9.04	22.7	24.6	18	27	5.54
GSM1012397	3	Primary Tumor	7930	162	82.7	159	58.7	19.9	12.7	13.4	158	42.4	75.4	26.8	12.6	12.2	949	9.01	42	34.3	49.1	35.3	12.8	32.9	76.3	36	59.4	139	28	33.8	12.8	131	525	42.5	39.2	11.3	7.23	20.5	14.3	10.4	30.6	39.2	14.4	32.6	15
GSM1012398	3	Primary Tumor	7973	117	269	80.5	15.9	15.7	18.7	10.9	142	32.8	64.9	18.7	7.32	10.7	280	9.42	45.8	31.8	41.6	28	18.1	46.6	77.1	36.2	82.5	225	29.4	42.2	26.1	161	267	46.3	60.7	14	8.74	16.6	19	12.3	36.6	51.5	15	32.7	7.89
GSM1012399	3	Primary Tumor	8018	575	322	325	15.1	151	39.2	21.3	495	434	1250	810	17.6	571	232	8.55	129	70	121	341	20.8	159	122	71.9	45.9	197	20.2	26	467	177	265	63.5	78.5	16.5	13.4	29.6	22.5	10.3	129	212	21.5	37.7	8.92
GSM1012400	3	Primary Tumor	8029	127	81.1	88.4	27.7	35	18.2	21.8	204	126	153	63.7	48.5	91.2	167	8.65	51.8	45	50	63.8	16.8	44.1	50.4	32.8	62.3	137	25.6	43.8	51.4	321	99.5	58	50.3	10.1	9.53	31.2	29.9	12	44	60.8	14.8	23	8.48
GSM1012401	3	Primary Tumor	8061	242	257	221	17.1	135	35.1	15.6	306	37.3	61.7	34.6	12	45.5	222	11.9	25.7	36.8	28.9	41.8	14.3	28.1	61.8	29.1	49.7	136	24.4	34.7	12.7	100	219	28.4	54	12.1	5.57	58.9	15.7	8.92	30.7	38.1	12.6	18.6	4.04
GSM1012405	3	Primary Tumor	8168	392	292	278	24.4	30.5	15	10.3	286	89.4	215	164	2.98	38.7	265	7.97	17.9	65.6	74.6	55.3	18.8	45	37	32.5	41.9	108	24.8	48.1	29.7	70.3	283	28.8	44.1	11.1	8.46	41.7	12.9	10.8	32.6	42.2	20.5	17.1	6.28
GSM1012407	3	Primary Tumor	8792	330	312	309	18.9	78.9	29.6	18	480	40.8	97.3	52.1	83.2	8.46	281	7.87	58.4	63.3	69.7	32.7	16.9	29	78.7	30	48	72.8	29.1	33.3	71	57.8	606	64.6	46.2	9.57	10.7	74.6	15	11.3	23.2	35.2	16.3	26	13.3
GSM1012408	3	Primary Tumor	9054	359	303	221	42	20.7	11.3	165	447	42.9	104	29.9	75.2	23.3	74.2	6.61	87.4	143	121	40.7	22.5	61	95.8	37.9	76.8	156	34.5	31.3	134	109	387	68.2	52.5	10.8	9.45	19	21	11.2	32	41.8	11.8	17.9	6
GSM1012409	3	Primary Tumor	9077	405	532	339	18.9	10.7	16.2	12.5	221	63.1	59.7	5.07	15.4	21.2	874	10.7	23.7	24.2	37.6	42.2	15.2	23.4	44.1	32.9	75.3	230	35.9	33.7	13.4	105	4140	27.8	62.3	12.2	16	21.7	19.6	11.4	32.1	39	14.8	29.9	9.84
GSM1012410	3	Primary Tumor	9185	353	599	487	60.9	91.6	18.6	30.9	904	44.5	70.9	29.3	3.02	25.8	28.7	11.1	51.5	76.5	78.5	47.9	20.2	69.3	72.9	41.1	63.4	245	37.8	24.4	30.6	89.5	215	31.1	63.2	11.8	8.83	36.5	15.1	18.1	43.4	70.1	12.6	24.2	9.16
GSM1012411	3	Primary Tumor	9297	216	183	96.7	12.1	198	31.7	25.9	578	119	193	46.1	2.4	66.7	497	5.99	109	88.1	94.5	64.4	20.2	69.7	136	54.6	57.2	66.7	30.8	35.2	173	128	328	73.4	59.5	10.7	11.3	32.4	20.3	13.6	21	27.4	12.4	25.6	7.27
GSM1012412	3	Primary Tumor	9343	858	619	464	66.1	240	64.4	28.3	1380	526	469	96.3	68	167	31.7	7.44	104	113	159	107	17	121	67	34.5	44.3	55.4	32.5	26.2	72.4	75.8	156	95.2	47.1	12.7	11.7	24.5	17.2	13.4	52.6	76.8	13.3	22.8	9.17
GSM1012413	3	Primary Tumor	9394	303	151	148	29.3	48.4	34	14.9	393	47.9	66.9	2.05	15.7	4.18	322	12	35.4	32.8	48.3	36.5	13.1	32.6	83.1	36	40.5	136	52.6	40.6	27.3	101	344	31.6	70.8	12.4	10.8	110	21.4	14.7	11.6	23.6	15.3	17.3	7.95
GSM1012414	3	Primary Tumor	9420	288	428	395	62.4	360	32.5	2090	1110	82.4	132	23.9	88	78	252	6.6	102	157	157	84.5	15.9	106	88.8	75.7	67.8	131	35.6	19.4	370	324	483	106	59.3	10.6	23.4	32.8	13.3	13	22.7	39.4	17	22.7	7.45
GSM1012416	3	Primary Tumor	9468	374	120	155	26.4	34.2	15.5	50.4	1080	99	179	47.1	106	14	154	6.05	103	151	141	57	22.1	104	63.9	76.9	56.4	60.5	22.7	19.5	121	113	103	43.4	50.7	15.4	9.62	23.3	17.4	14.3	24.7	35	17.4	20.2	5.58
GSM1012419	3	Primary Tumor	9728	125	80.1	93.8	67.1	22	9.9	11.6	94.9	48.8	55.2	42.3	21	13	387	6.44	46.7	12.3	26.5	45.1	13.3	41.4	63.3	49.8	83.4	181	51.4	59.9	3.83	159	152	24.1	60.2	13.4	11.2	48.9	24.5	14.9	40.5	61.2	15	30.4	10.7
GSM1012421	3	Primary Tumor	9811	203	178	150	20	85.5	27.9	23.8	438	41.6	245	210	18.5	15.6	186	7.19	92.2	44.3	52.4	45	17.8	101	135	40.4	51.4	118	27.8	36.2	48.5	84.4	147	80	55.4	7.52	7.67	40.9	23.1	10.2	18.2	28.9	14.1	20.2	6.3
GSM1012423	3	Primary Tumor	10194	224	103	136	47.8	45.9	18.6	1410	984	153	507	330	15.2	224	313	6.45	102	95.1	97.3	113	23.8	141	53.6	46.5	43.7	84.5	26.5	28.7	122	127	84.8	38.3	61.5	15.5	9.56	60.6	20.6	11.1	86.6	116	19.7	20.9	4.99
GSM1012424	3	Primary Tumor	10216	219	218	168	23.2	175	41.1	32	759	42.9	69.3	14.4	69.3	30.4	716	4.96	80.3	78.1	47.2	45.6	14.1	52.3	66.9	44.3	66.4	147	24.5	50.6	38.7	112	76.9	58.5	49.6	8.07	8.88	26.2	18.8	13.2	25.1	41	10.1	28.7	10.4
GSM1012426	3	Primary Tumor	10264	417	207	232	20.4	511	25.4	25	891	133	168	62.1	74.7	253	377	9.93	163	95	138	124	10.4	118	179	92.4	62	170	27.2	21	430	431	621	62.7	62.6	19.1	16.5	44.4	21.1	12	22.7	48.8	19.6	22.1	8.04
GSM1012427	3	Primary Tumor	10368	210	102	214	70.2	16.1	12.1	30.6	287	36.6	38.2	7.7	53.4	22.5	31.2	7.16	85.7	57.1	39.6	45.7	22	61	54.2	40.7	45.9	110	33.6	28.5	99.3	102	48.3	24.8	55.8	16.3	14.7	22.8	22.1	13.5	26.4	56.9	10	20.4	3.11
GSM1012428	3	Primary Tumor	10512	468	230	304	89.7	170	15.6	1090	133	115	271	240	2.66	49.2	218	8.4	22.8	29.1	56.4	75.4	14.1	32.9	52.5	37.6	49.6	127	26.6	40	18.9	95.3	821	18.7	57.3	11.9	6.44	57.5	16.8	10.2	33.5	49.2	17.3	21.9	4.83
GSM1012429	3	Primary Tumor	10630	860	375	346	40.1	22.5	14.2	36.3	463	327	1570	748	14.4	355	42.9	8.57	62.8	219	344	829	19.2	145	44.9	38.1	28	24.3	21.9	25.6	79.9	86.1	15	31	52.2	16.2	15.6	13.7	20	10.9	33.4	60.4	22.9	51.4	10.3
GSM1012432	3	Primary Tumor	11325	721	645	465	80.6	23.7	52.6	95.7	805	92	187	79.1	10.2	63.6	401	8.26	45.6	113	125	51.4	20.4	45.9	75.5	35.1	62.5	120	36.4	32.3	87.7	125	1440	36	50.5	14.5	8.44	40.9	23.7	9.5	20.4	27.4	18.6	24.5	3.69
GSM1012434	3	Primary Tumor	11718	163	165	95.4	24.3	29.6	12.6	30.7	295	77.1	123	24.2	196	103	260	5.91	133	77.9	95.2	115	14.3	66.7	76.2	37.1	112	125	34.8	31.6	158	159	322	80.9	50.8	11.3	10.2	35.6	19.5	14	41.6	66.7	12.9	31.8	15.2
GSM1012437	3	Primary Tumor	12237	253	232	337	21.8	694	20.1	24.7	353	55.2	76.1	7.02	9.1	7.3	517	7.16	43.6	32.9	38.1	38.9	13.2	31.7	60.1	37	64.7	212	32.9	37.6	5.73	114	1430	27.6	61.4	17.2	5.77	31.8	22.2	11.8	15.1	24.7	11.7	30.4	9
GSM1012439	3	Primary Tumor	12292	235	122	108	11.4	205	29.6	26.9	770	48.3	134	37.5	28.6	34.2	195	6.13	91.9	106	90.9	42	20.9	80.9	94.8	40.7	46.6	75.8	27.9	37.1	198	98.7	553	85.5	49.6	12.6	6.63	16.4	17.5	11.6	24.1	30.7	14.3	28.7	11.9
GSM1012440	3	Primary Tumor	12297	311	327	248	67.4	25.1	8.98	26	118	530	333	128	259	286	78.5	6.23	197	118	171	290	27.5	232	50.6	104	69.3	58.6	29.7	27	326	131	79.5	28.6	66.5	18.2	10.7	24.6	23.5	13.3	26.5	34.6	20.4	32.3	6.31
GSM1012441	3	Primary Tumor	12355	727	418	425	50.1	155	45.2	293	398	250	314	194	64.2	86.1	1420	5.71	250	90.3	131	95.8	16.4	104	273	50.8	61.6	101	34.1	31.3	168	80.4	395	38.3	59.9	13.3	6.18	43.8	18.2	10.6	58.9	87.8	17.7	23.7	5.18
GSM1012442	3	Primary Tumor	12847	444	274	187	37.1	95.3	49.5	92.5	514	113	92.5	31.3	30.6	184	492	7.14	136	44.7	85.3	102	17.6	37.5	381	54.5	53	146	34	16.8	181	126	652	53.1	84.2	15.1	12.8	78.6	21.6	13.1	23.6	47.6	15.9	21.4	5.79
GSM1012445	3	Primary Tumor	13321	350	495	281	33	17.9	11.1	14.5	65.8	50.7	44.3	6.78	114	68.9	539	6.16	26.3	23.7	29.4	50.7	10.2	26.4	73.6	28.1	94.5	71.2	39.2	53.5	6.59	213	691	37.3	70	22.1	7.06	16.1	36.9	17.2	78.3	103	13.8	27.9	8.66
GSM1012446	3	Primary Tumor	13357	247	268	248	37.1	146	15.9	11.3	726	105	247	116	11.7	48.4	31.1	5.31	61.8	77.8	104	96.6	17.4	68.5	60.1	40.6	49.9	105	30.9	38.4	59	99.3	56.4	35.3	50.6	11.4	7.31	17.2	20.8	11.9	43.2	53	18.7	23	4.94
GSM1012447	3	Primary Tumor	14475	326	158	158	13.7	183	16.1	210	855	40	69.7	13.9	109	16.1	478	6.86	260	101	113	69.8	14.9	99.1	142	136	48.2	120	29.8	25.7	411	115	75.5	55.7	73.7	14.7	17.8	209	18.5	11.8	52.2	97.4	17.6	20.5	6.17
GSM1012451	3	Primary Tumor	15329	291	203	258	49.8	51.5	40.3	28.6	398	123	168	134	21.1	35.3	135	7.85	78.2	49.4	51.8	50.8	13.4	67.3	61.8	30.6	50.8	123	27.2	38.4	134	27.4	183	30.9	40.2	13.1	4.12	56.3	15.6	9.9	31	38.9	19.6	14.1	3.42
GSM1012455	3	Primary Tumor	A0319	431	135	131	22	204	55.3	74.6	1180	168	190	167	11.2	68.5	358	7.76	115	184	208	98	18.7	39.8	105	36.5	51.7	145	21.2	26.4	55.3	36.2	436	55.2	74.5	15.6	8.43	37	17.7	13	30.1	55.2	18	23.7	6.67
GSM1012456	3	Primary Tumor	A0702	226	337	298	158	1770	34.8	2280	942	113	194	211	29.2	4.27	307	7.88	82.5	88	78.9	69.1	10.9	38.3	213	53.8	59.6	180	31.9	34.3	161	36	438	90.7	52.9	16.4	7.16	30.8	15.3	13.9	23.7	39.5	14.2	17.5	4.9
GSM1012461	3	Primary Tumor	A1516	142	87.8	70	33.5	213	34.3	56.4	865	256	236	134	90.9	33.7	85.1	8.5	43.2	77	76.4	78.7	15.5	27.3	70	36.4	69.9	135	23.3	23.5	100	35.8	114	90.4	52	12.9	3.53	83.7	14.6	10.2	57.6	83	20.4	23.4	8.88
GSM1012462	3	Primary Tumor	A1644	117	91.8	94.9	29.3	23.1	11.2	50.9	114	43.1	50.7	5.83	194	26.1	634	7.37	117	43.9	43.9	92.6	11.4	36.5	149	26.3	97.3	76.9	19.4	18.6	34.2	210	265	95.1	48.6	15.5	5.66	27.3	16.9	9.87	41.3	64.7	19.5	27.8	15.5
GSM1012463	3	Primary Tumor	A1716	214	229	292	38.2	36.2	23.7	19.8	314	289	155	74.1	388	361	79.6	8.86	208	111	114	269	13.8	131	118	81	107	70.1	21.7	22.6	654	372	68.3	132	56.4	14.4	15.1	20.6	15.9	11.1	31.3	38.6	23.4	24.5	5.06
GSM1012467	3	Primary Tumor	A2226	738	417	362	106	38.5	52.6	21.8	553	110	76.8	32.1	17.3	68.4	1160	8.59	36.8	92.1	89.6	97.5	10.6	23.1	86.3	28.5	57.3	137	33.5	26.2	81.5	65.3	1250	26.8	59.3	14.8	2.22	37.5	17.4	11.9	36.9	57.6	16.6	23.6	4.78
GSM1012468	3	Primary Tumor	A2367	177	135	146	18.5	20	11.6	14.7	40.9	160	611	294	44.9	103	17.5	9.42	23.7	50.3	68.9	146	16.6	48.8	39.7	28	54.8	206	24.2	26.8	91.1	31.3	170	58	50.3	13.5	7.39	15.5	14.6	9.96	56.5	81.1	20	20.2	8.97
GSM1012469	3	Primary Tumor	A2434	158	59.5	84.4	18.7	10.8	29.6	17.2	285	45	38.8	8.93	16.8	4.07	34.2	9.77	44.7	44.2	40.9	35	16.7	20.1	43.6	29.5	69.2	88.9	22	31.2	159	39.2	83.2	50.4	48.6	13.2	4.15	141	18	14.7	24.3	33.1	16.4	16.9	5.39
GSM1012471	3	Primary Tumor	A2715	273	333	238	68.7	22.5	20.7	69.1	164	101	102	35.4	10.8	7.47	484	8.94	24.4	29.7	27.5	39.5	12	19.2	51.5	27.1	44.6	86.4	28.8	39.5	39	29.2	367	37.3	55.6	12.6	4.9	18.8	16.1	14.7	41.1	50.7	13.5	23.4	5.92
GSM1012474	3	Primary Tumor	A3536	411	327	292	198	95.8	13.2	688	215	40.5	43.5	7.3	21.1	4.12	795	7.47	53.4	61.4	41.3	50	16.4	30.4	69.3	32.2	52.3	80.1	20.7	26.4	74.8	39.2	359	34.6	56.3	11.4	4.33	40.9	14.6	10.3	34.9	48.1	12.6	14.7	6.78
GSM1012478	3	Primary Tumor	A4248	350	362	287	47.2	98.8	30.1	25	891	510	440	346	65.5	167	22.4	11.4	112	78.4	101	157	19.3	68.5	87	53.7	41.1	79.1	22	23.6	305	239	424	68	51.2	12.4	3.06	28.2	19.5	11.5	49.3	75	18.5	27.7	9.93
GSM1012479	3	Primary Tumor	A4342	331	226	296	69.9	45.3	29.7	27.6	220	254	756	750	12	207	103	9.03	54.4	56.2	107	178	14.2	34.6	120	34.3	47.9	90.7	17.8	25.9	84.5	111	393	81.3	66.9	17.9	2.18	24.3	19.8	13.5	33.2	60	25.7	26.8	8.45
GSM1012486	3	Primary Tumor	A4779	214	193	113	39	22.3	19.9	29.3	184	363	210	48.3	4.22	24.1	446	8.79	23.4	48.7	74.1	106	12	13	66.8	26.6	70.5	165	29.2	43.4	44.2	49.3	924	17.5	67	17.1	6.18	42.6	15.6	13.5	19.9	31.6	23.4	28.5	10.9
GSM1012488	3	Primary Tumor	A4792	603	660	375	101	17.3	47.3	25.1	444	1120	825	383	59.3	616	37.6	10.2	114	172	274	345	13.9	72.8	50.4	58.6	37.6	52	23	19.3	485	1220	157	126	56.2	8.59	8.32	23.5	17.6	11.7	98.3	129	17.3	71.8	21.9
GSM1012489	3	Primary Tumor	A4902	406	260	212	20.9	470	57	25.6	1010	70.7	304	89.4	76.6	59	148	3.62	216	117	130	90.3	23.8	104	88.1	71.3	60.9	118	37.3	41	619	109	273	160	52.7	13.5	17	49.6	24.4	12.5	22.3	39.2	8.23	23.6	6.73
GSM1012490	3	Primary Tumor	A4902	393	286	183	36	499	70.1	25.1	991	85.8	127	23.1	43.1	19.5	260	10.3	122	100	102	77.5	16.5	56.1	109	60.3	74.8	133	21	28.5	627	36.3	282	128	50.5	18.3	6.81	55.9	17	14.6	28.7	36.4	19	18.8	5.61
GSM1012492	3	Primary Tumor	A4947	223	252	88.3	28.5	85.8	25.9	15.4	1150	114	159	28.2	75.8	62.3	469	7.57	70.4	380	276	102	17.5	39.6	59.8	34	60.2	97.9	22.8	35.8	669	32.3	166	103	47.7	13.3	11	46	14.6	17	23.8	38.8	14.2	35.2	16.3
GSM1012494	3	Primary Tumor	A5135	641	473	502	87	20.9	25.2	32.1	168	45.2	48.7	29.9	57.3	17.4	885	9.24	51.4	24.2	52.8	123	13.5	55	81.5	46.8	58.7	181	43.5	40.6	36.4	140	563	17.8	63.6	13.5	11.2	36.3	16.9	10.6	105	152	18.8	28	2.82
GSM1012495	3	Primary Tumor	A5135	491	207	223	19.4	292	68.9	17.2	2330	75.6	115	85.1	32.1	81.1	50.3	6.63	132	311	199	62.9	14.1	62.8	347	36.2	57	76.7	25.1	23.6	180	110	198	34.2	39	10.6	10.5	93.5	14.1	9.6	39	43.5	20	14.6	4.99
GSM1012499	3	Primary Tumor	A5320	239	213	136	138	137	66.2	25.1	133	68.3	101	31.7	12.7	11.2	280	8.28	41.8	32	30.6	56.9	15.4	24.3	133	27	60.7	121	25.8	26.9	27.7	31.6	241	30	57.9	15.8	6.23	52.1	18.1	14.5	40.8	65.7	17.5	16.3	4.95
GSM1012500	3	Primary Tumor	A5465	277	123	112	41.9	43.3	46.7	21.8	641	70.2	67.1	26.1	9.43	9.62	152	6.21	43.5	34.1	26.5	32.2	9.67	29.8	73.1	35	51.7	101	40.6	31.1	39	45.6	230	41.1	62.3	15.4	4.4	23.8	14.2	13.4	28.3	34.5	15.7	20.1	4.7
GSM1012502	3	Primary Tumor	A5627	471	408	308	71.4	294	92.6	23	1170	153	186	62.6	199	90.6	385	9.06	198	177	123	113	16.6	76.3	67	39.2	104	51.2	27.9	27.2	122	236	72.7	87.2	51.7	15.1	8.66	39	16.7	14.1	47.3	58.4	22.4	23	7.66
GSM1012507	3	Primary Tumor	A6141	198	164	64	24.9	181	51.6	22.5	387	79.8	96.5	32	65.5	16.6	395	6.27	136	57.2	70.8	58.9	17.8	44.4	72	36.3	68.6	141	26.8	25.4	199	37.3	467	51.2	66.9	14.9	6.13	33	13.1	15	46.9	69.3	15.1	22.5	14.7
GSM1012509	3	Primary Tumor	A6275	436	509	396	114	95.2	48.6	25.8	444	108	170	45.1	31.2	84.5	77.4	9.9	58.4	67.1	65.8	67.8	15.9	46.7	84.4	31.9	76.2	166	26.3	26.2	33.3	43.5	256	28	53.1	11.7	6.39	67.2	12.5	10	27.4	40.4	18.3	16	6.59
GSM1012510	3	Primary Tumor	A7366	264	355	285	27.1	30.9	29.3	19.2	236	179	305	69.8	6.3	43.4	88.1	13.1	32.9	47.6	50.3	72.5	16.4	45.5	58.4	28.1	49.9	116	19.4	26.6	41.1	35.5	434	23.6	62.6	14	4.57	25.1	17.3	9.8	58.9	78.1	16.7	19.8	4.95
GSM1012511	3	Primary Tumor	A8307	341	228	197	64.2	15.9	37.5	30.9	587	50.8	115	52.3	41.4	12.5	264	10.5	116	108	99.8	59.2	13.9	51.2	66.5	48.7	68.6	229	23.3	25.3	203	136	340	50.8	66	17.2	5.64	42.9	16.3	16.1	20.6	38.7	20.5	20.7	3.5
GSM1012513	3	Primary Tumor	A8528	295	96.8	96.9	18.2	153	44.1	26.1	559	199	176	36.4	74.2	92.5	455	6.35	161	125	86.8	140	12.4	48.3	313	42.5	71.5	149	30.4	29.5	60.1	331	52.8	42	79.7	18.8	7.37	18.4	12.8	9	40	57.8	20	29.2	7.86
GSM1012525	3	Primary Tumor	C0081	180	39.9	54.9	17.2	23.2	15.7	26.1	372	62.7	105	19.3	15.6	10.1	899	9.99	54	87.5	120	258	9.45	132	56.7	54.9	32.4	23.9	27.9	18.9	63	92.9	272	24.1	61	14.7	3.95	14.7	30.1	23	14.9	18.2	19.2	19.6	7.22
GSM1012526	3	Primary Tumor	C0101	58	65.9	40.9	16.9	25.2	11.4	21.8	142	291	208	50.1	229	204	21.9	9.1	119	40.1	78.7	136	16.2	93.9	74.8	45.9	50.3	22.3	24.4	22.4	326	654	4.04	52.3	53.6	13.4	16.2	9.09	14.6	11.6	48.2	74.9	14.4	23.8	7.64
GSM1012527	3	Primary Tumor	C0104	150	72.8	166	49.9	27.7	22.1	23	197	25.8	46.7	20.1	1.41	9.4	216	8.12	17.7	24.2	31.2	31.2	13.4	43.5	50.7	39.2	44.6	209	33.1	26.5	17.5	79.6	19	22.2	51.3	15.8	10.4	237	18.8	10.6	12.1	18.1	14	14.1	5.87
GSM1012528	3	Primary Tumor	C0105	369	351	158	22.2	39.5	23.6	23.2	336	320	621	222	32.7	63.2	81.3	9.97	163	131	132	137	31.8	183	115	74.4	60	301	25.4	18.1	365	30.7	42.9	68.3	59.9	12.8	8.38	20.8	21	14.5	56	111	23.5	22.6	8.12
GSM1012529	3	Primary Tumor	C0111	28.1	27.5	48.5	24.4	5.15	9.7	17.1	70	618	430	32.2	43.5	107	36.6	7.86	113	107	142	182	21.2	102	84.4	50.6	47.9	106	77.3	58.1	52.9	156	7.1	26.1	80.1	15.5	2.82	10.6	29.5	12	17.2	20.5	20	25.8	12
GSM1012531	3	Primary Tumor	C0112	195	251	261	48.6	155	16.1	23.4	775	104	202	147	93.6	208	435	5.9	368	247	260	109	33.5	94.9	105	68.7	71.6	65.5	58	30.7	706	1170	257	371	68.7	15.8	21.6	23.1	21.8	13.5	31.5	41.7	19.6	18.5	9.19
GSM1012532	3	Primary Tumor	C0113	102	129	80.3	27.2	25.3	15.1	9.89	53.7	27.5	37.3	9.86	5.59	18	261	9.08	13.2	23.7	18.8	34.8	14	29	51.4	26.1	59.2	206	33.4	43.9	4.69	104	713	20.3	63.6	15.4	6.28	61.7	25.1	9.28	17.4	24.3	11.5	23.4	9.02
GSM1012533	3	Primary Tumor	C0114	117	110	149	24.1	2.31	14.2	21.5	170	57.8	46.2	2.18	5.11	10.4	499	11.3	30.9	33	48.3	36.3	29	48.5	67.9	35.7	82	162	82.9	94.5	17.3	179	360	40.1	83.3	21.2	9.13	36.4	45.8	20.9	15.1	22.6	9.41	23.5	14
GSM1012535	3	Primary Tumor	C0115	666	391	591	39.5	35.4	24.4	13.9	150	42.2	62	18.2	5.34	19.6	782	7.1	23.3	32	35.2	36.9	12	29.2	47.1	34.6	39.8	129	30.9	36.8	7.02	89.5	1950	24.5	59.2	15.2	5.11	15.5	24.4	6.65	21.9	39.7	11.9	13.2	5.13
GSM1012536	3	Primary Tumor	C0117	168	150	111	24.9	24.6	17.5	153	206	78.5	245	64.7	189	156	1420	6.95	256	64.2	98.2	111	13.3	107	128	45.6	88.9	61	34.3	29.1	218	1660	157	148	56.1	13.1	18.4	13.4	22.4	8.38	55.5	79.2	16.5	31.6	11.8
GSM1012538	3	Primary Tumor	C0122	249	235	155	38.2	27.7	18.8	16.7	113	49.5	62.6	13.6	2.11	16.7	937	7.45	18.6	19.5	20.3	42.7	14.9	32.5	46.6	22.7	65.3	120	40.5	63.7	11.8	125	1060	16.4	53.3	9.54	13.5	17.6	28.8	17.2	31.9	46.8	12.2	34.4	18.1
GSM1012539	3	Primary Tumor	C0123	293	175	265	67.3	29	30.5	59.2	229	74	41.5	7.81	9.21	42.8	90.5	7.4	27.5	29.6	22.1	33	15	38.4	51	32.9	53.7	60.2	32.4	21.2	170	94.8	526	39.9	60	11.9	7.05	25.4	27.9	14.9	32.2	62.4	12.1	44.8	10.7
GSM1012541	3	Primary Tumor	C0124	391	365	331	30.4	21.4	32.2	19.7	181	31.1	35.6	2.15	5.33	30.8	680	11.1	14	26	35	26.1	10.8	35.8	46.5	32.9	68.5	179	39.4	31.1	11.4	124	2310	23.7	65.7	13.4	5.95	18.7	24.7	11.5	45.6	64.2	11.1	20.2	5.99
GSM1012542	3	Primary Tumor	C0125	694	599	509	102	21.7	28.7	388	166	170	356	530	5.68	57.8	1420	7.69	30.3	30.9	58.3	65.1	14	49.3	52.8	29.3	34.9	99.3	29.8	27.3	42.3	92.8	1110	37.3	44.2	12.7	9.2	37.5	20.8	10.3	65.5	99.7	13	17	3.09
GSM1012543	3	Primary Tumor	C0127	387	266	212	32.7	23.5	28.8	45.1	409	39.9	79.3	51.1	150	14.7	656	8.54	71.8	51.2	52.8	48.1	19.5	72.7	64.3	39.4	50.2	74.3	20.1	25	11.3	83.9	122	54.2	54.7	12.2	6.11	30.7	19	16.1	41.3	63.9	14	17.3	2.63
GSM1012544	3	Primary Tumor	C0128	108	61.6	75.9	23.8	28.7	13.6	21.6	324	241	826	818	66.6	240	113	8.72	86.9	98.2	184	224	20.6	113	47.9	58.2	38	135	29.1	24.3	146	112	34.5	24.1	53.3	13.7	12.9	28.3	13.7	12.6	158	238	17	17.5	4.23
GSM1012546	3	Primary Tumor	C0130	356	98.4	117	19.6	152	50.6	17.9	351	99.1	334	214	33.1	138	131	8.1	150	73	86.7	67.5	23.1	158	89.9	56	49.9	117	26.4	26.9	91.8	138	264	36.4	62	12.7	11	27	37.3	10.3	52.3	86.3	14.3	20.2	4.4
GSM1012547	3	Primary Tumor	C0134	356	222	216	18.9	310	42.5	25.3	728	124	765	226	22.7	214	230	6.06	82	76.1	115	90	18	70.6	95.4	44.1	55.1	229	23.4	30.8	141	198	80.1	71.2	49.1	13.9	7.1	20.9	22.5	10.2	67.7	108	21.1	18.5	5.07
GSM1012549	3	Primary Tumor	C0136	333	127	198	53.6	39	24.5	30.7	398	46.2	63.8	21.3	16	19.8	93.2	8.29	25.7	56.6	66	58.9	16.3	135	80.7	54.7	63.8	68.4	27.6	32.5	93.2	116	565	31.3	86	13.7	6	14.6	31	11.8	34.7	60.4	16.8	24.1	0.883
GSM1012553	3	Primary Tumor	C0137	681	631	593	30.4	44.6	39.6	33.4	513	64	134	31.8	26.3	15.9	700	8.32	23.5	35.7	53.2	43.6	18.3	53.3	78.7	32	47.6	90.4	12.7	24.9	14.8	85.6	2490	18.9	61.5	18.3	4.34	33.3	57.9	12	23.7	32.5	18	19	8.3
GSM1012558	3	Primary Tumor	C0140	128	122	86.2	29	57.8	23.8	22.3	61.2	121	88.7	10.9	11.4	102	135	8.54	40.1	64.8	49	79.8	13.7	29.7	81.5	25.7	66	91.5	30.8	38.9	53.8	31.2	134	20.9	61.2	7.62	8.68	16.1	116	10.5	33	44	18.5	18.8	7.65
GSM1012561	3	Primary Tumor	C0147	265	163	167	58.7	32.4	15.6	25.1	152	137	99.6	26.3	89.9	44	526	5.48	134	33	59.5	90.9	13.4	46.7	132	43	120	89.7	29.5	55.3	99	99.4	205	149	57.9	9.71	10.6	26.9	17.6	13.8	48.5	73.9	17.5	26.8	8.12
GSM1012562	3	Primary Tumor	C0147	536	258	172	70.3	67.9	28.4	31.1	311	204	144	29.6	42.6	51.3	525	6.37	59.2	43.8	61.9	74	15.3	48.6	62.2	37.9	86.3	105	42.8	48.2	48.5	209	964	44.6	68.6	15.9	14.2	26.3	25.8	14.8	33.7	76.3	13.4	22.9	6.27
GSM1012564	3	Primary Tumor	C0149	216	315	215	20.3	46.5	24.4	19.9	219	48.5	89.1	31.6	19.5	21.1	546	5.96	32.6	37.7	51.8	37.7	17	43.8	77.1	31.4	52.5	143	24.2	30.9	26.8	138	316	20.3	65.7	17.5	8.97	77.2	20	9.9	21.8	36.5	12.3	18.2	1.41
GSM1012565	3	Primary Tumor	C0151	482	295	324	38.2	354	38.6	30	1310	224	257	131	29.2	166	73.1	7.57	77.8	166	116	77.6	18.2	81.6	56.1	44.4	50.2	115	21.4	33.6	268	85	405	82.2	69.4	14.9	9.24	29.8	21.9	8.56	33.9	42.8	18.9	69.1	17.4
GSM1012567	3	Primary Tumor	C0153	581	396	495	80.2	416	29.5	1340	1420	176	525	281	48	46.4	357	7.39	194	223	252	83	27.5	215	108	44	44.4	112	24.5	30.3	290	70.8	572	139	44.9	14.6	11.2	22.9	17.4	9.59	26.6	36.3	18.2	19	6.95
GSM1012569	3	Primary Tumor	C0154	165	106	106	19.7	26.4	5.11	30.5	230	345	416	262	124	282	775	5.46	123	111	126	194	19.3	81.6	75	48.2	68.9	75.9	26.8	37.7	323	782	25.2	121	81.9	21	19.9	20.1	28.2	12.1	61.2	86.4	15.3	32.7	4.48
GSM1012570	3	Primary Tumor	C0155	286	125	75.1	25.8	332	45.2	46.3	852	118	94.3	8.06	305	28	153	7.75	159	146	115	86.6	15.7	56.4	60.5	49.8	50.2	52.9	24.8	26.4	147	40.8	55.7	16.2	58.5	13.9	5.27	67.2	15	12.1	22.6	34.4	27.2	19.2	6.13
GSM1012571	3	Primary Tumor	C0156	695	745	447	29.2	718	59.7	23.6	1720	69.6	146	35.1	40.6	56.5	659	7.25	223	117	93.8	34	13.6	91.8	158	38.4	58.7	154	30.2	30	188	106	897	75.8	56.3	15.1	3.16	17.8	23.8	9.42	21.7	34.1	16.1	27.7	7.41
GSM1012572	3	Primary Tumor	C0157	990	1100	762	96.4	66.7	41.7	66.5	855	153	156	77.8	12.2	43.1	248	11.3	35.9	185	145	93	11.7	34.3	68.9	31	75.1	230	30.3	44.5	136	32.6	1020	25.4	65.6	15.9	5.44	30.7	20	9.87	37.7	53	17.9	23.2	7.28
GSM1012574	3	Primary Tumor	C0158	404	336	247	54.9	42	21.8	105	306	71.2	79.8	29.5	48.7	188	199	8.32	51.6	40.6	53.8	50.1	13.8	54.2	98.2	42.6	55.6	173	43.4	28.4	99.6	106	922	54.1	48	11.5	9.41	27.6	18.8	8.92	32.4	41	11.7	15.7	6.47
GSM1012576	3	Primary Tumor	C0159	313	169	109	15.4	34.3	15	21.8	226	34.1	53.7	2.1	10.5	14.2	371	7.92	33.6	29.3	37.8	30.9	12.1	38	73	29.8	66.2	253	40.1	26.3	7.88	157	1310	23.9	55.7	17.2	8.87	40.8	30.1	11.4	17.8	19.5	12.3	21	10.4
GSM1012577	3	Primary Tumor	C0168	577	365	407	20.1	343	111	35.8	1550	35.2	124	63.3	7.77	9.13	163	6.75	44.2	229	182	35.4	11.5	54.1	79.6	34.3	40.9	93.2	32.9	27.3	45.8	70.3	711	33.3	51	9.99	7.66	27.1	14	6.7	17.1	30.1	11.8	14.9	7.18
GSM1012578	3	Primary Tumor	C0170	235	93.9	60	15.8	163	32.3	28.1	334	53.1	62.7	27.1	18.6	15.7	649	7.03	78.8	63.1	41.4	46	14.9	53.4	123	37.2	85	109	50.4	46.3	42.4	103	197	41.2	68.2	21.2	4.56	16.3	36.7	16.9	39.9	67.8	14.9	21.3	4.33
GSM1012579	3	Primary Tumor	C0171	350	349	270	31.9	20.3	19.4	23.4	323	105	189	315	16.3	149	486	7.74	42	80.5	144	122	10.3	47.6	116	42	76.6	105	32.3	31.8	59.5	98.7	542	29.6	66	16.8	5.79	16.3	26.4	9.23	29.4	38.9	13.4	25.1	2.95
GSM1012580	3	Primary Tumor	C0172	448	329	362	34.7	24	19.5	24.5	164	211	215	64.1	49.1	24.8	463	7.2	42	33.8	66.2	121	16.2	54	89.1	40.3	58.5	87.7	38.4	36.4	53.5	113	193	27.3	56.1	16.7	5.96	62.5	25.1	11	52.5	84.7	15.9	26.2	6.37
GSM1012583	3	Primary Tumor	C0178	422	188	262	58.1	163	28.5	39.4	658	354	510	274	83.6	279	41.5	6.48	176	116	145	132	19.9	93.9	61	55.4	57.6	137	39.1	29	403	504	266	37.1	63.9	12.8	9.51	25.7	22.1	14.6	136	224	21.4	25.6	4.86
GSM1012584	3	Primary Tumor	C0180	195	87.9	95.1	45.4	44.8	20.5	16	176	34.3	32.1	8.45	28.7	17	388	6.72	20.5	28.9	43.2	27	10.8	36.7	68.9	30.8	57.9	129	25.7	25.9	16.7	59.6	465	23.8	51.8	11.8	6.22	47.9	22.6	10.8	20.5	36	14.6	22.7	7.07
GSM1012586	3	Primary Tumor	C0181	562	478	364	85.6	35.4	35.5	30.1	260	61.1	104	110	4.67	28.6	203	8.39	37.9	35	41.4	104	15.3	46.5	63.7	34.8	41	162	34	33.3	3.04	98.4	2260	21.6	50	11.1	4.26	30.6	21	11.2	23.5	34.1	9.72	14.1	4.72
GSM1012587	3	Primary Tumor	C0186	381	212	292	69.9	62.6	31.2	20.7	311	42.7	40.4	7.54	10.4	2.74	532	8.2	57.2	57.8	47.4	31.1	12.7	19.8	68.2	32.3	75.2	113	33.2	55.4	162	42	67.3	39.6	55.5	16.9	6.72	35.1	23.5	14.7	20.6	26.2	17.8	24.3	7.39
GSM1012588	3	Primary Tumor	C0192	381	278	178	76.1	983	45.3	81.3	515	72.2	73.7	18.3	44.7	29.4	345	6.9	112	59	53.9	67.9	13.6	24.7	361	29.2	65.6	142	34.1	26.3	35.2	101	221	52.8	67.6	11.1	7.25	32.2	19.8	12.2	32.8	51.4	17	20.9	9.96
GSM1012589	3	Primary Tumor	C0193	132	259	177	21.9	170	22.1	20.9	707	380	279	67.9	38	324	164	7.45	50.6	116	131	148	11.3	71.4	89.6	48.5	49	86.2	24.4	29.7	201	135	824	64.7	44.7	17	4.06	21.2	22.1	10.5	31.6	44.5	18.2	35.7	8.02
GSM1012591	3	Primary Tumor	C0194	758	271	234	21	767	131	32.1	1500	76.3	206	99	41.7	37.2	63.2	7.57	150	277	155	33.1	16.8	123	144	44.4	54.9	218	16.2	31.5	134	86.9	1180	48.9	59.2	19.6	6.14	18.5	30.7	12.6	38.6	54.2	15.1	17.5	4.72
GSM1012593	3	Primary Tumor	C0198	731	513	361	29.3	471	51.1	149	1040	78	123	28.3	37.9	61.6	363	8.33	158	131	171	61.1	20.6	92.4	376	66.2	43.7	76.4	29.7	23.8	420	81.1	1040	65.4	52.3	14.3	7.71	21.9	22.4	9.88	31.8	44.9	21.2	15.2	3.96
GSM1012595	3	Primary Tumor	C0200	42.3	33	33.2	13.1	19.6	10	22.8	72.4	50.3	48.5	10.4	16.2	18.9	918	7.03	38	20.2	34.3	32.7	16.8	37.3	39.2	38.5	78.7	171	52.2	57	16.2	182	73.9	44.3	73.3	15	9.56	42	32.1	17.7	30.7	38	9.84	26.6	6.06
GSM1012596	3	Primary Tumor	C0203	304	361	341	22.8	25.4	13.6	16.5	397	42.2	53.6	18.7	21.1	18.3	1360	4.97	64.4	62.4	70.9	47.2	18	58.6	77.6	38.1	84.1	170	37.8	52.7	123	171	281	85.9	60.3	12	12.9	73.1	26.6	10.6	34.6	43.4	10.2	22.5	5.77
GSM1012597	3	Primary Tumor	C0210	448	334	274	64.6	11.1	15.1	22	258	59.8	91	53.3	3.78	23.8	1060	6.52	195	36	70.8	30.5	16.4	34.5	138	45.6	69.8	78.1	57.5	52.2	11.6	150	293	19.4	73.9	16.2	9.22	20.1	32.1	12.6	40.3	57.4	14.1	25.2	6.14
GSM1012600	3	Primary Tumor	C0221	164	68.2	56.1	23.2	31.8	18.3	21.2	125	204	212	40.8	88.2	109	478	7.76	86.4	74.8	106	96.2	14.5	54.6	108	46.2	58.9	57.6	21.4	31.2	81.9	105	46.7	52.8	48.8	13.1	9.15	171	22.3	9.97	21.2	36.9	20.9	21.7	5.1
GSM1012602	3	Primary Tumor	C0225	400	330	381	36.2	68.3	34.8	1440	861	85.6	159	70.3	38.6	81.1	324	6.33	120	69.5	73.9	73.4	14.6	88.1	70.3	59	66.7	134	35.5	40.1	98.9	164	165	72.6	54	11.2	10.4	36.4	15.9	10	41.7	59.5	11.6	20	5
GSM1012604	3	Primary Tumor	C0234	152	209	126	32.2	66.4	19.2	17.2	367	56	82.1	15.8	210	16.7	61.4	8.29	266	59.9	59.4	69.6	21.5	50.6	423	29.5	93.4	65.7	22.1	21.8	433	41.2	269	222	44.9	12.9	6.19	21.6	16.3	11.7	33.4	51.6	24.7	23.8	12.5
GSM1012605	3	Primary Tumor	C0238	223	184	142	23.2	13	20.9	19.9	298	34.4	49.5	10.2	39.7	10.2	664	5.79	36.3	24	31	26.3	9.5	56.4	55.9	38.4	55.2	126	34.7	39.4	2.16	74.6	88.9	27.9	59.7	9.64	10.5	52.9	19.7	15.3	31.5	42.5	7.58	21.8	3.25
GSM1012611	3	Primary Tumor	C0257	337	193	219	50.9	42.3	18.9	23.8	492	60.8	84.9	11.8	21.7	16.6	747	7.12	53.1	47.9	52	38.5	17.4	38.4	53.5	51.1	46.5	178	34	29.3	57.4	79.8	622	18	54.4	13.5	14.5	37	18.1	12.3	17.7	19.1	13.3	18.3	5.72
GSM1012615	3	Primary Tumor	C0273	285	467	458	17.2	19.7	24.3	14.5	83.9	786	758	309	44.9	134	25.6	12.5	59.1	123	214	397	17.5	133	43.8	78.2	44.9	214	30.3	30.5	518	31.2	201	25.5	48.5	10.4	6.16	10.9	22.4	11.6	115	177	25.5	31	14.5
GSM1012616	3	Primary Tumor	C0275	386	178	167	38.5	28.5	13.8	22.1	845	238	223	276	132	89.8	38.8	7.06	163	56.7	98.1	116	16	83.5	163	45.6	108	88.7	32.7	29	138	130	1060	92.7	50.9	13.4	13.6	26.4	17.7	8.75	63.6	91.5	17.6	26.9	7.93
GSM1012617	3	Primary Tumor	C0283	429	307	288	41.2	19.5	13	35.5	667	205	363	292	39.4	143	669	6.38	47.4	74	141	109	13.8	45.4	66.4	40.8	56.9	162	27	35.2	79.2	160	1050	46.3	54	13	12.4	51.2	75.7	12.3	38.2	66.3	20.9	30.7	9.15
GSM1012618	3	Primary Tumor	C0285	128	127	124	28.1	23.7	15.2	20.1	183	42.8	28.9	9.05	33.3	14.8	1510	7.51	38.4	47.4	54.5	30.1	17.8	54.5	49.6	31.3	59.8	143	34.5	25.3	68.2	117	192	34.8	47.9	15	6.56	18.7	23.8	7.94	28.3	40	14.7	23.2	8.79
GSM1012619	3	Primary Tumor	C0295	189	130	139	21.4	12.6	14.6	31.5	280	72.2	91.1	26.8	39.6	46.6	669	9.35	65.5	36	52.1	57.6	15	39.8	107	29.7	56.6	136	25.5	26.4	33.8	91.8	134	84.2	56.2	12.1	12.7	75.3	18	11.5	39.2	50.6	14.4	16.2	5.48
GSM1012620	3	Primary Tumor	C0297	429	341	325	149	631	108	1820	1450	35.9	46.4	14.1	46.2	9.28	537	8.11	79.1	235	111	40.4	15.7	50.3	47.9	28.9	64.4	122	28	39.2	40	94.6	431	43.8	61	14.7	7.39	35.5	33.9	14.7	41.6	54.8	14	19.1	7.38
GSM1012622	3	Primary Tumor	C0298	154	162	114	67	11	17.5	91.3	428	155	458	206	154	245	261	7.26	221	73.5	104	113	20.4	179	104	74	84.4	227	21.9	28.8	176	668	145	90.2	55.8	13.1	11	29.5	26.4	10.2	37.4	55.4	19.4	21.4	7.23
GSM1012624	3	Primary Tumor	C0312	173	122	143	32	29.9	17.9	18.4	141	109	165	69.1	42.5	164	1460	5.12	84	70.4	97.6	61	13.6	46.4	83.2	36.5	71.1	397	34.1	32.1	59.9	519	191	161	44.4	10.9	8.14	20.8	18.2	10.4	30.7	44.1	15.3	19.9	5.77
GSM1012627	3	Primary Tumor	C0323	423	397	299	49.2	20.5	12.8	35.9	396	269	654	360	39.4	426	127	9.97	71.9	78.4	200	312	15.3	154	81.8	47.2	63.5	166	33.3	25.6	64.3	486	3.76	55.5	65.3	10	5.72	4.14	25.7	11.6	110	118	15.5	32.3	4.49
GSM1012629	3	Primary Tumor	C0329	204	118	58	29.4	153	35.9	111	743	59.9	92.3	18.7	122	56.2	383	7.84	50.2	78.7	63.3	54.6	15.3	32.1	60.8	33.4	48.8	90.1	29.9	38	94.5	146	161	23	64.3	23.6	7.18	17.6	33.2	13.7	17.5	34.4	16.9	26.1	4.27
GSM1012631	3	Primary Tumor	C0330	691	459	495	67.6	56.4	30.8	19	477	285	308	90.3	27.4	193	79.5	8.71	42.2	91.5	112	144	14.7	25.4	133	36.5	67.2	236	27.6	32.3	164	164	1240	57.2	54.7	8.71	8.32	34.5	16.9	10.9	26.4	36.8	22.9	18	7.72
GSM1012634	3	Primary Tumor	C0334	657	539	421	22.6	576	45.3	27.5	1200	222	261	115	13	83.7	68.1	8.12	130	238	155	93.5	19.6	58.6	95.6	29.5	65.3	117	29.4	37.8	193	58.2	634	30.4	65.9	16.1	4.76	13.2	17.7	12.6	32.9	50.2	22.5	22.5	6.21
GSM1012635	3	Primary Tumor	C0353	108	66.9	64.6	15.4	26.1	11.5	19.2	92.3	42.8	49.7	5.22	19.9	16.7	1390	6.1	49.1	20.7	39.6	26.8	18.7	23.9	92.1	32.2	63.4	112	69.5	41.3	27.5	116	52.6	30.1	61.6	15.1	6.48	11.6	35.2	12.5	26.1	36.3	16.9	21.8	5.78
GSM1012639	3	Primary Tumor	C0415	440	310	252	24.2	50.3	41.7	21.2	489	31.5	40.2	7.77	54.2	21.3	733	7.22	47.5	45.3	48.7	36.1	12.8	53.1	138	40.2	69.4	271	28.9	25.2	19.1	73.5	656	38.6	48.2	13.7	5.26	52.7	23.4	7.72	27.5	37.7	15.9	19.3	4.86
GSM1012643	3	Primary Tumor	C0472	211	176	173	65.3	14.4	17.4	19.3	133	33.3	39.5	16.6	19	22.4	548	7.83	30.5	29.7	39.1	44.6	15.4	38.6	58.2	39.8	59.4	172	26.8	35.3	15.6	71.4	58.9	20.6	53.5	12.6	6.27	28	24.5	13.3	27.3	41.9	13.3	21.5	5.59
GSM1012645	3	Primary Tumor	C0487	207	182	153	43.7	35.3	22	20.9	248	187	124	17.5	9.49	184	95.2	13	55.3	65.9	84.9	114	13	71.2	101	36	50.1	154	24.9	21.9	187	179	131	54.8	74.3	17.1	8.12	23.9	22.6	18.4	20.8	30	28.3	27.5	8.18
GSM1012647	3	Primary Tumor	C0575	94.2	1160	22.3	39.4	19	39.8	22.4	157	160	95.4	2.56	611	20.4	145	19.1	293	168	153	137	11.9	60.5	60.9	22.3	627	162	77.5	28.7	61.8	512	83.2	117	53.9	23.8	28.5	9.61	15.5	16.3	76.8	152	20.4	41.2	19.4
GSM1012651	3	Primary Tumor	C0667	1080	702	806	73.6	14.1	19	34.3	441	83.6	45.6	5.25	3.72	20.8	2040	10.9	50.4	14.3	42.8	20.3	12.7	28.1	87.2	23.8	87	112	65.7	87.6	7.03	196	1930	42	97.8	29.3	16.6	27.1	38.1	22.3	15.8	26	16.4	32.2	12.4
GSM1012279	4	Liver Metastasis	450	139	117	87.3	14.9	25.5	36.2	17.7	276	38.2	37.4	6.95	24.8	18.6	26.2	8.85	49.5	26.5	31.6	43	14.6	40.9	47.9	34.4	60.5	73.3	45.4	46.5	21.3	97.9	935	25.3	58.4	14	3.81	13.1	29.1	9.24	22	31.7	11.1	24.8	9.66
GSM1012280	4	Liver Metastasis	450	140	132	116	16.5	26.5	33.3	18.7	270	36.4	37.6	1.16	24.7	13.7	20.2	6.41	70.9	26.9	28.7	37.6	11.6	31.4	52.2	24.1	36.8	69	45.9	40.9	19.6	67.2	1190	19.1	49.5	11.4	9.31	8.35	29.8	12.1	23	36.4	14	21	9.61
GSM1012281	4	Liver Metastasis	450	139	131	112	11.7	21.6	33	18	273	29.1	29.5	5.21	29.8	18.6	19.4	6.54	67.6	28.4	25.5	41.6	18.7	31.4	42.5	8.09	46	71	47.2	46.4	24.5	75.5	1240	18.6	41.1	9.44	8.46	7.46	22.5	10.7	18.4	34.2	16.7	17.6	7.51
GSM1012282	4	Liver Metastasis	464	350	301	270	22.4	19.7	41.2	124	143	25.6	33.5	15.2	9.63	22.1	37.1	10.7	50.3	20.9	18.9	47.3	28.1	39.7	49.9	11.7	61.3	80.3	38.1	1.9	2.3	146	101	26.8	58.7	11.1	2.59	21.4	27.7	13.5	28.3	45.8	14.7	32.6	9.49
GSM1012283	4	Liver Metastasis	485	274	248	312	60.2	950	23.2	473	127	51	54.6	15.3	70.1	19.7	1050	6.87	177	27.7	29.4	66	12.6	35.6	53.5	37.6	72.8	103	58	53.6	11.1	213	153	31.8	54.1	15	4.96	23.3	30.9	18.8	22.6	41.2	11.5	29.9	6.28
GSM1012284	4	Liver Metastasis	485	260	300	364	64.4	991	23.9	582	137	41.3	35.6	3.61	75.8	11.5	851	7.16	166	31.4	28.2	56	14	24.6	39.3	21.5	65.3	82.5	52.9	41.4	17.6	105	182	34.9	47.9	13.7	10	20.3	36.5	15.1	31.4	44.9	14.1	23.2	8.45
GSM1012285	4	Liver Metastasis	485	297	295	298	67.9	810	24.1	566	136	56.6	47.5	11	73.6	25	844	9.23	172	34.6	25.6	55	12.3	26.2	55.8	28.6	69.8	104	59.6	43.8	14.8	99	243	21.5	50	12.8	8.98	15	35.6	16.6	24.6	46.2	11.9	29.4	7.47
GSM1012287	4	Liver Metastasis	823	88.4	181	78.7	26.8	20.1	22.7	26.9	193	79.6	96.3	29.8	27.7	8	95.1	7.39	76.5	38.2	38.4	41	10.7	68.7	49.6	26.6	109	266	56.6	52.3	16.2	245	234	24.3	60.5	18.5	9.49	14.6	33.1	14.5	14.9	22.9	13.1	35.3	9.22
GSM1012288	4	Liver Metastasis	823	90	226	94.3	22.6	14	31.4	15.1	236	86.4	89.6	31.7	42.5	13.4	111	6.84	94.6	43.4	37.9	45.3	7.93	54.9	41.7	23.6	77.7	237	53.5	51.1	16.8	141	277	27.9	51.9	7.8	4.63	7.94	28.9	11	17.1	26	13.8	33	14.5
GSM1012289	4	Liver Metastasis	823	81	216	89.7	21.5	10.2	32.4	19.5	230	90.4	107	25.8	48.1	16.5	118	7.18	96.2	47.9	33	39	9.85	49.8	39.5	27.1	96.3	256	51.2	38.1	18.4	176	277	31.3	41.5	10.3	5.64	7.57	27	14.4	11.8	21.2	14.4	39.1	16.7
GSM1012290	4	Liver Metastasis	838	99.4	121	74.5	17.2	20.8	45.6	17.1	270	33.8	38	7.5	69.3	9.63	1150	4.6	85.9	41.7	30.5	47.3	15.4	42.6	41	21.6	54.1	67	44.6	40.8	10.6	125	268	25.3	45.8	10.6	10.2	17.3	26.9	9.68	41.5	71.5	13.2	26.9	9.92
GSM1012291	4	Liver Metastasis	838	90.4	111	73.9	20.9	22	45.1	18.1	205	41.8	34.5	5.35	53.1	20.6	1900	8.71	68.8	47.2	32.8	62.1	18.6	45.7	53.6	22.1	63.3	76.8	33.2	30.4	13	133	218	25.3	39.8	14.3	6.05	12.3	26.8	18.4	48.7	77.7	13.9	32.1	15
GSM1012292	4	Liver Metastasis	838	92.8	137	77.8	17.4	18.1	54	13.6	257	29.6	36	6.57	70.4	10.6	1350	6.19	95.2	36.5	31.1	40	14.5	42.9	43.2	24	54.9	73.1	31.2	35.3	12.8	68.1	230	25.1	42.6	10.7	5.87	8.67	20.7	16.1	50.2	69.6	12.3	27.6	9.88
GSM1012293	4	Liver Metastasis	852	158	120	120	35.2	18.5	21.7	21.7	148	45.9	56.4	31.6	27.1	17.4	17.3	7.43	83.4	25.1	35.3	37.6	16.3	90.1	49.6	38.4	87	86.9	47	53.6	35.1	139	439	24.8	77.8	15.1	4.33	11.6	27.3	11.9	34.4	54.7	12.4	31.3	4.54
GSM1012296	4	Liver Metastasis	947	80.4	69	61.5	17.6	22.3	36.3	16.7	119	26.7	33.1	6.69	15.4	13.7	211	5.18	48.7	21.2	25.4	25.7	11	30.9	43.4	30.8	70.3	197	68	65.5	9.22	125	51.6	21.1	57.7	11.3	4.5	24.1	23.3	13.4	24.1	27.4	9.01	24.1	8.93
GSM1012418	4	Liver Metastasis	9518	425	242	263	48.3	79.3	135	21.5	1400	49.3	55	45.1	104	12.9	51.7	5.9	346	70.1	55.5	40.8	21.5	49	45.5	45.9	64.4	70.9	28.2	48.2	30.7	83.4	737	22.6	49.7	12.4	2.22	13.5	17.7	14.7	47.6	76.9	11.9	19.6	5.82
GSM1012452	4	Liver Metastasis	79744	238	155	126	38.8	77.6	26.5	199	292	80.1	83.9	18.3	49.5	25.8	11.1	8.63	110	121	70.3	83.2	19.4	45	42.3	66.4	80.3	168	31.4	25.2	387	28.5	203	74.6	69.8	12.8	11.6	39.4	18.2	10.5	20.7	30.3	16.2	20.3	6.58
GSM1012453	4	Liver Metastasis	80649	115	77.3	83.9	32	28	47.8	38.8	906	72	77.2	10.6	94	6.99	136	9.06	165	107	92.2	63	18.5	52.6	48.5	45.8	56.6	96.3	27.9	42.9	235	36.7	168	67.1	54.7	10.7	5.46	20.2	15.8	9.55	21.5	32.2	18	15.9	11.5
GSM1012457	4	Liver Metastasis	A1288	43.7	77.8	49.5	21.6	13.9	14.3	14.5	213	31.7	24.6	0.87	34.3	2.29	84.4	8.24	46.9	37.1	23.1	30.4	11.9	23.7	38.9	23	69.7	159	26.1	33	56.3	31.8	185	23.7	46.1	13.6	5.23	17.3	19.1	14.4	22.7	29	14.8	26.8	9.31
GSM1012460	4	Liver Metastasis	A1423	123	184	51.6	36.3	11.6	117	20.6	234	126	82.6	7.46	91.7	11.2	80.3	8.5	189	210	126	116	19.6	38.7	49.4	33.6	80.6	112	36.3	33	205	149	66.6	48.4	65	21.6	11	45.5	15.7	11.6	30.9	52	20.7	30.6	10.4
GSM1012470	4	Liver Metastasis	A2561	375	227	227	18.8	13	41.1	33	516	106	433	232	14.4	151	51.9	11.5	227	206	184	295	258	1040	48	127	34.4	23.7	21.3	22.7	284	36	20.3	31.1	49.8	17.7	8.14	16.5	22	11.7	31.9	84.9	20.3	18.2	6.63
GSM1012472	4	Liver Metastasis	A3203	124	158	90.1	33.3	21.3	15.5	22.1	238	553	375	266	34.3	123	45.3	9.55	71.3	59.4	99.6	208	12.2	40.8	64.3	46.8	53.5	113	30.6	22.9	533	35.7	449	39.6	63.5	15.4	7.54	22.7	21.6	10.1	18.9	34.6	18.2	25.5	12.8
GSM1012475	4	Liver Metastasis	A3622	212	239	125	50.4	46.2	158	46.6	656	53.7	57.5	45.6	89	5.12	49	10.8	217	87.1	87.4	46	36.5	60.5	58.1	70.7	68.4	164	23.2	32.1	232	40	273	42.3	62.3	16.2	6.7	58.7	18.4	9.65	39.6	69.3	25.2	52.8	10.7
GSM1012476	4	Liver Metastasis	A3684	191	797	111	92.8	16.6	36.1	27	512	183	135	220	256	14.3	40.5	7.28	319	281	215	195	23.5	130	56.7	43.7	120	121	32.8	35.6	123	204	387	57.5	49.7	9.33	5.32	20	17.9	11.7	44.9	72.9	23.1	24	8.97
GSM1012480	4	Liver Metastasis	A4396	110	99.7	61.1	30.2	10.3	14.8	25.8	84.4	89	90.5	12.7	41.5	17.8	8.13	6.92	120	67.1	52.9	63.9	20.3	67.2	52.8	39.2	68.1	137	27.7	38.9	97.6	44.8	382	39.2	61.4	13.6	4.89	25.5	21.6	8.91	7.38	10.2	15.5	16.2	6.02
GSM1012484	4	Liver Metastasis	A4674	83.1	267	76	34.4	18.2	41.3	26.9	283	72.2	75.2	14.4	101	4.95	41.9	7.88	173	68	57.7	54.9	15.3	40.1	38.8	38.9	107	166	24.9	41.6	89.2	153	490	91.5	48.7	10.5	2.51	23.8	20.9	11.1	25.4	39.9	16.1	32.9	15.4
GSM1012485	4	Liver Metastasis	A4756	83.5	677	37.3	28.8	21.8	112	18.5	200	274	196	69.6	522	94	160	10.4	183	138	141	181	13.9	40.1	52.7	43.7	185	73.9	47.3	23.8	328	869	88.9	87.5	58.8	13.1	10.1	19.5	16.7	8.54	19.7	30.9	22.2	30.8	13.4
GSM1012501	4	Liver Metastasis	A5607	280	321	243	78.4	24	84.6	293	601	42.6	32.4	3.99	107	4.19	592	8.33	96.4	80.9	77	49.3	18.9	26.9	44.2	25.6	65.4	105	26.1	28	116	34.7	65.3	36.5	47.6	12.9	3.56	36.4	20.4	9.86	20.2	24.6	18.2	22.4	8.46
GSM1012506	4	Liver Metastasis	A5960	56.5	187	56.8	26.7	25.8	19.9	20.5	61.7	50.8	31.8	6	132	2.64	105	10	92.2	24.7	26.7	56.5	17.7	27	47.8	26.2	87.5	165	28.3	33.3	121	35.5	57.1	41	55	17.7	5.59	82.8	15.9	11.2	23.3	35.2	14.4	19.3	8.21
GSM1012518	4	Liver Metastasis	C0045	103	213	53.3	117	11.3	40.3	73.3	212	113	102	53.2	63.2	55.1	28.1	7.58	81.1	33.3	36.9	76.1	11.7	36	49.4	31.8	59.1	195	42.1	60.8	19.9	129	186	36.7	59.4	14.8	14	15.4	23.4	14.8	29.2	36.5	16.2	37.3	18.6
GSM1012520	4	Liver Metastasis	C0056	48.5	131	42.8	17.8	11.6	17.1	19.2	96.6	54.5	53.8	15.4	116	6.97	19.8	6.02	104	46.2	35.5	69.2	12.8	47.6	51.2	21.5	100	154	34.2	33.1	15.5	107	57.2	91.7	50	13.9	7.15	11.3	284	10.1	31.9	47.3	10.3	19.2	6.15
GSM1012521	4	Liver Metastasis	C0059	76	83.2	65.3	14.4	17.6	18	17	119	30.9	32.6	5.84	50.1	14.9	55.4	6.86	62.7	20.9	27.4	30.9	12.3	44.5	50.6	28	74.7	216	37.9	38.8	7.05	113	1780	22.8	55.1	11.5	8.4	101	26.1	14.9	10.9	12.5	11.7	17.1	8.56
GSM1012522	4	Liver Metastasis	C0068	49.8	59.9	36.1	16.9	19.1	39.5	18.2	159	39.8	46.8	7.77	20.7	13.8	11.1	7.34	43	33.5	37.7	35.4	16.5	29.4	36.4	19.2	82.4	199	34.2	35.4	9.05	103	111	27.7	71.5	15.3	10.1	17.2	26.8	10.2	15	23.6	11	20.4	7.98
GSM1012523	4	Liver Metastasis	C0072	156	134	147	49.7	21.1	20.3	18.7	236	145	163	140	25.4	46.5	349	10.2	75.5	50.4	47.4	66.3	9.77	55.9	55.8	37.6	53.9	133	29.4	33.9	92.8	91.5	2200	30.2	53.9	11.5	6.47	18.2	23.8	13.1	28.8	47.6	11.6	18.5	4.56
GSM1012524	4	Liver Metastasis	C0075	199	261	155	23.7	21.1	19.2	30.7	372	44.7	155	84.8	29.8	28.7	42.9	6.82	87.8	47.6	47.8	51.2	24.5	126	39.6	32.3	43.6	143	31.5	29	83.2	76.4	841	41.4	50.5	7.66	8.55	31.8	20.9	14.2	19	25.6	10.6	14.1	26.2
GSM1012552	4	Liver Metastasis	C0136	192	156	84	40.5	67.9	92	41.5	700	185	262	107	114	42.3	14	6.16	221	95	83.4	66.8	37	229	48.9	51.6	61.6	66.3	25.5	27.5	143	161	145	83.7	47.8	13.3	5.13	14.2	23.5	9.48	41.8	62.1	15.2	17	5.8
GSM1012557	4	Liver Metastasis	C0139	185	177	145	22.6	9.76	33.4	28.9	419	138	257	143	171	141	66.8	6.42	187	32.7	76.3	67.5	16.7	54.1	61.3	51.2	95.7	103	77.5	44.5	202	322	1080	47	121	24.8	12.7	20	44.3	12.3	22	43.9	18.9	37.7	12
GSM1012559	4	Liver Metastasis	C0141	321	360	219	27.9	25	36	21.4	826	51.6	58.7	10.7	42	16.9	16.5	7.28	235	71.4	74.6	37.2	23.2	46.5	47.2	38.2	60.7	252	32.5	51	43.7	101	707	44.1	53.6	16.2	6.98	42.1	20.1	13.4	41.2	65.1	13.9	17.5	6.71
GSM1012560	4	Liver Metastasis	C0145	248	198	111	53.4	22.3	32.9	19.1	544	55.5	46	11.9	92.4	30.3	32	10.3	151	50.5	53	75.1	13	43.2	64.1	43.9	58.5	69.6	28.3	29.4	121	166	198	26.7	71.9	19	8.45	28.4	29.8	15.3	66.9	151	12.7	23.9	5.25
GSM1012566	4	Liver Metastasis	C0152	102	69.6	73.9	20.3	21.2	31.9	26.9	168	38.9	42.8	21.6	25	11.9	610	7.33	35.5	37.8	29.9	36.9	16.1	46.7	51.3	35.3	55.4	164	26.1	51.7	25.3	80.1	315	30.2	60.1	11.9	10.9	29.5	24	13.5	19.7	26.9	12	18.4	5.99
GSM1012610	4	Liver Metastasis	C0253	301	358	277	48	17.7	121	25.3	501	66.9	168	81.8	95.5	47.4	529	7.37	128	58	59.8	47.2	23.4	84.2	31.5	29.1	39.2	283	23.4	27.7	68.3	73	821	35.8	48.9	12.6	8.03	17.4	20.7	8.7	32.6	45.6	15.3	22.1	6.48
GSM1012614	4	Liver Metastasis	C0265	97.9	141	71.4	30.4	28.2	92.6	31	253	59	41.7	10.4	148	21.5	33.8	8.22	135	34.1	39.8	48.8	8.94	49.2	48.4	32.6	89.3	109	36.5	34.7	69.8	105	200	38.7	38.2	12.6	8.12	27.2	25.7	10.5	27.2	42.4	11	16	4.03
GSM1012633	4	Liver Metastasis	C0331	162	128	129	40.1	33.8	40.4	23.8	487	37.7	105	67.6	79.2	19	34.5	5.73	181	54.9	42.1	30.2	38.8	162	56.4	45.1	58.6	61.5	30.1	30.6	99.4	103	35.4	51.6	65.2	19.6	3.62	23.7	27.4	8.16	26.1	45	16.8	17	5.11
GSM1012638	4	Liver Metastasis	C0353	196	274	140	24.3	23.4	26	27.6	360	170	372	205	212	181	45.9	7.8	213	120	144	98.9	28.6	134	57.3	34	89.3	102	46.6	24.5	290	474	499	84.3	48.8	9.74	9.01	14.2	17.7	10.4	26.1	40.8	22.3	21.3	9.64
GSM1012642	4	Liver Metastasis	C0415	166	185	105	11.9	18.3	79.7	17.8	173	91.7	107	12.9	194	43.7	17.4	7.27	82.8	50.2	56.4	48.9	17.7	46.1	41.8	32.4	36.5	107	38	33.7	122	282	439	62	52.5	10.9	10.8	26.3	25.8	8.88	44.5	68	14.5	18.7	7.18
GSM1012650	4	Liver Metastasis	C0575	28.5	870	34.9	21	1.69	26.1	27.8	185	278	225	37.9	335	53.4	154	6.05	667	81	157	132	17.6	72.6	70.1	58	438	129	133	70.8	142	803	140	130	79.3	19.9	8.21	15.1	20.4	20.1	47.6	83.9	18.6	27	14.1
GSM1012655	4	Liver Metastasis	C0667	200	470	175	47.2	9.07	56.5	119	331	77.1	54.4	8.2	117	24	2480	5.57	110	20.4	53.1	48.5	11.7	31.5	54.5	37.7	117	117	75.9	58.3	125	210	781	68.5	65.2	20.1	10.3	22.6	28	14.3	24.8	37.5	18.5	24.8	10.5
GSM1012299	5	Lung Metastasis	1720	386	443	178	9.42	16.8	16.9	84.1	1030	105	108	52.1	89.3	47.2	48.4	4.67	253	110	158	128	13.6	102	106	43.4	108	117	44.3	44.1	420	554	1460	69.6	69.7	15.1	8.98	23.1	25.6	19.2	47.3	72.7	16.8	30.2	4.77
GSM1012302	5	Lung Metastasis	2050	372	422	279	22.3	252	16.8	23.6	1050	430	381	436	80.6	410	133	8.12	419	142	227	195	25	111	81.2	79.5	71	98.4	48.9	25.1	771	421	188	73.2	52.3	17	14.4	13	24.8	12.2	54.3	78	18.3	32	6.71
GSM1012321	5	Lung Metastasis	3358	136	116	80.9	42.1	22.4	17.6	86.5	377	229	500	372	48.7	192	35.5	4.6	346	197	197	187	45.8	329	82.8	115	64.7	79.1	43.3	33.3	395	665	213	94.5	52.8	15.1	6.68	18.9	19.5	11.8	70.7	97.3	16.2	29.7	3.91
GSM1012343	5	Lung Metastasis	3820	83.2	280	93.6	29.1	14.3	6.85	19.7	74.9	59.5	63.8	16	19.1	20.9	866	5.92	53.3	44.5	38.7	50.6	14.3	41.5	52.4	46.2	81.2	63	50.7	57.7	130	208	126	44.4	62.5	12	4.92	18.4	24.7	20.7	32.4	47.7	6.49	28.1	7.41
GSM1012349	5	Lung Metastasis	4222	642	725	431	65.6	21.7	40.9	31.9	739	61	155	180	16.4	123	39.7	10.8	109	48.8	78.7	65.8	23.7	74.7	68.3	39.5	66.2	70	49.3	48.3	187	410	295	50.2	63.4	12.8	7.91	23	22.4	11.6	57.9	77.5	15	23.1	7.35
GSM1012372	5	Lung Metastasis	5969	236	243	136	45.8	22.2	14.2	61.6	1060	109	167	75.6	66.5	9.78	53.7	3.98	474	135	128	109	35.3	136	49	72.1	85.4	55.8	46	31.9	238	313	113	34.4	54	11.8	8.25	17	22	14.9	38.5	59.3	13.5	24	7.49
GSM1012377	5	Lung Metastasis	6432	449	462	495	173	17.4	26.2	355	217	216	311	78.7	43.6	152	144	6.66	189	83.8	129	100	14.9	62.2	56.5	51.3	87.3	165	49.7	50.2	302	807	1410	59.3	77.5	12.3	10.1	50.4	24.8	14.3	43.9	66.5	15.4	29	7.84
GSM1012383	5	Lung Metastasis	6764	302	366	161	25	16.3	37	122	527	85.4	146	55.3	52.5	40.1	110	5.88	132	37.1	49.7	75.7	16.2	69	72.9	40.3	108	150	41	36.2	141	103	364	50.2	63.2	8.18	1.62	56.2	45.7	10.5	49.8	75.6	14.4	20.6	5.36
GSM1012390	5	Lung Metastasis	7445	181	235	176	20.2	17.6	14.1	19.7	453	193	377	211	131	389	223	6.24	212	117	137	176	27.8	159	69.5	52	74.7	61.4	38.9	29	410	1080	263	77.4	61.5	11.7	9.27	17.4	17.7	10.4	37	52.9	15.4	25.4	3.8
GSM1012404	5	Lung Metastasis	8088	118	263	72.8	24.4	7.34	8.2	40.6	398	82.3	93.3	11.6	39.2	222	85.5	5.84	237	45.5	63.9	99.7	18.2	45.3	55.5	38.7	71	66	60.6	46.2	164	518	408	51	58.2	16	8.02	12.8	145	14.9	28.1	48.5	9.75	56.4	14
GSM1012425	5	Lung Metastasis	10258	39.8	180	51.8	22.9	17.2	10.2	14.5	53	37.6	60.1	10	50.5	26.8	47.5	7.48	41.3	29.2	30.7	45.3	17.3	27	42.4	28.4	84.4	73.9	44.2	36	36.1	107	126	35.9	57.7	13.9	4.4	14.6	16.8	13.3	48.3	65.5	9.83	91.3	30.4
GSM1012430	5	Lung Metastasis	11185	107	176	117	14.6	389	13.6	19	124	80.2	97	11.8	16.7	31	40.8	6.56	89.1	33.3	54	64.3	13	45.6	54.8	45.8	112	69.9	64.6	44.1	182	131	853	77.1	53.2	11.9	6.07	10.4	25.8	17.1	29.6	50	12.5	26.1	4.55
GSM1012431	5	Lung Metastasis	11190	208	653	164	49.7	63.2	21.6	1400	559	136	209	261	43.5	156	78.4	5.94	240	87.9	91.5	64.8	21.2	57.7	65.3	54.7	88.8	75.6	53	36.5	302	593	302	47.9	60.2	16.5	17.1	36.6	20.3	10.8	63.5	83.5	17	36.3	12.4
GSM1012433	5	Lung Metastasis	11670	109	254	96.9	27.2	6.28	20.5	26.4	98.9	73.1	117	77.6	11.7	127	88.6	6.01	86.2	47.4	44.4	94.8	24.9	45	48.2	40.5	103	132	58.5	89.3	154	148	288	36.7	65.8	10.9	14.2	8.06	25.7	19.8	69.9	100	14	52.4	31.8
GSM1012436	5	Lung Metastasis	12051	60.6	231	55.3	25	11.2	9.46	21.1	81.3	174	132	19.1	62.6	37.1	106	6.22	256	70.4	101	99.7	13.9	47.8	50.9	69.8	117	72.2	52.4	44.5	328	650	838	65	60.6	10.7	9.5	15.4	30.9	14.9	80.1	130	14.7	26.5	7.07
GSM1012438	5	Lung Metastasis	12285	119	200	79.5	61	18	14.5	359	81.9	211	213	83	36.1	83.5	45.2	7.07	72.8	36.9	68.7	89	21.2	45.2	41.8	38.1	57.2	114	64	43	286	96.2	117	90.1	48.3	13	13.4	17.8	7.13	10.6	44	54.6	18.6	24.9	13.8
GSM1012444	5	Lung Metastasis	13279	53.6	97.6	61.6	24.9	26.1	9.04	20.6	200	110	159	34.7	54.2	55.2	106	7.51	149	69.8	83	113	15.7	53.9	48.3	46.1	55.9	53.7	47.8	30.1	158	104	119	51.4	51.6	12.2	8.26	64.9	13.2	15.7	52.6	77.1	18.9	35.2	17.6
GSM1012448	5	Lung Metastasis	14756	210	246	88.5	18.8	36.2	27.6	25.7	680	143	154	46	112	204	148	7.42	360	110	132	204	27	72.3	169	50.1	108	45.3	45	28.7	584	1280	177	70.2	67.3	21.9	13.6	28.4	40.2	18.7	29.6	52.1	17.2	54.3	9.53
GSM1012449	5	Lung Metastasis	14756	255	296	106	17.9	88.2	45.3	16.8	811	138	175	83.1	161	228	123	6.25	435	140	128	203	23.8	111	128	42.2	68.6	42.4	30.9	23.6	655	1080	291	79.3	42.5	12.6	13.4	26	22	16.4	35.6	51.7	18.7	32.9	9.11
GSM1012450	5	Lung Metastasis	14938	268	271	220	27.1	13.5	17.5	39.7	372	71.1	126	60.6	31.4	16.1	151	7.45	95.5	43.4	59.5	71.5	18.7	46.2	55.8	49.9	49.9	105	42.5	38.1	81.1	128	502	30.2	65.7	17	4.45	28.1	26.2	14.4	21.1	39.2	17.6	23.8	9.78
GSM1012294	6	Normal Liver	871	24.7	742	11.7	29.9	18.1	40.6	30.4	58.3	106	94.1	14.1	432	20.2	120	14.2	87	104	89.1	82.6	8.11	13.4	48	27.7	722	179	69.7	57.8	8.25	72.1	4.05	54.6	48.7	16.3	21.5	19.5	16.1	11.1	26.8	53.5	17.6	46.1	15.4
GSM1012551	6	Normal Liver	C0136	27.5	825	20.5	30.9	18.5	32	33	34.9	33.9	50.7	9.81	859	67	157	9.92	83.9	179	133	87.1	26.2	61.4	57.7	35.5	533	99.9	123	37.9	15.3	354	13.3	76.4	40.9	16.2	19.5	12	20.3	7.52	31.2	62.9	14.3	23	11
GSM1012555	6	Normal Liver	C0139	82.4	1510	19.7	26.9	22	67.1	20.9	235	92.8	107	7.69	467	14.2	152	11.4	197	113	180	114	16.7	57.2	72.1	41.7	473	136	81.7	42.3	7.01	197	131	45.4	59.7	24.4	5.75	13.1	21.1	13.7	38.9	87.4	15.1	42.5	10.9
GSM1012556	6	Normal Liver	C0139	92.6	1610	21.8	19.9	21.7	83.3	25.6	256	85.2	115	12.3	510	12.7	177	10.7	209	131	184	116	31.4	56	44.2	33.1	514	177	59.6	35.2	12.1	332	138	53.1	40.8	17.7	18.2	6.54	23.6	7.59	60.5	114	15.6	38.7	11.9
GSM1012607	6	Normal Liver	C0251	46.2	701	25.3	15.7	35	25.6	27.4	106	162	71.4	17.5	389	18.7	69.5	7.98	136	196	177	69.2	20	46.7	50.5	30.5	541	90.6	43.9	22.4	19.9	649	52.8	94.2	48.6	26.2	41.5	6.5	22.8	6.8	38.9	62.7	18.5	31.7	10.2
GSM1012609	6	Normal Liver	C0253	64.9	1260	32.3	48.8	19.8	35.9	75.4	170	78.5	82.6	17.2	705	35.8	116	8.59	325	153	160	88.7	24.9	64.6	40.9	31.1	518	105	124	21.9	28.6	672	82.7	152	46.6	30.5	50.7	8.84	16.8	7.47	36.8	74.3	18.8	32.2	10.5
GSM1012613	6	Normal Liver	C0265	38.8	212	16.9	44.2	17.2	27.4	65.3	49	126	68.4	5.04	275	2970	92.9	9.35	51.5	40.4	82.1	80	10.7	54.5	67.9	33.2	420	155	172	36	13	214	2.77	42.1	56.8	29.6	21.1	2.77	29.6	8.71	16	39.6	17.3	23.8	13.9
GSM1012632	6	Normal Liver	C0331	99	894	22.4	26.2	27.1	89.5	42.4	189	77.2	74.9	10.7	737	21.7	86.6	9.39	236	171	138	80.2	22.9	62.6	57.1	37.2	583	133	152	39.9	21.4	2010	6.04	153	69.1	26.9	28.1	5.42	30.2	13	31.9	72.6	16.7	31.5	5.4
GSM1012637	6	Normal Liver	C0353	55.4	1320	34.3	35.4	22.3	18.4	45.2	262	68.2	60.2	14.9	660	8.57	206	9.09	306	402	343	95.2	18.4	98.9	68.2	37.3	705	113	84.5	40.5	12.7	164	3.24	59.8	62.4	25.3	24.1	10.3	28	6.39	47.1	81.9	15.6	43	10.5
GSM1012641	6	Normal Liver	C0415	15.5	1010	13.5	24.4	14.5	23.8	26.6	12.6	54.9	54.6	7.66	405	26.8	120	11.5	22.4	36.6	60.3	80	23.7	36.8	66	34.3	445	221	128	30.3	12.4	211	9.04	32	50.4	20.5	18.7	7.83	27.1	11.3	23.4	44.3	15.1	32.6	13
GSM1012644	6	Normal Liver	C0472	44.5	1200	13.9	24.3	16.2	34.2	32.1	75.1	65.9	51.5	6.94	610	17.7	149	11.8	81.7	82.8	116	70.4	21.9	50.2	55.6	35.5	333	133	53.2	28	15.5	226	41.5	44.6	49.6	25.5	25.5	8.22	28	7.54	35.7	72	15.5	28.6	5.39
GSM1012649	6	Normal Liver	C0575	105	1380	30.4	25.8	18.1	47.5	25.5	208	119	106	17.8	609	46.3	185	10.1	330	123	169	94.8	20.9	84.1	45	32.4	398	134	115	30.7	43.4	1190	122	99.9	51.5	23	24.2	7.24	23.2	13.4	69.1	123	13.6	38.6	9.39
GSM1012654	6	Normal Liver	C0667	30.4	1540	17.2	16.1	6.67	22.9	27.1	38.2	67.3	65.1	8.12	313	9.13	231	12.7	30.4	38.7	82.1	73.5	27.6	40.3	84.4	33.4	459	177	145	73.8	8.3	241	14.8	65.6	82.6	24.8	14	26	31.2	15.1	32.3	52.9	21.3	39.3	17.2
GSM1012298	7	Normal Lung	1720	72.3	1160	95.2	29.2	64.7	9.76	25.3	109	120	98.3	28.4	196	21.8	66.9	4.97	163	108	183	199	15.5	59.3	52.6	49.9	151	26.4	35.3	32.6	575	538	18.4	179	47	18.6	36.5	26.6	17.8	13.2	151	207	18.7	25	5.12
GSM1012301	7	Normal Lung	2050	292	1460	136	88.8	165	15.3	130	358	117	129	47.2	173	4.65	23.3	7.29	1310	167	359	201	16.7	52.8	79.9	56.4	157	30.3	42.2	22	382	270	270	92.8	46.6	19.9	56	10.9	24.1	16	372	664	19.6	22.4	6.33
GSM1012348	7	Normal Lung	4222	50.5	580	60.4	45.7	56.9	11.6	79.4	47	135	118	31.5	130	5.94	34.1	6.06	66.2	44.1	105	152	16.6	45	62.2	55.9	119	43.7	46.1	25.2	295	312	50.2	142	54.4	18.2	39	11.4	23.1	12.8	132	178	15.3	28.9	4.6
GSM1012382	7	Normal Lung	6764	61.3	357	33	28.3	85.4	17.3	47.4	36.1	230	146	40.5	165	7.21	26	8.02	89.4	48.9	73.5	259	13.8	35.8	51.3	40	79	34.9	19.5	25.5	691	130	27.9	74.9	46.1	18.1	18.8	10.4	19.2	8.57	246	338	26.9	33.5	14.4
GSM1012403	7	Normal Lung	8088	437	1510	168	37.2	201	44.7	40.5	570	195	158	39.3	143	59.2	46.6	7.45	1010	305	336	228	20.8	41.8	93.1	32	140	38.5	17.5	26.5	449	254	308	55.8	45.3	24.5	27.3	21.7	16.6	10.9	305	511	19.7	31.6	9.48
GSM1012435	7	Normal Lung	12051	128	830	90.5	131	102	17.5	175	261	250	534	78.7	221	21.5	29.3	6.3	1200	191	341	212	30.8	230	83.8	199	122	43.7	40.2	22.2	519	1150	32	113	55.7	13.7	12.3	11.3	20	10.2	482	668	22	35.7	10.5
GSM1012443	7	Normal Lung	13279	50.4	116	44.2	68.2	17.3	14.4	84.4	83.8	145	147	36.5	263	17.8	36.6	7.87	62	55.8	145	197	15	70	61.6	39.5	215	48	46.4	37	70.6	280	5.45	225	55.1	10.9	20.1	12.9	26.6	10.7	103	171	14.2	37.3	16.7
GSM1012491		Microadenoma	A4902	429	298	169	112	53.6	19	17.6	298	43.6	43.7	44.1	17.3	8.58	119	8.35	29.5	19.2	37.7	53	14.1	33.2	67.7	37.2	77	231	23.3	46.4	33.5	104	424	29.8	58.1	13.8	4.04	85.5	25.9	15.9	25.3	38.7	11.8	22.4	6.92
GSM1012496		Microadenoma	A5135	256	121	88.9	53.9	23.3	22.4	12.8	64.4	36.3	36.1	14.5	53.6	18.9	531	5.8	81.5	29.7	51.3	66.9	9.22	52.9	186	62.3	100	274	37.6	54.7	11	153	423	27	51.4	13.1	12.5	45.8	25.2	16.9	35.8	49.3	16.4	25.2	7.32
GSM1012656		not specified	cell line	11.5	20.7	32.4	97.7	1030	12.2	19.5	17	25	29.8	7.91	3.12	9.36	6.07	12.6	3.94	17.7	14.4	28.2	18.9	32.5	30.7	27.1	41.8	20.4	33.7	35.5	4.94	73.9	1.02	17.4	49.1	15.7	13.9	13.7	21.2	13.6	17.8	25.9	15.3	19.6	8.1
GSM1012657		not specified	cell line	7.13	2.59	14.4	19.2	38.3	12.4	16.1	14.3	21.7	27.3	3.71	1.33	1.31	7.96	14.7	13.7	7.68	10.3	26	20.4	28.2	33.8	25.9	37.5	20.9	35.5	29.2	3.3	64.4	1.11	15.1	47.6	17.5	10.9	7.63	24.1	12.8	13	16.4	15.8	17.9	10.8
GSM1012658		not specified	cell line	5.19	2.71	14.3	20.3	29.4	12.3	10.9	14.9	23.4	20.5	5.28	8.63	7.66	3.58	15.1	6.27	13.4	14.3	16.6	18.7	28	39.3	23	37.2	26.8	28.2	28.9	5.71	65.5	1.16	11.2	35.3	9.52	9.13	7.94	24.3	15.1	6.1	13	13.2	19.8	7.29
GSM1012659		not specified	cell line	11.9	1.48	17.7	18.6	14.1	18.9	11	26.1	32.7	30.1	4.29	5.92	6.52	7.94	13.7	5.09	10.8	24.9	36.9	18.9	34.7	38.9	37.2	48.9	23.8	29.1	28.9	7.58	73.4	4.64	15.4	54.1	12.5	15	16.8	23.6	14.2	19.3	33.2	14.4	35.6	21.6
GSM1012660		not specified	cell line	418	64.2	210	90.4	21.3	121	20	794	23.8	26.1	1.68	4.9	13.8	3.7	14.5	8.57	8.69	24.4	29.8	13.3	28.3	46.2	32.9	33.8	32.5	41.3	24.7	5.31	69.7	1.24	22.7	45.3	20.8	12	50.1	20.6	12.9	14.1	20.1	18.9	17.7	6.4
GSM1012661		not specified	cell line	6.12	1.21	9.42	18	20.7	11.3	17.7	10.1	30.7	32.1	3.26	20.9	2.9	10.6	14.7	13.6	12.2	23.2	25.9	16.9	33.8	41.7	25.4	44.6	19.1	26.9	31.9	4.42	75.7	1.19	25.1	56.3	18.9	10.7	16.8	20.7	16	10.7	9.07	16.9	22.9	6.48
GSM1012662		not specified	cell line	108	73	115	26.1	11.8	14.3	9.58	65.7	21.1	24	2.87	3.96	7.33	8.33	13.7	12.3	9.44	12.6	24.7	13	32.1	33.3	31.3	42.3	43	31.5	30.9	2.16	67.6	14.9	9.96	42.6	12.2	12.3	22.2	17	9.92	7.82	13.7	16	16.4	11.6
GSM1012663		not specified	cell line	5.05	1.18	14.3	16.5	16.4	14.7	12.7	10.3	26.5	26.7	2.7	128	6.35	28.5	14.6	14.2	6.26	17.9	28.9	18.2	24.6	43.6	33.9	38.7	18.9	35.8	36.1	3.68	59.4	1.18	20.2	49.1	18.5	21.8	16.7	25	12.3	12.3	13.1	19.9	16.1	10.4
GSM1012664		not specified	cell line	8.41	5.82	13.4	20	14.4	15.9	12.2	22	23.3	33.9	4.18	1.64	3.11	8.88	11.9	9.94	12.8	17.7	23.9	15.3	26.8	53.8	35.6	43.7	225	26.3	36.7	8.45	67.8	140	21.1	39.9	14.7	16.5	24	22.7	11.6	7.86	13.7	18.2	17.6	12.1
GSM1012665		not specified	cell line	52.5	49	30.8	18.8	11.8	17.1	12.4	181	32	40	47.2	6.25	1.32	8.66	13.4	7.16	16.2	18.6	33.9	16.1	31.4	38	28.9	90.6	194	31.2	27.8	4.11	86.2	71.8	25.8	54.8	16.7	16.6	24.4	16.9	11.9	24	31	16.7	25.5	10.1
GSM1012666		not specified	cell line	16.1	8.96	24.1	22.5	14.2	44.1	14.5	22.2	27.5	36.1	6.37	9	2.63	3.03	13.4	14.7	15.7	20.2	23.5	18.9	28.1	48.3	37.3	42.6	24.7	29.7	33.6	4.34	81.2	17.2	25.1	46.4	13.5	11.9	20.1	20.1	12.8	25	36.2	15.5	45.2	14.7
GSM1012667		not specified	cell line	25.3	7.68	17.7	24.9	20.5	17.1	8.46	56.6	31.3	40	11.5	4.22	1.38	6.04	14.2	11.2	15.6	23.7	31.1	14.3	37.8	46.7	33.4	63.4	236	31.2	35.7	10.7	92.5	1.12	23.6	48.9	12.4	13	23.8	23.6	12.3	14.4	17.3	15.5	22.2	7.81
		Normal colon		75.3352	78.7854	38.5996	26.9148	21.0093	16.1896	25.6389	68.7841	74.4407	79.1204	14.7176	311.798	137.913	479.306	6.975	186.039	36.2537	46.8185	112.12	10.9087	160.094	133.489	53.2241	129.963	267.372	30.5685	33.4926	57.8037	394.856	129.222	127.839	53.8315	17.3978	20.117	19.15	29.2	11.0656	37.3833	55.1222	17.4593	23.7907	7.9263
		polyp		343.004	265.735	255.763	64.4571	34.2114	23.2347	71.6878	210.137	58.8184	72.751	38.4714	28.3196	36.8227	486.237	7.51245	48.9071	32.7469	47.8531	61.0122	11.7498	34.3714	93.8306	38.7469	61.1878	163.671	37.3673	39.9816	25.7269	126.839	566.159	29.9694	60.4388	13.0957	6.98837	55.1714	38.7143	13.5218	40.449	56.1571	15.6971	23.6204	7.54816
		Primary Tumor		336.125	263.772	231.476	41.9183	137.407	30.6372	151.67	514.273	132.859	205.318	106.564	55.3033	94.476	460.731	7.89925	94.0511	81.4263	90.3059	88.8312	16.3969	65.4844	95.2215	45.0763	63.2548	133.544	31.0887	33.5984	128.722	185.682	508.369	57.836	57.5661	13.651	8.91005	37.8829	21.6539	12.0311	38.5876	57.1634	16.3257	23.9871	7.7284
		liver metastatis		163.211	227.287	125.44	34.7894	80.3834	46.6149	71.1298	326.781	88.7894	102.321	46.4057	90.7028	32.2038	293.569	7.71468	139.549	63.6787	60.9106	68.8213	22.6317	78.2021	49.0745	36.5147	80.4149	130.236	41.0043	38.6851	101.279	153.996	428.647	43.3787	56.4319	13.8057	7.35319	24.0509	29.7957	12.367	28.574	46.3745	15.1491	24.9191	9.49362
		Lung Metastasis		216.76	307.98	157.195	37.301	53.846	19.4025	139.375	449.35	137.21	187.21	108.76	58.33	128.534	133.665	6.531	212.46	81.45	99.99	111.81	21.575	84.07	69.93	52.18	83.115	85.485	48.78	40.795	296.21	469.81	422.65	59.4	59.4	13.629	9.2265	25.023	30.0215	14.61	46.71	68.985	15.0135	35.11	10.734
Samples	0	ORGANISM PART	PATIENT ID	CXCL1_204470_at	CXCL2_209774_x_at	CXCL3_207850_at	206390_x_at	214974_x_at	206336_at	CXCL7_214146_s_at	202859_x_at	CXCL9_203915_at	CXCL10_204533_at	CXCL11_210163_at	CXCL12_209687_at	CXCL13_205242_at	CXCL14_218002_s_at	CCL1_207533_at	CCL2_216598_s_at	CCL3_205114_s_at	CCL4_204103_at	CCL5204655_at	CCL7_208075_s_at	CCL8_214038_at	CCL11_at	CCL13_206407_s_at	CCL14_205392_s_at	CCL15_210390_s_at	CCL16_207354_at	CCL17_207900_at	CCL18_209924_at	CCL19_210072_at	CCL20_205476_at	CCL21_204606_at	CCL22_207861_at	CCL23_210548_at	CCL23_210549_s_at	CCL24_221463_at	CCL25_206988_at	CCL27_207955_at	CX3CL1_203687_at	CX3CL1_823_at	XCL1_206365_at	XCL1_206366_x_at	XCL2_214567_s_at
				57.8735	73.7602	33.8214	6.18764	16.6917	6.6655	34.1548	85.4887	74.0743	66.0458	12.5986	148.791	204.321	257.89	1.47911	272.48	14.5476	16.0011	54.4826	2.7912	121.627	71.1027	16.7937	41.9366	95.7372	7.85993	6.63339	58.1653	453.652	181.989	190.461	12.7945	5.41377	14.0231	7.92341	45.5438	2.29485	12.1471	18.3366	2.996	5.06915	3.11431
				202.057	167.084	160.154	47.614	59.508	13.7632	312.936	203.3	38.3354	47.9616	48.2805	26.7045	45.6875	257.534	1.84697	33.9183	16.754	24.2398	24.3288	2.95705	19.0209	70.5232	10.3253	13.6794	54.4154	9.16386	9.41111	27.0949	141.724	425.25	17.9248	10.5107	2.8056	3.07208	33.7366	105.833	2.50378	20.1913	27.127	2.74164	6.19509	2.61793
				195.109	179.353	143.002	31.0386	236.152	21.5668	445.096	439.196	147.509	216.968	179.653	72.2087	134.988	408.617	1.89649	65.8383	64.7073	57.1775	87.1996	4.36336	43.571	62.0958	37.9765	44.5644	59.587	10.9384	11.4809	147.95	262.111	571.38	42.99	10.1678	3.17553	4.09202	31.6261	10.3468	2.74014	24.4101	36.5574	3.67458	8.28895	3.75082
				95.2294	171.921	82.4338	21.8254	222.238	34.5049	134.236	252.402	90.7103	97.4959	66.5438	92.1643	40.2295	525.931	1.60658	105.977	53.4843	44.854	52.6857	35.7933	148.67	7.86982	18.4638	59.5549	61.9943	19.3614	12.7213	115.115	167.927	460.412	24.5697	13.5345	3.68558	2.82453	17.899	38.3432	2.87596	12.1216	24.4819	3.71611	7.82064	4.19406
				153.945	162.931	120.395	35.2869	95.8215	10.9273	313.578	346.657	89.4659	116.847	121.922	39.5198	118.132	179.256	1.45831	134.91	46.9287	53.6758	52.6688	8.17827	67.4539	31.8117	19.3181	20.5348	34.6123	8.47029	14.5093	195.61	368.766	405.702	18.9966	8.13977	3.02428	4.05486	15.5979	28.3301	3.26463	15.9487	22.072	3.32461	16.8485	7.86018
			ttest(1-1)	2.73397e-15	3.05348e-11	3.48523e-16	9.81857e-08	0.12081	0.00112234	0.285008	9.08511e-06	0.188562	0.580054	0.000721054	1.36498e-23	0.00101158	0.891846	0.104755	0.000701216	0.258312	0.797061	2.57898e-08	0.140724	1.37202e-10	0.00548864	1.01884e-06	6.99629e-19	1.4133e-09	9.99194e-05	9.22016e-05	0.000632795	0.000138559	4.88234e-10	0.000528162	0.00535286	2.55882e-06	4.64553e-09	1.4001e-11	0.548362	1.06702e-06	0.347647	0.819582	0.00248201	0.878484	0.508597
			ttest(1-2)	6.42017e-19	2.46135e-12	2.53614e-19	0.000504514	0.000367843	2.23674e-06	0.0389757	2.29375e-12	0.0054261	3.58913e-05	0.000223248	1.16276e-44	0.0678128	0.752275	0.00111539	3.50357e-05	7.42301e-07	8.88095e-08	0.0643286	4.50959e-16	1.87592e-16	0.000148735	0.126871	2.69875e-19	6.98733e-28	0.744945	0.94855	0.000682451	2.53895e-05	2.80824e-06	5.68797e-06	0.0263224	8.4114e-10	1.02819e-18	2.41458e-05	0.0376022	0.019113	0.726791	0.692691	0.0390997	0.868932	0.723827
			ttest(1-3)	1.33144e-07	9.09754e-08	2.01249e-10	0.0126957	0.0529996	6.5806e-09	0.0180709	2.27323e-10	0.383812	0.160092	0.000876223	4.12677e-14	0.000731392	0.0236524	0.0178783	0.274429	0.000466768	0.0333715	0.000103627	0.0182559	0.00299209	1.53222e-12	6.55886e-06	4.04882e-06	3.26089e-13	0.000444977	0.0101954	0.0164048	0.000856365	2.70501e-05	0.00325034	0.323718	0.00021802	1.80873e-08	0.0719816	0.943925	0.0130688	0.000437155	0.0432147	0.000806684	0.385858	0.034067
			ttest(1-4)	1.7351e-07	3.4856e-12	5.23576e-09	0.0391719	0.0168454	0.12998	0.00978821	1.06249e-10	0.00313201	3.86128e-06	2.97446e-07	1.36105e-10	0.847381	5.27849e-07	0.25353	0.68014	1.63216e-08	6.12218e-09	0.982546	2.4515e-12	0.0101203	0.000257989	0.820304	9.24454e-06	4.84367e-12	8.64291e-13	0.00398796	9.23882e-12	0.510399	5.19105e-05	0.11461	0.0743111	0.0044139	0.00107702	0.0361472	0.940212	1.56179e-06	0.00892914	0.00793569	0.00341948	2.91167e-05	0.0299006
				0.768214	0.936216	0.87621	0.229897	0.794491	0.411714	1.33215	1.24286	0.995077	0.834751	0.856022	0.477202	1.48151	0.53805	0.212059	1.46464	0.401271	0.341768	0.48593	0.255869	0.75972	0.532649	0.315528	0.322681	0.358067	0.257125	0.198055	1.00625	1.14891	1.40834	1.48985	0.237677	0.311176	0.697076	0.413755	1.55972	0.207387	0.324932	0.332654	0.1716	0.213073	0.392909
				0.58908	0.628763	0.626181	0.738693	1.73942	0.592357	4.36526	0.967465	0.651759	0.659256	1.25497	0.942968	1.24074	0.529648	0.245855	0.693524	0.511619	0.506547	0.398753	0.251668	0.553394	0.751601	0.266481	0.223564	0.332468	0.245237	0.235386	1.05317	1.11736	0.751114	0.598102	0.173907	0.214238	0.439599	0.611486	2.73369	0.185166	0.49918	0.483055	0.174659	0.262277	0.34683
				0.580465	0.679954	0.617784	0.740454	1.71863	0.703943	2.93463	0.854015	1.11026	1.05674	1.68587	1.30568	1.42881	0.88689	0.240085	0.700027	0.794673	0.633154	0.981633	0.266109	0.665365	0.65212	0.842493	0.704521	0.446199	0.351844	0.34171	1.14937	1.41161	1.12395	0.743308	0.176629	0.232622	0.459258	0.834839	0.477827	0.227754	0.63259	0.639525	0.22508	0.345559	0.485329
				0.583475	0.756405	0.657155	0.627359	2.76472	0.740212	1.88719	0.77239	1.02163	0.952841	1.43396	1.01611	1.24922	1.79151	0.208249	0.759424	0.839909	0.73639	0.765544	1.58156	1.90109	0.160365	0.505654	0.740595	0.476015	0.472181	0.328842	1.13661	1.09047	1.07411	0.566401	0.239838	0.26696	0.384123	0.744217	1.28687	0.232551	0.424218	0.527917	0.245301	0.313841	0.441776
				0.710211	0.529031	0.765895	0.946004	1.77955	0.56319	2.24988	0.771464	0.652036	0.624149	1.12101	0.677521	0.919075	1.34109	0.22329	0.634991	0.576166	0.536812	0.471056	0.379062	0.802354	0.454908	0.37022	0.247065	0.404893	0.173643	0.355663	0.660376	0.784927	0.959901	0.319808	0.137033	0.221901	0.43948	0.623342	0.943662	0.223452	0.341441	0.319954	0.221442	0.479878	0.732269
				-0.570817	-0.558369	-0.254266
				-0.498245	-0.673607	-0.765777
				-0.598463	-0.655983	-0.118257
				-0.62611	0.100524	-0.437582
				-1.00798	-0.407881	-0.792388
				-0.420489	-0.65056	-0.434626
				0.166999	4.44976	0.490825
				-0.823091	-0.807826	-0.697773
				3.17355	2.7144	3.32335
				-0.252882	-0.740039	-0.926031
				-0.892207	-0.208586	-0.629768
				-0.698682	-0.565148	-0.671162
				-0.918126	-0.430929	-0.856253
				-0.77471	-0.936486	-0.824911
				-0.826547	-0.355007	-0.514457
				-0.636477	-0.318402	-0.236526
				0.737208	-0.428217	0.14489
				-0.0524451	2.41614	0.257245
				-1.00452	-0.729193	-0.938449
				-0.0800916	1.01972	1.15904
				0.303503	-0.0906366	-0.020686
				0.037406	-0.28722	-0.171478
				-0.674491	-0.775288	-0.674119
				0.144536	0.226608	0.452388
				4.60772	2.44325	4.86084
				-0.489605	-0.702078	-0.481933
				-0.214868	-0.0743677	0.384383
				-0.202773	-0.460755	-0.121214
				-0.607103	0.965489	-0.215829
				0.422729	-0.325181	-0.585418
				0.806324	0.599438	0.792409
				1.03095	0.518093	1.08512
				0.32251	-0.398391	-0.774647
				-0.482694	-0.681742	-0.641595
				-0.375563	-0.310267	-0.230613
				1.91218	0.721455	1.6055
				0.944556	-0.212654	0.688925
				-0.669307	-0.761731	-0.375491
				-0.562177	-0.392968	-0.496716
				-0.294352	-0.616666	-0.195132
				0.101338	-0.11504	-0.26905
				-0.930221	-0.523119	-0.600201
				0.737208	0.301174	0.875197
				0.035678	-0.406525	0.0325348
				0.650812	-0.235701	-0.150781
				0.892719	0.0598511	0.62979
				0.70265	-0.552946	-0.0768635
				-0.0904591	0.924817	-0.198089
				-0.417033	-0.165203	-0.405058
				-0.54317	-0.0553872	-0.558807
				-0.401482	-0.00522464	0.0680153
				-0.225236	-0.413304	-0.452366
				-0.223508	-0.363141	-0.0709501
				0.355341	-0.0689447	0.0147945

## Sheet: ligands Log2
Samples	0	ORGANISM PART	PATIENT ID	CXCL1_204470_at	CXCL2_209774_x_at	CXCL3_207850_at	CXCL4_206390_x_at	CXCL5_214974_x_at	CXCL6_206336_at	CXCL7_214146_s_at	202859_x_at	CXCL9_203915_at	CXCL10_204533_at	CXCL11_210163_at	CXCL12_209687_at	CXCL13_205242_at	CXCL14_218002_s_at	CCL1_207533_at	CCL2_216598_s_at	CCL3_205114_s_at	CCL4_204103_at	CCL5204655_at	CCL7_208075_s_at	CCL8_214038_at	CCL11_at	CCL13_206407_s_at	CCL14_205392_s_at	CCL15_210390_s_at	CCL16_207354_at	CCL17_207900_at	CCL18_209924_at	CCL19_210072_at	CCL20_205476_at	CCL21_204606_at	CCL22_207861_at	CCL23_210548_at	CCL24_221463_at	CCL25_206988_at	CCL27_207955_at	CX3CL1_203687_at	XCL1_206365_at	XCL2_214567_s_at
GSM1012304	1	Normal Colon	2184	5.40259	5.23266	4.90689	4.91648	4.43962	4.07895	4.37156	3.63227	6.01569	7.37504	3.93546	8.62205	6.78136	9.09803	3.23573	7.05528	4.47897	5.24413	6.64386	3.43296	7.36632	6.96578	6.08958	6.80735	8.64024	4.71699	4.52982	4.41954	8.75489	6.88264	7.2854	5.90929	3.91648	4.51096	4.07895	3.75489	4.99095	4.09592	3.12433
GSM1012306	1	Normal Colon	2189	5.53916	4.86295	3.66676	5.0268	3.85798	3.72247	4.30743	4.21723	6	5.0917	3.44626	7.99435	5.78398	9.47978	2.56071	5.8802	5.31107	5.40259	7.10852	3.32193	6.21917	6.25361	5.24031	7.03342	8.44708	4.90207	5.24793	4.83289	7.40939	4.64386	6.32912	5.6893	4.20945	4.18587	4.1375	3.43296	4.64386	4.27053	2.55827
GSM1012315	1	Normal Colon	2815	5.34696	4.926	5.1127	5.0917	3.27501	3.848	4.01792	4.43962	5.60288	5.55459	5.06609	6.9542	6.96578	7.47573	3.26454	5.31107	4.70598	4.8679	6.45121	3.23419	5.33271	5.66107	4.81762	6.34163	8.43045	5.1416	4.76022	5.99774	8.61839	5.92125	7.09803	6.08958	3.81762	4.79181	4.09592	3.51096	4.853	4.74953	3.43296
GSM1012318	1	Normal Colon	3023	5.2891	6.42962	4.57289	5.16591	3.7866	3.67807	3.80735	6.47411	4.77083	4.38543	1.7866	8.45533	5.65249	8.02791	2.80529	8.30378	4.71149	4.43962	6.2854	3.32193	6.64386	7.13955	5.84046	6.51254	8.09276	4.54844	4.89724	6.18587	7.01123	3.75489	6.53916	5.40599	3.89724	4.17792	4.07895	3.47249	5.70321	3.848	2.20477
GSM1012327	1	Normal Colon	3519	4.08746	5.60585	3.56071	4.75489	3.49825	3.48543	4.77083	3.49825	5.54844	5.90448	3.27352	7.71425	3.93546	8.31288	2.854	5.60881	4.39232	5.00899	6.6279	3.71149	7.26679	6.47897	5.73335	7.60733	8.3966	5.16993	5.46597	4.22497	6.17592	4.77083	5.95187	5.80478	4.10434	4.24793	4.67807	3.63227	4.6893	4.12928	3.17632
GSM1012330	1	Normal Colon	3598	5.67243	4.94486	4.57894	5.25172	3.8679	3.7866	3.62059	4.51728	5.98641	6.31107	4.97728	7.58496	7.8009	8.71768	2.58976	5.63227	4.87283	5.32912	7.59991	3.11437	8.31741	6.36632	5.82018	6.75489	8.32193	4.87283	5.1127	4.49185	8.49185	6.70044	6.79442	6.09381	4.64962	4.15381	4.32912	3.57289	4.64962	4.45286	2.85997
GSM1012333	1	Normal Colon	3637	6.40939	8.66888	5.7866	4.94953	3.41954	3.74416	4.83289		5.01792	5.49506	2.59932	8.83605	5.36457	8.27146	3.0036		5.82273	6.13955	6.26679	4.41278	7.12928	8.62205	5.926	6.96578	7.74147	5.10852	5.23649	5.24413	8.49185	4.45286	7.02237	5.40599	3.22959	3.52356	4.24031	3.89724	6.15178	3.48543	3.01078
GSM1012335	1	Normal Colon	3657	4.79181	4.26303	3.90689	4.3505	3.57289	3.60881	3.7866	5.23266	5.38543	5	1.96347	8.40514	7.06609	7.77479	2.94298	5.80735	4.33628	4.74953	6.67243	3.8679	6.89482	6.40259	5.74416	6.97728	8.03342	4.84298	4.97269	5.20945	8.55842	4.10434	7.59246	5.60881	3.66676	4.64386	4.47897	3.57289	5.47249	4.20945	2.1635
GSM1012337	1	Normal Colon	3706	8.01681	8.12412	7.2384	5.03562			4.03562	7.77479	6.20555	6.13955	4.03562		7.80735	7.3837	3.37851	5.88753	5.24793	5.30012	5.98868	3.53605	6.00899	6.3147	5.33985	5.98868	7.52356	4.36457	5.22497	5.9542	7.82018	10.1548	5.64386	5.6865	3.36457	5.0917	4.34341	3.39232	4.90689	4.19377	3.67807
GSM1012340	1	Normal Colon	3753	5.92362	4.59694	2.86394	4.49825	3.60881	4.23266	4.01792	5.51728		7.10852	5.27426	7.55459	7.91886	8.89178	2.84398	7.14975	5.1819	6.39403		3.52356	8.04985	7.47573	5.98641	6.62644	8	4.87283	5.40939	6.65821	8.3443	5.37156	5.90207	5.64962	3.73335	4.848	4.3505	3.2854	5.33271	4.3147	3.43296
GSM1012342	1	Normal Colon	3777	4.56682	5.98641	4.1127	4.64962	3.9542	3.51096	4.36457	5.69488	7.59246	8.67596	5.37851	8.58496	3.31904	6.72792	3.13093	8.70044	4.80219	5.38543	6.25361	3.57289	6.03562	8.10852	5.89724	7.22882	6.54381	4.87774	4.38543	5.38888	5.77083		6.40088	5.73877	3.91648	3.90689	4.07039	3.62059	6.12722	4.29278	3.14731
GSM1012345	1	Normal Colon	3862	5.12516	5.21335	3.99095	4.43296	2.63459	3.45943	3.83794	4.46597	6.3147	7.76155	4.66676	8.5157	4.52982	9.71939	3.30597	7.25739	4.853	5.55766	6.50144	3.6893	8.74483	6.74147	5.83036	7.85175	8.0607	5.14975	5.8125	4.26303	7.74147	5.44626	6.83289	5.56071	3.73335	3.82782	4.1375	3.64386	4.70044	4.32193	3.54844
GSM1012347	1	Normal Colon	4176	4.47249	5.55459	3.26903	4.76022	3.23419	2.93734	4.89724	5.41616	6.80735	7.22882	4.81762	9.20701	2.95233	6.02237	2.23266	7.89482	5.05745	5.62644	7	3.62059	7.12928	8.05528	5.70874	6.62936		4.47897	5.04439	7.72792	7.40088		6.94251	5.24793	3.82782	3.89724	4.16993	3.7866	6.20945	3.88753	3.33628
GSM1012351	1	Normal Colon	4276	4.93074	3.27947	3.41954	4.10434	4.21723	4.19377	4.19377	3.07211	7.87652	6.34163	3.13093	9.24793	10.4094	9.04712	3.07382	6.80735	5.25172	5.95652		3.76553	5.50144	6.03562	4.79181	7.11894	6.9542	5.19377	5.01346	8.02791	11.2348	5.46597			4.3147	3.60881		3.66676	5.38543	4.39232	3.73335
GSM1012355	1	Normal Colon	4494	4.78136	5.71699	4.40599	4.34341	4.33628	3.79701	4.23266	5.74147	5.4363	4.90689	1.87184	8.25267	3.64386	5.89482	2.94298		4.63807	4.27053	5.96578	3.79701	5.22882	8.12928	4.42626	5.76818	6.85798	5.17792	5.1334	3.14893	5.51412	4.2555	5.3505	5.52042	4.09592	3.03386	4.62059	3.8679	4.82273	4.34341	1.40054
GSM1012357	1	Normal Colon	4549	5.26679	5.78921	4.93546	4.51096	3.93546	3.48543	4.42626	6.14568	5.40259	6.15987	3.848	8.41363	5.79701	8.76487	3.13422	6.5744	4.39232	4.98185	6.79442	2.92979	7.73471	6.47573	5.2854	7.20945	7.77479	4.80735	4.96347	4.53605	7.02237	5.2211	5.97728	5.33985	3.67807	3.67807	4.39917	3.2032	5.04002	4.01792	2.78241
GSM1012359	1	Normal Colon	4800	6.88264	5.56071	5.44294	5.01346	3.8679	4.20945	4.21723	6.89482	5.86295	5.89966	3.848	7.06609	5.61176	8.34873	2.91456	5.66107	4.8125	4.95884	6.57592	3.67807	7.04439	6.65821	5.35755	6.65821	7.79442	4.69488	5.12102	5.2891	7.7211	7.5157	6.34696	5.9542	3.96347	4.04439	4.3505	3.40599	5.20163	4.27053	3.01792
GSM1012369	1	Normal Colon	5786		8.00562	5.56377	4.63807	3.97269	3.6893	5.14568	6.88264	7.16993	7.20945	3.98185	9.02514	7.44294	6.85798	2.89918	8.97441	4.96347	5.12516	6.75489	3.85798	6.79442	8.12928	5.37504	7.09803		4.62644	5.05311	6.51096	9.15482	5.80993	7.67948	5.71149	3.79701	3.15866	4.2854	3.60881	5.50779	4.48543	3.08916
GSM1012380	1	Normal Colon	6657	4.10434	4.64386	2.77821	4.82273	3.97269	3.24489	4.1375	5.00899	5.37504	4.1375	1.75702	8.56986	5.52669	7.06609	2.70929	6.61765	4.19377	4.63807	6.30561	3.23879	5.2891	6.59694	5.04876	6.87036	7.97728	4.94486	5.40939	2.83592	7.54689	4.98185	6.74147	5.74685	3.76553	3.40599	4	3.48543	4.848	3.94486	2.34199
GSM1012459	1	Normal Colon	A1327	6.14364	7.26679	6.2817	5.60881	4.2854	3.53605		6.67243	6.07468	5.77347	3.76553	9.25267	5.34341	8.06609	2.83592	8.16491	5.66676	5.78398	6.48543	3.3505	7.08746	8.0607	5.06609	7.96578	6.55305	4.83794	4.70598	3.29131	7.55459	6.16792	6.90689	5.58496	3.848	4.03562	4.08746	3.32048	5.98641	4.01792	3.29131
GSM1012465	1	Normal Colon	A1853	6.53761	6.17193	5.24413	4.97269	4.16189	4.08746	4.47897	4.76553	5.15785	5.94486	3.59694	7.99435	4.32193	8.72451	2.74631	6.56682	4.72247	4.97728	6.59842	2.9222	6.88264	7.17991	5.46271	7.05528	8.43045	4.92125	4.9542	6.07895	5.73606	7.13955	6.36457	5.59395	4.32912	4.6837	4.05311	2.87971	5.32193	4.10434	2.0036
GSM1012466	1	Normal Colon	A2191	6.27612	5.848	5.03562	4.8679	3.59694	3.926	3.90689	5.41616	6	5.79181	2.94111	8.02237	4.2555	8.8009	2.67582	6.18388	6.07253	5.66959	6.35403	2.87184	6.50779	7.17991	6.30195	7.03342	8.42626	5.0917	5.12516	5.16189	6.84549	7.10852	6.57592	5.4822	4.0268	4.7866	4.42626	3.56071	4.99095	4.05311	2.32769
GSM1012483	1	Normal Colon	A4410	5.1819	4.43296	3.98185	4.70044	4.27053	4.56071	3.71149	2.41414	5.34696	5.77873	5.34696	8.37938	6.76818	8.73809	2.96347	6.50462	4.58496	5.01346	6.55305	3.41954	6.2854	7.05528	6.26303	7.76818	8.2384	5.12102	5.30743	4.59096	8.64024	5.2211	7.06609	6.35403	4.41954	4.76022	4.29278	3.87774	5.18587	4.20163	3.82782
GSM1012487	1	Normal Colon	A4779	6.38716	6.57743	5.75221	4.70598	4.40599	4.54844	4.26303	4.7866	5.76022	5.54844	2.99639	7.05528	4.24031	9.15735	2.85	6.82018	5.37504	5.71973	6.17193	3.32193	7.57743	6.82018	5.90689	6.76818	8.72792	4.80735	4.95884	5.32553	6.97728	5.76818	5.16591	5.85798	3.82782	5.2555	4.19377	3.59694	5.15785	4.34341	2.74846
GSM1012498	1	Normal Colon	A5153	8.41785	8.01681	7.66534	4.93074	4.70598	3.88753	4.12928	7.42626	5.6893	6.46107	3.3505	7.52356	4.62059	8.71425	2.58736	7.72792	5.65249	6.14975	6.83289	3.3505	6.58946	6.83289	5.88509	6.63517	8.36194	4.88753	5	5.29278	6.91886	9.25267	5.82273	5.96578	4.27053	5.72792	3.89724	3.40599	4.77083	4.20163	2.59455
GSM1012530	1	Normal Colon	C0111	5.55459	4.75489	4.47897	4.51096	4.49185	3.37851	4.32193	3.7761	5.73877	5.50144	2.852	8.3443	5.12516	9.95128	2.52607	6.32012	5.32193	5.62352	6.23649	3.47249	7.89482	6.32012	5.40599	6.84549	8.43045	5.26303	5.29278	4.77083	7.2854	5.12516	6.15583	5.52356	3.62059	3.60881	4.853	3.25852	4.45286	3.94486	3.03914
GSM1012534	1	Normal Colon	C0114	5.97499	6.19574	5.6893	4.60881	4.19377	3.79701	4.3147	5.1375	5.03562	6.3733	3.59694	7.45121	8.00562	9.96578	2.64386	6.07682	5.36107	5.74147	6.83289	2.8953	8.64024	5.83289	6.03122	7.30378	8.79442	5.43962	4.926	5.19377	9.72281	7.65105	7.22882	5.77347	4.10434	4.2854	4.70598	3.57289	4.93074	3.7866	3.56071
GSM1012537	1	Normal Colon	C0117	5.99095	5.48543	5.10852	4.47897	4.34341	3.88753	4.30012	4.36457	5.98868	6.15583	2.87774	8.30834	9.33985	9.88111	2.5435	7.05528	4.19377	5.64962	6.5744	3.37851	8.46352	6.96578	5.79701	6.2555	7.81378	5.30012	5.02237	5.70044	10.6528	6.65821	7.55459	5.56071	4.49185	3.58496	4.39232	3.3505	5.58496	3.87774	2.926
GSM1012540	1	Normal Colon	C0123	5.32912	7.22882	4.96809	4.47897	4.21723	4.37851	4.2854	5.848	5.31107	5.03562	1.35614	8.13955	6.07895	7.88874	2.28392	7.40088	5.05745	5.53916	6.32912	3.60881	7.60733	7.03342	5.71425	6.9542	7.53138	4.7761	5.05311	3.75489	7	4.74416	6.65821	5.15381	4.17792	3.39232	4.29278	3.08576	5.37156	3.70044	3.1177
GSM1012548	1	Normal Colon	C0134	6.64097	5.7761	4.23266	4.12928	4.66107	4.90689	4.37851	5.848	5.24413	5.80219	2.82782	8.82018	5.96347	9.99435	2.35614	7.09803	4.47249	5.24413	7.35755	3.51096	7.07682	6.97728	5.55152	7.89482	8.33092	4.94486	5.01346	4.98185	7.60733	4.49825	6.80735	5.50779	3.80735	4.50462		2.9486	4.88753	4.1375	3.37851
GSM1012550	1	Normal Colon	C0136	6.93074	6.94251	6.03122	4.3505	4.73877	4.06178	4.21723	5.77083	5.90929	7.09803	4.42626	7.59991	7.01123	9.26679	2.51096	6.55459	5.51096	5.73877	6.55305	3.24489	8.42626	7.58496	6.28725	6.96578	8.46761	4.64962	5.1334	3.7866	8.36632	7.70736	6.12722	5.86047	4.20163	4.63227	4.64962	3.59694	5.18982	4.04439	3.12928
GSM1012554	1	Normal Colon	C0137	7.07682	6.87036	6.23458	4.92125	4.89239	4.30012	4.37156	6.93074	5.60585	5.70044	2.9982	8.43463	6.96578	8.25739	2.9486	7.39232	4.56071	5.52982	6.3147	3.94486	5.97499	7.33092	4.82273	6.82018	6.79442	4.34341	5.16993	5.40259	7.26679	8.50779	6.52826	5.53916	4.06178	4.09592	4.34341	2.5435	5.52042	4.2555	2.69822
GSM1012563	1	Normal Colon	C0147	6.55459	5.62644	3.63227	4.69488	4.44626	4.22497	4.17792	4.55459	5.3505	5.1375	3.13422	8.17991	6.21335	8.57365	2.0072	7.05528	4.86295	5.66959	6.83289	3.98185	7.36632	7.96578	6.58646	7.18982	7.8392	4.63227	5.12928	6.63662	8.87036	5.97499	6.24793	5.40599	3.47249	4.27053	4.05311	3.25701	5.04876	3.88753	2.96532
GSM1012568	1	Normal Colon	C0153	5.56682	4.83289	4.07895	5.00899	3.89724	3.71149	4.53605	4.14568	5.90689	6.76818	4.52982	7.59246	6.24413	9.72792	2.67582	6.53138	4.78136	5.51096	6.39575	2.926	6.59096	6.09381	5.59395	6.67243	8.59246	4.8125	5.40259	5.37156	7.67948	6.53605	6.30561	5.63517	4.24031	4.43296	4.90207	3.29425	4.47897	3.94486
GSM1012573	1	Normal Colon	C0157	5.74416	5.80478	4.94486	4.38543	4.22497	3.59694	4.24031	5.05745	5.73606	5.24031	2.08406	7.07682	5.53294	9.33539	2.87184	6.13134	6.07468	5.61176	7.11894	2.9279	7.66534	6.50621	5.7252	7.20945	8.66888	4.7866	5.24031	3.96347	7.43463	6.54226	5.45943	5.9542	4.16189	4.29278	4.37156	3.85798	5.01792	4.53605	3.48543
GSM1012575	1	Normal Colon	C0158	7.53916	7.04439	6.53761	5.00899	4.6837	4.00899	4.61471	6.67243	5.7761	5.41616	3.17632	8.75822	7.21917	9.49985	3.02326	6.90689	5.20945	5.40259	7.50779	3.43296	6.1375	6.71425	5.38543	6.98868	8.25267	4.42626	4.79701	5.78136	8.83289	7.33985	7.13955	5.70874	4.91169	4.3147	3.7761	3.30597	5.51412	4.07039	3.24336
GSM1012581	1	Normal Colon	C0172	7.02237	5.97957	5.95187	4.19377	4.20163	4.26303	4.48543	5.39232	6.05745	6.64386	4.20945	8.77479	5.32193	8.95128	2.51602	6.18982	5.05311	5.29646	6.55459	2.99277	6.62644	6.42962	5.76818	7.06609	7.93074	5.05745	5.1819	6.9542	7.48382	6.20359	6.54998	5.74685	3.8679	4.22497	4.44626	3.48543	4.848	4.00899	2.72465
GSM1012585	1	Normal Colon	C0180	5.19377	4.49825	4.69488	4.7866	4.55459	3.80735	4.36457	5.52356	5.12516	4.84298	2.66221	7.03342	5.8802	8.60363	2.64847	5.35403	4.98641	5.43962	6.34873	3.17951	7.65821	6.35755	5.66107	6.75489	8.06609	4.60288	5.01792	4.85798	6.58946	6.21917	6.10434	5.6893	3.7761	4.76553	4.62644	3.18587	4.62644	3.85798	2.53356
GSM1012590	1	Normal Colon	C0193	5.41954	5.63807	4.44626	4.57894	5.15785	4.20945	4.44626	5.70321	5.74685	6.74147	3.87774	8.18982	5.97728	8.9629	2.58736	8.76487	5.66391	6.03562	6.62352	3.53605	7.35755	7.70044	6.5345	6.80735	8.11374	5.02237	5.0045	4.14568	7.40939	5.19771	6.52199	5.60585	4.49825	3.83794	4.83289	3.12267	5.39917	4.34341	2.53356
GSM1012592	1	Normal Colon	C0194	5.86542	5.05745	5	4.21723	4.77083	4.14568	4.24031	6.10224	5.88996	6.00899	3.82782	8.61839	6.70044	7.7211	3.11437	7.2384	5.39575	5.23649	6.2211	3.80735	7.13955	7.24793	5.69766	7.03342	7.83289		5.39232	4.73335	8.76818	7.54689	6.29462	5.93074	3.926	4.12102	4.20163	2.62293	5.52356	4.20163	3.04614
GSM1012594	1	Normal Colon	C0198	6.34341	6.13545	4.88264	4.62644	4.61471	4.14568	4.43962	6.04658	5.1334	5.61471	3.67807	8.75154	7.64386	9.24793	2.24489	7.27612	5.54226	5.90689	6.42459	2.65306	6.71425	6.52669	5.6837	6.74147	7.97154	5.39917	4.92125	6.80735	8.74819	6.97728	6.30743	5.63227	4.37851	4.12102	4.42626	3.41954	4.58496	4.19377	2.26903
GSM1012603	1	Normal Colon	2308	4.42626	5.32912	4.19377	4.62059	4.08746	3.48543	4.24793	5.22497	5.60288	4.88753	0.516015	7.53138	7.73471	8.24793	2.854	6.72792	5.03122	5.0268	6.9542	3.09592	5.70044	6.19377	4.88753	6.93074	8.45533	5.23266	5.56986	6.23649	9.13186	5.51728	6.67243	5.94251	4.19377	2.83794	4.27053	3.3505	5.39575	3.91648	2.59694
GSM1012606	1	Normal Colon	C0251	6.88264	6.65821	6.0917	5.08746	5.35755	3.90689	4.08746	6.30378	7.26679	7.75489	5.56071	8.47978	8.59246	7.90689	2.86592	7.74819	6.17792	6.31832	7	3.85798	9.31967	6.67243	6.17193	7.39232	8.13443	4.24793	4.47897	6.20555	10.973	6.63952	7.07682	5.75221	3.58496	4.36457	4.1375	2.68706	5.42291	4.29278	3.29278
GSM1012612	1	Normal Colon	C0265	6.27426	5.60881	5.31107	4.62644	4.16189	3.71149	4.72792	6.15785	7.17991	6.74147	4.27798	7.12928	5.1127	9.07682	2.66676	5.91886	4.853	6.10852	7.8009	3.04614	8.59991	6.89482	6.56986	7.65821	8.26209	5.23649	5.01346	6.54844	6.80735	6.54381	5.43296	5.55766	3.54844	4.16993	4.47897	3.16511	4.59694	3.98185	2.90881
GSM1012621	1	Normal Colon	C0297	6.82018	5.94017	5.06609	4.71699	4.53605	4.16189	4.71149	6.2384	5.2211	5.52982	1.83592	7.61471	7	9.64566	2.79494	6.33092	5.90448	6.21335	6.1127	2.65076	6.72792	6.46107	5.76022	6.38024	8.37938	5.05745	4.6837	5.26303	9.57175	8.06609	6.48382	5.70044	4.09592	4.24031	4.76553	4	4.66676	3.53605	1.99277
GSM1012625	1	Normal Colon	3156	6.98868	6.37851	5.90448	4.926	4.72792	4.20945	4.10434	5.96347	5.71425	5.04002	2.41684	6.45615	6.37156	9.30606	3.23266	5.55152	4.34341	4.62059	6.36982	3.58496	4.67243	5.83542	5.0268	6.3837	8.52748	4.59096	5.04002	4.81762	7.71425	8.86728	5.27426			4.46597	4	3.44626	5.24413	3.90689	2.43563
GSM1012628	1	Normal Colon	C0323	6.85798	5.24793	5.16993	5.33628	5.05745	4.1375		6.41785	5.71699	5.97269	2.76553	8.04439	6.89482	9.35315	3.30305	6.64386	5.8679	6.26491	7.5157	3.56071	8.39232	6.47735	6.09803	7.16993	8.37069	4.66676	5.04439	4.27798	9.19722	8.03342	7.14975	5.87036	4.53605	4.39232	3.94486	3.72247	5.46271	4.14568	3.99095
GSM1012630	1	Normal Colon	C0329	6.13134	7.19967	4.99548	4.8125	4.29278	4.0268		7.33092	5.54535	5.38888	2.40871	8.50779	6.44294	8.70736	2.67129	8.31288	5.63227	5.93782	6.62498	3.22651	6.96578	7.11894	6.12102	6.44626	7.58496	4.89724	4.27798	4.47897	7.2854	6.24982	6.14771	5.54226	4.53605	3.94486	5.06178	3.70044	5.04876	4.10434	2.24489
GSM1012636	1	Normal Colon	C0353	5.67807	6.05745	4.63807	4.54844	4.0268	3.72247	4.59096	6.93074	5.66107	5.2891	2.4489	9.49985	4.26303	7.93664	2.07382	7.74819	5.33271	5.88996	6.33092	3.31904	6.00225	7.10852	5.50779	7.26679	6.82018	5.48543	5.0045	5.34341	7.13955	4.06178	6.24413	5.8505	4.08746	3.04089	4.96347	3.51096	5.59395	3.82782	2.23266
GSM1012640	1	Normal Colon	C0415	5.45615	6.22304	4.30012	4.0268	3.52356	3.88753	4.40599	5.56682	5.92362	5.68089	3.41954	8.24793	5.6893	9.18239	2.80735	5.94017	4.04439	4.46597	6.80735	3.22188	6.6865	7.54689	5.80993	6.98868	8.01681	4.99548	4.59096	3.74416	6.93074	6.6279	5.84298	5.32193	3.89724	3.88753	4.24793	3.10434	4.97728	3.926	2.90689
GSM1012646	1	Normal Colon	C0487	5.70321	6.29278	5.35403	4.41278	3.96347	3.74416	4.04439	5.56682	5.80478	5.67243	2.0321	9.33092	8.26209	9.11634	2.42761	6.84549	6.21917	6.17792	7.55459	3.80735	7.96	6.59395	5.48864	7.55459	7.55459	4.82782	4.70598	5.43296	9.65284	6.19377		5.64962	4.26303	3.99095	4.06178	3.59694	5.52982	4.52982	4.01792
GSM1012648	1	Normal Colon	C0575	5.96116	5.59395	4.54226	4.74953	3.94486	4.12928	4.52982	4.848	7.46761	7.58496	5.90689	7.84549	7.62936	10.0084	2.61117	6.30743	4.96809	5.48864	6.30561	3.25701	7	7.21917	5.93546	7	8.5812	5.0917	5.05311	6.36282	9.4818	8.09803	6.64386	5.853	4.37851	3.75489	4.85798	3.9542	4.70598	4.00899	2.58256
GSM1012653	1	Normal Colon	C0667	6.58346	6.20359	5.2891	4.85798	3.94486	4.23266	4.18587	6.00225	5.59096	5.89239	4.49185	8.34873	8.08215	9.04166	2.67356	6.97728	5.1416	5.46923	6.24982	3.15056	5.42962	6.49506	5.24793	6.6865	8.16993	4.62059	4.84298	7.98868	9.25267	7.46761	6.90689	5.33628	4.52356	4.35755	4.17792	3.22959	5.1819	3.91648	2.9782
GSM1012278	2	polyp	300	7.54689	7.49185	7.2854	4.71699	4.10434	3.90689	4.27798	6.93074	4.57894	5.34696	3.7866	2.51096	3.7866	8.06609	2.97636	3.848	4.30743	4.55459	5.10852	3.60881	3.85798	5.2854	4.84298	5.64962	7.19967	5.00899	5.33985	0.555816	6.34873	9.24793	3.94486	5.64962	3.30012	4.62644	4.72792	3.58496	4	3.65535	3.37851
GSM1012295	2	polyp	888	9.43463	8.93664	9.11894	5.0268	4.41954	3.85798	4.27053	7.5157	5.03122	5.80478	4.48543	4.69488	3.51096	8.31741	2.30451	3.15056	4.20945	5.18982	5.82782	3.37851	4.90689	5.32553	4.77083	5.60881	6.75489	5.47897	5.51728	2.31904	6.00899	10.697	4.63807	6.12722	3.64386	4.39232	4.37851	3.6893	5.1819	3.848	2.67356
GSM1012300	2	polyp	1984	8.00562	8.15482	8.43879	7.45943	4.3147	3.72247		6.21529	5.07039	5.63517	3.98185	2.79286	4.49825	8.17991	2.97269	4.57894	4.56071	4.72792	5.45286	3.57289	4.19377	5.59395	4.87774	5.6837	7.24793	5.74953	5.32193	2.59932	6.49346	9.42417	3.75489	5.97039	3.44626	4.98641		3.93546	5.06178	3.73335	3.19849
GSM1012309	2	polyp	2663	9.07146	8.64024	8.42206	6.74147	2.97453	4.43962	4.49825	5.71699	5.22882	5.55766	5.17792	3.49825	4.07039	8.63662	3.11103	4.44626	4.12928	4.90207	6.32193	4	5.26303	5.90689	5.23266	6.12309	7.82018	5.58195	5.75756	0.62293	6.75489	9.93369	4.30743	6.17792	4.32193	3.7761	4.67807	3.82782	4.41954	3.60881	3.31179
GSM1012311	2	polyp	2679	8.54689	7.91289	8.19967	4.3505		5.17792	4.52982	10.2167	6.02459	7.06609	8.0607	4.7761	5.46923	8.91588	1.9855	5.96809	6.71425	6.6865	5.65821	4.48543	5.90929	6.54998	5.44626	5.73877	7.20945	4.853	4.94953	6.34163	6.88264	10.6528	5.56682	5.56986	3.25701	4.42626	4.15381	2.91839	5.30743	4.05311	1.926
GSM1012313	2	polyp	2779	7.76818	7.05528	6.87036	5.65535	4.20163	4.30743	4.66107	6.22882	5.3505	6.15583	4.23266	6.10434	7.31288	9.64566	2.73552	6.52669	5.67807	5.50779	6.50621	3.52356	5.62936	7.02237	5.57289	6.12928	7.14975	5.10014	5.32912	3.24641	8.52748	9.94544	5.86542	5.94486	3.52356	5.04002	4.57894	3.87774	6.03122	3.83794	2.83996
GSM1012323	2	polyp	3393	8.84235	8.42206	9.01123	6.36982	4.20163	4.09592	4.83794	7.42626	5.36457	5.80478	2.16027	6.16993	3.37851	9.23122	2.61117	6.20945	4.51728	4.36457	5.96116	3.6893	5.32193	6.37156	5.26303	6.11894	7.10852	5.44294	5.22497	6.65821	6.33271	8.24793	5.03562	5.64386	3.33628	6.98868	4.09592	3.60881	5.21723	3.9542	2.74631
GSM1012329	2	polyp	3598	8.42626	8.24317	8.41363	5.6837	5.49506	4.95884	4.30012	8.67243	7.04439	7.5157	5.18982	2.82171	5.848	7.50779	2.82579	6.50938	6.20555	6.89482	6.27612	3.66676	6.50144	5.85549	5.61765	5.53294	7.32193	5.04439	5.58496	6.70044	6.6865	9.68299	4.44626	5.79961	3.01078	4.34341	4.38543	3.87774	4.2854	4.1127	3.36457
GSM1012332	2	polyp	3637	7.08746	6.65821	6.98868	5	3.96347	3.48543	4.14568	6.32553	5.48543	5.78398	3.76553	4.09592	4.41954	9.29002	2.70708	5.24031	5.62059	5.99774	5.24031	3.29131	4.7761	6.07468	5.44294	6.52669	7.73471	5.31107	6.09592	2.80323	7.54689	8.23362	4.56682	5.74953	3.37851	5.18587	4.57894	4.05311	5.95187	3.89724	3.16027
GSM1012353	2	polyp	4449	8.27612	8.10852	8.26209	5.64674	5.70874	5.23266		7.37504	4.67807	5.17393	2.72683	2.80941	3.44626	8.14466	3.20006	3.81762	5.42626	5.46271	4.73877	3.63227	4.94953	5.4363	5.06609	5.54844	7.33985	4.86295	5.0268	3.36457	6.3733	9.74819	4.8125	5.65821	3.71149	5.39917	4.3147	3.62059	4.07039	3.29719	2.22959
GSM1012360	2	polyp	4809	8.84862	8.80413	8.71081	5.59395	4.40599	4.27798	4.27798	8.20457	5.77873	5.74953	4.33628	4.853	5.31107	9.61471	2.59455	5.76288	5.41616	6.0268	5.7761	3.10098	4.94486	6.21723	4.99548	5.74416	6.82018	5.20555	5.57592	1.80323	7.31288	10.7814	4.22497	6.06178	3.20163	4.79181	4.65535	3.81762	5.70874	4.05311	2.88166
GSM1012362	2	polyp	5192	6.65821	5.23266	5.45943	5.8679	4.14568	3.88753	4.7761	4.23266	5.54844	6.03782	3.30159	5.2211	5.02237	9.7211	2.75916	5.46597	4.74953	5.35403	6.34341	3.27947	5.27426	6.32012	5.01792	6.18785	7.90087	5.56071	5.17792	3.71149	6.78136	6.97728	4.61471	5.87283	3.45943	6.37851	4.43962	3.79701	4.926	3.6893	1.60881
GSM1012365	2	polyp	5479	7.24793	6.91886	6.22882	5.60288	4.84298	4.24793	4.46597	6.55459	5.66107	6.4446	5.77083	6.59694	6.87036	9.26913	2.51602	5.85798	4.51728	5.11686	5.91886	3.53605	5.1375	6.53294	5.27798	6.20163	7.26679	5.59096	5.52356	6.39403		8.91886	6.48382	6.01123	3.56071	5.39232	4.37156	3.82782	5.65821	3.79701	2.5435
GSM1012378	2	polyp	6572	8.90689	8.79116	9.21189	5.51728	4.26303	4.47897	4.29278	6.0268	6.57592	6.34518	5.56986	4.47897	6.15785	10.1033	2.9486	6.01123	5.07895	5.79181	6.75489	2.65076	5	6.76818	5.00899	5.45615	6.74147	5.09592	4.42626	3.32193	6.1639	10.4512	3.89724	5.83794	3.80735	4.34341	4.46597	3.81762	6.56377	3.848	3.01614
GSM1012388	2	polyp	7392	9.37721	8.69697	8.96	5.14975	5.04002	5.26303	4.1375	8.90989	6.61912	7.80735	6.87036	4.24793	6.18587	9.38154	2.9982	6.75489	5.42962	6.41954	6.2817	3.23113	5.04876	7.04439	5.37851	5.59395	7.45121	4.60881	4.97728	5.65535	6.53761	9.96578	5.81762	5.96578	3.54844	6.88264	3.75489	3.53605	6.06393	3.87774	3.05485
GSM1012394	2	polyp	7677	6.22882	5.53294	5.30743	4.69488	5.90448	4.80219	4.50462	7.32193	4.43962	5.33985	3.73335	5.69488	6.47411	8.39232	2.66903	5.41954	5.1375	5.72792	5.57894	3.04439	4.94953	5.67807	5.15785	5.71973	7.2384	5.51412	5.38198	4.33628	6.36107	7.91886	5.07895	5.78398	3.6893	5.39917	4.51096	3.63227	4.91648	3.81762	3.0197
GSM1012402	2	polyp	8070	8.22882	7.93074	7.88264	6.12928	4.21723	3.58496	4.34341	6.78136	5.58796	6.27984	5.60585	3.45943	4.74416	8.76155	2.58976	3.80735	4.40599	5.07895	5.90929	3.6893	4.74953	5.57592	5.15785	5.72247	6.45943	5.2891	5.48864	3.54844	6.30925	8.86109	4.56071	5.69209	3.09255	4.65535	4.55459	3.7761	5.96809	3.20633	2.69599
GSM1012406	2	polyp	8568			4.91648	4.97728	4.23266	3.94486	4.07039	5.44626	5.30743	5.69488	3.58496	3.926	4.32193	7.85798	2.98914	2.36457	4.65535	4.76022	5.20555	3.11103	4.66676	6.23266	5.26679	6.42626	8.11374	5.37851	5.42962	2.78869	7.46761	5.18587	5.21723	6.34341	4.22497	6.32733	4.87283	3.926	4.48543	3.9542	2.81967
GSM1012415	2	polyp	9446	8.08215	7.15987	7.14975	5.33628	4.07039	4.41278		6.36807	5.87283	5.60288	2.92029	5.35403	4.73335	9.60918	2.31615	6.04002	4.43962	5.70044	6.88264	3.24336	6.12309	6.85798	5.70598	5.85549	6.97728	5.38198	5.52042	4.59096	7.42626	9.8933	4.66676	5.76818	3.58496	5.56377	4.59694	3.87774	5.60288	3.93546	3.01257
GSM1012417	2	polyp	9518	9.10066	8.19967	8.38802	6.45779	3.53605	5.21335		8.33985	7.31288	6.79442	5.42962	5.75489	5.86542	8.70044	3.05832	6.2854	5.25172	6.1127	6.1416	3.62059	3.91648	6.59991	4.99548	5.97957	6.84549	4.74953	5.05311	5.27053	7.44294	9.81858	5.30743	5.62644	3.57289	5.2555	4.19377	3.60881	5.95884	4.38543	2.89724
GSM1012420	2	polyp	9728	8.59991	8.02237	8.61102	5.22882	4.22497	3.54844	4.18587	6.97728	5.77347	6.11686	4.16993	4.69488	3.54844	9.09803	3.25096	4.6837	4.30012	5.40599	5.39575	3.7866	4.6837	5.77083	5.1334	5.33271	6.65821	5.31832	4.95884	5.1334	6.23649	9.45943	5.47897	5.69488	3.41954	5.1416	4.2555	3.47249	5.2854	3.926	3.44626
GSM1012422	2	polyp	10078	7.62205	7.74819	7.35755	6.04876	3.91648	3.88753	4.18587	6.36457	5.72792	5.80478	5.29278	6.98868	6.79442	9.80413	2.65076	6.31651	5.08746	5.74147	6.30012	3.19535	6.41447	7.24793	5.89239	6.09803	7.31288	5.2854	4.95884	4.57894	9.0607	7.47573	5.8802	5.80478	3.49825	5.91648	4.10434	3.3505	5.74147	3.848	1.67356
GSM1012454	2	polyp	A0022	8.02791	8.15987	8.12928	5.33271	4.07895	5.20555	4.32912	8.59246	6.16993	6.00899	4.6893	4.12102	3.58496	8.85798	3.0072	6.58346	5.79961	5.78398	5.91886	3.56071	4.70598	7.08746	5.82528	5.94251	7.01123	4.44626	4.61471	5.35403	5.37156	7.55459	4.72247	5.82018	3.72247	7.04439	4.37156	3.60881	4.43296	4.07895	3.22033
GSM1012458	2	polyp	A1327	9.30606	8.79116	8.25267	6.28725	3.65535	4.36457	4.3147	6.65821	6.22689	5.61765	4.80735	4.46597	2.37295	8.82337	3.57289	5.32193	3.53605	5.15381	6.26303	3.6893	4.65535	6.61471	4.7866	6.35579	7	5.24413	5.20945	2.91839	5.54535	10.0224	4.12928	5.84549	3.62059	6.46271	3.97269	4	5.74953	4.04439	2.05658
GSM1012464	2	polyp	A1853	8.59619	8.21432	7.63662	5.6865	5.6865	4.74953	4.85798	8.40939	5.3147	4.33628	3.57289	3.85798	2.3978	7.82018	3.74416	4.16993	5.19771	5.54226	5.60881	3.18745	4.3505	6.06178	4.73877	5.56071	6.44791	4.98641	5.00899	5.92837	4.95884	7.99435	4.1375	6.23649	3.82782	5.2817	4.29278	3.87774	3.9542	4.47249	3.03914
GSM1012473	2	polyp	A3443	9.16742	9.33539	8.3966	6.60733	4.70598	5.40939	4.3147	8.03892	5.0917	5.37504	4.45286	4.19377	2.62527	7.54689	3.19535	3.66676	4.67243	4.83289	6.53761	3.63227	4.47249	5.68089	5.1127	5.98413	7.70044	5.05745	5.29646	2.76553	5.27053	9.29002	3.72247	5.73606	3.59694	7.05528	3.93546	3.60881	5.45286	4.07895	2.47249
GSM1012477	2	polyp	A4177	8.43045	8.21432	7.62205	5.95187	4.41278	5.41954	4.63807	7.71425	5.93074	5.76022	4.43296	4.58496	3.11437	8.43879	2.87774	5.70598	4.98641	5.32912	5.31832	3.18428	4.57894	7.21917	5.41278	6.06824	7.47573	4.61471	5.06178	4.1127	5.82528	8.70044	4.1375	5.82528	3.57289	5.99774	3.98185	3.93546	4.1127	4.1375	3.17632
GSM1012482	2	polyp	A4410	6.60733	5.9331	5.61471	5.54844	4.26303	4.49825	4.29278	5.88753	5.0917	5.71149	6.45779	5.0917	5.35403	8.35315	2.94486	5.03562	4.44626	5.06178	5.35755	3.45943	3.53605	6.30378	4.85798	5.80993	7.32193	4.97728	4.93074	1.47508	7.40939	7.39232	4.81762	5.46597	2.74201	6.61618	4.10434	3.53605	4.32193	3.99095	2.92979
GSM1012493	2	polyp	A5086	9.77479	9.02514	9.30834	8.17493	4.78136	4.57289	4.99095	7.31288	5.69209	5.67243	3.52356	1.09085	3.3505	6.88264	3.39232	2.72683	4.74953	4.89724	4.87774	3.51096	3.74416	5.22882	4.848	6.14364	8.10852	4.93546	5.63227	4.83794	5.49506	8.79442	4.37851	6.10434	4	6.45286	4.05311	4.05311	4.41278	4.15381	3.70044
GSM1012497	2	polyp	A5153	5.98868	5.97728	5.54535	5.55459	4.32912	3.58496	4.29278	6.64386	5.71149	5.89239	4.49185	3.98185	2.31325	7.02237	2.86592	4.80735	4.82273	5.2854	5.66391	3.45943	4.32193	5.36807	4.94953	6.26115	7.25739	4.73335	5.18982	0.0565835	5.31107	6.57592	4.1375	5.88509	3.97269	6.75489	4.1375	4.2854	5.68089	4.14568	2.67356
GSM1012503	2	polyp	A5627	7.67243	7.09803	6.59246	7.06609	4.81762	4.51096	4.29278	6.94251	5.32553	4.52356	3.23419	5.20555	1.43296	8.43045	3.39232	5.34341	4.46597	4.95884	5.06178	3.21101	4.45943	7.40088	5.33628	5.89966	7.65105	5.14568	4.84298	6.11686	4.95884	7.70044	4.29278	6.10224	4.03562	6.18388	3.7761	3.97269	4.64962	4.50462	2.80323
GSM1012504	2	polyp	A5790	9.03342	9.23122	8.85487	6.80735	4.57894	4.10434	3.96347	8.06609	5.44626	4.45286	4.19377	0.565597	2.43029	6.60881	2.95047	3.60881	3.67807	4.41954	5.0045	3.21257	3.44626	5.0268	4.79701	6.04876	7.06609	5.12928	5.71973	0.895303	5.54226	9.36413	4.38543	6.1416	3.89724	6.2384	4.48543	4.20945	6.14568	4.06178	3.2765
GSM1012508	2	polyp	A6143	7.12928	6.74147	6.37504	6.36982	4.59096	4.24793	4.18587	6.6279	5.41278	5.24793	4.30743	3.67807	1.76977	8.60363	3.47249	4.64962	4.70044	4.73877	5.30743	3.52356	5.21723	6.08108	5.01792	5.74685	7.15987	5.08321	5.29646	3.81762	5.05745	6.78136	3.58496	5.57592	3.96347	5.89966	4.44626	3.43296	4.91648	4.01792	4.03562
GSM1012512	2	polyp	A8457	8.04439	7.71425	7.88264	4.29278	4.3505	4.16189	4.34341	6.47735	5.66391	5.44626	3.17313	3.64386	4.19377	8.21432	2.82579	4.64962	4.3505	4.74953	5.78921	3.01436	3.65535	5.89482	4.926	5.99548	7.07682	5.03122	5.77347	3.47249	5.74685	7.67948	3.94486	5.86295	3.848	5.2854	4.58496	4.07039	6.0268	4.05311	2.98732
GSM1012514	2	polyp	A8528	8.05528	6.90689	6.71425	5.18587	4.63807	4.21723	4.45286	7.94251	5.70321	5.65249	3.28983	3.97269	2.72683	8.48382	2.98185	6.72792	5.40939	5.58496	6.2817	3.56071	5.25172	6.71425	5.16993	6.07895	7.93664	5.04876	5.60288	3.82782	5.44626	6.83289	4.17792	6.30561	4.00899	4.83289	4.43296	3.94486	5.09592	3.8679	1.41684
GSM1012515	2	polyp	A9369	8.36194	7.45121	7.33985	7.02237	4.56682	4.12928	4.18587	7.29462	5.55459	6.17193	5.14975	4.18587	3.0072	8.59991	3.14405	5.55766	5.2817	5.39232	6.16993	3.3505	4.73877	6.71425	5.35755	5.76022	7.59991	4.81762	5.20945	5.90929	4.95884	8.33539	4.57289	5.75489	3.72247	6.91886	3.6893	3.67807	5.59096	4.06178	3.00899
GSM1012516	2	polyp	C0020	8.43879	7.30378	7.84549	5.52042	5.63227	4.17792	4.64962	9.09276	5.15381	6.00675	3.04264	3.14568	3.43296	8.11374	2.89918	4.73877	5.12516	5.45615	4.93546	4.17792	4.94953	6.50779	5.22497	5.74147	7.31288	5.8802	5.60881	3.12267	6.54998	8.23362	4.38543	6.49985	3.81762	4.848	4.43962	3.90689	4.3505	3.98185	2.76129
GSM1012517	2	polyp	C0035	6.89482	5.75221	5.59694	5.20555	4.1127	3.67807	3.97269	6.1918	6.00675	7.10852	5.59395	6.62205	4.01792	8.76155	2.41414	6.2724	4.17792	5.4363	5.23649	3.75489	6.2817	7.40088	6.23266	6.52513	8.32193	5.94251	5.64962	5.64962	6.96578	7.92481	5.26303	6.29646	4.12928	4.32193	4.97728	3.90689	4.43962	3.88753	3.51096
GSM1012519	2	polyp	C0047	6.59395	6.48059	6.80735	5.62059	4.59694	4.21723	4.38543	5.10852	5.10014	5.0045	3.82782	5.2817	4.16189	9.2503	2.9982	4.27053	4.06178	4.82273	5.1334	3.71149	4.90689	6.36632	5.22497	5.75756	7.74819	5.40599	4.926	3.32193	6.27984	8.09276	3.90689	5.7252	3.54844	4.83289	4.40599	3.65535	4.56071	3.89724	3.30889
GSM1012545	2	polyp	C0128	7.88874	7.54689	7.65821	6.45615	4.3147	4.27053	4.29278	5.91648	5.89724	5.853	5.97499	3.45943	5.60288	9.40727	2.55582	5.20163	4.6837	5.31832	6.24793	3.32048	5.03562	6.20555	5.12928	5.36807	7.46761	5.6893	5.18587	2.78869	6.38198	8.77479	3.79701	5.88509	4.05311	5.10852	4.70044	3.90689	6.1819	3.76553	2.29278
GSM1012582	2	polyp	C0177	8.37938	8.16491	7.70044	4.14568	4.04439	4.2555	4.3147	7.74819	6.1416	6.18388	3.9542	3.13422	3.94486	9.57175	2.85997	4.91648	4.6837	5.31107	5.926	4.06178	5.29278	6.25739	4.73877	6.30561	7.78136	5.36457	5.63517	3.59694	6.96578	9.16491	4.6837	5.76022	3.49825	6.14568	4.62059	3.51096	4.43296	3.75489	2.96162
GSM1012598	2	polyp	C0210	8.37069	7.87652	7.99435	6.14364	3.6893	3.8679	4.2555	7.8009	5.50462	6.49506	6.1334	4.47897	3.94486	10.0634	2.66676	7.10852	5.35403	6.55459	5.77873	3.65535	6.12309	6.50144	5.84046	5.89482	6.72792	5.70321	4.94017	4.10434	6.87036	9.03892	5.21335	5.94486	3.93546	4.89724	4.87283	3.40599	6.01792	4.50462	2.87578
GSM1012601	2	polyp	C0224	9.13186	8.10329	8.76155	5.02237	5.74953	4.24793	4.60288	9.22641		7.86419	7.19967	4.34341	7.97728	9.92184	3.04963	6.29646	5.88996	7.03342	7	3.74416	5.07468	7.08746	5.1819	5.47249	6.98868	4.61471	4.57894	4.56682	7	8.86728	5.36107	5.57289	3.7866	6.13134	4.2854	3.3147	4.38543	3.96347	2.488
GSM1012608	2	polyp	C0252	9.57932	9.13955	8.49185	6.80735				9.21432	6.94251	7.40939	5.79961	4.01792	5.40939	9.54303	2.43563	7.21917	5.56377	5.87283	5.94486	4.20163	6.0917		6.01123	6.58045	8.00562	5.41616	5.58496	6.11478	7.06609	7.85175	6.57289	6.40429	4.0268	5.54226	4.82782	3.62059	5.01346	4.1127	2.926
GSM1012623	2	polyp	C0298	8.18488	9.12928	8.36632	3.93546	4.56071	3.89724		7.65105	5.68089	6.13955	4.54844	3.49825	5.70874	8.36632	2.61117	4.07039	4.35755	5.41616	6.64386	3.81762	4.69488	5.41954	5.16189	5.80735	7.76155	5.43296	5.79181	3.17473	7.40939	9.19722	4.32912	5.91886	4.01792	4.3505		4.22497	4.66107	4.19377	2.95606
GSM1012626	2	polyp	C0319	9.24317	9.05799	8.50779	4.26303	4.41278	4.853	4.47897	7.91886	6.0045	6.52826	3.97269	4.92125	4.62644	9.37938	2.68706	5.39232	5.58796	6.01569	6.55459	3.6893	5.03122	6.65821	5.49506	5.61765	6.85798	4.94017	5.24031	4.47897	7.37504	9.92333	4.9542	5.69209	3.51096	5.17792		3.11437	4.60881	3.73335	2.37851
GSM1012286	3	Primary Tumor	620	7.8392	6.16792	6.71425	6.15987	4.21723	4.3505	4.94486	8.37938	5.03562	6.24031	4.94017	5.90448	4.07039	3.75489	3.27352	6.15583	5.27426	4.96809	5.53294	4.44626	6.06178	5.82273	5.10434	6.05528	5.99095	5.80735		4.79181	7.3837	9.20457	5.21723	5.95652	4.00899	3.94486	4.35755	4.04439	4.73335	3.71149	2.95233
GSM1012297	3	Primary Tumor	990	8.48382	8.02791	7.62205	3.89724	5.08746	4.48543	4.9542	8.06609	5.79961	6.13955	4.00899	4.36457	3.85798	10.5411	2.68482	5.59991	5.01346	5.25927	5.38198	3.99095	5.20163	6.24603	5.49506	5.96116	7.54689	5.18587	5.44294	7.26679	6.32733	8.63662	4.7866	5.91648	3.59694	5.24031	4.53605	3.88753	4.82273	3.91648	2.44626
GSM1012303	3	Primary Tumor	2184	8.04985	8.29921	8.43879	4.22497	3.89724	3.63227	4.1127	8.08746	7.30378	8	6.46597	6.05311	6.21723	9.0634	2.70044	6.6865	5.78921	6.1416	6.2555	3.83794	5.75756	6.6014	5.41278	5.65249	6.57894	5.04439	5.11686	6.74147	7	10.388	6.41109	5.66959	3.6893	4.82273	4.42626	3.49825	4.83289	3.89724	3.32193
GSM1012305	3	Primary Tumor	2189	9.40088	9.35094	8.85798	4.63807	3.85798	4.848	4.35755	8.224	6.74147	6.9542	4.21723	6.3345	9.29232	10.3663	2.94673	6.47573	6.06609	6.49985	6.62936	3.88753	4.70044	6.55766	5.56682	6.08746	7.19967	5.2211	5.43296	6.03782	9.57365	9.62936	6.48382	5.78398	3.59694	5.3147	4.54844	3.93546	5.90929	3.73335	2.63227
GSM1012307	3	Primary Tumor	2308	6.87036	7.3837	6.42459	4.94017	4.89724	4.64386	4.19377	7.62936	5.25927	6.07682	3.926	5.39232	3.56071	9.12153	2.82985	6.78136	5.20945	5.2817	5.4363	3.97269	5.30743	6.89482	4.92125	6.25927	7.69349	5.22882	4.93546	4.20945	6.71425	9.90839	7.18982	5.65821	3.2765	4.8125	4.08746	3.39232	4.75489	4.07895	3.52356
GSM1012308	3	Primary Tumor	2500	8.77149	7.7879	7.98299	4.93074	4.74416	5.62644	4.41278	8.61839	7.45943	8.94837	10.6257	4.43962	6.94251	8.25267	2.93546	6.09592	5.74685	6.46271	6.23266	4.27053	6.42962	6.03562	5.36807	5.74416	8.06609	4.79181	5.12516	6.10014	6.83289	7.65105	4.95884	5.853	3.33628	4.53605	4.36457	3.6893		4.37851	1.76553
GSM1012310	3	Primary Tumor	2679	8.12928	6.91886	7.33985	3.83794	5.2211	3.99095	4.67243	9.79116	6.05745	6.97728	8.96867	5.61176	5.82273	8.81698	2.44626	5.81506	5.87283	6.3147	6.26303	3.85798	4.94953	7.07682	5.25927	5.81506	7.81378	4.81762	4.82273	6.59694	5.93782	9.99435	6.17592	5.75756	3.58496	4	3.99095	3.80735	4.99095	4.03562	1.72247
GSM1012312	3	Primary Tumor	2779	8.61839	8.10852	7.70044	5.12516	4.30012	5.44956	4.39917	8.05528	6.04658	6.49665	4.56071	6.2075	10.1033	9.7211	2.58736	7.13955	6.51728	6.46597	6.60881	3.67807	5.16591	6.96578	5.33271	5.78136	6.51254	5.21723	4.61471	5.31832		10.8611	6.91886	5.96809	3.7761	4.12102	4.90207	3.39232	5.69766	4.07895	2.34483
GSM1012314	3	Primary Tumor	2815	9.16742	8.21432	8.77149	3.74416	9.56605	6.55152		11.0084	5.49185	6.94251	4.72247	7.34873	5.20945	6.83289	2.09424	7.70736	8.59991	7.49185	5.56682	4.26303	5.48864	7.11894	5.08321	5.27053	6.29829	4.8679	5.15381	7.58496	6.0268	9.82177	7.49985	5.46271	3.54844	5.33271	4.16993	3.31904	5.32912	3.98185	2.79909
GSM1012316	3	Primary Tumor	2832	7.7211	7.40939	6.88264	4.82273	3.70044	2.87184	4.51728	7.07682	5.95884	6.02237	3.09761	6.87036	4.67243	10.1923	2.57531	7.93074	5.25172	5.74953	6.13955	3.81762	5.89482	5.56682	5.25172	6.78136	7.90689	5.59991	5.65535	4.853	8.72792	9.81698	4.848	5.74147	3.24793	3.30451	4.99548	3.96347	4.49825	3.40599	2.70487
GSM1012317	3	Primary Tumor	3023	7.96	8.35755	7.98868	4.38543	5.71425	4.08746	4.33628	9.82018	5	5.87283	3.7761	6.65821	3.58496	9.7039	2.76765	8.29002	7.49185	7.63662	6.85798	4.15381	5.81506	5.47249	5.9472	5.55766	6.82018	5.1127	5.37504	8.49185	7.02237	8.96578	4.37851	6.00225	3.98185	5.33271	4.79181	4.09592	5.50462	3.65535	2.17313
GSM1012319	3	Primary Tumor	3156	8.49985	8.3837	8.04985	4.62059	6.29829	5.27426	5.15381	8.59991	5.05745	5.9472	3.94486	1.32193	3.9542	9.85175	3.02326	5.73606	5.65535	5.66676	5.04876	4.06178	5.63227	5.61471	5.07895	5.51728	7.19967	5.60881	5.25172	6.12102	6.01346	9.07948	4.27798	5.89482	3.53605	5.80993	4.33628	3.75489	3.94486	3.83794	2.75916
GSM1012320	3	Primary Tumor	3283	7.93664	7.74147	7.45121	5.70874	5.49506	4.40599		8.88264	5.29278	6.24031	4.1375	5.50144	3.67807	8.93664	2.81352	6.2075	5.42626	5.71425	5.34341	4.12102	5.56377	5.54844	5.16591	5.26303	7.65821	4.64386	4.84298	7.56224	6.07895	8.27612	5.44956	5.60881	3.56071	5.48864	4.07895	3.29131	4.16993	3.81762	2.83188
GSM1012322	3	Primary Tumor	3393	8.30378	7.65821	8.26209	6.2114	4.71699	4.81762	4.30012	7.45943	5.55459	6.04002	3.24489	6.2891	5.19771	9.15228	2.63691	6.05094	4.41278	5.22497	5.74685	4.04439	5.62936	6.38543	5.3505	6.27612	7.05528	5.1375	5.03122	6.11686	6.45615	7.75489	5.06609	5.67525	3.76553		4.14568	3.13586	4.70044	3.74416	2.62293
GSM1012324	3	Primary Tumor	3401	8.18982	7.20945	8.08746	5.96347	5.04876	4.29278	5.14568	8.20945	5.37156	6.2724	4.2555	3.94486	4.22497	8.5157	2.57531	6.03342	5.25927	5.11686	5.14568	3.87774	5.59694	6.19377	5.03122	5.45615	5.89239	5.43962	5.22882	5.62644	6.38198	8.21917	4.97728	6.06609	3.79701	4.80219	4.62059	3.83794	4.71699	3.76553	2.30743
GSM1012325	3	Primary Tumor	3465	8.43879	8.16491	8.37504	5.16591	4.15381	4.00899	3.848	8	9.6987	8.16993	6.30195	5.69766	8.66534	6.27798	3.21568	7.11894	6.80735	7.24793		3.74416	7.36632	6.54998	6.32912	6.21917	7.13955	4.7761	4.90207	9.43671	8.60733	8.60363	6.49346	5.87036	3.93546	5.39575	4.14568	3.91648	4.66676	4.16993	3.8679
GSM1012326	3	Primary Tumor	3519	9.39874	7.59991	7.40939	5.21723	8.61839	6.60585	4.93546	10.9293	6.76818	9.21189	7.5157	6.80735	7	4.35755	2.87578	7.98868	8.0607	7.36632	6.35226		8.11894	6.15583		5.60288		4.59694		8.46761	8.29921	6.59246	5.91409	6.04439	3.82782	4.926	4.36457	3.56071	5.1375	4.38543	2.93168
GSM1012328	3	Primary Tumor	3531	9.01402	8.30378	8.10329	4.18587	9.0634	5.2817	4.26303	10.7398	7.24793	7.89482	5.85549	5.44956	7.2854	6.19967	3.04439	7.12928	7.78136	7.59991	6.31288	4.29278	5.96578	6.37851	5.32193	6.00225	8.02791	4.35755	4.64386	6.30561	8.12928	9.83289	7.04439	5.50462	3.26454	4.32912	4.09592	3.54844	4.66676	4.00899	2.68706
GSM1012331	3	Primary Tumor	3637	7.3837	6.37156	6.70044	5.04876	5.35755	4.40599	5.22497	7.42626	5.55766	6.08746	3.10936	5.25172	5.23649	9.52552	2.54102	5.92837	5.2817	5.47897	5.43296	3.57289	4.77083	6.40769	5.22882	6.09592	5.95652	5.40939	5.87529	3.75489	6.93074	7.36632	5.07895	5.95884	3.30012	6.46923	5.14568	3.66676	5.34341	3.848	3.23419
GSM1012334	3	Primary Tumor	3657	7.6865	7.2854	7.09803	4.3147	6.61324	4.48543	6.01346	9.70908	5.2211	7.76818	5.60288	6.24793	5.45615	6.3837	2.89918	7.46761	6.03122	6.35579	6.2114	4.67243	6.75489	6.5157	5.94953	6.02015	6.59694	4.46597	4.47897	7.58496	6.75489	9.59991	6.17991	6.03122	3.7761	4.89724	4.59096	3.19061	4.47249	4.01792	3.49825
GSM1012336	3	Primary Tumor	3706	6.31832	7.55459	6.22689	4.06178	5.49185	3.91648	4.24031	8.3443	6.28725	6.90689	4.34341	5.74416	6.64241	7.89482	2.87774	6.24222	5.63227	5.96578	5.60288	4.04439	5.47573	6.08321	5.09592	5.62644	7.29462	5	4.81762	6.82018	7.44294	9.57554	6.13955	5.42626	3.06523	5.11686	4.08746	2.99639	5.32193	3.83794	4.07895
GSM1012338	3	Primary Tumor	3752	8.10852	7.58496	7.62936	4.1127	5.12516	4.22497	4.07895	6.36107	6.46923	6.44626	5.0268	4.56071	8.29462	8.81378	2.36177	5.3147	4.45286	5.38543	6.23458	3.80735	5.40259	6.1375	5.11686	5.56986	6.48864	5.54844	5.32553	4.05311	8.82018	8.5812	5.17792	5.64386	3.39232	4.8125	3.98185	3.23266	5.75221	3.73335	1.62761
GSM1012339	3	Primary Tumor	3753	8.224	8.02791	8.61102	5.25927	5.72792	4.32193	4.78136	9.15735	5.59395	7.2384	6.29829	3.44626	5.2817	7.08746	2.95047	5.00899	4.54844	5.04876	5.44956	4.07039	5.64674	5.56986	4.72247	5.24031	6.59991	5.23266	4.47249	4.15381	5.70044	5.09592	4.80219	5.55152	3.81762	5.84046	4.32193	3.74416	5.08321	3.83794	2.77821
GSM1012341	3	Primary Tumor	3777	7.31288	7.48382	7.18982	4.82782	5.50144	4.00899	5.44956	7.44294	6.39917	7.63662	5.41278	4.91648	4.33628	8.3966	2.86196	6.19574	5.80993	5.93546	5.01792	4.27053	5.74147	6.5345	5.27426	5.6865	6.5345	4.88264	5.25927	6.13955	6.83289	8.98868	5.4363	5.66959	3.26903	4.30743	4.51096	3.926	4.3505	3.60881	3
GSM1012344	3	Primary Tumor	3862	7.25739	5.42291	5.50779	5.50779	5.30743	5.09592	4.27053	8.37069	8.56224	9.16491	8.2854	7.57743	5.8125	10.0224	2.58496	7.77479	6.46271	6.89482	6.63227	4.04439	7.03342	7.32193	5.03562	6.34163	7.37504	4.848	5.23649	5.69766	6.72792	5.88509	5.91886	5.39575	3.70044	3.75489	4.54844	3.45943	6.65821	4.12102	2.64616
GSM1012346	3	Primary Tumor	4176	6.89482	6.90689	6.39575	5.77347	3.75489	3.65535		8.55459	8.49586	8.59619	7.45943	7.29462	8.86728	7.64386	3.03562	7.88874	6.88264	7.36632	7.36632	3.7761	7.29462	5.69766	5.9542	6.19377	6.59246	4.848	4.57894	8.57743		6.52042	6.65821	5.92362	3.54844	3.97269	4.55459	3.05311	5.01792	4.45943	2.88947
GSM1012350	3	Primary Tumor	4276	7.18982	6.43796	6.78136	5.92125	5.36457	4.09592	4.75489	7.07682	7.53138	8.15482	7.17991	3.60881	7.33985	8.88874	2.9241	6.67243	5.04876	6.24982	6.43962	3.49825	5.73335	6.04221	5.37504	5.64386	7.80735	5.25927	5.24413	5.04002	6.90689	7.98868	5.40259	5.69766	3.76553	4.56682	4.44626	3.44626	4.38543	4.07039	2.98185
GSM1012352	3	Primary Tumor	4388	7.55459	6.49506	6.54071	4.37156	4.7761	4.14568	3.89724	6.85798	6.2555	6.93074	4.58496	4.37156	5.0045	10.6707	2.848	6.07682	5.04002	5.2817	5.52982	3.98185	5.65535	6.6014	5.63807	5.75489	7.55459	4.83289	5.51096	5.55766	6.79442	5.88753	5.38543	5.84549	3.71149	6.30743	4.62059	3.67807	4.1127	4.00899	3.12763
GSM1012354	3	Primary Tumor	4494	8.16993	8.47978	8.03892	4.3147	4.38543	4.91169	3.64386	8.55459	6.9542	6.91886	5.03122	4.73877	3.83794	9.74147	3.1635	6.36982	5.03122	5.14975	6.22304	3.49825	5.19771	6.2555	5.12928	6.03342	7.30378	4.926	5.23649	4.59694	6.48864	9.91737	4.853	5.78136	3.16027	4.06178	4.24793	4.03562	6.13955	3.70044
GSM1012356	3	Primary Tumor	4549	7.37504	6.08108	6.2384	4.75489	4.2555	4.97269	4.59096	8.56224	5.94486	6.64386	4.853	5.60881	5.91886	9.37069	2.66676	5.71973	5.10852	5.50462	6.03782	4.1375	5.926	5.94251	5.45943	5.72247	5.68089	4.61471	5.01346	5.95187	8.84862	8.98868	6.44956	5.53294	3.75489	3.71149	4.40599	3.53605	5.30012	4.12928	2.56316
GSM1012358	3	Primary Tumor	4800	8.00562	6.59544	7.39232	5	4.2854	4.04439	6.02015	7.10852	6.65821	7.13955	5.9542	4.49825	6.6865	8.99152	2.88362	6.51412	5.72247	6.07682	5.85798	3.73335	5.42291	6.17393	5.03122	5.43962	7.3837	4.94017	5.12102	4.52982	7.27612	9.13443	4.848	5.26679	3.41954	4.59096	4.10434	3.14568	5	3.8679	2.5435
GSM1012361	3	Primary Tumor	5025	7.56224	6.57137	6.33628	4.09592	7.30378	5.77083	3.99095	8.47168	6.36282	7.63662	7.01123	5.07468	6.36282	8.89178	2.5656	6.5157	5.72247	5.31832	6.05961	4.12928	6.31107	7.15987	5.25172	5.94251	6.54071	4.49825	5.10434	5.79701	6.59842	5.48543	5.91648	5.853	3.64386	5.10852	4.41954	3.74416	4.96809	3.41954	2.97453
GSM1012363	3	Primary Tumor	5334	8.82655	8.47978	7.6865	5.04439	9.35535		4.848	10.6795	7.42626	8.23362	7.47573	3.99095	5.926	8.27612	3.04789	7.32193	7.03342	7	5.92362	4.29278	6.61029	7.25739	5.12516	5.36807	6.32733	4.93074	5.19771	6.40769	6.62059	7.30378	6.42291	5.54844	3.47249	4.32193	4.20163	3.79701	5.90689	4.01792	3.60881
GSM1012364	3	Primary Tumor	5424	7.7211	8.45943	8.2384	6.2211	7.85175	4.41954		10.0634	6.67243	8.35755	6.65821	5.14568	6.9542	7.90087	2.10434	6.70044	6.26303	6.65821	6.71425	3.87774	6.13545	6.93074	5.19771	6.24413	7.09803	5.04876	5.2891	7.01123	7.5157	6.9542	6.49506	5.52982	2.79494	3.70044	4.64962	3.23726	5.44626	3.85798	3.67807
GSM1012366	3	Primary Tumor	5629	8.04985	8.09803	7.61471	4.74953	9.70908	5.77873	5.59096	11.0901	6.13545	7.63662	5.42962	8.04439	4.20945	3.81762	2.76129	7.64386	7.39232	6.94251	5.95187	4.56682	6.50462	6.32912	5.18587	5.63807	6.65821	4.52982	4.86295	6.55612	6.39403	6.62498	5.96116	5.46923	3.29425	5.66959	3.93546	3.37851	4.21723	4.03562	1.9486
GSM1012367	3	Primary Tumor	5708	8.49586	8.45943	8.20945	5.51096	5.83542	5.51412	4.52982	7.43463	7.60733	8.11894	6.85798	4.73335	7.46761	9.24079	2.9782	6.6865	4.60881	5.77347	6.08108	4.10434	5.15785	7.74147	5.39917	5.84549	7.45943	4.26303	4.73877	3.96347	7.71425	9.96434	5.64097	5.51096	3.62059	5.77347	4.34341	3.0993	4.75489	4.0268	3.51096
GSM1012368	3	Primary Tumor	5786	7.07682	6.18982	5.86295	3.90689	4.62059	5.25927	4.41954	8.72792	5.65249	6.70044	5.04439	4.18587	6.36632	9.44708	3.15866	6.44956	5.46271	5.57289	5.90929	4.66676	5.7252	5.7252	5.55766	5.44294	6.2384	4.27798	4.55459	7.47573	6.31288	9.33316	4.55459	5.19771	3.43296	5.05745	3.926	3.45943	5.22882	4.0268	3.32193
GSM1012370	3	Primary Tumor	5839	7.58496	7.14975	7.76155	4.60881	6.87036	5.00899	4.58496	8.9571	5.47249	6.01346	5.65249	3.926	3.11936	8.99435	3.14731	5.82528	6.15583	6.29462	5.66391	3.7866	5.66676	5.85798	5.2555	5.52356	7.17991	4.37156	5.10434	6.17991	6.10224	6.9542	5.41616	5.64962	3.66676	4.27053	4.27798	3.15704	3.98185	3.91648	2.43829
GSM1012371	3	Primary Tumor	5885	8.34873	7.45943	7.7211	4.51096	10.4409	5.49825	4.42626	10.0084	6.59395	7.19967	4.94953	4.53605	4.49825	8.02791	2.41414	6.54689	6.06824	6.34518	6.2724	3.57289	5.80993	6.05311	5.74147	6.00899	7.65105	4.74416	5.53916	5.44626	6.50462	8.61102	5.75756	6.10434	3.62059	5.87283	4.30012	3.47249	4.78136	3.76553	2.89918
GSM1012373	3	Primary Tumor	6051	7.6865	6.79442	7.43463	5.30743	5.0045	4.12102	4.3505	7.97728	5.72247	6.47573	6.12516	4.37851	4.30012	8.40939	2.9279	6.08108	5.73877	6.01346	5.7866	3.66676	4.90689	6.52982	5.30012	5.52356	5.89482	4.94953	4.73335	5.27426	6.49665	5.84549	4.32912	5.46597	3.89724	4.9542	4.32912	3.45943	4.07039	3.926	2.83188
GSM1012374	3	Primary Tumor	6220	6.55152	7.01123	6.40088	4.84298	4.45286	3.45943	4.46597	6.51412	7.55459	8.83289	8.60363	6.89482	8.57365	7.71425	3.18269	6.88264	5.8505	6.85798	7.10852	3.83794	6.04221	5.41616	4.91169	5.73877	7.2384	4.81762	4.73335	5.12516		8.71081	5.2817	5.38543	3.01436	4.21723	4.17792	3.24641	5.63807	4.1375	2.86196
GSM1012375	3	Primary Tumor	6265	6.94251	6.48059	5.75489	4.20945	4.51096	3.91648	3.99095	7.72792	6.16792	6.44128	3.47249	5.67525	4.56071	9.25267	2.63459	4.88753	5.3147	5.85798	6.2724	3.926	5.51412	6.06178	5.22882	6.50779	7.67243	4.76022	5.62644	7.88874	6.82018	7.29462	5.49506	5.83794	4.0268	4.19377	4.16993	3.30597	4.63807	3.89724	3.20163
GSM1012376	3	Primary Tumor	6314	8.75489	8.69697	8.37069	4.57289	3.848	3.9542	3.96347	7.07682	4.94953	6.10434	6.28355	5.26303	4.24031	10.8297	2.90497	5.88753	5.10014	5.33271	5.70874	3.76553	4.80735	6.6865	5.03122	5.59991	7.53916	4.06178	4.1375	4.42626	6.02237	10.7313	5.39232	5.63807	3.47249	5.853	3.48543	3.03386	5.77347	4.19377	3.44626
GSM1012379	3	Primary Tumor	6657	9.35755	9.41996	8.93074		8.42626	5.2854		9.85487	6.2817	9.1472	8.42626	4.97269	5.49506	7.52356	3.40599	7	6.80735	6.79442	6.35579	4.26303	7.63662	7.16993	5.58496	5.9542	7.10852	4.10434	4.853	6.3733	6.98868	8.07682	6.54381	6.45286	3.94486	5.1127	3.99095	3.36457	4.16189	3.93546	3.16027
GSM1012381	3	Primary Tumor	6706	8.47168	8.13955	8.04439	5.17393	5.03562	4.52982	6.54071	9.63481	6.70044	7.78136	6.71425	5.96116	5.79181	5.89482	3.17632	6.67243	7.26679	7.34873	6.1375	4.12928	5.30378	6.67243	5.44294	5.88753	6.98868	4.56071	4.9542	8.18488	7.07682	10.2288	7.37504	6.08108	4	7.02237		3.1127	5.21723	4.1375	3.23266
GSM1012384	3	Primary Tumor	6840	7.98299	7.74147	7.74819	5.2211	4.82782	3.87774	4.848	8.76487	6.2211	7.44294	5.95884	4.63807	6.87036	9.22641	3.18903	6.54689	6.04439	6.94251	6.33628	4.45943	5.79442	7.05528	6.01792	5.94251	7.40088	4.37851	5.41616	7.40939	7.29462	8.67948	6.07039	6.20945	3.89724	5.30378	4.1375	3.56071	4.59096	3.64386	3.0321
GSM1012385	3	Primary Tumor	6997	9.28771	8.98868	8.63662	6.52982	6.60288	4.70044	6.65821	9.35535	6.82018	7.07682	6.70044	2.58976	3.39232	8.66178	3.48543	6.18982	6.02015	5.92837	5.74416	3.64386	5.1334	6.75489	5.04439	5.848	6.98868	4.71149	5.26679	6.08108	5.26303	8.34873	4.72247	5.94486	3.94486	5.41278	3.70044	3.8679	4.76553	4.56071	2.82579
GSM1012386	3	Primary Tumor	7061	8.45533	7.93074	8.77149	6.14975	9.15482	4.15381		9.08215	5.23649	6.39403	5.58195	2.97453	5.32193	9.37287	3.33628	5.8679	5.53916	5.99774	5.67243	3.7761	5.2891	6.29278	5.27426	5.90448	8.09803	4.66676	5.24031	4.75489	6.51885	10.8918	4.87283	6.17592	3.45943	5.85798	4.08746	3.67807	5.09592	3.72247	2.58976
GSM1012387	3	Primary Tumor	7145	9.07146	8.9542	8.73132	3.80735	6.24031	6.22304	6.3345	8.80735	6.94251	8.37069	7.58496	4.41278	7.67243	10.5411	3.24489	6.39403	6.46107	6.89482	6.34873	3.96347	5.74147	6.93074	5.36807	5.4822	7.42626	4.39232	4.98641	5.76288	6.41785	9.29921	5.94486	5.8802	3.51096	5.37851	3.29278	3.36457	5.83289	3.94486	3.66676
GSM1012389	3	Primary Tumor	7427	8.66534	8.44294	8	4.45943	6.29646	5.10014	4.70044	8.66178	5.07895	5.74416	3.70044	4.52982	6.06178	9.92035	2.79494	6.82018	5.42291	5.61471	5.3505	3.67807	5.67807	7.56986	5.66391	5.74416	7.7879	4.49825	5.07039	3.56071	6.84549	10.7228	5.87774	6.03782	3.94486	5.40599	3.96347	3.51096	4.50462	3.75489	2.95233
GSM1012391	3	Primary Tumor	7576	9.92333	9.28771	9.50383	5.0268	6.65821	4.72247	4.63227	8.94251	7.27612	7.42626	5.35403	4.35755	6.12516	10.5018	3.41954	5.54844	5.853	6.33628	6.48059	3.59694	5.07039	5.86542	5.03122	5.67243	7.13955	4.20945	4.22497	6.12722	6.33271	11.1923	5.27426	5.64962	3.74416	4.14568	3.848	3.15056	5.69488	4.37156	2.44626
GSM1012392	3	Primary Tumor	7632	7.96578	7.53138	7.02237	4.17792	7.27612	5.41954	5.03562	8.3443	5.6865	7.2384	5.64097	5.62644	4.87283	9.39017	3.28983	6.90689	5.51096	6.10643	5.51096	4.27798	5.19377	7.36632	4.93546	5.43962	6.47249	4.22497	4.47249	5.41954	6.47249	8.03342	6.15381	6.03122	3.53605	4.21723	3.72247	2.79494	4.9542	4.07039	2.41954
GSM1012393	3	Primary Tumor	7662	8.40088	7.39232	7.77479	5.36457	5.96809	5.04002	4.36457	8.29921	6.08958	7.06609	5	5.69766	6.83289	9.60918	2.70044	6.44128	5.77347	5.80219	5.74147	3.91648	4.99548	6.70044	5.19771	5.4363	6.56834	4.27053	4.75489	5.82273	8.55842	8.76487	6.2817	5.87529	4.04439	5.08746	3.60881	2.97453	5.39575	4.27798	3.08236
GSM1012395	3	Primary Tumor	7721	7.70044	6.27798	7.08746	4.47897	7.10852	4.52356	3.73335	8.37938	6.82018	7.59991	6.04658	6.04876	6.88264	8.51175	2.86987	6.82018	5.2891	5.89482	5.75221	3.83794	5.47249	6.3906	5.45943	5.71149	6.20555	4.2854	4.66107	6.15381	8.24793	6.51096	5.73064	5.7252	3.7761	4.47249	3.848	3.44626	6.03782	4.17792	2.62527
GSM1012396	3	Primary Tumor	7925	6.71425	6.14568	5.82018	4.17792	6.06393	3.6893	4.17792	8.94544	8.55842	9.80252	7.98299	4.51728	7.56986	4.27053	3.30743	6.52199	7.19967	8.10329	7.92481	4.8125	7.59991	5.59694	5.98413	5.27798	6.76818	4.37156	4.90207	8.33539	6.36807	6.71425	5.8679	5.55459	3.67807	4.07895	3.62059	3.17632	4.50462	4.16993	2.46989
GSM1012397	3	Primary Tumor	7930	7.33985	6.36982	7.31288	5.87529	4.3147	3.66676	3.74416	7.30378	5.40599	6.23649	4.74416	3.65535	3.60881	9.89026	3.17153	5.39232	5.10014	5.61765	5.1416	3.67807	5.04002	6.25361	5.16993	5.89239	7.11894	4.80735	5.07895	3.67807	7.03342	9.03617	5.40939	5.29278	3.49825	4.35755	3.83794	3.37851	4.93546	3.848	3.90689
GSM1012398	3	Primary Tumor	7973	6.87036	8.07146	6.33092	3.99095	3.97269	4.22497	3.44626	7.14975	5.03562	6.02015	4.22497	2.87184	3.41954	8.12928	3.23573	5.51728	4.99095	5.37851	4.80735	4.17792	5.54226	6.26866	5.17792	6.36632	7.81378	4.87774	5.39917	4.70598	7.33092	8.0607	5.53294	5.92362	3.80735	4.05311	4.24793	3.62059	5.19377	3.90689	2.98003
GSM1012399	3	Primary Tumor	8018	9.16742	8.33092	8.3443	3.91648	7.2384	5.29278	4.41278	8.95128	8.76155	10.2877	9.66178	4.1375	9.15735	7.85798	3.09592	7.01123	6.12928	6.91886	8.41363	4.37851	7.31288	6.93074	6.16792	5.52042	7.62205	4.33628	4.70044	8.86728	7.46761	8.04985	5.98868	6.29462	4.04439	4.88753	4.49185	3.36457		4.42626	3.15704
GSM1012400	3	Primary Tumor	8029	6.98868	6.34163	6.46597	4.79181	5.12928	4.18587	4.44626	7.67243	6.97728	7.25739	5.99322	5.59991	6.51096	7.3837	3.1127	5.69488	5.49185	5.64386	5.99548	4.07039	5.46271	5.65535	5.03562	5.96116	7.09803	4.67807	5.45286	5.6837	8.32643	6.63662	5.85798	5.65249	3.33628	4.96347	4.90207	3.58496	5.45943	3.88753	3.08406
GSM1012401	3	Primary Tumor	8061	7.91886	8.00562	7.7879	4.09592	7.07682	5.1334	3.96347	8.25739	5.2211	5.9472	5.1127	3.58496	5.50779	7.79442	3.57289	4.6837	5.20163	4.853	5.38543	3.83794	4.8125	5.94953	4.86295	5.63517	7.08746	4.60881	5.11686	3.66676	6.64386	7.77479	4.82782	5.75489	3.59694	5.8802	3.97269	3.15704	4.94017	3.65535	2.01436
GSM1012405	3	Primary Tumor	8168	8.61471	8.18982	8.11894	4.60881	4.93074	3.90689	3.36457	8.15987	6.4822	7.74819	7.35755	1.57531	5.27426	8.04985	2.99458	4.16189	6.03562	6.2211	5.78921	4.23266	5.49185	5.20945	5.02237	5.38888	6.75489	4.63227	5.58796	4.89239	6.13545	8.14466	4.848	5.46271	3.47249	5.38198	3.6893	3.43296	5.0268	4.35755	2.65076
GSM1012407	3	Primary Tumor	8792	8.36632	8.2854	8.27146	4.24031	6.30195	4.88753	4.16993	8.90689	5.3505	6.60437	5.70321	6.37851	3.08066	8.13443	2.97636	5.8679	5.98413	6.12309	5.03122	4.07895	4.85798	6.29829	4.90689	5.58496	6.18587	4.86295	5.05745	6.14975	5.853	9.24317	6.01346	5.52982	3.25852	6.2211	3.90689	3.49825	4.53605	4.0268	3.73335
GSM1012408	3	Primary Tumor	9054	8.48784	8.24317	7.7879	5.39232	4.37156	3.49825		8.80413	5.42291	6.70044	4.90207	6.23266	4.54226	6.21335	2.72465	6.44956	7.15987	6.91886	5.34696	4.49185	5.93074	6.58195	5.24413	6.26303	7.2854	5.10852	4.96809	7.06609	6.76818	8.59619	6.0917	5.71425	3.43296	4.24793	4.39232	3.48543	5	3.56071	2.58496
GSM1012409	3	Primary Tumor	9077	8.66178	9.05528	8.40514	4.24031	3.41954	4.01792	3.64386	7.7879	5.97957	5.89966	2.34199	3.94486	4.40599	9.77149	3.41954	4.56682	4.59694	5.23266	5.39917	3.926	4.54844	5.46271	5.04002	6.23458	7.84549	5.16591	5.07468	3.74416	6.71425	12.0154	4.79701	5.96116	3.60881	4.43962	4.29278	3.51096	5.0045	3.88753	3.29866
GSM1012410	3	Primary Tumor	9185	8.46352	9.22641	8.92778	5.92837	6.51728	4.21723	4.94953	9.82018	5.47573	6.14771	4.87283	1.59455	4.6893	4.84298	3.47249	5.6865	6.25739	6.29462	5.58195	4.33628	6.11478	6.18785	5.36107	5.98641	7.93664	5.24031	4.60881	4.93546	6.48382	7.74819	4.95884	5.98185	3.56071	5.18982	3.91648	4.17792	5.43962	3.65535	3.19535
GSM1012411	3	Primary Tumor	9297	7.75489	7.5157	6.59544	3.59694	7.62936	4.98641	4.69488	9.17493	6.89482	7.59246	5.52669	1.26303	6.05961	8.9571	2.58256	6.76818	6.46107	6.56224	6.00899	4.33628	6.12309	7.08746	5.77083	5.83794	6.05961	4.94486	5.1375	7.43463	7	8.35755	6.19771	5.89482	3.41954	5.01792	4.34341	3.76553	4.39232	3.63227	2.86196
GSM1012412	3	Primary Tumor	9343	9.74483	9.2738	8.85798	6.04658	7.90689	6.00899	4.82273	10.4305	9.03892	8.87344	6.58946	6.08746	7.3837	4.98641	2.8953	6.70044	6.82018	7.31288	6.74147	4.08746	6.91886	6.06609	5.10852	5.46923	5.79181	5.02237	4.71149	6.17792	6.24413	7.2854	6.57289	5.55766	3.66676	4.61471	4.10434	3.74416	5.71699	3.73335	3.19692
GSM1012413	3	Primary Tumor	9394	8.24317	7.2384	7.20945	4.87283	5.59694	5.08746	3.89724	8.61839	5.58195	6.06393	1.03562	3.97269	2.0635	8.33092	3.58496	5.14568	5.03562	5.59395	5.18982	3.71149	5.0268	6.37678	5.16993	5.33985	7.08746	5.71699	5.34341	4.77083	6.65821	8.42626	4.98185	6.14568	3.63227	6.78136	4.41954	3.87774	3.53605	3.93546	2.99095
GSM1012414	3	Primary Tumor	9420	8.16993	8.74147	8.62571	5.96347	8.49185	5.02237		10.1163	6.36457	7.04439	4.57894	6.45943	6.2854	7.97728	2.72247	6.67243	7.29462	7.29462	6.40088	3.99095	6.72792	6.47249	6.24222	6.08321	7.03342	5.15381	4.27798	8.53138	8.33985	8.91588	6.72792	5.88996	3.40599	5.03562	3.73335	3.70044	4.50462	4.08746	2.89724
GSM1012416	3	Primary Tumor	9468	8.54689	6.90689	7.27612	4.72247	5.09592	3.9542	5.65535	10.0768	6.62936	7.48382	5.55766	6.72792	3.80735	7.26679	2.59694	6.6865	7.2384	7.13955	5.83289	4.46597	6.70044	5.99774	6.26491	5.81762	5.91886	4.50462	4.2854	6.91886	6.82018	6.6865	5.43962	5.66391	3.94486	4.54226	4.12102	3.83794	4.62644	4.12102	2.48027
GSM1012419	3	Primary Tumor	9728	6.96578	6.32373	6.55152	6.06824	4.45943	3.30743	3.53605	6.56834	5.60881	5.7866	5.40259	4.39232	3.70044	8.59619	2.68706	5.54535	3.62059	4.72792	5.49506	3.73335	5.37156	5.98413	5.63807	6.38198	7.49985	5.6837	5.90448	1.93734	7.31288	7.24793	4.59096	5.91169	3.74416	5.61176	4.61471	3.89724	5.33985	3.90689	3.41954
GSM1012421	3	Primary Tumor	9811	7.66534	7.47573	7.22882	4.32193	6.41785	4.80219	4.57289	8.77479	5.37851	7.93664	7.71425	4.20945	3.96347	7.53916	2.84599	6.52669	5.46923	5.71149	5.49185	4.15381	6.65821	7.07682	5.33628	5.6837	6.88264	4.79701	5.17792	5.59991	6.39917	7.19967	6.32193	5.79181	2.91073	5.35403	4.52982	3.3505	4.18587	3.81762	2.65535
GSM1012423	3	Primary Tumor	10194	7.80735	6.6865	7.08746	5.57894	5.52042	4.21723		9.94251	7.25739	8.98584	8.36632	3.926	7.80735	8.29002	2.6893	6.67243	6.57137	6.60437	6.82018	4.57289	7.13955	5.74416	5.53916	5.44956	6.40088	4.72792	4.84298	6.93074	6.98868	6.40599	5.25927	5.94251	3.9542	5.92125	4.36457	3.47249	6.4363	4.30012	2.31904
GSM1012424	3	Primary Tumor	10216	7.77479	7.76818	7.39232	4.53605	7.45121	5.36107	5	9.56796	5.42291	6.11478	3.848	6.11478	4.926	9.48382	2.31034	6.32733	6.28725	5.56071	5.51096	3.81762	5.70874	6.06393	5.46923	6.05311	7.19967	4.61471	5.66107	5.27426	6.80735	6.26491	5.87036	5.63227	3.01257	4.71149	4.23266	3.72247	4.64962	3.33628	3.37851
GSM1012426	3	Primary Tumor	10264	8.7039	7.69349	7.85798	4.3505	8.99718	4.66676	4.64386	9.79928	7.05528	7.39232	5.95652	6.22304	7.98299	8.55842	3.31179	7.34873	6.56986	7.10852	6.9542	3.37851	6.88264	7.48382		5.9542	7.40939	4.76553	4.39232	8.74819	8.75154	9.27845	5.97039	5.96809	4.2555	5.47249	4.39917	3.58496	4.50462	4.29278	3.0072
GSM1012427	3	Primary Tumor	10368	7.71425	6.67243	7.74147	6.1334	4.00899	3.59694	4.93546	8.16491	5.19377	5.2555	2.94486	5.73877	4.49185	4.96347	2.83996	6.42122	5.83542	5.30743	5.51412	4.45943	5.93074	5.76022	5.34696	5.52042	6.78136	5.07039	4.83289	6.63372	6.67243	5.59395	4.63227	5.80219	4.0268	4.51096	4.46597	3.75489	4.72247	3.32193	1.63691
GSM1012428	3	Primary Tumor	10512	8.87036	7.84549	8.24793	6.48704	7.40939	3.96347		7.05528	6.84549	8.08215	7.90689	1.41143	5.62059	7.76818	3.07039	4.51096	4.86295	5.81762	6.23649	3.81762	5.04002	5.71425	5.23266	5.63227	6.98868	4.73335	5.32193	4.24031	6.5744	9.68124	4.22497	5.84046	3.57289	5.84549	4.07039	3.3505	5.06609	4.1127	2.27202
GSM1012429	3	Primary Tumor	10630	9.74819	8.55075	8.43463	5.32553	4.49185	3.82782	5.1819	8.85487	8.35315	10.6165	9.54689	3.848	8.47168	5.42291	3.0993	5.97269	7.77479	8.42626		4.26303	7.17991	5.48864	5.25172	4.80735		4.45286	4.67807	6.32012	6.42794	3.90689	4.9542	5.70598	4.01792	3.7761	4.32193	3.44626	5.06178	4.51728	3.36457
GSM1012432	3	Primary Tumor	11325	9.49386	9.33316	8.86109	6.33271	4.56682	5.71699	6.58045	9.65284	6.52356	7.54689	6.30561	3.3505	5.99095	8.64746	3.04614	5.51096	6.82018	6.96578	5.6837	4.3505	5.52042	6.2384	5.1334	5.96578	6.90689	5.18587	5.01346	6.4545	6.96578	10.4919	5.16993	5.65821	3.85798	5.35403	4.56682	3.24793	4.3505	4.21723	1.88362
GSM1012434	3	Primary Tumor	11718	7.34873	7.36632	6.57592	4.60288	4.88753	3.65535	4.94017	8.20457	6.26866	6.94251	4.59694	7.61471	6.6865	8.02237	2.56316	7.05528	6.28355	6.57289	6.84549	3.83794	6.05961	6.25172	5.21335	6.80735	6.96578	5.12102	4.98185	7.30378	7.31288	8.33092	6.33807	5.66676	3.49825	5.15381	4.2854	3.80735	5.37851	3.6893	3.926
GSM1012437	3	Primary Tumor	12237	7.98299	7.85798	8.3966	4.44626	9.43879	4.32912	4.62644	8.46352	5.7866	6.24982	2.81147	3.18587	2.8679	9.01402	2.83996	5.44626	5.04002	5.25172	5.2817	3.72247	4.98641	5.90929	5.20945	6.01569	7.72792	5.04002	5.23266	2.51854	6.83289	10.4818	4.7866	5.94017	4.10434	4.99095	4.47249	3.56071	3.91648	3.54844	3.16993
GSM1012439	3	Primary Tumor	12292	7.87652	6.93074	6.75489	3.51096	7.67948	4.88753	4.74953	9.58871	5.59395	7.06609	5.22882	4.83794	5.09592	7.60733	2.61589	6.52199	6.72792	6.50621	5.39232	4.38543	6.33807	6.56682	5.34696	5.54226	6.24413	4.80219	5.21335	7.62936	6.62498	9.11114	6.41785	5.63227	3.65535	4.03562	4.12928	3.53605	4.59096	3.83794	3.57289
GSM1012440	3	Primary Tumor	12297	8.28077	8.35315	7.9542	6.07468	4.64962	3.16672	4.70044	6.88264	9.04985	8.37938	7	8.01681	8.15987	6.29462	2.63923	7.62205	6.88264	7.41785	8.17991	4.78136	7.85798	5.66107		6.11478	5.87283	4.89239	4.75489	8.34873	7.03342	6.31288	4.83794	6.05528	4.18587	4.62059	4.55459	3.73335	4.72792	4.3505	2.65764
GSM1012441	3	Primary Tumor	12355	9.50581	8.70736	8.73132	5.64674	7.27612	5.49825		8.63662	7.96578	8.29462	7.59991	6.0045	6.42794	10.4717	2.51349	7.96578	6.49665	7.03342	6.58195	4.03562	6.70044		5.66676	5.94486	6.65821	5.0917	4.96809	7.39232	6.32912	8.62571	5.25927	5.90448	3.73335	5.45286	4.18587	3.40599	5.8802	4.14568	2.37295
GSM1012442	3	Primary Tumor	12847	8.79442	8.09803	7.54689	5.21335	6.5744	5.62936	6.53138	9.00562	6.82018	6.53138	4.96809	4.93546	7.52356	8.94251	2.83592	7.08746	5.4822	6.41447	6.67243	4.1375	5.22882		5.76818	5.72792	7.18982	5.08746	4.07039	7.49985	6.97728	9.34873	5.73064	6.39575	3.91648	6.29646	4.43296	3.71149	4.56071	3.99095	2.53356
GSM1012445	3	Primary Tumor	13321	8.45121	8.95128	8.13443	5.04439	4.16189	3.47249	3.85798	6.04002	5.66391	5.46923	2.76129	6.83289	6.10643	9.07414	2.62293	4.71699	4.56682	4.87774	5.66391	3.3505	4.72247	6.20163	4.8125	6.56224	6.15381	5.29278	5.74147	2.72028	7.73471	9.43254	5.2211	6.12928	4.46597	4.00899	5.20555	4.10434	6.29094	3.7866	3.11437
GSM1012446	3	Primary Tumor	13357	7.94837	8.06609	7.9542	5.21335	7.18982	3.99095	3.49825	9.50383	6.71425	7.94837	6.85798	3.54844	5.59694	4.95884	2.40871	5.94953	6.2817	6.70044	6.59395	4.12102	6.09803	5.90929	5.34341	5.64097	6.71425	4.94953	5.26303	5.88264	6.63372	5.81762	5.1416	5.66107	3.51096	4.10434	4.37851	3.57289	5.43296	4.22497	2.30451
GSM1012447	3	Primary Tumor	14475	8.34873	7.30378	7.30378	3.7761	7.5157	4.00899		9.73978	5.32193	6.12309	3.79701	6.76818	4.00899	8.90087	2.77821	8.02237	6.65821	6.82018	6.12516	3.89724	6.63081	7.14975		5.59096	6.90689	4.89724	4.6837	8.68299	6.84549	6.2384	5.79961	6.20359	3.87774		4.20945	3.56071	5.70598	4.1375	2.62527
GSM1012451	3	Primary Tumor	15329	8.18488	7.66534	8.01123	5.63807	5.6865	5.33271	4.83794	8.63662	6.94251	7.39232	7.06609	4.39917	5.1416	7.07682	2.97269	6.2891	5.62644	5.69488	5.66676	3.74416	6.07253	5.94953	4.93546	5.66676	6.94251	4.76553	5.26303	7.06609	4.7761	7.5157	4.94953	5.32912	3.71149	5.81506	3.96347	3.30743	4.9542	4.29278	1.774
GSM1012455	3	Primary Tumor	A0319	8.75154	7.07682	7.03342	4.45943	7.67243	5.78921	6.2211	10.2046	7.39232	7.56986	7.3837	3.48543	6.09803	8.48382	2.95606	6.84549	7.52356	7.70044	6.61471	4.22497	5.3147	6.71425	5.18982	5.69209	7.17991	4.40599	4.72247	5.78921	5.17792	8.76818	5.7866	6.21917	3.96347	5.20945	4.14568	3.70044	4.91169	4.16993	2.73769
GSM1012456	3	Primary Tumor	A0702	7.82018	8.3966	8.21917	7.30378	10.7895	5.12102		9.87958	6.82018	7.59991	7.7211	4.8679	2.09424	8.26209	2.9782	6.36632	6.45943	6.30195	6.11061	3.44626	5.25927	7.73471	5.74953	5.89724	7.49185	4.99548	5.10014	7.33092	5.16993	8.77479	6.50303	5.7252	4.03562	4.94486	3.93546	3.79701	4.56682	3.82782	2.29278
GSM1012461	3	Primary Tumor	A1516	7.14975	6.45615	6.12928	5.06609	7.73471	5.10014	5.81762	9.75656	8	7.88264	7.06609	6.50621	5.07468	6.41109	3.08746	5.43296	6.26679	6.2555	6.29829	3.9542	4.77083	6.12928	5.18587	6.12722	7.07682	4.54226	4.55459	6.64386	5.16189	6.83289	6.49825	5.70044	3.6893	6.38716	3.8679	3.3505	5.848	4.3505	3.15056
GSM1012462	3	Primary Tumor	A1644	6.87036	6.52042	6.56834	4.87283	4.52982	3.48543	5.66959	6.83289	5.42962	5.66391	2.5435	7.59991	4.70598	9.30834	2.88166	6.87036	5.45615	5.45615	6.53294	3.51096	5.18982	7.21917	4.71699	6.60437	6.26491	4.27798	4.21723	5.09592	7.71425	8.04985	6.57137	5.60288	3.9542	4.77083	4.07895	3.30305	5.36807	4.2854	3.9542
GSM1012463	3	Primary Tumor	A1716	7.74147	7.8392	8.18982	5.2555	5.17792	4.56682	4.30743	8.29462	8.17493	7.27612	6.2114	8.59991	8.49586	6.3147	3.14731	7.70044	6.79442	6.83289	8.07146	3.7866	7.03342	6.88264	6.33985	6.74147	6.13134	4.43962	4.49825	9.35315	8.53916	6.09381	7.04439	5.81762	3.848	4.36457	3.99095	3.47249	4.96809	4.54844	2.33914
GSM1012467	3	Primary Tumor	A2226	9.52748	8.7039	8.49985	6.72792	5.26679	5.71699	4.44626	9.11114	6.78136	6.26303	5.0045	4.1127	6.09592	10.1799	3.10266	5.20163	6.52513	6.48543	6.60733	3.40599	4.52982	6.43129	4.83289	5.84046	7.09803	5.06609	4.71149	6.34873	6.02901	10.2877	4.74416	5.88996	3.88753	5.22882	4.12102	3.57289	5.20555	4.05311	2.25701
GSM1012468	3	Primary Tumor	A2367	7.46761	7.07682	7.18982	4.20945	4.32193	3.53605	3.87774	5.35403	7.32193	9.25503	8.19967	5.48864	6.6865	4.12928	3.23573	4.56682	5.65249	6.10643	7.18982	4.05311	5.60881	5.31107	4.80735	5.7761	7.6865	4.59694	4.74416	6.50938	4.96809	7.40939	5.85798	5.65249	3.75489	3.9542	3.8679	3.31615	5.82018	4.32193	3.16511
GSM1012469	3	Primary Tumor	A2434	7.30378	5.89482	6.39917	4.22497	3.43296	4.88753	4.10434	8.15482	5.49185	5.27798	3.15866	4.07039	2.02503	5.09592	3.28836	5.4822	5.46597	5.35403	5.12928	4.06178	4.32912	5.44626	4.88264	6.1127	6.47411	4.45943	4.96347	7.31288	5.29278	6.37851	5.65535	5.60288	3.72247	7.13955	4.16993	3.87774	4.60288	4.03562	2.43029
GSM1012471	3	Primary Tumor	A2715	8.09276	8.37938	7.89482	6.10224	4.49185	4.37156	6.11061	7.35755	6.65821	6.67243	5.14568	3.43296	2.90111	8.91886	3.16027	4.60881	4.89239	4.78136	5.30378	3.58496	4.26303	5.6865	4.76022	5.47897	6.43296	4.848	5.30378	5.2854	4.8679	8.51964	5.2211	5.79701	3.65535	4.23266	4.00899	3.87774	5.36107	3.75489	2.5656
GSM1012474	3	Primary Tumor	A3536	8.68299	8.35315	8.18982		6.58195	3.72247		7.74819	5.33985	5.44294	2.8679	4.39917	2.04264	9.63481	2.90111	5.73877	5.94017	5.36807	5.64386	4.03562	4.926	6.11478	5.00899	5.70874	6.32373	4.37156	4.72247	6.22497	5.29278	8.48784	5.1127	5.81506	3.51096	5.35403	3.8679	3.36457	5.12516	3.65535	2.76129
GSM1012478	3	Primary Tumor	A4248	8.45121	8.49985	8.16491	5.56071	6.62644	4.91169	4.64386	9.79928	8.99435	8.78136	8.43463	6.03342	7.3837	4.48543	3.51096	6.80735	6.29278	6.65821	7.29462	4.27053	6.09803	6.44294	5.74685	5.36107	6.30561	4.45943	4.56071	8.25267	7.90087	8.72792	6.08746	5.67807	3.63227	4.81762	4.2854	3.52356	5.62352	4.20945	3.31179
GSM1012479	3	Primary Tumor	A4342	8.37069	7.82018	8.20945	6.12722	5.50144	4.89239	4.7866	7.78136	7.98868	9.56224	9.55075	3.58496	7.69349	6.6865	3.17473	5.76553	5.8125	6.74147	7.47573	3.82782	5.1127	6.90689	5.10014	5.58195	6.50303	4.15381	4.69488	6.40088	6.79442	8.61839	6.34518	6.06393	4.16189	4.60288	4.30743	3.75489	5.05311	4.6837	3.07895
GSM1012486	3	Primary Tumor	A4779	7.74147	7.59246	6.82018	5.2854	4.47897	4.3147	4.87283	7.52356	8.50383	7.71425	5.59395	2.07724	4.59096	8.8009	3.13586	4.54844	5.60585	6.2114	6.72792	3.58496	3.70044	6.06178	4.73335	6.13955	7.36632	4.8679	5.43962	5.46597	5.62352	9.85175	4.12928	6.06609	4.09592	5.41278	3.96347	3.75489	4.3147	4.54844	3.44626
GSM1012488	3	Primary Tumor	A4792	9.23601	9.36632	8.55075	6.65821	4.1127	5.56377	4.64962	8.79442		9.68825	8.5812	5.88996	9.26679	5.23266	3.3505	6.83289	7.42626	8.09803	8.43045	3.79701	6.18587	5.65535	5.87283	5.23266	5.70044	4.52356	4.27053	8.92184		7.29462	6.97728	5.8125	3.10266	4.55459	4.1375	3.54844	6.61912	4.1127	4.45286
GSM1012490	3	Primary Tumor	A4902	8.61839	8.15987	7.5157	5.16993	8.9629	6.13134	4.64962	9.95274	6.42291	6.98868	4.52982	5.42962	4.2854	8.02237	3.36457	6.93074	6.64386	6.67243	6.27612	4.04439	5.80993	6.76818	5.91409	6.22497	7.05528	4.39232	4.83289	9.29232	5.1819	8.13955	7	5.65821	4.19377	5.80478	4.08746	3.8679	4.84298	4.24793	2.488
GSM1012492	3	Primary Tumor	A4947	7.8009	7.97728	6.46434	4.83289	6.42291	4.69488	3.94486	10.1674	6.83289	7.31288	4.81762	6.24413	5.96116	8.87344	2.92029	6.1375	8.56986	8.10852	6.67243	4.12928	5.30743	5.90207	5.08746	5.91169	6.61324	4.51096	5.16189	9.38586	5.01346	7.37504	6.6865	5.57592	3.73335	5.52356	3.8679	4.08746	4.57289	3.82782	4.0268
GSM1012495	3	Primary Tumor	A5135	8.93958	7.69349	7.8009	4.27798	8.18982	6.10643	4.10434	11.1861	6.24031	6.84549	6.41109	5.0045	6.34163	5.65249	2.72901	7.04439	8.28077	7.63662	5.97499	3.81762	5.97269		5.17792	5.83289	6.26115	4.64962	4.56071	7.49185	6.78136	7.62936	5.09592	5.2854	3.40599	6.54689	3.81762	3.26303	5.2854	4.32193	2.31904
GSM1012499	3	Primary Tumor	A5320	7.90087	7.73471	7.08746	7.10852	7.09803	6.04876	4.64962	7.05528	6.09381	6.65821	4.98641	3.66676	3.48543	8.12928	3.04963	5.38543	5	4.93546	5.83036	3.94486	4.60288	7.05528	4.75489	5.92362	6.91886	4.6893	4.74953	4.79181	4.98185	7.91289	4.90689	5.85549	3.98185	5.70321	4.17792	3.85798	5.3505	4.12928	2.30743
GSM1012500	3	Primary Tumor	A5465	8.11374	6.94251	6.80735	5.38888	5.4363	5.54535	4.44626	9.32418	6.1334	6.06824	4.70598	3.23726	3.26604	7.24793	2.63459	5.44294	5.0917	4.72792	5.00899	3.27352	4.89724	6.1918	5.12928	5.69209	6.65821	5.34341	4.95884	5.2854	5.51096	7.84549	5.36107	5.96116	3.94486	4.57289	3.82782	3.74416	4.82273	3.97269	2.23266
GSM1012502	3	Primary Tumor	A5627	8.87958	8.67243	8.26679	6.15785	8.19967	6.53294	4.52356	10.1923	7.25739	7.53916	5.96809	7.63662	6.50144	8.58871	3.17951	7.62936	7.46761	6.94251	6.82018	4.05311	6.25361	6.06609	5.29278	6.70044	5.67807	4.80219	4.76553	6.93074	7.88264	6.18388	6.44626	5.69209	3.91648	5.2854	4.06178	3.81762	5.56377	4.48543	2.93734
GSM1012507	3	Primary Tumor	A6141	7.62936	7.35755	6	4.63807	7.49985	5.6893	4.49185	8.59619	6.31832	6.59246	5	6.03342	4.05311	8.62571	2.64847	7.08746	5.83794	6.14568	5.8802	4.15381	5.47249	6.16993	5.1819	6.10014	7.13955	4.74416	4.66676	7.63662	5.2211	8.86728	5.67807	6.06393	3.89724	5.04439	3.71149	3.90689	5.55152	3.91648	3.87774
GSM1012509	3	Primary Tumor	A6275	8.76818	8.99152	8.62936	6.83289	6.57289	5.60288	4.6893	8.79442	6.75489	7.40939	5.49506	4.96347	6.40088	6.27426	3.30743	5.8679	6.06824	6.04002	6.08321	3.99095	5.54535	6.39917	4.99548	6.25172	7.37504	4.71699	4.71149	5.05745	5.44294	8	4.80735	5.73064	3.54844	6.07039	3.64386	3.32193	4.7761	4.19377	2.72028
GSM1012510	3	Primary Tumor	A7366	8.04439	8.47168	8.15482	4.76022	4.94953	4.87283	4.26303	7.88264	7.48382	8.25267	6.12516	2.65535	5.43962	6.46107	3.71149	5.04002	5.57289	5.65249	6.17991	4.03562	5.50779	5.8679	4.8125	5.64097	6.85798	4.27798	4.73335	5.36107	5.14975	8.76155	4.56071	5.96809	3.80735	4.64962	4.1127	3.29278	5.8802	4.06178	2.30743
GSM1012511	3	Primary Tumor	A8307	8.41363	7.83289	7.62205	6.0045	3.99095	5.22882	4.94953	9.19722	5.66676	6.84549	5.70874	5.37156	3.64386	8.04439	3.39232	6.85798	6.75489	6.64097	5.88753	3.79701	5.67807	6.05528	5.60585	6.10014	7.8392	4.54226	4.66107	7.66534	7.08746	8.40939	5.66676	6.04439	4.10434	5.42291	4.0268	4.00899	4.36457	4.35755	1.80735
GSM1012513	3	Primary Tumor	A8528	8.20457	6.59694	6.59842	4.18587	7.25739	5.46271	4.70598	9.1267	7.63662	7.45943	5.18587	6.21335	6.53138	8.82972	2.66676	7.33092	6.96578	6.43962	7.12928	3.63227	5.59395		5.40939	6.15987	7.21917	4.926	4.88264	5.90929	8.37069	5.72247	5.39232	6.31651	4.23266	4.20163	3.67807	3.16993	5.32193	4.32193	2.97453
GSM1012525	3	Primary Tumor	C0081	7.49185	5.31832	5.77873	4.10434	4.53605	3.97269	4.70598	8.53916	5.97039	6.71425	4.27053	3.96347	3.33628	9.81218	3.32048	5.75489	6.45121	6.90689	8.01123	3.24031	7.04439	5.82528	5.77873	5.01792		4.80219	4.24031	5.97728	6.53761	8.08746	4.59096	5.93074	3.87774	3.87774	4.91169		3.89724	4.26303	2.852
GSM1012526	3	Primary Tumor	C0101	5.85798	6.04221	5.35403	4.07895	4.65535	3.51096	4.44626	7.14975	8.18488	7.70044	5.64674	7.8392	7.67243	4.45286	3.18587	6.89482	5.32553	6.29829	7.08746	4.01792	6.55305	6.22497	5.52042	5.65249		4.60881	4.48543	8.34873	9.35315		5.70874	5.74416	3.74416	3.18428	3.8679	3.53605	5.59096	3.848	2.93357
GSM1012527	3	Primary Tumor	C0104	7.22882	6.18587	7.37504	5.64097	4.79181	4.46597	4.52356	7.62205	4.6893	5.54535	4.32912	0.495695	3.23266	7.75489	3.02148	4.14568	4.59694	4.96347	4.96347	3.74416	5.44294	5.66391	5.29278	5.47897	7.70736	5.04876	4.72792	4.12928	6.3147	4.24793	4.47249	5.68089	3.98185		4.23266	3.40599	3.59694	3.80735	2.55336
GSM1012528	3	Primary Tumor	C0105	8.52748	8.45533	7.30378	4.47249	5.30378	4.56071	4.53605	8.39232	8.32193	9.27845	7.79442	5.03122	5.98185	6.34518	3.31759	7.34873	7.03342	7.04439	7.09803		7.5157	6.84549	6.21723	5.90689	8.23362	4.66676	4.17792	8.51175	4.94017	5.42291	6.09381	5.90448	3.67807	4.37851	4.39232	3.85798	5.80735	4.55459	3.02148
GSM1012529	3	Primary Tumor	C0111		4.78136	5.59991	4.60881	2.36457	3.27798	4.09592	6.12928	9.27146	8.74819	5.00899	5.44294	6.74147	5.19377	2.97453	6.82018	6.74147	7.14975	7.50779	4.40599	6.67243	6.39917	5.66107	5.58195	6.72792		5.86047	5.7252	7.2854		4.70598	6.32373	3.9542	3.40599	4.88264	3.58496	4.10434	4.32193	3.58496
GSM1012531	3	Primary Tumor	C0112	7.60733	7.97154	8.02791	5.60288	7.27612	4.00899	4.54844	9.59805	6.70044	7.65821	7.19967	6.54844	7.70044	8.76487	2.56071	8.52356	7.94837	8.02237	6.76818		6.56834	6.71425	6.10224	6.16189	6.03342	5.85798	4.94017	9.46352		8.00562		6.10224	3.98185	4.52982	4.44626	3.75489	4.97728	4.29278	3.20006
GSM1012532	3	Primary Tumor	C0113	6.67243	7.01123	6.32733	4.76553	4.66107	3.91648	3.30597	5.74685	4.78136	5.2211	3.30159	2.48285	4.16993	8.02791	3.18269	3.72247	4.56682	4.23266	5.12102	3.80735	4.85798	5.6837	4.70598	5.88753	7.6865	5.06178	5.45615	2.22959	6.70044	9.47776	4.34341	5.99095	3.94486	5.9472	4.64962	3.21412	4.12102	3.52356	3.17313
GSM1012533	3	Primary Tumor	C0114	6.87036	6.78136	7.21917	4.59096	1.20789	3.82782	4.42626	7.40939	5.853	5.52982	1.12433	2.35332	3.37851	8.9629	3.49825	4.94953	5.04439	5.59395	5.1819	4.85798	5.59991	6.08534	5.15785	6.35755	7.33985			4.1127	7.48382	8.49185	5.32553	6.38024	4.40599	5.18587		4.38543	3.91648	3.23419	3.80735
GSM1012535	3	Primary Tumor	C0115	9.37938	8.61102	9.20701	5.30378	5.14568	4.60881	3.79701	7.22882	5.39917	5.9542	4.18587	2.41684	4.29278	9.61102	2.82782	4.54226	5	5.1375	5.20555	3.58496	4.8679	5.55766	5.1127	5.3147	7.01123	4.94953	5.20163	2.81147	6.48382	10.9293	4.61471	5.88753	3.926	3.9542	4.60881	2.73335	4.45286	3.57289	2.35896
GSM1012536	3	Primary Tumor	C0117	7.39232	7.22882	6.79442	4.63807	4.62059	4.12928		7.6865	6.29462	7.93664	6.01569	7.56224	7.2854	10.4717	2.79701	8	6.0045	6.61765	6.79442	3.73335	6.74147	7	5.51096	6.47411	5.93074	5.10014	4.86295	7.76818		7.29462	7.20945	5.80993	3.71149	3.74416	4.48543	3.06695	5.79442	4.04439	3.56071
GSM1012538	3	Primary Tumor	C0122	7.96	7.87652	7.27612	5.2555	4.79181	4.23266	4.06178	6.82018	5.62936	5.96809	3.76553	1.07724	4.06178	9.87191	2.89724	4.21723	4.2854	4.34341	5.41616	3.89724	5.02237	5.54226	4.50462	6.02901	6.90689	5.33985	5.99322	3.56071	6.96578	10.0498	4.03562	5.73606	3.25399	4.1375	4.848	4.10434	4.99548	3.60881	4.17792
GSM1012539	3	Primary Tumor	C0123	8.19476	7.45121	8.04985	6.07253	4.85798	4.93074	5.88753	7.8392	6.20945	5.37504	2.96532	3.2032	5.41954	6.49985	2.88753	4.78136	4.88753	4.46597	5.04439	3.90689	5.26303	5.67243	5.04002	5.74685	5.91169	5.01792	4.40599	7.40939	6.56682	9.03892	5.31832	5.90689	3.57289	4.66676	4.80219	3.89724	5.00899	3.59694	3.41954
GSM1012541	3	Primary Tumor	C0124	8.61102	8.51175	8.37069	4.926	4.41954	5.00899	4.30012	7.49985	4.95884	5.15381	1.10434	2.41414	4.94486	9.40939	3.47249	3.80735	4.70044	5.12928	4.70598	3.43296	5.16189	5.53916	5.04002	6.09803	7.48382	5.30012	4.95884	3.51096	6.9542	11.1737	4.56682	6.03782	3.74416	4.22497	4.62644	3.52356	5.51096	3.47249	2.58256
GSM1012542	3	Primary Tumor	C0125	9.43879	9.22641	8.99152	6.67243	4.43962	4.84298		7.37504	7.40939	8.47573	9.04985	2.50589	5.853	10.4717	2.94298	4.92125	4.94953	5.86542	6.02459	3.80735	5.62352	5.72247	4.87283	5.12516	6.63372	4.89724	4.77083	5.40259	6.53605	10.1163	5.2211	5.46597	3.66676	5.22882	4.37851	3.36457	6.03342	3.70044	1.62761
GSM1012543	3	Primary Tumor	C0127	8.59619	8.05528	7.72792	5.03122	4.55459	4.848	5.49506	8.67596	5.31832	6.30925	5.67525	7.22882	3.87774	9.35755	3.09424	6.16591	5.67807	5.72247	5.58796	4.2854	6.18388	6.00675	5.30012	5.64962	6.21529	4.32912	4.64386	3.49825	6.3906	6.93074	5.76022	5.77347	3.60881	4.94017	4.24793	4.00899	5.36807	3.80735	1.39506
GSM1012544	3	Primary Tumor	C0128	6.75489	5.94486	6.24603	4.57289	4.84298	3.76553	4.43296	8.33985	7.91289	9.69	9.67596	6.05745	7.90689	6.82018	3.12433	6.44128	6.61765	7.52356	7.80735	4.36457	6.82018	5.58195	5.86295	5.24793	7.07682	4.86295	4.60288	7.18982	6.80735	5.10852	4.59096	5.73606	3.7761	4.82273	3.7761	3.65535		4.08746	2.08066
GSM1012546	3	Primary Tumor	C0130	8.47573	6.62059	6.87036	4.29278	7.24793	5.66107	4.16189	8.45533	6.63081	8.3837	7.74147	5.04876	7.10852	7.03342	3.01792	7.22882	6.18982	6.43796	6.07682	4.52982	7.30378	6.49025	5.80735	5.64097	6.87036	4.72247	4.74953	6.52042	7.10852	8.04439	5.18587	5.9542	3.66676	4.75489	5.2211	3.36457	5.70874	3.83794	2.1375
GSM1012547	3	Primary Tumor	C0134	8.47573	7.79442	7.75489	4.24031	8.27612	5.40939	4.66107	9.50779	6.9542	9.57932	7.82018	4.50462	7.74147	7.84549	2.59932	6.35755	6.24982	6.84549	6.49185	4.16993	6.1416	6.57592	5.46271	5.78398	7.8392	4.54844	4.94486	7.13955	7.62936	6.32373	6.15381	5.61765	3.79701	4.38543	4.49185	3.3505	6.08108	4.39917	2.34199
GSM1012549	3	Primary Tumor	C0136	8.37938	6.98868	7.62936	5.74416	5.2854	4.61471	4.94017	8.63662	5.52982	5.99548	4.41278	4	4.30743	6.54226	3.05137	4.6837	5.82273	6.04439	5.8802	4.0268	7.07682	6.3345	5.77347	5.99548	6.09592	4.7866	5.02237	6.54226	6.85798	9.14211	4.96809	6.42626	3.7761	3.8679	4.9542	3.56071	5.11686	4.07039
GSM1012553	3	Primary Tumor	C0137	9.41151	9.3015	9.21189	4.926	5.47897	5.30743	5.06178	9.00282	6	7.06609	4.99095	4.71699	3.99095	9.45121	3.05658	4.55459	5.15785	5.73335	5.44626	4.19377	5.73606	6.29829	5	5.57289	6.49825		4.63807	3.88753	6.41954	11.2819	4.24031	5.94251	4.19377	5.05745		3.58496	4.56682	4.16993	3.05311
GSM1012558	3	Primary Tumor	C0140	7	6.93074	6.42962	4.85798	5.853	4.57289	4.47897	5.93546	6.91886	6.47086	3.44626	3.51096	6.67243	7.07682	3.09424	5.32553	6.01792	5.61471	6.31832	3.7761	4.89239	6.34873	4.6837	6.04439	6.5157	4.94486	5.2817	5.74953	4.96347	7.06609	4.38543	5.93546	2.92979	4.00899		3.39232	5.04439	4.20945	2.93546
GSM1012562	3	Primary Tumor	C0147	9.06609	8.01123	7.42626	6.13545	6.08534	4.82782	4.95884	8.28077	7.67243	7.16993	4.88753	5.41278	5.68089	9.03617	2.67129	5.88753	5.45286	5.95187	6.20945	3.93546	5.60288	5.95884	5.24413	6.43129	6.71425	5.41954	5.59096	5.59991	7.70736	9.91289	5.47897	6.10014	3.99095	4.71699	4.6893	3.88753	5.07468	3.74416	2.64847
GSM1012564	3	Primary Tumor	C0149	7.75489	8.29921	7.74819	4.34341	5.53916	4.60881	4.3147	7.77479	5.59991	6.47735	4.98185	4.2854	4.39917	9.09276	2.57531	5.0268	5.23649	5.69488	5.23649	4.08746	5.45286	6.26866	4.97269	5.71425	7.15987	4.59694	4.94953	4.74416	7.10852	8.30378	4.34341	6.03782	4.12928	6.27053	4.32193	3.30743	4.44626	3.62059
GSM1012565	3	Primary Tumor	C0151	8.91289	8.20457	8.33985	5.2555	8.46761	5.27053	4.90689	10.3554	7.80735	8.00562	7.03342	4.8679	7.37504	6.1918	2.92029	6.2817	7.37504	6.85798	6.27798	4.18587	6.3505	5.80993	5.47249	5.64962	6.84549	4.41954	5.07039	8.06609	6.40939	8.66178	6.36107	6.11686	3.89724	4.89724	4.45286	3.09761	5.08321	4.24031	4.12102
GSM1012567	3	Primary Tumor	C0153	9.18239	8.62936	8.95128	6.32553	8.70044	4.88264		10.4717	7.45943	9.03617	8.13443	5.58496	5.53605	8.47978	2.88557	7.59991	7.8009	7.97728	6.37504	4.78136	7.74819	6.75489	5.45943	5.47249	6.80735	4.61471	4.92125	8.17991	6.14568	9.15987	7.11894	5.48864	3.8679	4.51728	4.12102	3.26153	4.73335	4.18587	2.79701
GSM1012569	3	Primary Tumor	C0154	7.36632	6.72792	6.72792	4.30012	4.72247	2.35332	4.93074	7.84549	8.43045	8.70044	8.03342	6.9542	8.13955	9.59805	2.4489	6.94251	6.79442	6.97728	7.59991	4.27053	6.3505	6.22882	5.59096	6.10643	6.24603	4.74416	5.23649	8.33539	9.61102	4.65535	6.91886	6.35579	4.39232	4.32912	4.81762	3.59694	5.93546	3.93546	2.1635
GSM1012570	3	Primary Tumor	C0155	8.15987	6.96578	6.23074	4.6893	8.37504	5.49825	5.53294	9.73471	6.88264	6.55919	3.01078	8.25267	4.80735	7.25739	2.9542	7.31288	7.18982	6.84549	6.4363	3.97269	5.81762	5.91886	5.63807	5.64962	5.7252	4.63227	4.72247	7.19967	5.3505	5.79961	4.01792	5.87036	3.79701	6.07039	3.90689	3.59694	4.49825	4.76553	2.61589
GSM1012571	3	Primary Tumor	C0156	9.44087	9.5411	8.80413	4.8679	9.48784	5.89966	4.56071	10.7482	6.12102	7.18982	5.1334	5.34341	5.82018	9.36413	2.85798	7.8009	6.87036	6.55152	5.08746	3.76553	6.52042	7.30378	5.26303	5.87529	7.26679	4.91648	4.90689	7.55459	6.72792	9.80896	6.24413	5.81506	3.91648	4.15381	4.57289	3.23573	4.43962	4.00899	2.88947
GSM1012572	3	Primary Tumor	C0157	9.95128	10.1033	9.57365	6.59096	6.05961	5.38198	6.05528	9.73978	7.25739	7.2854	6.2817	3.60881	5.42962	7.9542	3.49825	5.16591	7.53138	7.17991	6.53916	3.54844	5.10014	6.10643	4.9542	6.23074	7.84549	4.92125	5.47573	7.08746	5.0268	9.99435	4.66676	6.03562	3.99095	4.94017	4.32193	3.30305	5.23649	4.16189	2.86394
GSM1012574	3	Primary Tumor	C0158	8.65821	8.39232	7.94837	5.77873	5.39232	4.44626	6.71425	8.25739	6.15381	6.31832	4.88264	5.60585	7.55459	7.63662	3.05658	5.6893	5.34341	5.74953	5.64674	3.7866	5.76022	6.61765	5.41278	5.79701	7.43463	5.43962	4.82782	6.63807	6.72792	9.84862	5.75756	5.58496	3.52356	4.7866	4.23266	3.15704	5.01792	3.54844	2.69377
GSM1012576	3	Primary Tumor	C0159	8.29002	7.40088	6.76818	3.94486	5.10014	3.90689	4.44626	7.82018	5.0917	5.74685	1.07039	3.39232	3.82782	8.53528	2.9855	5.07039	4.87283	5.24031	4.94953	3.59694	5.24793	6.18982	4.89724	6.04876	7.98299	5.32553	4.71699	2.9782	7.29462	10.3554	4.57894	5.79961	4.10434	5.3505	4.91169	3.51096	4.15381	3.62059	3.37851
GSM1012577	3	Primary Tumor	C0168	9.17243	8.51175	8.66888	4.32912	8.42206	6.79442	5.16189	10.5981	5.1375	6.9542	5.98413	2.95791	3.19061	7.34873	2.75489	5.46597	7.8392	7.50779	5.14568	3.52356	5.75756	6.3147	5.10014	5.35403	6.54226	5.04002	4.77083	5.51728	6.13545	9.47371	5.05745	5.67243	3.32048	4.76022	3.80735	2.74416	4.09592	3.56071	2.84398
GSM1012578	3	Primary Tumor	C0170	7.87652	6.55305	5.90689	3.98185	7.34873	5.01346	4.8125	8.3837	5.73064	5.97039	4.76022	4.21723	3.97269	9.34207	2.81352	6.30012	5.97957	5.37156	5.52356	3.89724	5.73877	6.94251	5.21723	6.40939	6.76818	5.65535	5.53294	5.40599	6.6865	7.62205	5.36457	6.0917	4.40599	4.0268	5.19771	4.07895	5.31832	3.89724	2.11437
GSM1012579	3	Primary Tumor	C0171	8.45121	8.44708	8.07682	4.99548	4.34341	4.27798	4.54844	8.33539	6.71425	7.56224	8.29921	4.0268	7.21917	8.92481	2.95233	5.39232	6.33092	7.16993	6.93074	3.36457	5.57289	6.85798	5.39232	6.25927	6.71425	5.01346	4.99095	5.89482	6.62498	9.08215	4.88753	6.04439	4.07039	4.0268	4.72247	3.20633	4.87774	3.74416	1.56071
GSM1012580	3	Primary Tumor	C0172	8.80735	8.36194	8.49985	5.11686	4.58496	4.2854	4.61471	7.35755	7.7211	7.74819	6.00225	5.61765	4.63227	8.85487	2.848	5.39232	5.07895	6.04876	6.91886	4.01792	5.75489	6.47735	5.33271	5.87036	6.4545	5.26303	5.18587	5.74147	6.82018	7.59246	4.77083	5.80993	4.06178	5.96578	4.64962	3.45943	5.71425	3.99095	2.67129
GSM1012583	3	Primary Tumor	C0178	8.7211	7.55459	8.03342	5.86047	7.34873	4.83289	5.30012	9.36194	8.46761	8.99435	8.09803	6.38543	8.12412	5.37504	2.69599	7.45943	6.85798	7.17991	7.04439	4.3147	6.55305	5.93074	5.79181	5.848	7.09803	5.2891	4.85798	8.65464	8.97728	8.05528	5.21335	5.99774	3.67807	4.6837	4.46597	3.8679		4.41954	2.28096
GSM1012584	3	Primary Tumor	C0180	7.60733	6.45779	6.57137	5.50462	5.48543	4.35755	4	7.45943	5.10014	5.0045	3.07895	4.84298	4.08746	8.59991	2.74846	4.35755	4.853	5.43296	4.75489	3.43296	5.19771	6.10643	4.94486	5.85549	7.01123	4.6837	4.69488	4.06178	5.89724	8.86109	4.57289	5.69488	3.56071	5.58195	4.49825	3.43296	4.35755	3.8679	2.82171
GSM1012586	3	Primary Tumor	C0181	9.13443	8.90087	8.50779	6.41954	5.14568	5.14975	4.91169	8.02237	5.9331	6.70044	6.78136	2.22342	4.83794	7.66534	3.06867	5.24413	5.12928	5.37156	6.70044	3.93546	5.53916	5.99322	5.12102	5.35755	7.33985	5.08746	5.05745	1.60407	6.62059	11.1421	4.43296	5.64386	3.47249	4.93546	4.39232	3.48543	4.55459	3.28096	2.23879
GSM1012587	3	Primary Tumor	C0186	8.57365	7.72792	8.18982	6.12722	5.96809	4.96347	4.37156	8.28077	5.41616	5.33628	2.91456	3.37851	1.45418	9.05528	3.03562	5.83794	5.853	5.56682	4.95884	3.66676	4.30743	6.0917	5.01346	6.23266	6.82018	5.05311	5.79181	7.33985	5.39232	6.07253	5.30743	5.79442	4.07895	5.1334	4.55459	3.87774	4.36457	4.15381	2.88557
GSM1012588	3	Primary Tumor	C0192	8.57365	8.11894	7.47573	6.24982	9.94105	5.50144	6.34518	9.00843	6.17393	6.20359	4.19377	5.4822	4.87774	8.43045	2.7866	6.80735	5.88264	5.75221	6.08534	3.76553	4.62644		4.8679	6.03562	7.14975	5.0917	4.71699	5.1375	6.65821	7.7879	5.72247	6.07895	3.47249	5.00899	4.30743	3.60881	5.03562	4.08746	3.31615
GSM1012589	3	Primary Tumor	C0193	7.04439	8.01681	7.46761	4.45286	7.40939	4.46597	4.38543	9.46557	8.56986	8.12412	6.08534	5.24793	8.33985	7.35755	2.89724	5.66107	6.85798	7.03342	7.20945	3.49825	6.15785	6.48543	5.59991	5.61471	6.42962	4.60881	4.89239	7.65105	7.07682	9.6865	6.01569	5.4822	4.08746	4.40599	4.46597	3.39232	4.98185	4.18587	3.0036
GSM1012591	3	Primary Tumor	C0194	9.56605	8.08215	7.87036	4.39232	9.58308	7.03342	5.0045	10.5507	6.25361	7.6865	6.62936	5.38198	5.21723	5.98185	2.92029	7.22882	8.11374	7.27612	5.04876	4.07039	6.94251	7.16993	5.47249	5.77873	7.76818	4.01792	4.97728	7.06609	6.44128	10.2046	5.61176	5.88753	4.29278	4.20945	4.94017	3.65535	5.27053	3.91648	2.23879
GSM1012593	3	Primary Tumor	C0198	9.51373	9.00282	8.49586	4.87283	8.87958	5.67525		10.0224	6.2854	6.94251	4.82273	5.24413	5.94486	8.50383	3.05832	7.30378	7.03342	7.41785	5.9331	4.36457	6.52982		6.04876	5.44956	6.2555	4.89239	4.57289	8.71425	6.34163	10.0224	6.03122	5.70874	3.83794	4.45286	4.48543	3.30451	4.99095	4.40599	1.9855
GSM1012595	3	Primary Tumor	C0200		5.04439	5.05311	3.71149	4.29278	3.32193	4.51096	6.17792	5.65249	5.59991	3.37851	4.01792	4.24031	9.84235	2.81352	5.24793	4.33628	5.10014	5.03122	4.07039	5.2211	5.29278	5.26679	6.29829	7.41785	5.70598	5.83289	4.01792	7.50779	6.2075	5.46923	6.19574	3.90689	5.39232	5.0045	4.14568	4.94017	3.29866	2.59932
GSM1012596	3	Primary Tumor	C0203	8.24793	8.49586	8.41363	4.51096	4.66676	3.76553	4.04439	8.633	5.39917	5.74416	4.22497	4.39917	4.19377	10.4094	2.31325	6.00899	5.96347	6.14771	5.56071	4.16993	5.87283	6.27798	5.25172	6.39403	7.40939	5.24031	5.71973	6.94251	7.41785	8.13443	6.42459	5.91409	3.58496	6.1918	4.73335	3.40599	5.1127	3.3505	2.52857
GSM1012597	3	Primary Tumor	C0210	8.80735	8.3837	8.09803	6.01346	3.47249	3.91648	4.45943	8.01123	5.90207	6.50779	5.73606	1.91839	4.57289	10.0498	2.70487	7.60733	5.16993	6.14568	4.93074	4.03562	5.10852	7.10852	5.51096	6.12516	6.28725	5.84549	5.70598	3.53605	7.22882	8.19476	4.27798	6.2075	4.01792	4.32912	5.0045	3.65535	5.33271	3.81762	2.61824
GSM1012600	3	Primary Tumor	C0221	7.35755	6.0917	5.80993	4.53605	4.99095	4.19377	4.40599	6.96578	7.67243	7.72792	5.3505	6.46271	6.76818	8.90087	2.95606	6.43296	6.22497	6.72792	6.58796	3.85798	5.77083	6.75489	5.52982	5.8802	5.848	4.41954	4.96347	6.35579	6.71425	5.54535	5.72247	5.60881	3.71149		4.47897	3.31759	4.40599	4.38543	2.3505
GSM1012602	3	Primary Tumor	C0225	8.64386	8.36632	8.57365	5.17792	6.09381	5.12102		9.74987	6.41954	7.31288	6.13545	5.27053	6.34163	8.33985	2.66221	6.90689	6.11894	6.2075	6.19771	3.8679	6.46107	6.13545	5.88264	6.05961	7.06609	5.14975	5.32553	6.6279	7.35755	7.36632	6.1819	5.75489	3.48543	5.18587	3.99095	3.32193	5.38198	3.53605	2.32193
GSM1012604	3	Primary Tumor	C0234	7.24793	7.70736	6.97728	5.00899	6.05311	4.26303	4.10434	8.51964	5.80735	6.35931	3.98185	7.71425	4.06178	5.94017	3.05137	8.05528	5.90448	5.89239	6.12102	4.42626	5.66107		4.88264	6.54535	6.03782	4.46597	4.44626	8.75822	5.36457	8.07146	7.79442	5.48864	3.6893	4.43296	4.0268	3.54844	5.06178	4.62644	3.64386
GSM1012605	3	Primary Tumor	C0238	7.8009	7.52356	7.14975	4.53605	3.70044	4.38543	4.3147	8.21917	5.10434	5.62936	3.3505	5.31107	3.3505	9.37504	2.53356	5.1819	4.58496	4.9542	4.71699	3.24793	5.81762	5.80478	5.26303	5.7866	6.97728	5.11686	5.30012	1.11103	6.2211	6.47411	4.80219	5.89966	3.26903	5.7252	4.30012	3.93546	4.97728		1.70044
GSM1012611	3	Primary Tumor	C0257	8.3966	7.59246	7.77479	5.66959	5.40259	4.24031	4.57289	8.94251	5.926	6.40769	3.56071	4.43962	4.05311	9.54496	2.83188	5.73064	5.58195	5.70044	5.26679	4.12102	5.26303	5.74147	5.67525	5.53916	7.47573	5.08746	4.87283	5.84298	6.31832	9.28077	4.16993	5.76553	3.75489	5.20945	4.17792	3.62059	4.14568	3.73335	2.51602
GSM1012615	3	Primary Tumor	C0273	8.15482	8.86728	8.8392	4.10434	4.30012	4.60288	3.85798	6.3906	9.61839	9.56605	8.27146	5.48864	7.06609	4.67807	3.64386	5.88509	6.94251	7.74147		4.12928	7.05528	5.45286	6.2891	5.48864	7.74147	4.92125	4.93074	9.01681	4.96347	7.65105	4.67243	5.59991	3.37851	3.44626	4.48543	3.53605	6.84549	4.67243	3.85798
GSM1012616	3	Primary Tumor	C0275	8.59246	7.47573	7.3837	5.26679	4.83289	3.7866	4.46597	9.72281	7.89482	7.8009	8.10852	7.04439	6.48864	5.27798	2.81967	7.34873	5.82528	6.61618	6.85798	4	6.3837	7.34873	5.51096	6.75489	6.47086	5.03122	4.85798	7.10852	7.02237	10.0498	6.5345	5.66959	3.74416	4.72247	4.14568	3.12928	5.99095	4.1375	2.98732
GSM1012617	3	Primary Tumor	C0283	8.74483	8.26209	8.16993	5.36457	4.2854	3.70044	5.14975	9.38154	7.67948	8.50383	8.18982	5.30012	7.15987	9.38586	2.67356	5.56682	6.20945	7.13955	6.76818	3.7866	5.50462	6.05311	5.3505	5.83036	7.33985	4.75489	5.1375	6.30743	7.32193	10.0362	5.53294	5.75489	3.70044	5.67807		3.62059	5.2555	4.38543	3.19377
GSM1012618	3	Primary Tumor	C0285	7	6.98868	6.9542	4.8125	4.56682	3.926	4.32912	7.5157	5.41954	4.853	3.17792	5.05745	3.88753	10.5603	2.90881	5.26303	5.56682	5.76818	4.91169	4.15381	5.76818	5.63227	4.96809	5.90207	7.15987	5.10852	4.66107	6.0917	6.87036	7.58496	5.12102	5.58195	3.90689	4.22497	4.57289	2.98914	4.82273	3.87774	3.13586
GSM1012619	3	Primary Tumor	C0295	7.56224	7.02237	7.11894	4.41954	3.65535	3.8679	4.97728	8.12928	6.17393	6.50938	4.74416	5.30743	5.54226	9.38586	3.22497	6.03342	5.16993	5.70321	5.848	3.90689	5.3147	6.74147	4.89239	5.82273	7.08746	4.67243	4.72247	5.07895	6.52042	7.06609	6.39575	5.8125	3.59694	6.23458	4.16993	3.52356	5.29278	3.848	2.45418
GSM1012620	3	Primary Tumor	C0297	8.74483	8.41363	8.3443	7.21917	9.3015	6.75489		10.5018	5.16591	5.53605	3.81762	5.52982	3.21412	9.06878	3.0197	6.30561	7.87652	6.79442	5.33628	3.97269	5.65249	5.58195	4.853	6.00899	6.93074	4.80735	5.29278	5.32193	6.56377	8.75154	5.45286	5.93074	3.87774	5.14975	5.08321	3.87774	5.37851	3.80735	2.88362
GSM1012622	3	Primary Tumor	C0298	7.26679	7.33985	6.83289	6.06609	3.45943	4.12928	6.51254	8.74147	7.27612	8.8392	7.6865	7.26679	7.93664	8.02791	2.85997	7.7879	6.19967	6.70044	6.82018	4.3505	7.48382	6.70044	6.20945	6.39917	7.82655	4.45286	4.848	7.45943	9.3837	7.17991	6.49506	5.80219	3.71149	4.88264	4.72247	3.3505	5.22497	4.27798	2.854
GSM1012624	3	Primary Tumor	C0312	7.43463	6.93074	7.15987	5	4.90207	4.16189	4.20163	7.13955	6.76818	7.36632	6.11061	5.40939	7.35755	10.5118	2.35614	6.39232	6.1375	6.60881	5.93074	3.76553	5.53605	6.37851	5.18982	6.15178	8.633	5.0917	5.0045	5.90448	9.01959	7.57743	7.33092	5.47249	3.44626	4.37851	4.18587	3.37851	4.94017	3.93546	2.52857
GSM1012627	3	Primary Tumor	C0323	8.72451	8.633	8.224	5.62059	4.35755	3.67807	5.16591	8.62936	8.07146	9.35315	8.49185	5.30012	8.73471	6.98868	3.31759	6.16792	6.29278	7.64386	8.2854	3.93546	7.26679	6.35403	5.56071	5.98868	7.37504	5.05745	4.67807	6.00675	8.92481		5.79442	6.02901	3.32193		4.6837	3.53605	6.78136	3.9542	2.16672
GSM1012629	3	Primary Tumor	C0329	7.67243	6.88264	5.85798	4.87774	7.25739	5.16591		9.53722	5.90448	6.52826	4.22497	6.93074	5.8125	8.5812	2.97085	5.64962	6.29829	5.98413	5.77083	3.93546	5.0045	5.926	5.06178	5.60881	6.49346	4.90207	5.24793	6.56224	7.18982	7.33092	4.52356	6.00675	4.56071	4.1375	5.05311	3.7761	4.12928	4.07895	2.09424
GSM1012631	3	Primary Tumor	C0330	9.43254	8.84235	8.95128	6.07895	5.81762	4.94486	4.24793	8.89785	8.15482	8.26679	6.49665	4.7761	7.59246	6.31288	3.12267	5.39917	6.5157	6.80735	7.16993	3.87774	4.66676	7.05528	5.18982	6.07039	7.88264	4.7866	5.01346	7.35755	7.35755	10.2761	5.83794	5.77347	3.12267	5.10852	4.07895	3.44626	4.72247	4.51728	2.9486
GSM1012634	3	Primary Tumor	C0334	9.35975	9.07414	8.71768	4.49825	9.16993	5.50144	4.78136	10.2288	7.79442	8.02791	6.84549	3.70044	6.38716	6.08958	3.02148	7.02237	7.89482	7.27612	6.54689	4.29278	5.87283	6.57894	4.88264	6.02901	6.87036	4.87774	5.24031	7.59246	5.86295	9.30834	4.926	6.04221	4.00899	3.72247	4.14568	3.65535	5.04002	4.49185	2.63459
GSM1012635	3	Primary Tumor	C0353	6.75489	6.06393	6.01346	3.94486	4.70598	3.52356	4.26303	6.52826	5.41954	5.63517	2.38405	4.3147	4.06178	10.4409	2.60881	5.61765	4.37156	5.30743	4.74416	4.22497	4.57894	6.52513	5.00899	5.98641	6.80735		5.36807	4.78136	6.85798	5.71699	4.91169	5.94486	3.91648	3.53605	5.1375	3.64386	4.70598	4.07895	2.53107
GSM1012639	3	Primary Tumor	C0415	8.78136	8.27612	7.97728	4.59694	5.65249	5.38198	4.40599	8.93369	4.97728	5.32912	2.95791	5.76022	4.41278	9.51767	2.852	5.56986	5.50144	5.60585	5.17393	3.67807	5.73064	7.10852	5.32912	6.11686	8.08215	4.853	4.65535	4.2555	6.19967	9.35755	5.27053	5.59096	3.7761	5.71973	4.54844	2.9486	4.78136	3.99095	2.28096
GSM1012643	3	Primary Tumor	C0472	7.7211	7.45943	7.43463	6.02901	3.848	4.12102	4.27053	7.05528	5.05745	5.30378	4.05311	4.24793	4.48543	9.09803	2.96901	4.93074	4.89239	5.2891	5.47897	3.94486	5.27053	5.86295	5.3147	5.89239	7.42626	4.74416	5.1416	3.96347	6.15785	5.8802	4.36457	5.74147	3.65535	4.80735	4.61471	3.73335	4.77083	3.73335	2.48285
GSM1012645	3	Primary Tumor	C0487	7.69349	7.50779	7.25739	5.44956	5.1416	4.45943	4.38543	7.9542	7.54689	6.9542	4.12928	3.24641	7.52356	6.57289	3.70044	5.78921	6.04221	6.40769	6.83289	3.70044	6.15381	6.65821	5.16993	5.64674	7.26679	4.63807	4.45286	7.54689	7.48382	7.03342	5.7761	6.21529	4.09592	4.57894	4.49825	4.20163	4.37851	4.82273	3.0321
GSM1012647	3	Primary Tumor	C0575	6.55766	10.1799		5.30012	4.24793	5.3147	4.48543	7.29462	7.32193	6.57592	1.35614	9.25503	4.3505	7.17991		8.19476	7.39232	7.25739	7.09803	3.57289	5.91886	5.92837	4.47897		7.33985		4.84298	5.94953	9	6.37851	6.87036	5.75221	4.57289	3.26454	3.9542	4.0268	6.26303	4.3505	4.27798
GSM1012651	3	Primary Tumor	C0667	10.0768	9.45533	9.65464	6.20163	3.81762	4.24793	5.10014	8.78463	6.38543	5.51096	2.39232	1.8953	4.37851	10.9944	3.44626	5.65535	3.83794	5.41954	4.34341	3.66676	4.8125	6.44626	4.57289	6.44294	6.80735			2.81352	7.61471	10.9144	5.39232			4.76022	5.25172		3.98185	4.03562	3.63227
GSM1012281	4	Liver Metastasis	450	7.11894	7.03342	6.80735	3.54844	4.43296	5.04439	4.16993	8.09276	4.86295	4.88264	2.38128	4.89724	4.21723	4.27798	2.70929	6.07895	4.82782	4.67243	5.37851	4.22497	4.97269	5.40939		5.52356	6.14975	5.56071	5.53605	4.61471	6.2384	10.2761	4.21723	5.36107	3.23879	2.89918	4.49185	3.41954	4.20163	4.06178	2.90881
GSM1012282	4	Liver Metastasis	464	8.45121	8.23362	8.07682	4.48543	4.30012	5.36457	6.9542	7.15987	4.67807	5.06609	3.926	3.26754	4.46597	5.21335	3.41954	5.65249	4.38543	4.24031	5.56377	4.8125	5.31107	5.64097		5.93782	6.32733	5.25172		1.20163	7.18982	6.65821	4.74416	5.87529	3.47249	4.41954	4.79181	3.75489	4.82273	3.87774	3.24641
GSM1012285	4	Liver Metastasis	485	8.21432	8.20457	8.21917	6.08534		4.59096		7.08746	5.82273	5.56986	3.45943	6.20163	4.64386	9.7211	3.20633	7.42626	5.1127	4.67807	5.78136	3.62059	4.71149	5.80219	4.83794	6.12516	6.70044	5.89724	5.45286	3.88753	6.62936	7.92481	4.42626	5.64386	3.67807	3.90689	5.15381	4.05311	4.62059	3.57289	2.90111
GSM1012289	4	Liver Metastasis	823	6.33985	7.75489	6.48704	4.42626	3.3505	5.01792	4.2854	7.84549	6.49825	6.74147	4.6893	5.58796	4.04439	6.88264	2.84398	6.58796	5.58195	5.04439	5.2854	3.30012	5.63807	5.30378	4.76022	6.58946	8	5.67807	5.25172	4.20163	7.45943	8.11374	4.96809	5.37504	3.36457	2.92029	4.75489	3.848	3.56071	3.848	4.06178
GSM1012292	4	Liver Metastasis	838	6.53605	7.09803	6.2817	4.12102	4.17792	5.75489	3.76553	8.00562	4.88753	5.16993	2.71589	6.1375	3.40599	10.3987	2.62994	6.57289	5.18982	4.95884	5.32193	3.85798	5.42291	5.43296	4.58496	5.77873	6.1918	4.96347	5.1416	3.67807	6.08958	7.84549	4.64962	5.41278	3.41954	3.11603	4.37156	4.00899	5.64962	3.62059	3.30451
GSM1012293	4	Liver Metastasis	852	7.30378	6.90689	6.90689	5.1375	4.20945	4.43962	4.43962	7.20945	5.52042	5.81762	4.98185	4.76022	4.12102	4.1127	2.89336	6.38198	4.64962	5.1416	5.23266	4.0268	6.49346	5.63227	5.26303	6.44294	6.44128	5.55459	5.74416	5.1334	7.11894	8.77808	4.63227	6.2817	3.91648	3.53605	4.77083	3.57289	5.10434	3.63227	2.18269
GSM1012296	4	Liver Metastasis	947	6.32912	6.10852	5.94251	4.1375	4.47897	5.1819	4.06178	6.89482	4.73877	5.04876	2.74201	3.94486	3.7761	7.7211	2.37295	5.60585	4.40599	4.66676	4.6837	3.45943	4.94953	5.43962	4.94486	6.13545	7.62205	6.08746	6.03342	3.20477	6.96578	5.6893	4.39917	5.8505	3.49825	4.59096	4.54226	3.74416	4.59096	3.17153	3.15866
GSM1012418	4	Liver Metastasis	9518	8.73132	7.91886	8.03892	5.59395	6.30925	7.07682	4.42626	10.4512	5.62352	5.78136	5.49506	6.70044	3.6893	5.69209	2.56071	8.43463	6.13134	5.79442	5.3505	4.42626	5.61471	5.50779	5.52042	6.00899	6.14771	4.81762	5.59096	4.94017	6.38198	9.52552	4.49825	5.63517	3.63227	3.75489	4.14568	3.87774	5.57289	3.57289	2.54102
GSM1012452	4	Liver Metastasis	79744	7.89482	7.27612	6.97728	5.27798	6.27798	4.72792	7.63662	8.18982	6.32373	6.3906	4.19377	5.62936	4.6893	3.47249	3.10936	6.78136	6.91886	6.13545	6.37851	4.27798	5.49185	5.40259	6.05311	6.32733	7.39232	4.97269	4.65535	8.59619	4.83289	7.66534	6.2211	6.12516	3.67807	5.30012	4.18587	3.39232	4.37156	4.01792	2.71809
GSM1012453	4	Liver Metastasis	80649	6.84549	6.2724	6.3906	5	4.80735	5.57894	5.27798	9.82337	6.16993	6.27053	3.40599	6.55459	2.80529	7.08746	3.17951	7.36632	6.74147	6.52669	5.97728	4.20945	5.71699	5.59991	5.51728	5.82273	6.58946	4.80219	5.42291	7.87652	5.19771	7.39232	6.06824	5.77347	3.41954	4.33628	3.98185	3.2555	4.42626	4.16993	3.52356
GSM1012457	4	Liver Metastasis	A1288	5.44956	6.2817	5.62936	4.43296	3.79701	3.83794	3.85798	7.73471	4.98641	4.62059	-0.200913	5.10014	1.19535	6.39917	3.04264	5.55152	5.21335	4.52982	4.926	3.57289	4.56682	5.2817	4.52356	6.12309	7.31288	4.70598	5.04439	5.81506	4.99095	7.53138	4.56682	5.52669	3.76553	4.1127	4.2555	3.848	4.50462	3.88753	3.21878
GSM1012460	4	Liver Metastasis	A1423	6.94251	7.52356	5.6893	5.1819	3.53605	6.87036	4.36457	7.87036	6.97728	6.36807	2.89918	6.51885	3.48543	6.32733	3.08746	7.56224	7.71425	6.97728	6.85798	4.29278	5.27426	5.62644	5.07039	6.33271	6.80735	5.1819	5.04439	7.67948	7.21917	6.05745	5.59694	6.02237	4.43296	5.50779	3.97269	3.53605	4.94953	4.37156	3.37851
GSM1012470	4	Liver Metastasis	A2561	8.55075	7.82655	7.82655	4.23266	3.70044	5.36107	5.04439	9.01123	6.72792	8.75822	7.85798	3.848	7.2384	5.69766	3.52356	7.82655	7.6865	7.52356				5.58496		5.10434		4.41278	4.50462	8.14975	5.16993	4.34341	4.95884	5.63807	4.14568	4.04439	4.45943	3.54844	4.99548	4.34341	2.72901
GSM1012472	4	Liver Metastasis	A3203	6.9542	7.30378	6.49346	5.05745	4.41278	3.9542	4.46597	7.89482		8.55075	8.05528	5.10014	6.94251	5.50144	3.2555	6.15583	5.89239	6.63807	7.70044	3.60881	5.3505	6.00675	5.54844	5.74147	6.82018	4.93546	4.51728	9.05799	5.15785	8.81057	5.30743	5.98868	3.94486	4.50462	4.43296	3.33628	4.24031	4.18587	3.67807
GSM1012475	4	Liver Metastasis	A3622	7.72792	7.90087	6.96578	5.65535	5.52982	7.30378	5.54226	9.35755	5.74685	5.84549	5.51096	6.47573	2.35614	5.61471	3.43296	7.76155	6.4446	6.44956	5.52356	5.18982	5.91886	5.86047	6.14364	6.09592	7.35755	4.53605	5.0045	7.85798	5.32193	8.09276	5.40259	5.96116	4.01792	5.87529	4.20163	3.27053	5.30743	4.65535	3.41954
GSM1012476	4	Liver Metastasis	A3684	7.57743	9.63844	6.79442	6.53605	4.05311	5.17393	4.75489	9	7.5157	7.07682	7.78136	8	3.83794	5.33985	2.86394	8.31741	8.13443	7.74819	7.60733	4.55459	7.02237	5.82528	5.44956	6.90689	6.91886	5.03562	5.15381	6.94251	7.67243	8.59619	5.84549	5.63517	3.22188	4.32193	4.16189	3.54844	5.48864	4.52982	3.16511
GSM1012480	4	Liver Metastasis	A4396	6.78136	6.63952	5.9331	4.91648	3.36457	3.88753	4.6893	6.39917	6.47573	6.49985	3.66676	5.37504	4.15381	3.02326	2.79077	6.90689	6.06824	5.7252	5.99774	4.34341	6.07039	5.72247	5.29278	6.08958	7.09803	4.79181	5.2817	6.60881	5.48543	8.57743	5.29278	5.94017	3.76553	4.67243	4.43296	3.15543	2.88362	3.9542	2.58976
GSM1012484	4	Liver Metastasis	A4674	6.37678	8.0607	6.24793	5.10434	4.18587	5.36807	4.74953	8.14466	6.17393	6.23266	3.848	6.65821	2.30743	5.38888	2.9782	7.43463	6.08746	5.8505	5.77873	3.93546	5.32553	5.27798	5.2817	6.74147	7.37504	4.63807	5.37851	6.47897	7.25739	8.93664	6.5157	5.60585	3.39232	4.57289	4.38543	3.47249	4.66676	4.00899	3.94486
GSM1012485	4	Liver Metastasis	A4756	6.3837	9.40301	5.2211	4.848	4.44626	6.80735	4.20945	7.64386	8.09803	7.61471	6.12102	9.02791	6.55459	7.32193	3.37851	7.5157	7.10852	7.13955	7.49985	3.79701	5.32553	5.71973	5.44956	7.53138	6.2075	5.56377	4.57289	8.35755	9.76321	6.47411	6.45121	5.87774	3.71149	4.2854	4.06178	3.09424	4.30012	4.47249	3.74416
GSM1012501	4	Liver Metastasis	A5607	8.12928	8.32643	7.92481	6.29278	4.58496	6.40259		9.23122	5.41278	5.01792	1.99639	6.74147	2.06695	9.20945	3.05832	6.59096	6.33807	6.26679	5.62352	4.24031	4.74953	5.46597	4.67807	6.03122	6.71425	4.70598	4.80735	6.85798	5.11686	6.02901	5.18982	5.57289	3.6893	5.18587	4.3505	3.30159	4.33628	4.18587	3.08066
GSM1012506	4	Liver Metastasis	A5960	5.82018	7.54689	5.82782	4.73877	4.6893	4.3147	4.35755	5.9472	5.66676	4.99095	2.58496	7.04439	1.40054	6.71425	3.32193	6.52669	4.62644	4.73877	5.82018	4.14568	4.75489	5.57894	4.71149	6.45121	7.36632	4.82273	5.05745	6.91886	5.14975	5.83542	5.35755	5.78136	4.14568	6.37156	3.99095	3.48543	4.54226	3.848	3.03738
GSM1012518	4	Liver Metastasis	C0045	6.6865	7.73471	5.73606	6.87036	3.49825	5.33271	6.19574	7.72792	6.82018	6.67243	5.73335	5.98185	5.78398	4.8125	2.9222	6.34163	5.05745	5.20555	6.24982	3.54844	5.16993	5.62644	4.99095	5.88509	7.60733	5.39575	5.926	4.3147	7.01123	7.53916	5.19771	5.89239	3.88753	3.94486	4.54844	3.88753	4.8679	4.01792	4.21723
GSM1012520	4	Liver Metastasis	C0056	5.59991	7.03342	5.41954	4.15381	3.53605	4.09592	4.26303	6.59395	5.76818	5.74953	3.94486	6.85798	2.80116	4.30743	2.58976	6.70044	5.52982	5.14975	6.1127	3.67807	5.57289	5.67807	4.42626	6.64386	7.26679	5.09592	5.04876	3.9542	6.74147	5.83794	6.51885	5.64386	3.79701	3.49825		3.33628	4.99548	3.36457	2.62059
GSM1012521	4	Liver Metastasis	C0059	6.24793	6.37851	6.02901	3.848	4.1375	4.16993	4.08746	6.89482	4.94953	5.0268	2.54597	5.64674	3.89724	5.79181	2.77821	5.97039	4.38543	4.7761	4.94953	3.62059	5.47573	5.66107	4.80735	6.22304	7.75489	5.24413	5.27798	2.81762	6.82018	10.7977	4.51096	5.78398	3.52356	6.65821	4.70598	3.89724	3.44626	3.54844	3.09761
GSM1012522	4	Liver Metastasis	C0068	5.63807	5.90448	5.17393	4.07895	4.2555	5.30378	4.18587	7.31288	5.3147	5.54844	2.95791	4.37156	3.7866	3.47249	2.87578	5.42626	5.06609	5.23649	5.14568	4.04439	4.87774	5.18587	4.26303	6.36457	7.63662	5.09592	5.14568	3.17792	6.6865	6.79442	4.79181	6.15987	3.93546	4.10434	4.74416	3.3505	3.90689	3.45943	2.99639
GSM1012523	4	Liver Metastasis	C0072	7.2854	7.06609	7.19967	5.63517	4.39917	4.34341	4.22497	7.88264	7.17991	7.34873	7.12928	4.66676	5.53916	8.44708	3.3505	6.2384	5.65535	5.56682	6.05094	3.28836	5.80478	5.80219	5.23266	5.75221	7.05528	4.87774	5.08321	6.53605	6.5157	11.1033	4.91648	5.75221	3.52356	4.18587	4.57289	3.71149	4.848	3.53605	2.18903
GSM1012524	4	Liver Metastasis	C0075	7.63662	8.02791	7.27612	4.56682	4.39917	4.26303	4.94017	8.53916	5.4822	7.27612	6.40599	4.89724	4.84298	5.42291	2.76977	6.45615	5.57289	5.57894	5.67807	4.61471	6.97728	5.30743	5.01346	5.44626	7.15987	4.97728	4.85798	6.37851	6.2555	9.71596	5.37156	5.65821	2.93734	4.99095	4.38543	3.82782	4.24793	3.40599	4.71149
GSM1012552	4	Liver Metastasis	C0136	7.58496	7.2854	6.39232	5.33985	6.08534	6.52356	5.37504	9.45121	7.53138	8.03342	6.74147	6.83289	5.40259	3.80735	2.62293	7.7879	6.56986	6.38198	6.06178	5.20945		5.61176	5.6893	5.94486	6.05094	4.67243	4.78136	7.15987	7.33092	7.17991	6.38716	5.57894	3.73335	3.82782	4.55459	3.24489	5.38543	3.926	2.53605
GSM1012557	4	Liver Metastasis	C0139	7.53138	7.46761	7.17991	4.49825	3.28688	5.06178	4.853	8.71081	7.10852	8.00562	7.15987	7.41785	7.13955	6.06178	2.68257	7.54689	5.03122	6.25361	6.07682	4.06178	5.75756	5.93782	5.67807	6.58045	6.6865	6.27612	5.47573	7.65821	8.33092	10.0768	5.55459		4.63227	4.32193		3.62059	4.45943	4.24031	3.58496
GSM1012559	4	Liver Metastasis	C0141	8.32643	8.49185	7.77479	4.80219	4.64386	5.16993	4.41954	9.69	5.6893	5.87529	3.41954	5.39232	4.07895	4.04439	2.86394	7.87652	6.15785	6.2211	5.21723	4.53605	5.53916	5.56071	5.2555	5.92362	7.97728	5.02237	5.67243	5.44956	6.65821	9.46557	5.46271	5.74416	4.01792	5.39575	4.32912	3.74416	5.36457	3.79701	2.74631
GSM1012560	4	Liver Metastasis	C0145	7.9542	7.62936	6.79442	5.73877	4.47897	5.04002	4.2555	9.08746	5.79442	5.52356	3.57289	6.52982	4.92125	5	3.36457	7.2384	5.65821	5.72792	6.23074	3.70044	5.43296	6.00225	5.45615	5.87036	6.12102	4.82273	4.87774	6.91886	7.37504	7.62936	4.73877	6.16792	4.24793	4.82782	4.89724	3.93546	6.06393	3.66676	2.39232
GSM1012566	4	Liver Metastasis	C0152	6.67243	6.12102	6.2075	4.34341	4.40599	4.99548	4.74953	7.39232	5.2817	5.41954	4.43296	4.64386	3.57289	9.25267	2.87381	5.14975	5.24031	4.90207	5.20555	4.00899	5.54535	5.68089	5.1416	5.79181	7.35755	4.70598	5.69209	4.66107	6.32373	8.29921	4.91648	5.90929	3.57289	4.88264	4.58496	3.75489	4.30012	3.58496	2.58256
GSM1012610	4	Liver Metastasis	C0253	8.23362	8.48382	8.11374	5.58496	4.14568	6.91886	4.66107	8.96867	6.06393	7.39232	6.35403	6.57743	5.56682	9.04712	2.88166	7	5.85798	5.90207	5.56071	4.54844	6.39575	4.97728	4.86295	5.29278	8.14466	4.54844	4.79181	6.09381	6.18982	9.68124	5.16189	5.61176	3.65535	4.12102	4.37156	3.12102	5.0268	3.93546	2.69599
GSM1012614	4	Liver Metastasis	C0265	6.61324	7.13955	6.15785	4.926	4.81762	6.53294	4.9542	7.98299	5.88264	5.38198	3.37851	7.20945	4.42626	5.07895	3.03914	7.07682	5.0917	5.3147	5.60881	3.16027	5.62059	5.59694	5.0268	6.48059	6.76818	5.18982	5.11686	6.12516	6.71425	7.64386	5.27426	5.2555	3.65535	4.76553	4.6837	3.39232	4.76553	3.45943	2.01078
GSM1012633	4	Liver Metastasis	C0331	7.33985	7	7.01123	5.32553	5.07895	5.33628	4.57289	8.92778	5.23649	6.71425	6.07895	6.30743	4.24793	5.10852	2.51854	7.49985	5.77873	5.39575	4.91648	5.27798	7.33985	5.81762	5.49506	5.87283	5.94251	4.91169	4.93546	6.63517	6.6865	5.14568	5.6893	6.0268	4.29278	4.56682	4.7761	3.02857	4.70598	4.07039	2.35332
GSM1012638	4	Liver Metastasis	C0353	7.61471	8.09803	7.12928	4.60288	4.54844	4.70044	4.7866	8.49185	7.40939	8.53916	7.67948	7.72792	7.49985	5.52042	2.96347	7.73471	6.90689	7.16993	6.6279	4.83794	7.06609	5.84046	5.08746	6.48059	6.67243	5.54226	4.61471	8.17991	8.88874	8.9629	6.39746	5.60881	3.28392	3.82782	4.14568	3.37851	4.70598	4.47897	3.26903
GSM1012642	4	Liver Metastasis	C0415	7.37504	7.53138	6.71425	3.57289	4.19377	6.31651	4.15381	7.43463	6.51885	6.74147	3.6893	7.59991	5.44956	4.12102	2.86196	6.37156	5.64962	5.81762	5.61176	4.14568	5.52669	5.38543	5.01792	5.18982	6.74147	5.24793	5.07468	6.93074	8.13955	8.77808	5.9542	5.71425	3.44626	4.71699	4.6893	3.15056	5.47573	3.85798	2.84398
GSM1012650	4	Liver Metastasis	C0575	4.83289	9.76487	5.12516	4.39232		4.70598	4.79701	7.53138	8.11894	7.81378	5.24413	8.38802	5.73877	7.26679	2.59694	9.38154	6.33985	7.29462	7.04439	4.1375	6.1819	6.13134	5.85798		7.01123		6.14568	7.14975	9.64926	7.12928	7.02237	6.30925	4.3147	3.91648	4.3505	4.32912	5.57289	4.21723	3.81762
GSM1012655	4	Liver Metastasis	C0667	7.64386	8.87652	7.45121	5.56071	3.1811	5.82018	6.89482	8.37069	6.26866	5.76553	3.03562	6.87036	4.58496	11.2761	2.47768	6.78136	4.3505	5.73064	5.59991	3.54844	4.97728	5.76818	5.23649	6.87036	6.87036	6.24603	5.86542	6.96578	7.71425	9.60918	6.09803	6.0268	4.32912	4.49825	4.80735	3.83794	4.63227	4.20945	3.39232
GSM1012299	5	Lung Metastasis	1720	8.59246	8.79116	7.47573	3.23573	4.07039	4.07895	6.39403	10.0084	6.71425	6.75489	5.70321	6.48059	5.56071	5.59694	2.22342	7.98299	6.78136	7.30378	7	3.76553	6.67243	6.72792	5.43962	6.75489	6.87036	5.46923	5.46271	8.71425	9.11374	10.5118	6.12102	6.12309	3.91648	4.52982	4.67807	4.26303	5.56377	4.07039	2.25399
GSM1012302	5	Lung Metastasis	2050	8.53916	8.7211	8.12412	4.47897	7.97728	4.07039	4.56071	10.0362	8.74819	8.57365	8.76818	6.33271	8.67948	7.05528	3.02148	8.71081	7.14975	7.82655	7.60733	4.64386	6.79442	6.34341	6.31288	6.14975	6.62059	5.61176	4.64962	9.59059	8.71768	7.55459	6.19377	5.70874	4.08746	3.70044	4.63227	3.60881	5.76288	4.19377	2.74631
GSM1012321	5	Lung Metastasis	3358	7.08746	6.85798	6.33807	5.39575	4.48543	4.1375	6.43463	8.55842	7.8392	8.96578	8.53916	5.60585	7.58496	5.14975	2.20163	8.43463	7.62205	7.62205	7.54689	5.51728	8.36194	6.37156	6.84549	6.01569	6.30561	5.4363	5.05745	8.62571	9.37721	7.73471	6.56224	5.72247	3.91648	4.24031	4.2854	3.56071	6.14364	4.01792	1.96717
GSM1012343	5	Lung Metastasis	3820	6.37851	8.12928	6.54844	4.86295	3.83794	2.7761	4.30012	6.22689	5.89482	5.99548	4	4.2555	4.38543	9.75822	2.5656	5.73606	5.47573	5.27426	5.66107	3.83794	5.37504	5.71149	5.52982	6.34341	5.97728	5.66391	5.8505	7.02237	7.70044	6.97728	5.47249	5.96578	3.58496	4.20163	4.62644	4.37156	5.01792		2.88947
GSM1012349	5	Lung Metastasis	4222	9.32643	9.50184	8.75154	6.03562	4.43962	5.35403	4.99548	9.52943	5.93074	7.27612	7.49185	4.03562	6.94251	5.31107	3.43296	6.76818	5.60881	6.29829	6.04002	4.56682	6.22304	6.09381	5.30378	6.04876	6.12928	5.62352	5.59395	7.54689	8.67948	8.20457	5.64962	5.98641	3.67807	4.52356	4.48543	3.53605	5.85549	3.90689	2.87774
GSM1012372	5	Lung Metastasis	5969	7.88264	7.92481	7.08746	5.51728	4.47249	3.82782	5.94486	10.0498	6.76818	7.3837	6.24031	6.05528	3.28983	5.74685	1.99277	8.88874	7.07682	7	6.76818	5.1416	7.08746	5.61471	6.17193	6.41616	5.80219	5.52356	4.99548	7.89482	8.29002	6.82018	5.10434	5.75489	3.56071	4.08746	4.45943	3.89724	5.26679	3.75489	2.90497
GSM1012377	5	Lung Metastasis	6432	8.81057	8.85175	8.95128	7.43463	4.12102	4.71149	8.47168	7.76155	7.75489	8.28077	6.29829	5.44626	7.24793	7.16993	2.73552	7.56224	6.38888	7.01123	6.64386	3.89724	5.95884	5.82018	5.68089	6.44791	7.36632	5.63517	5.64962	8.2384	9.65642	10.4615	5.88996	6.27612	3.62059	5.65535	4.63227	3.83794	5.45615	3.94486	2.97085
GSM1012383	5	Lung Metastasis	6764	8.2384	8.5157	7.33092	4.64386	4.0268	5.20945	6.93074	9.04166	6.41616	7.18982	5.78921	5.71425	5.32553	6.78136	2.55582	7.04439	5.21335	5.63517	6.24222	4.01792	6.10852	6.18785	5.33271	6.75489	7.22882	5.35755	5.17792	7.13955	6.6865	8.50779	5.64962	5.98185	3.0321	5.8125	5.51412	3.39232	5.63807	3.848	2.42223
GSM1012390	5	Lung Metastasis	7445	7.49985	7.87652	7.45943	4.33628	4.1375	3.81762	4.30012	8.82337	7.59246	8.55842	7.7211	7.03342	8.60363	7.8009	2.64155	7.72792	6.87036	7.09803	7.45943	4.79701	7.31288	6.11894	5.70044	6.22304	5.94017	5.2817	4.85798	8.67948	10.0768	8.03892	6.27426	5.94251	3.54844	4.12102	4.14568	3.37851	5.20945	3.94486	1.926
GSM1012404	5	Lung Metastasis	8088	6.88264	8.03892	6.18587	4.60881	2.87578	3.03562	5.34341	8.63662	6.36282	6.54381	3.53605	5.29278	7.79442	6.41785	2.54597	7.88874	5.50779	5.99774	6.63952	4.18587	5.50144	5.79442	5.27426	6.14975	6.04439	5.92125	5.52982	7.35755	9.01681	8.67243	5.67243	5.86295	4	3.67807		3.89724	4.8125	3.2854	3.80735
GSM1012425	5	Lung Metastasis	10258	5.3147	7.49185	5.69488	4.51728	4.10434	3.3505	3.85798	5.72792	5.23266	5.90929	3.32193	5.65821	4.74416	5.56986	2.90304	5.36807	4.8679	4.94017	5.50144	4.1127	4.75489	5.40599	4.82782	6.39917	6.2075	5.46597	5.16993	5.17393	6.74147	6.97728	5.16591	5.8505	3.79701	3.8679	4.07039	3.73335	5.59395	3.29719	4.926
GSM1012430	5	Lung Metastasis	11185	6.74147	7.45943	6.87036	3.8679	8.60363	3.76553	4.24793	6.9542	6.32553	6.59991	3.56071	4.06178	4.9542	5.3505	2.7137	6.47735	5.05745	5.75489	6.00675	3.70044	5.51096	5.7761	5.51728	6.80735	6.12722	6.01346	5.46271	7.50779	7.03342	9.7364	6.26866	5.73335	3.57289	3.37851	4.6893	4.09592	4.88753	3.64386	2.18587
GSM1012431	5	Lung Metastasis	11190	7.70044	9.35094	7.35755	5.63517	5.98185	4.43296	10.4512	9.1267	7.08746	7.70736	8.02791	5.44294	7.2854	6.29278	2.57046	7.90689	6.45779	6.5157	6.01792	4.40599	5.8505	6.02901	5.77347	6.47249	6.24031	5.72792	5.18982	8.2384	9.21189	8.2384	5.58195	5.91169	4.04439	5.19377	4.34341	3.43296	5.98868	4.08746	3.63227
GSM1012433	5	Lung Metastasis	11670	6.76818	7.98868	6.59842	4.76553	2.65076	4.35755	4.72247	6.6279	6.1918	6.87036	6.27798	3.54844	6.98868	6.46923	2.58736	6.42962	5.56682	5.47249	6.56682	4.63807	5.49185	5.59096	5.33985	6.6865	7.04439	5.87036	6.48059	7.26679	7.20945	8.16993	5.19771	6.04002	3.44626	3.01078	4.6837	4.30743	6.12722	3.80735	4.99095
GSM1012436	5	Lung Metastasis	12051	5.92125	7.85175	5.78921	4.64386	3.48543	3.24184	4.39917	6.34518	7.44294	7.04439	4.2555	5.96809	5.21335	6.72792	2.63691	8	6.1375	6.65821	6.63952	3.79701	5.57894	5.66959	6.12516	6.87036	6.17393	5.71149	5.47573	8.35755	9.3443	9.71081	6.02237	5.92125	3.41954	3.94486	4.94953	3.89724	6.32373	3.87774	2.82171
GSM1012438	5	Lung Metastasis	12285	6.89482	7.64386	6.31288	5.93074	4.16993	3.85798	8.48784	6.35579	7.7211	7.73471	6.37504	5.17393	6.3837	5.49825	2.82171	6.18587	5.20555	6.10224	6.47573	4.40599	5.49825	5.38543	5.25172	5.83794	6.83289	6	5.42626	8.15987	6.58796	6.87036	6.49346	5.59395	3.70044	4.15381	2.8339	3.40599	5.45943	4.21723	3.7866
GSM1012444	5	Lung Metastasis	13279	5.74416	6.60881	5.94486	4.63807	4.70598	3.17632	4.36457	7.64386	6.78136	7.31288	5.11686	5.76022	5.7866	6.72792	2.90881	7.21917	6.12516	6.37504	6.82018	3.97269	5.75221	5.59395	5.52669	5.80478	5.74685	5.57894	4.91169	7.30378	6.70044	6.89482	5.6837	5.6893	3.60881	6.02015	3.72247	3.97269	5.71699	4.24031	4.1375
GSM1012448	5	Lung Metastasis	14756	7.71425	7.94251	6.46761	4.23266	5.17792	4.7866	4.6837	9.40939	7.15987	7.26679	5.52356	6.80735	7.67243	7.20945	2.89142	8.49185	6.78136	7.04439	7.67243	4.75489	6.17592	7.40088	5.64674	6.75489	5.50144	5.49185	4.84298	9.18982	10.3219	7.46761	6.1334	6.07253	4.45286	4.82782	5.32912	4.22497	4.88753	4.10434	3.25248
GSM1012449	5	Lung Metastasis	14756	7.99435	8.20945	6.72792	4.16189	6.46271	5.50144	4.07039	9.66356	7.10852	7.45121	6.37678	7.33092	7.83289	6.94251	2.64386	8.76487	7.12928	7	7.66534	4.57289	6.79442	7	5.39917	6.10014	5.40599	4.94953	4.56071	9.35535	10.0768	8.18488	6.30925	5.40939	3.65535	4.70044	4.45943	4.03562	5.15381	4.22497	3.18745
GSM1012450	5	Lung Metastasis	14938	8.06609	8.08215	7.78136	4.76022	3.75489	4.12928	5.31107	8.53916	6.15178	6.97728	5.92125	4.97269	4.00899	7.2384	2.89724	6.57743	5.43962	5.89482	6.15987	4.22497	5.52982	5.80219	5.64097	5.64097	6.71425	5.40939	5.25172	6.34163	7	8.97154	4.91648	6.03782	4.08746	4.8125	4.71149	3.848	4.39917	4.1375	3.28983
GSM1012294	6	Normal Liver	871	4.62644	9.53528	3.54844	4.90207	4.17792	5.34341	4.926	5.86542	6.72792	6.55612	3.81762	8.75489	4.33628	6.90689	3.82782	6.44294	6.70044	6.47735	6.36807	3.0197	3.74416	5.58496	4.79181	9.49586	7.48382	6.12309	5.853	3.04439	6.17193	2.01792	5.77083	5.60585	4.0268	4.2854	4.00899	3.47249	4.74416	4.1375	3.94486
GSM1012551	6	Normal Liver	C0136	4.78136	9.68825	4.35755	4.94953	4.20945	5	5.04439	5.12516	5.08321	5.66391	3.29425	9.74651	6.06609	7.29462	3.31034	6.3906	7.48382	7.05528	6.4446	4.71149	5.94017	5.8505	5.14975	9.05799	6.64241	6.94251	5.24413	3.93546	8.46761	3.73335	6.2555	5.35403	4.01792	3.58496	4.34341	2.91073	4.96347	3.83794	3.45943
GSM1012556	6	Normal Liver	C0139	6.53294	10.6528	4.44626	4.3147	4.43962	6.38024	4.67807	8	6.41278	6.84549	3.62059	8.99435	3.66676	7.46761	3.41954	7.70736	7.03342	7.52356	6.85798	4.97269	5.80735	5.46597	5.04876	9.00562	7.46761	5.89724	5.1375	3.59694	8.37504	7.10852	5.73064	5.3505	4.14568	2.70929	4.56071	2.9241	5.91886	3.96347	3.57289
GSM1012607	6	Normal Liver	C0251	5.52982	9.45327	4.66107	3.97269	5.12928	4.67807	4.7761	6.72792	7.33985	6.15785	4.12928	8.60363	4.22497	6.11894	2.99639	7.08746	7.61471	7.46761	6.1127	4.32193	5.54535	5.65821	4.93074	9.07948	6.50144	5.45615	4.48543	4.3147	9.34207	5.72247	6.55766	5.60288	4.71149	2.70044	4.51096	2.76553	5.2817	4.20945	3.3505
GSM1012609	6	Normal Liver	C0253	6.02015	10.2992	5.01346	5.60881	4.30743	5.16591	6.23649	7.40939	6.29462	6.36807	4.10434	9.46148	5.16189	6.85798	3.10266	8.3443	7.25739	7.32193	6.47086	4.63807	6.01346	5.35403	4.95884	9.01681	6.71425	6.9542	4.45286	4.83794	9.39232	6.36982	7.24793	5.54226	4.93074	3.14405	4.07039	2.90111	5.20163	4.23266	3.39232
GSM1012613	6	Normal Liver	C0265	5.27798	7.72792	4.07895	5.46597	4.10434	4.7761	6.02901	5.61471	6.97728	6.09592	2.33342	8.10329	11.5362	6.53761	3.22497	5.6865	5.33628	6.35931	6.32193	3.41954	5.76818	6.08534	5.05311	8.71425	7.27612	7.42626	5.16993	3.70044	7.74147	1.46989	5.39575	5.82782	4.88753	1.46989	4.88753	3.12267	4	4.1127	3.79701
GSM1012632	6	Normal Liver	C0331	6.62936	9.80413	4.48543	4.71149	4.76022	6.48382	5.40599	7.56224	6.27053	6.22689	3.41954	9.52552	4.43962	6.4363	3.23113	7.88264	7.41785	7.10852	6.32553	4.51728	5.96809	5.83542	5.21723	9.18735	7.05528	7.24793	5.31832	4.41954	10.973	2.59455	7.25739	6.11061	4.74953	2.43829	4.91648	3.70044	4.99548	4.06178	2.43296
GSM1012637	6	Normal Liver	C0353	5.79181	10.3663	5.10014	5.14568	4.47897	4.20163	5.49825	8.03342	6.0917	5.91169	3.89724	9.36632	3.0993	7.6865	3.18428	8.25739	8.65105	8.42206	6.57289	4.20163	6.6279	6.0917	5.2211	9.46148	6.82018	6.40088	5.33985	3.66676	7.35755	1.69599	5.90207	5.96347	4.66107	3.36457	4.80735	2.67582	5.55766	3.96347	3.39232
GSM1012641	6	Normal Liver	C0415	3.9542	9.98014	3.75489	4.60881	3.85798	4.57289	4.73335	3.65535	5.77873	5.77083	2.93734	8.66178	4.74416	6.90689	3.52356	4.48543	5.19377	5.91409	6.32193	4.56682	5.20163	6.04439	5.10014	8.79766	7.7879	7	4.92125	3.63227	7.7211	3.17632	5	5.65535	4.35755	2.96901	4.76022	3.49825	4.54844	3.91648	3.70044
GSM1012644	6	Normal Liver	C0472	5.47573	10.2288	3.79701	4.60288	4.01792	5.09592	5.0045	6.23074	6.04221	5.6865	2.79494	9.25267	4.14568	7.21917	3.56071	6.35226	6.37156	6.85798	6.1375	4.45286	5.64962	5.79701	5.14975	8.37938	7.05528	5.73335	4.80735	3.9542	7.82018	5.37504	5.47897	5.63227	4.67243	3.03914	4.80735	2.91456	5.15785	3.9542	2.43029
GSM1012649	6	Normal Liver	C0575	6.71425	10.4305	4.926	4.6893	4.17792	5.56986	4.67243	7.70044	6.89482	6.72792	4.15381	9.2503	5.53294	7.53138	3.33628	8.36632	6.94251	7.40088	6.56682	4.38543	6.39403	5.49185	5.01792	8.63662	7.06609	6.84549	4.94017	5.43962	10.2167	6.93074	6.64241	5.6865	4.52356	2.85599	4.53605	3.74416	6.11061	3.76553	3.23113
GSM1012654	6	Normal Liver	C0667	4.926	10.5887	4.10434	4.00899	2.73769	4.51728	4.76022	5.2555	6.07253	6.02459	3.02148	8.29002	3.19061	7.85175	3.66676	4.926	5.27426	6.35931	6.19967	4.7866	5.33271	6.39917	5.06178	8.84235	7.46761	7.17991	6.20555	3.05311	7.91289	3.88753	6.03562	6.36807	4.63227	4.70044	4.96347	3.91648	5.01346	4.41278	4.10434
GSM1012298	7	Normal Lung	1720	6.17592	10.1799	6.57289	4.8679	6.01569	3.28688	4.66107	6.76818	6.90689	6.61912	4.82782	7.61471	4.44626	6.06393	2.31325	7.34873	6.75489	7.5157	7.63662	3.9542	5.88996	5.71699	5.64097	7.2384	4.72247	5.1416	5.0268	9.16742	9.07146	4.20163	7.48382	5.55459	4.21723	4.73335	4.15381	3.72247	7.2384	4.22497	2.35614
GSM1012301	7	Normal Lung	2050	8.18982	10.5118	7.08746	6.47249	7.36632	3.93546	7.02237	8.48382	6.87036	7.01123	5.56071	7.43463	2.21723	4.54226	2.86592	10.3554	7.3837	8.48784	7.65105	4.06178	5.72247	6.32012	5.81762	7.29462	4.92125	5.39917	4.45943	8.57743	8.07682	8.07682	6.53605	5.54226	4.3147	3.44626	4.59096	4	8.53916	4.29278	2.66221
GSM1012348	7	Normal Lung	4222	5.65821	9.17991	5.91648	5.51412	5.83036	3.53605	6.31107	5.55459	7.07682	6.88264	4.97728	7.02237	2.57046	5.0917	2.59932	6.04876	5.46271	6.71425	7.24793	4.05311	5.49185	5.95884	5.80478	6.89482	5.44956	5.52669	4.65535	8.20457	8.2854	5.64962	7.14975	5.76553	4.18587	3.51096	4.52982	3.67807	7.04439	3.93546	2.20163
GSM1012382	7	Normal Lung	6764	5.93782	8.47978	5.04439	4.82273	6.41616	4.1127	5.56682	5.17393	7.84549	7.18982	5.33985	7.36632	2.85	4.70044	3.0036	6.4822	5.61176	6.19967	8.01681	3.7866	5.16189	5.68089	5.32193	6.30378	5.12516	4.2854	4.67243	9.43254	7.02237	4.80219	6.22689	5.52669	4.17792	3.37851	4.26303	3.0993	7.94251	4.74953	3.848
GSM1012403	7	Normal Lung	8088	8.77149	10.5603	7.39232	5.21723	7.65105	5.4822	5.33985	9.15482	7.60733	7.30378	5.29646	7.15987	5.88753	5.54226	2.89724	9.98014	8.25267	8.39232	7.83289	4.37851	5.38543	6.54071	5	7.12928	5.26679	4.12928	4.72792	8.81057	7.98868	8.26679	5.80219	5.50144	4.61471	4.43962	4.05311	3.44626	8.25267	4.30012	3.24489
GSM1012435	7	Normal Lung	12051	7	9.69697	6.49985	7.03342	6.67243	4.12928	7.45121	8.02791	7.96578	9.0607	6.29829	7.7879	4.42626	4.87283	2.65535	10.2288	7.57743	8.41363	7.72792	4.94486	7.84549	6.38888	7.63662	6.93074	5.44956	5.32912	4.47249	9.01959	10.1674	5	6.82018	5.79961	3.7761	3.49825	4.32193	3.3505	8.91289	4.45943	3.39232
GSM1012443	7	Normal Lung	13279	5.65535	6.85798	5.46597	6.0917	4.1127	3.848	6.39917	6.38888	7.17991	7.19967	5.18982	8.03892	4.15381	5.19377	2.97636	5.9542	5.80219	7.17991	7.62205	3.90689	6.12928	5.94486	5.30378	7.74819	5.58496	5.53605	5.20945	6.1416	8.12928	2.44626	7.81378	5.78398	3.44626	3.6893	4.73335	3.41954	6.6865	3.82782	4.06178
GSM1012491		Microadenoma	A4902	8.74483	8.21917	7.40088	6.80735	5.74416	4.24793	4.1375	8.21917	5.44626	5.44956	5.46271	4.1127	3.10098	6.89482	3.06178	4.88264	4.26303	5.23649	5.72792	3.81762	5.05311	6.08108	5.21723	6.26679	7.85175	4.54226	5.53605	5.06609	6.70044	8.72792	4.89724	5.86047	3.7866	6.41785	4.69488	3.99095	4.66107	3.56071	2.79077
GSM1012496		Microadenoma	A5135	8	6.91886	6.47411	5.75221	4.54226	4.48543	3.67807	6.00899	5.1819	5.17393	3.85798	5.74416	4.24031	9.05257	2.53605	6.34873	4.89239	5.68089	6.06393	3.20477	5.7252	7.53916	5.96116	6.64386	8.09803	5.23266	5.77347	3.45943	7.25739	8.72451	4.75489	5.6837	3.71149	5.51728	4.65535	4.07895	5.16189	4.03562	2.87184
GSM1012656		not specified	cell line	3.52356	4.37156	5.01792	6.61029	10.0084	3.60881	4.2854	4.08746	4.64386	4.89724	2.98368	1.64155	3.22651	2.6017	3.65535	1.9782	4.14568	3.848	4.81762	4.24031	5.02237	4.94017	4.76022	5.38543	4.3505	5.07468	5.14975	2.30451	6.2075	0.0285692	4.12102	5.61765	3.97269	3.7761	4.40599	3.76553	4.15381	3.93546	3.01792
GSM1012657		not specified	cell line	2.8339	1.37295	3.848	4.26303	5.25927	3.63227	4.00899	3.83794	4.43962	4.77083	1.89142	0.411426	0.389567	2.99277	3.87774	3.7761	2.94111	3.36457	4.70044	4.3505	4.81762	5.07895	4.69488	5.22882	4.38543	5.14975	4.8679	1.72247	6.00899	0.15056	3.91648	5.57289	4.12928	2.93168	4.59096	3.67807	3.70044	3.98185	3.43296
GSM1012658		not specified	cell line	2.37573	1.43829	3.83794	4.34341	4.87774	3.62059	3.44626	3.89724	4.54844	4.35755	2.40054	3.10936	2.93734	1.83996	3.91648	2.64847	3.74416	3.83794	4.05311	4.22497	4.80735	5.29646	4.52356	5.21723	4.74416	4.81762	4.853	2.51349	6.03342	0.214125	3.48543	5.1416	3.25096	2.98914	4.60288	3.91648	2.60881	3.72247	2.86592
GSM1012659		not specified	cell line	3.57289	0.565597	4.14568	4.21723	3.81762	4.24031	3.45943	4.70598	5.03122	4.91169	2.10098	2.5656	2.70487	2.98914	3.7761	2.34767	3.43296	4.63807	5.20555	4.24031	5.11686	5.2817	5.21723	5.61176	4.57289	4.86295	4.853	2.9222	6.19771	2.21412	3.94486	5.75756	3.64386	4.07039	4.56071	3.82782	4.27053	3.848	4.43296
GSM1012660		not specified	cell line	8.70736	6.0045	7.71425	6.49825	4.41278	6.91886	4.32193	9.633	4.57289	4.70598	0.748461	2.29278	3.7866	1.88753	3.85798	3.0993	3.11936	4.60881	4.89724	3.73335	4.82273	5.52982	5.04002	5.07895	5.02237	5.36807	4.62644	2.40871	6.12309	0.31034	4.50462	5.50144	4.37851	5.64674	4.36457	3.6893	3.81762	4.24031	2.67807
GSM1012661		not specified	cell line	2.61353	0.275007	3.23573	4.16993	4.37156	3.49825	4.14568	3.33628	4.94017	5.0045	1.70487	4.38543	1.53605	3.40599	3.87774	3.76553	3.60881	4.53605	4.69488	4.07895	5.07895	5.38198	4.66676	5.47897	4.2555	4.74953	4.99548	2.14405	6.24222	0.250962	4.64962	5.81506	4.24031	4.07039	4.37156	4	3.41954	4.07895	2.69599
GSM1012662		not specified	cell line	6.75489	6.18982	6.84549	4.70598	3.56071	3.83794	3.26003	6.03782	4.39917	4.58496	1.52105	1.9855	2.87381	3.05832	3.7761	3.62059	3.23879	3.65535	4.62644	3.70044	5.0045	5.05745	4.96809	5.40259	5.42626	4.97728	4.94953	1.11103	6.07895	3.89724	3.31615	5.41278	3.60881	4.47249	4.08746	3.31034	2.96717	4	3.53605
GSM1012663		not specified	cell line	2.33628	0.238787	3.83794	4.04439	4.03562	3.87774	3.66676	3.36457	4.72792	4.73877	1.43296	7	2.66676	4.83289	3.8679	3.82782	2.64616	4.16189	4.853	4.18587	4.62059	5.44626	5.08321	5.27426	4.24031	5.16189	5.17393	1.87971	5.89239	0.238787	4.33628	5.61765	4.20945	4.06178	4.64386	3.62059	3.62059	4.3147	3.37851
GSM1012664		not specified	cell line	3.07211	2.54102	3.74416	4.32193	3.848	3.99095	3.60881	4.45943	4.54226	5.08321	2.0635	0.713696	1.63691	3.15056	3.57289	3.31325	3.67807	4.14568	4.57894	3.93546	4.74416	5.74953	5.15381	5.44956	7.81378	4.71699	5.19771	3.07895	6.08321	7.12928	4.39917	5.31832	3.87774	4.58496	4.50462	3.53605	2.97453	4.18587	3.59694
GSM1012665		not specified	cell line	5.71425	5.61471	4.94486	4.23266	3.56071	4.09592	3.63227	7.49985	5	5.32193	5.56071	2.64386	0.400538	3.11437	3.74416	2.83996	4.01792	4.21723	5.08321	4.00899	4.97269	5.24793	4.853	6.50144	7.59991	4.96347	4.79701	2.03914	6.42962	6.16591	4.6893	5.7761	4.06178	4.60881	4.07895	3.57289	4.58496	4.06178	3.33628
GSM1012666		not specified	cell line	4.00899	3.1635	4.59096	4.49185	3.82782	5.46271	3.85798	4.47249	4.78136	5.17393	2.67129	3.16993	1.39506	1.59932	3.74416	3.87774	3.97269	4.33628	4.55459	4.24031	4.8125	5.59395	5.2211	5.41278	4.62644	4.89239	5.07039	2.1177	6.34341	4.10434	4.64962	5.53605	3.75489	4.32912	4.32912	3.67807	4.64386	3.9542	3.87774
GSM1012667		not specified	cell line	4.66107	2.94111	4.14568	4.63807	4.35755	4.09592	3.08066	5.82273	4.96809	5.32193	3.52356	2.07724	0.464668	2.59455	3.82782	3.48543	3.96347	4.56682	4.95884	3.83794	5.24031	5.54535	5.06178	5.98641	7.88264	4.96347	5.15785	3.41954	6.53138	0.163499	4.56071	5.61176	3.63227	4.57289	4.56071	3.62059	3.848	3.9542	2.96532

## Sheet: Receptor original
Sample	RECURRENCE		ORGANISM PART	Sample Number	CXCR1_207094_at	CXCR2_207008_at	CXCR3_207681_at	CXCR4_217028_at	CXCR5_216734_s_at	CXCR6_206974_at	CXCR6_211469_s_at	CXCR7_212977_at	CCR1_205098_at	CCR1_205099_s_at	CCR2_207794_at	CCR3_208304_at	CCR4_208376_at	CCR5_206991_s_at	CCR6_206983_at	CCR7_206337_at	CCR8_208059_at	CCR9_207445_s_at	CCR10_220565_at	CX3CR1_205898_at	XCR1_221468_at
GSM1012304	No	1	Normal Colon	2184	108	6.79	31.4	989	50.5	47.7	34.7	70.2	110	49.5	45	14.3	34.9	37.3	18.7	108	23.6	52.7	18	122	3.39
GSM1012306	nan	1	Normal Colon	2189	108	2.05	12.9	218	62	20.8	35.2	70.9	44.5	28.4	21.2	14.1	37	17	8.07	19	19	48.6	27.3	79.2	12.4
GSM1012315	Yes	1	Normal Colon	2815	107	9.13	10.7	254	62.4	25.3	49.3	107	48	41.7	18.4	16.2	35.1	19.1	8.01	26.8	20.6	40.9	20.9	90	28.9
GSM1012318	Yes	1	Normal Colon	3023	70.2	17.5	51.8	336	42.7	22.1	48.9	83.9	78.6	49	18.4	14.3	28.7	24.3	18.8	43.2	17.2	39.9	14.2	62.9	10.7
GSM1012327	Yes	1	Normal Colon	3519	80.3	2.43	28.3	444	40.9	32.9	26.6	33.4	136	132	25.1	24.5	29.8	57.8	8.58	63.5	20.3	26.2	27.3	93.8	31.5
GSM1012330	not specified	1	Normal Colon	3598	91.5	5.15	15.3	462	53.3	22	37	63.5	95.3	67.4	20.1	20.1	27.9	38.6	4.31	39.9	20.4	34.2	25.7	122	28.7
GSM1012333	Yes	1	Normal Colon	3637	89.5	7.28	28.9	445	42.4	29.4	46	39.1	95.9	65.5	25.8	23.5	35.6	43.4	15	104	15.3	44.7	22.2	110	25.9
GSM1012335	No	1	Normal Colon	3657	101	2.15	8.1	210	35.8	29.1	31.8	23.9	29.8	28	15.3	26.9	30.6	17.2	7.38	35.8	23.6	55.7	27.7	106	41.5
GSM1012337	nan	1	Normal Colon	3706	93.1	6.11	18.5	411	39.3	30.8	36.7	37.1	91.1	53.5	19.5	23.4	27.1	31.9	14.5	60	19.8	34.7	37.9	102	49.1
GSM1012340	Yes	1	Normal Colon	3753	79.4	4.7	20.1	176	29.2	36.3	33.6	66.5	49.7	45.2	8.47	23.8	23.2	27.9	6.67	43.2	22.9	65	32.6	99.6	47.4
GSM1012342	nan	1	Normal Colon	3777	99.6	10.7	18	716	40.7	43	38.5	79.8	94.8	62.4	24.2	26.6	44.4	44.4	7.43	79.4	24.7	47.3	33.3	100	31.8
GSM1012345	Yes	1	Normal Colon	3862	94.2	16.9	10.3	67.9	50.4	28.5	31.8	32.2	13	17	13	21.1	27.7	16.5	1.88	30.9	26.2	41.4	28.2	92.3	25.2
GSM1012347	Yes	1	Normal Colon	4176	107	6.5	19.1	224	60.3	26.4	46.4	78.2	51.4	31.2	27.8	14.7	30.9	15.9	14.5	82.7	17.6	38.5	32.7	54.4	16.8
GSM1012351	No	1	Normal Colon	4276	110	6.81	13.3	152	56.7	26.4	33.2	189	41.9	31.3	22.6	17.6	30.7	8.2	7.34	29.4	24.5	34.3	33	93.1	22.1
GSM1012355	nan	1	Normal Colon	4494	103	1.96	18.5	220	54.4	27.4	37.4	73.3	44.7	30.3	24.6	13.5	31.8	16.3	11.9	63.8	18.6	45.9	24.4	67.6	10.7
GSM1012357	nan	1	Normal Colon	4549	103	14.1	3.24	63.8	52.7	35.9	22.4	112	100	57.7	24.7	20.8	30.7	18.2	11.1	33.8	16.3	31.3	32.4	124	21.1
GSM1012359	Yes	1	Normal Colon	4800	98.1	11.7	12.2	173	52.2	32.3	32.7	190	95.9	46	24.2	12.8	27.9	25	5.51	30.3	13.6	37.4	33.3	129	15.9
GSM1012369	nan	1	Normal Colon	5786	101	2.36	20.4	220	63.9	27.7	51.8	86.4	51.9	38.4	20.7	15.1	30.2	16.9	15.5	102	17.6	38.2	39	87	27.4
GSM1012380	Yes	1	Normal Colon	6657	90.1	2.09	15.8	177	63.6	24.3	43.4	52.3	38.2	25.3	24.1	19.8	36.5	16.4	9.15	58.1	21.6	29	24.6	111	13.3
GSM1012459	not specified	1	Normal Colon	A1327	115	8.41	13.5	78.4	67.7	25.4	56.9	41.7	30.5	21.4	28.4	13	47.6	11.2	7.11	29.7	21.7	58.9	33.3	66.4	22.5
GSM1012465	not specified	1	Normal Colon	A1853	112	11.4	10.5	57.9	71.2	27.3	48.3	15.3	12.4	5.37	19.7	20.7	39.6	11.4	6.79	27.8	20.1	51	19.3	118	20.9
GSM1012466	not specified	1	Normal Colon	A2191	122	18.3	6.9	89.2	47.3	31.2	64.4	25.9	12.8	12.5	21.9	14.1	31.1	12	6.29	35.8	20	56.9	30	105	31.6
GSM1012483	not specified	1	Normal Colon	A4410	93.4	3.11	28.4	123	41.1	20.5	47.2	88.5	33.8	34.6	24.5	20.1	40.4	16.2	6.7	26.3	23	33.7	26.5	120	28
GSM1012487	No	1	Normal Colon	A4779	108	4.15	20	212	48.4	28	34.8	34.1	46.2	24.5	18.8	22.5	34	25.6	14.3	44	22	34	16.1	68.5	16.9
GSM1012498	not specified	1	Normal Colon	A5153	100	15.5	15.8	412	49	23.5	35.8	42.4	97.6	50.4	28.5	16	33.7	23.6	13.7	72.9	28.8	41.4	17.3	32.3	17.7
GSM1012530	No	1	Normal Colon	C0111	78	22.3	28.6	232	43.3	30.2	32.6	95.2	57.4	56.2	20.1	13	28	29.1	14.6	67.5	18.7	44.3	15.1	64.6	11.1
GSM1012534	Yes	1	Normal Colon	C0114	80.5	15.5	24.9	201	47.5	27.6	43.3	54.7	59.8	46	11.3	13.5	31	30.5	14	38.4	16.5	34.7	17.8	71.1	10.7
GSM1012537	Yes	1	Normal Colon	C0117	113	2.5	18.5	114	57.8	24.8	55.5	55.8	33	26.9	13.4	15.6	26.9	23.6	7.37	32.1	17.4	39.9	17.2	111	18.2
GSM1012540	No	1	Normal Colon	C0123	96.8	1.71	22.3	178	47.2	23.4	45.6	41.9	27.7	39.2	15.2	15.5	33.9	17.8	7.76	52	14.5	36.7	20.6	75.9	14.5
GSM1012548	No	1	Normal Colon	C0134	90	24.7	11.6	382	30.4	37.7	40.3	62.6	57.2	42.9	20.2	18.7	25.4	23.1	9.46	28.4	20.3	32.5	24.7	67.8	28.7
GSM1012550	nan	1	Normal Colon	C0136	95.5	33.7	23.4	670	31.2	37.1	27	119	112	59	27.3	16	28.6	40.9	12.7	59.8	12.3	25.7	24.7	74.9	36.3
GSM1012554	No	1	Normal Colon	C0137	95.2	3.84	16.5	193	47.2	32.6	50.6	50.3	65.2	45.4	20.4	16.9	31.2	29.8	15.9	49.7	21.2	31.5	19.5	93.1	11.5
GSM1012563	No	1	Normal Colon	C0147	85.3	6.76	13.7	283	49.3	22.9	39.1	100	51.4	39.7	16.5	14.2	35	22.1	6.08	31	23.4	35.6	22.2	67.3	18.3
GSM1012568	Yes	1	Normal Colon	C0153	115	1.53	10.8	205	50.3	27.4	22.4	23.3	34.7	29.8	8.71	16.8	33.4	18.5	11	25	19.2	37.1	23.2	54.4	26.3
GSM1012573	No	1	Normal Colon	C0157	115	10.2	6.87	330	56.5	25	34.3	69.7	54.5	28.4	19.7	12.5	41.2	22	9.81	34.6	15.6	38.2	15.3	70.3	10.1
GSM1012575	No	1	Normal Colon	C0158	114	8.34	23.5	486	53.2	34.3	47.1	93.6	78	41.8	22.4	17.1	28.8	33	20.1	130	17.1	36.2	25	72	12.3
GSM1012581	No	1	Normal Colon	C0172	111	14.2	18.5	285	52.3	33.7	38.1	53.6	74.4	42.6	25.1	14.8	32.3	27.6	10.4	37.1	23.7	34.7	20.9	59.3	12.5
GSM1012585	No	1	Normal Colon	C0180	95.9	16.6	15.7	280	44.4	32	40.6	51.6	68.7	48.3	20.7	19.9	24.5	20.9	9.89	31.3	17.9	45.3	28.3	83.5	15
GSM1012590	No	1	Normal Colon	C0193	110	10.5	20.1	101	57.3	23.2	45.6	51.3	42.9	29.6	23.9	15.1	34.8	8.94	13.5	32.7	21.7	63.1	28.8	72.8	20.1
GSM1012592	No	1	Normal Colon	C0194	96.1	8.73	17.2	326	38.8	28.3	35.4	130	70.8	32.6	26.9	11.2	27.1	20.1	7.49	35	16.7	40.2	32.5	99.6	17.2
GSM1012594	No	1	Normal Colon	C0198	112	17.2	13.4	192	48.2	27.1	36.4	41.4	52.3	36	24.6	11.4	34.6	15.5	6.5	34.1	24.2	45.3	19.6	75.1	11.1
GSM1012603	nan	1	Normal Colon	2308	109	17.8	17.5	498	44.3	27	30.5	60.2	122	76.4	26.3	16.9	34.4	31.3	10.3	64.4	15.9	45.2	25.1	69.9	53.6
GSM1012606	not specified	1	Normal Colon	C0251	88.7	4.53	9.97	80.1	53.6	20.7	47.3	65.5	22.1	23	18	16.2	31.5	14.3	17.9	32.3	21.7	46.5	21.1	86.1	19.2
GSM1012612	not specified	1	Normal Colon	C0265	104	4.21	6.95	523	53.8	20.8	34.9	91.5	40.1	45.6	19.8	18.7	29	17.8	4.55	29.2	20.2	42.1	13.9	85.2	9.36
GSM1012621	No	1	Normal Colon	C0297	99.6	3.58	9.09	119	50.6	25	30.3	52.1	24.2	24.9	17.2	15.9	39.5	16.7	13.1	47.1	22	52.9	16.2	88.7	11.7
GSM1012625	Yes	1	Normal Colon	3156	133	21.6	11.2	290	58.4	31.2	40.1	85.9	82.7	55.5	19.2	19.2	33.7	20	9.89	26.9	18	47.2	23.9	82.5	16.6
GSM1012628	nan	1	Normal Colon	C0323	84.3	8.27	13.6	194	46.3	18.2	34	42.7	34.1	31.4	17.7	16.3	31	15.2	7.71	70.7	17.7	33.8	23.9	80.5	32.5
GSM1012630	nan	1	Normal Colon	C0329	102	14	25.5	182	42.4	22.6	33.6	68.6	40	31.7	5.79	15.5	33	15.9	10.3	36.5	23.4	43.9	20.6	72.3	18.1
GSM1012636	Yes	1	Normal Colon	C0353	111	1.99	19.1	73.2	52.4	26.6	38.5	35.4	34.4	28.2	21.6	16.5	31	21.5	22.2	39.5	21	46.8	18.9	67.9	22.9
GSM1012640	nan	1	Normal Colon	C0415	103	46.2	36.4	151	56.4	28.7	42.1	72.5	68.7	46.5	19.1	16.7	40.8	19.7	15.8	41.3	22.5	45.1	19.3	84.3	4.95
GSM1012646	No	1	Normal Colon	C0487	79.4	7.74	24.3	259	42.7	26.4	32.3	47.1	71.7	65.2	19.8	15.4	32.4	18.2	9.29	32.4	18.6	31.2	19.3	107	24.6
GSM1012648	not specified	1	Normal Colon	C0575	101	5.24	3.25	350	50.9	25	54.8	39.6	22.3	32.8	15.8	17.3	29.1	17	14.1	35	20.5	33.9	21.8	96.4	29.1
GSM1012652	nan	1	Normal Colon	C0667	92.9	11.8	18	393	50.8	30.5	66.6	64.8	73.6	42.1	18.6	15.2	30.5	30.2	8.29	46.6	15.9	47.5	15.6	92.4	20.4
GSM1012653	nan	1	Normal Colon	C0667	86.6	7.83	28.5	88.4	58.9	19.1	36	48.3	33.5	24	21.9	21.7	40.7	15.5	16.5	33.1	19.6	28.6	26.6	91.7	22
GSM1012278	not specified	2	polyp	300	90.8	4.63	22.3	167	42.8	18.9	46.1	86.4	18.5	35.8	28.4	17.2	43.3	11.1	4.83	32	20.4	34.8	28.4	125	21.1
GSM1012295	not specified	2	polyp	888	115	1.58	18.2	392	49.1	27.8	49.1	71.4	68.5	31.2	20.1	16.4	36.5	22.3	9.54	31.7	21.1	24.7	25.3	105	15.5
GSM1012300	not specified	2	polyp	1984	137	18.1	6.91	273	63.5	21	46	31.9	82.8	31.8	25.4	17	36.7	17.2	10.7	19.2	27	65	23.6	91	15.7
GSM1012309	not specified	2	polyp	2663	93.6	4.81	23.7	190	53.6	19.3	33.8	45	19.5	13.2	20.8	20.5	30.4	18.8	5.46	31.9	17.9	30.5	20.2	132	19.5
GSM1012311	No	2	polyp	2679	90.8	2.15	35	312	43.5	25.1	32.1	38.7	50.2	48.7	25.2	20.1	30.5	16.3	9.57	40.4	14.8	54.1	17.1	113	17
GSM1012313	nan	2	polyp	2779	77.5	8.57	19.1	315	43.6	22.6	37.9	33.2	78.1	35.7	18.2	13.9	27.6	27.6	7.1	42.2	19.4	38	14.3	94.6	12.8
GSM1012323	No	2	polyp	3393	109	5.52	16.3	198	85.9	43.7	46.1	22.2	87.9	57.6	29.6	27.9	42.4	26.2	11.7	44.4	28.4	23.4	33.7	188	94.2
GSM1012329	not specified	2	polyp	3598	107	7.99	11	350	41.7	27.9	38.6	37.2	33.7	38.7	17.3	20.9	32.9	17.9	12	45.1	17.4	52.2	24	93.9	22.6
GSM1012332	Yes	2	polyp	3637	114	3.42	26.7	316	41.1	32.3	45.4	39.4	33	41.1	17.3	21.3	34.2	21.2	8.13	39.2	27.8	39.7	22.5	123	32.6
GSM1012353	not specified	2	polyp	4449	90.6	61.7	8.01	239	42.1	29.9	28.8	133	53.2	18	14.3	17.9	25.4	13.2	8.17	30.4	22	33	36.3	106	32.5
GSM1012360	not specified	2	polyp	4809	89.9	5.42	50.5	2350	60.2	44.5	35.7	73.1	65.3	39.2	28.3	16.5	37.1	37.3	82.6	503	15	131	33.6	104	17.3
GSM1012362	not specified	2	polyp	5192	92.3	4.01	12.9	101	51.8	24.7	35.3	170	45.2	28.6	19	18.1	35.4	14.4	10.8	33.1	16.8	34.4	32.6	94.1	19.1
GSM1012365	not specified	2	polyp	5479	97	6.93	10.9	116	67.9	24.6	35.7	74.9	20.4	23.7	26.3	12.9	31.6	9.61	3.51	41	17.8	26.1	20.9	84.4	19.4
GSM1012378	not specified	2	polyp	6572	113	19.7	8.38	199	72.5	18.3	36.8	136	38.9	36.3	33.4	19.7	33.7	20.4	13	50.6	21.5	34.4	18.6	122	5.3
GSM1012388	not specified	2	polyp	7392	103	6.24	19.6	263	59.4	25.2	32.4	63.3	25.6	21.7	14.9	16.4	41.5	14.9	12.1	60.6	20.4	24.4	32.9	132	20.9
GSM1012394	not specified	2	polyp	7677	109	18.7	12.3	229	54	29.8	57.2	113	54.3	42.9	36.7	17.5	41.3	10.9	10.5	68.2	21.6	40.4	22.9	85.3	13.1
GSM1012402	not specified	2	polyp	8070	81.6	23.6	9.34	145	46.3	28.9	31	20.5	95.6	41.9	18	20.5	38	25.5	7.91	31.6	28.1	34.2	14.9	155	1.25
GSM1012406	not specified	2	polyp	8568	64.2	35.3	7.06	270	46.4	29.6	32.2	27.9	134	72.1	29.6	15.2	32.9	30.6	9.04	98.1	17.8	40.5	17.7	117	1.05
GSM1012415	not specified	2	polyp	9446	99.8	69.1	10.5	190	42.6	35.9	34.3	64.9	152	263	23.8	26	36.6	24.6	20.3	57.8	28.3	39	28.6	113	25
GSM1012417	not specified	2	polyp	9518	96.6	6.99	23.9	319	47.3	40.8	43.5	87.7	72.6	40.5	25.2	11.9	32.4	28.1	9.05	36.6	25.2	41	18.8	145	10.6
GSM1012420	No	2	polyp	9728	85	24.2	16.8	764	46.4	45	30.1	78.9	50.1	35.8	15.6	27.3	28	38.9	9.96	70	13.2	39.6	23.3	290	24
GSM1012422	not specified	2	polyp	10078	99.4	1.55	7.32	7.1	50.6	23.4	36.6	3.38	9.27	11.8	14.7	20.8	32.6	15.2	10.1	28.7	21.3	31.8	19.5	35.8	19.9
GSM1012454	not specified	2	polyp	A0022	92.7	4.44	9.76	290	45.6	33.1	42.4	43.1	37.3	18.5	21.5	17.3	33.1	18.6	9.79	76.5	19.3	33.7	26.1	89.6	35.3
GSM1012458	not specified	2	polyp	A1327	104	9.92	9.89	163	51.8	25.5	41.7	32.1	23.4	28.4	20.7	14.6	27	14	7.44	36.3	26.2	62.5	21.3	82.5	15.2
GSM1012464	not specified	2	polyp	A1853	107	4.28	8.77	88.5	54.5	24.9	42.2	32.8	30.7	20.5	33.8	14.1	43.2	10.6	9.03	25.3	20.9	63.5	29.7	67.1	23.5
GSM1012473	not specified	2	polyp	A3443	93.9	9.89	14	82.9	44.5	26.4	38.7	35	31	27.7	24.6	17	27.3	10.6	1.13	37.3	25.2	57.8	23	77.7	28.3
GSM1012477	not specified	2	polyp	A4177	98.4	21.5	21.8	259	50.6	30.7	62.6	66.9	42	35.8	19.9	20.8	43.2	29.6	13.2	69.4	19.6	54.5	22.6	68.1	13.5
GSM1012481	not specified	2	polyp	A4410	109	4.13	11.1	186	52	31.1	32.7	56.7	34.4	32.3	19.7	17	36.9	24.1	20	59.6	29	45	17.4	107	10.2
GSM1012482	not specified	2	polyp	A4410	88.1	11.2	7.21	61.4	77.5	25.4	39.3	21.2	31.5	24.6	25.1	20.3	39.6	11.1	3.12	28.8	21.3	8.55	32	136	40.3
GSM1012493	not specified	2	polyp	A5086	97.3	9.1	24.7	74.6	39.3	20.5	39	37.5	26.1	21.7	22.7	18.4	38.5	15.1	8.13	37.9	22.9	41.3	14.8	91.3	46.3
GSM1012497	not specified	2	polyp	A5153	117	4.98	48.5	347	50.7	42.5	39.1	24.6	94.2	47.8	28.2	15.1	41.8	36.2	7.95	89.8	18.9	27.9	19.3	75.8	14.2
GSM1012503	No	2	polyp	A5627	74.9	7.53	20.4	206	39.1	27.5	34.5	94.1	39	42.6	18.7	18.6	27.5	18.7	12.1	69.6	22.3	56.6	22.5	90	32.6
GSM1012504	not specified	2	polyp	A5790	81	1.4	11.3	262	41.3	26.9	29	31.3	26	30.7	15	21.1	31.1	12.2	4.78	23.1	23.7	31.3	26.9	48.7	33.5
GSM1012505	not specified	2	polyp	A5790	99.2	3.22	20.1	95.6	49.3	29	51.6	51.4	34.2	29.2	17.1	18.9	35.2	17	6.54	26.4	20.3	41.5	18.5	108	20.8
GSM1012508	not specified	2	polyp	A6143	90.5	1.55	48.1	172	41.7	37.6	49.7	39.6	46.1	34.4	13.1	15	28.7	36.1	13.2	57.7	17.8	31.1	26.2	84.9	31.1
GSM1012512	not specified	2	polyp	A8457	86.9	8.41	21.7	251	33.8	33.9	36.9	58	35.4	33	12.9	15.9	25.2	23.3	17.7	55.2	20.2	31.6	22.9	82.5	24
GSM1012514	Yes	2	polyp	A8528	95.8	9.21	11.7	246	33.6	30.8	34.6	68.5	58.1	47.3	15.8	15.2	25.9	18.7	9.41	46.3	19.9	28.1	19.3	78.2	20.6
GSM1012515	not specified	2	polyp	A9369	97.1	25.1	21	636	40.4	33.6	39.5	82.6	69.7	56.6	19	14.9	30.8	30.2	12.1	59.1	20.6	28.4	20.9	64.6	24.8
GSM1012516	not specified	2	polyp	C0020	111	56.7	8.21	428	41.6	23.8	36.4	124	67.5	44.3	24.9	16.9	37.1	20.9	9.24	31.1	20.9	45	17.1	81	12
GSM1012517	not specified	2	polyp	C0035	78.2	10.3	21.3	175	49.2	33.8	56.2	51.6	38.9	34.8	24.2	16.1	30.6	24.1	17.9	55	17.7	42.6	19.5	81.9	17.7
GSM1012519	not specified	2	polyp	C0047	95.4	1.16	32.4	162	43.5	25.1	40.4	74.7	43.7	40.3	20.3	12.9	29.3	19.6	16	33	22.6	44.8	15.2	93.3	17.1
GSM1012545	No	2	polyp	C0128	97.6	5.51	4.88	125	51.1	29.8	39.6	78.4	30.7	35.4	24.3	15.8	33.6	11	13.1	41.6	17.6	47.1	28	84.6	30.9
GSM1012582	not specified	2	polyp	C0177	110	11.2	18.4	189	56.5	32	48.2	41.1	55.5	39.4	18.7	15.8	39.3	22.3	22.7	50	24.3	47	17.7	77.1	13.5
GSM1012598	No	2	polyp	C0210	98.2	2.29	8.61	157	51.4	25.2	28.6	30	56.2	55	20.9	16.1	32.1	25.9	9.14	40.8	20.9	32.5	21.3	78.5	16.4
GSM1012601	not specified	2	polyp	C0224	117	8.41	27.2	201	58.5	46.6	40.5	61.7	99.3	68.1	27.5	14.4	41	29.1	9.68	30.1	24.1	32.4	17.6	49.6	11.4
GSM1012608	not specified	2	polyp	C0252	94.2	2.23	13.7	38.1	47.7	27.7	36.5	31.9	18.5	31.4	16.5	20.2	31.7	13.2	11.9	29.8	19.4	36.4	20.8	109	26.8
GSM1012623	No	2	polyp	C0298	94.6	17.7	28	263	52.4	20.5	45.5	79.5	88.2	56.7	21.1	13	27	25.7	7.13	29	19.7	39.1	14.9	90	11.9
GSM1012626	not specified	2	polyp	C0319	95.2	12.2	19.6	235	40.6	17.6	42.2	94.7	54.9	46.2	19.2	26.2	33.1	22.6	6.76	42	19.5	38.9	19.5	121	20.3
GSM1012599	No	2	Polyp, high grade	C0210	102	2.23	13.9	1070	58.5	24.1	32.5	105	43.6	33.9	22.2	15.5	28.5	29.9	9.31	55	11.2	41.4	20.6	66.8	16.7
GSM1012286	nan	3	Primary Tumor	620	71	1.47	13.8	157	38.7	28.7	41.1	112	30.4	40.8	22	12.4	30.6	16.5	8.56	32.9	24.2	26.7	16.9	90.2	37.5
GSM1012297	No	3	Primary Tumor	990	112	4.49	15.9	259	73.1	29.8	60.3	66.4	99.3	42.3	24.9	16.4	41.4	29.3	4.42	41.4	13.9	41.6	26.3	160	22
GSM1012303	No	3	Primary Tumor	2184	100	5.26	34.1	299	65	29.3	38.8	112	41.6	24	17.5	14.4	38	14.3	6.46	27.7	23.2	39.7	23.1	108	15.3
GSM1012305	nan	3	Primary Tumor	2189	98.9	21.5	23.4	279	58.6	21.2	33.4	37	45.1	36	15	19.9	41.5	18.4	6.52	27.6	22.6	48.4	20.1	76.2	13.8
GSM1012307	nan	3	Primary Tumor	2308	87	5.05	50.6	192	37.2	32.2	27.6	18.5	45.5	50.3	13.1	19.1	34.9	30.3	6.34	42.9	18.8	45.6	21.8	105	24.8
GSM1012308	No	3	Primary Tumor	2500	90	2.2	14.5	245	51.6	21.4	19	94.4	30.6	30.9	17.6	16	32.1	22.7	12.7	27.2	18.5	28.9	23.3	169	23.3
GSM1012310	No	3	Primary Tumor	2679	109	3.63	6.88	79.8	65.7	19.5	37.3	51.4	13.2	19	18.5	29	37.1	14.5	8.01	34.1	25.5	40.7	19.9	104	11.5
GSM1012312	nan	3	Primary Tumor	2779	79.2	2.75	24.2	128	40.6	26	30.8	37	53.5	46.7	21.4	19.9	34.8	21.1	12.1	36.7	20.1	46	30.5	89.2	19.8
GSM1012314	Yes	3	Primary Tumor	2815	163	7.13	18.4	522	75	37	81.3	21.2	82.1	59.9	24.6	26.5	37.2	20.1	8.9	84.3	19.9	41.3	29.5	127	59.2
GSM1012316	nan	3	Primary Tumor	2832	121	5.36	7.22	797	58.9	29.9	51.9	34.4	34.8	51.3	22.6	22.3	32.8	23.1	8.82	52.8	15	65.8	18.3	64	9.19
GSM1012317	Yes	3	Primary Tumor	3023	97.5	6.17	48.5	131	57.4	23.9	42.3	41.1	35.8	49.3	24.2	20.5	37.9	13.2	8.84	19.4	21.7	48.4	17.6	87	18.2
GSM1012319	Yes	3	Primary Tumor	3156	80.7	11.4	17.6	170	45.3	36.9	36.7	23.7	52.9	29.1	28.6	14.6	30.8	21.1	11.1	26.3	27.9	34.4	18.9	86.1	15.1
GSM1012320	Yes	3	Primary Tumor	3283	103	7.28	8.87	234	49.7	23.4	43.5	31	72.5	46.7	17.8	20.2	37	16.6	9.34	37.8	21.3	43.6	27.9	134	19.4
GSM1012322	No	3	Primary Tumor	3393	74.4	7.89	16.8	183	45.3	24.2	47	68.5	50	39.4	18.8	14.7	25	21	7.92	49.3	16.3	40.2	23.2	84.4	19.8
GSM1012324	nan	3	Primary Tumor	3401	116	5.72	13.4	208	66.2	26.5	51.9	18.6	40.1	24	19	20.6	30.1	17.2	7.5	34.6	20.9	26.3	27.2	145	73.7
GSM1012325	No	3	Primary Tumor	3465	91.1	13.9	30.1	573	37.7	37.5	37	99.3	86.2	50.1	15.1	24	27	30.1	8.09	41.6	16.4	40.8	34.3	120	49
GSM1012326	Yes	3	Primary Tumor	3519	94.8	15.7	15.6	624	44.7	31.8	32.9	80	78.1	52.4	16.5	20.9	28.3	27.3	20.3	65.7	19.6	32.4	27	85.2	32.4
GSM1012328	nan	3	Primary Tumor	3531	102	5.46	36.8	156	54.9	31.1	40	26.9	23	30.8	20.5	28	33.6	20	2.51	43.8	18.6	56.2	28.7	130	37.7
GSM1012331	Yes	3	Primary Tumor	3637	91.1	8.11	20.4	302	44.2	38.1	49	54.7	66.6	27.8	23	19.5	34	35	12.5	55	15.9	33.5	23.3	135	39.5
GSM1012334	No	3	Primary Tumor	3657	96.6	3.53	18.4	459	41.3	32.2	27.3	48.2	45.9	30.5	11.2	23	28.8	25.5	2.48	51.4	23.7	51.7	30.7	115	40.9
GSM1012336	nan	3	Primary Tumor	3706	103	1.97	13.8	309	50.4	28.8	37.3	54.2	46.6	37.7	24.5	18.7	31.8	17.1	4.17	46.6	22.5	50.4	26.2	145	42.8
GSM1012338	No	3	Primary Tumor	3752	68.8	12.8	28.9	238	28.6	32.1	25.8	116	67.3	36.3	13	25.4	34.1	25.6	11.6	47.7	18.9	70.9	27.1	133	40.8
GSM1012339	Yes	3	Primary Tumor	3753	88.6	3.36	18.2	379	54.2	31.3	52.5	31.4	80.4	44	14.1	21.3	35.5	29.5	9.37	65.5	17	26.7	26.8	132	40.6
GSM1012341	nan	3	Primary Tumor	3777	78.6	2.54	16.1	415	39	32.1	22.3	57.5	82.6	41.7	17.3	24.5	42.2	34.7	7.53	53.9	22	28.2	31	98.3	28.7
GSM1012344	Yes	3	Primary Tumor	3862	107	4.62	13.7	182	47.7	27.5	47	37.6	47.8	31.4	23.9	25.3	42.8	21.9	13.9	36.5	17.4	68.3	23.6	134	25.3
GSM1012346	Yes	3	Primary Tumor	4176	111	6.18	9.26	156	59.8	32.2	57.1	24.1	33.9	7.57	13.3	20.7	34	17.8	10	39.7	27.7	45	44.9	88	26.2
GSM1012350	No	3	Primary Tumor	4276	81.7	10.5	13.1	131	46.7	26.1	28.9	119	46.3	25.3	15.5	11.2	25.2	12.5	9.35	34.3	17.6	43.5	26.9	61	17.5
GSM1012352	No	3	Primary Tumor	4388	86.4	3.41	23.5	386	58.1	37.2	41.4	110	41.4	31.2	24	15.7	37.5	14.9	14	81	18.2	30.5	34.3	120	15.6
GSM1012354	nan	3	Primary Tumor	4494	74.7	23.3	10.9	229	44.1	32	36.7	127	34.5	31	21.3	16.4	22.2	14.2	8.22	109	15.7	28.3	31	92.3	19
GSM1012356	nan	3	Primary Tumor	4549	77.7	1.53	23.6	262	49.4	39.8	46.5	86	54.9	30.3	29.6	14.1	32.5	28.6	7.83	60.2	15.7	38.7	39.7	80.7	24.5
GSM1012358	Yes	3	Primary Tumor	4800	101	1.51	16.6	131	68.2	34.3	37.5	116	53.8	26.9	11.6	21.6	33.1	16.8	8.56	33.6	19.4	45.8	35.3	135	26
GSM1012361	No	3	Primary Tumor	5025	110	6.54	5.33	76.4	44.9	30.6	37.3	124	33.1	23.3	25.1	18.4	40.1	4.87	7.39	27.6	17.9	41.1	34.6	109	18.7
GSM1012363	No	3	Primary Tumor	5334	91.7	2.7	10.9	233	40.8	43.4	37.5	68.5	31.4	30.5	13.2	18.4	32.6	12.6	4.55	53	16.9	32.5	33.5	105	17.8
GSM1012364	nan	3	Primary Tumor	5424	112	29.3	8.75	282	59.5	31.3	32.7	203	70.2	52.4	21.4	18.5	36.2	14.3	15.3	133	19.3	38.3	24.6	128	17.3
GSM1012366	No	3	Primary Tumor	5629	85.2	19.3	8.28	146	50.8	28.2	37.1	159	47.5	28.4	26.7	13.5	25.9	19.9	6.36	38.1	14.8	30.8	36.7	105	21.9
GSM1012367	No	3	Primary Tumor	5708	90.5	1.75	19.5	87.4	53.7	29.6	34.3	83.3	49.5	29.8	28.7	12.9	33	14.5	10.8	33	20	26	36.5	84.7	19.6
GSM1012368	nan	3	Primary Tumor	5786	99.7	7.11	14.8	128	42.7	34.4	39.3	67.2	39.3	24.1	18.3	23.6	26.6	11.9	7.46	34.5	14.8	36.3	39.5	89.5	29
GSM1012370	nan	3	Primary Tumor	5839	101	8.62	13.2	206	63.8	25.5	55.8	80.4	49.3	29.1	31.7	13.9	33.4	13.8	5.62	35.5	19.8	36.4	40.6	99.1	17.3
GSM1012371	Yes	3	Primary Tumor	5885	133	6.11	15	87.4	57.3	31.9	63.4	67.3	45.4	27.5	20.2	16	31.2	12.7	6.27	25.6	24	51.8	37.2	90.1	21
GSM1012373	No	3	Primary Tumor	6051	82	2.74	20.8	302	45.3	26.7	46.8	63.2	45.6	32.7	30.6	20.2	27.6	16	13.9	85.8	17.7	33.9	27.3	90.1	26.9
GSM1012374	Yes	3	Primary Tumor	6220	68	1.47	20.1	630	41.8	25.5	30.8	123	39.3	27.6	24.6	14.4	22.2	21.1	11.4	140	15.3	30.9	27.2	74.1	28.9
GSM1012375	No	3	Primary Tumor	6265	86.6	55.1	8.35	261	46.8	22.8	39.7	63.7	35.8	39	21.6	16.8	27.6	18.2	10.5	31.1	20	27.5	19.2	74.8	11.4
GSM1012376	No	3	Primary Tumor	6314	80.2	9.07	25.4	192	55	30.6	41.3	111	38.7	30.4	25.9	18.3	26.6	23.1	10.3	42.6	24.5	43.3	20	114	14.5
GSM1012379	Yes	3	Primary Tumor	6657	81.7	5.9	17.8	233	53.3	23.3	46.9	66.5	65.1	30.1	19.6	12.5	29.2	20.9	4.99	56.3	18.7	40	31.5	65.3	7.23
GSM1012381	No	3	Primary Tumor	6706	92.8	3.74	16.1	171	61.7	31.3	48.7	61.3	32.8	24.1	24.4	19.3	33.1	19.3	8.65	42	28.1	39.7	32.8	119	19.3
GSM1012384	Yes	3	Primary Tumor	6840	87.1	2.08	20.2	163	48.8	19.4	56.9	40.6	37	29.2	22.1	16.9	25	20.9	11.5	47.8	19.8	38.3	26.4	92.4	11.8
GSM1012385	No	3	Primary Tumor	6997	97.4	18.4	12.6	134	60.8	30.6	54.2	68.9	74.6	44.3	26.7	11.6	30.3	17.8	7.3	46.2	17.5	31.8	26.8	118	15.1
GSM1012386	No	3	Primary Tumor	7061	98.3	10.1	17.5	210	72.3	21	59.5	72.7	40.1	41.1	25.2	16.6	46.1	16.7	19.8	85.2	28.6	41.9	18.3	133	3.62
GSM1012387	No	3	Primary Tumor	7145	75.8	21	14.1	198	45.4	24.6	32.8	94.8	54.4	41.8	18.6	20.1	22.4	15.9	16	55	24	30.4	39.3	87.6	32.4
GSM1012389	Yes	3	Primary Tumor	7427	82.2	11	28.1	333	45.7	31.2	45	72.1	81.8	56.4	36.3	13.6	30.1	22.2	12.9	227	15.8	44.1	34.6	102	7.19
GSM1012391	No	3	Primary Tumor	7576	81.4	2.26	21.1	208	54.8	33.2	49.6	85.8	53.4	34.7	22	21	26.4	21.3	12.8	75.8	22.6	36	29.1	70.3	20.9
GSM1012392	No	3	Primary Tumor	7632	102	3.85	20.6	185	49.7	29.6	48.6	41.1	27.4	26	19.7	11.3	42.4	18.2	11.6	67.5	22.6	39.8	27.4	99.4	23.2
GSM1012393	nan	3	Primary Tumor	7662	103	6.29	24.8	285	53.8	37.2	42.4	92.8	58.8	42.1	24.7	16.9	25.7	24.2	11.3	164	17.4	48.1	46.1	89.8	14.5
GSM1012395	Yes	3	Primary Tumor	7721	98.5	21.3	10.6	92.2	56.4	24.6	46.4	124	45.4	33.4	28.8	17.1	41.1	13.9	5.12	37.8	19.5	33.7	24.4	140	24.8
GSM1012396	nan	3	Primary Tumor	7925	86.5	5.32	12.6	141	55.2	28.4	37.3	60.1	43.8	35.4	21.5	14.8	32.9	20.3	9.83	40.9	13.3	38.8	27.3	121	25.6
GSM1012397	nan	3	Primary Tumor	7930	68.8	6.19	22.1	786	51.6	41.1	35.5	184	47.7	26.6	18.8	18.8	27.6	21.9	26.9	194	15.3	30.1	27	108	19.4
GSM1012398	No	3	Primary Tumor	7973	98.7	0.902	18.3	177	53.9	24	60.2	52.1	40.4	35	30.1	13.8	44.7	14.6	12.2	63.5	23.3	47.7	31.7	58	18.7
GSM1012399	nan	3	Primary Tumor	8018	105	4	16.7	267	62.3	26.2	43.3	43.4	41.9	36.2	23.6	16.5	35.6	12.5	13.3	59.5	16.9	31.8	38.4	107	42.1
GSM1012400	No	3	Primary Tumor	8029	73.6	3.34	15	310	41.7	29.4	28.8	85.9	52.3	40.8	23.7	13.3	26.3	15.6	13	73.9	15.2	37.5	29.5	74.3	16.3
GSM1012401	No	3	Primary Tumor	8061	91.8	11.7	8.98	96.2	48.7	32.7	33.4	73.5	101	44.9	33	18.7	41.9	16.8	9.62	19	20	33.5	32.8	130	6.85
GSM1012405	No	3	Primary Tumor	8168	80	19.9	6.86	151	42.9	22.7	41.9	39.1	140	63.9	24.8	16.4	36.6	18.6	5.27	34.5	11.1	40.1	18.7	134	0.951
GSM1012407	Yes	3	Primary Tumor	8792	101	17	9.91	116	58.5	48.1	47.5	17.4	43.7	38.9	42.6	27.1	51.3	16.6	13.7	26.9	21.6	48.3	19.5	142	2.97
GSM1012408	No	3	Primary Tumor	9054	109	23.1	12.6	105	56.1	41.7	40.5	15.7	126	50.5	27.4	21	52.2	30.6	9.14	42.9	27.5	46.4	25.3	242	3.35
GSM1012409	No	3	Primary Tumor	9077	80.3	142	10.9	266	44.8	29	48.1	26.9	95.3	80.7	28.8	17.4	30.2	23.1	3.98	48.6	20.4	30	30	207	19
GSM1012410	No	3	Primary Tumor	9185	99.3	6.17	6.79	41.4	62	28.1	48.2	13	61.7	39.5	34.8	17.9	38.3	21.2	5.96	29	23.2	66.8	28.9	176	12.4
GSM1012411	Yes	3	Primary Tumor	9297	113	15	6.53	123	56.2	28.3	41.2	146	122	56.9	34.9	18.6	48.4	15.8	10.7	40.8	25.3	74.6	21.4	103	0.961
GSM1012412	No	3	Primary Tumor	9343	90.4	9.47	10.3	84.4	45.9	34	45.8	63.5	94.2	69.3	25.4	17.2	40.8	23.3	8.34	48	25.2	53.8	26.1	131	19.3
GSM1012413	No	3	Primary Tumor	9394	146	9.87	4.51	65.2	57.1	42.1	58.4	12.3	54.5	45.2	27.9	30.5	52.6	15.8	2.38	22.9	8.82	43.2	34.2	219	42.5
GSM1012414	nan	3	Primary Tumor	9420	92.3	33.3	26.6	525	47.7	30.7	30.5	62.1	96	63.9	25.9	20.5	33.4	41.1	12.8	53.1	22.3	38.6	23.2	251	19
GSM1012416	nan	3	Primary Tumor	9468	81.5	23.4	16.4	386	50	42.7	34.3	75.7	85.2	57.2	30	23.5	29.3	40.2	10.2	52.2	13.3	39.6	21.3	258	37.1
GSM1012419	No	3	Primary Tumor	9728	95.7	31.7	19.4	459	40.5	38.4	30.5	71	137	67.2	23.6	27.2	23.8	45.7	11.9	71.6	11.1	42.4	29.3	301	26
GSM1012421	nan	3	Primary Tumor	9811	103	13.9	6.54	4.63	60.4	28.3	24.3	3.43	8.15	7.88	16.7	18.3	35.8	9.73	7.65	23.6	22.8	37.5	18.5	54.5	19.5
GSM1012423	nan	3	Primary Tumor	10194	112	1.64	1.78	8.2	48.7	28.3	38.1	3.9	6.38	8.66	7.81	18.5	32.5	12.4	9.49	26.1	30	27.8	28.1	45.3	19.6
GSM1012424	No	3	Primary Tumor	10216	89.6	1.88	5.48	20.5	58.7	33.6	24.9	5.17	11.5	10.5	14.9	19.5	26.3	14.1	12.1	21.5	23.6	40.1	21.8	61.3	18.2
GSM1012426	No	3	Primary Tumor	10264	95.3	1.95	6.27	29.7	44.2	29.8	36.6	193	8.8	15.8	21.2	18.5	38.8	15.3	11.2	30.1	29.1	40.8	23.2	57.1	9.35
GSM1012427	nan	3	Primary Tumor	10368	86.5	1.54	4.93	19.1	43.4	26.2	34.2	6.61	8.13	13.8	22.8	17.9	33.4	8.18	9.44	16.8	27.8	35.8	20.3	18.8	24.1
GSM1012428	No	3	Primary Tumor	10512	85.7	1.95	7.05	108	47	30.6	33.9	498	25	16.2	21.8	18.5	28.6	5.81	12.6	30.1	19.5	38.7	23.4	64.4	22.7
GSM1012429	No	3	Primary Tumor	10630	114	7.84	4.66	17.2	54.2	30.9	38.5	4.6	6	6.54	21.3	19	36.9	8.69	9.62	23.8	23.3	38.7	19.5	54.3	21.2
GSM1012432	No	3	Primary Tumor	11325	130	2.1	5.46	133	65.7	33.7	12.3	5.57	6.3	6.35	15.4	18.1	40.8	13.4	3.63	25.1	30.8	48.4	15.6	49.6	17.5
GSM1012434	nan	3	Primary Tumor	11718	83.1	11	10.6	68.5	46.1	30.7	49.3	17.3	13.4	17.4	15.4	18.8	35.9	17.1	1.82	40.5	22.4	60.4	31.7	101	45.8
GSM1012437	No	3	Primary Tumor	12237	107	10.9	17.3	143	35.7	29.5	35.7	55	33.1	30.6	17	14.7	31.4	22.8	18.6	48.3	27	38.3	18.8	73.8	18.8
GSM1012439	nan	3	Primary Tumor	12292	72.5	2.64	6.72	116	35.5	21.5	32.1	55.6	32.5	33.1	21.1	19.9	32.7	14	12.1	29.9	17.2	58	25.8	58.8	30.9
GSM1012440	No	3	Primary Tumor	12297	81.5	2.6	16	94.5	28.2	40.3	35.9	39.6	33.3	27.4	17.8	15	30.5	15.5	10.1	29.7	17	32.9	30.5	80.5	33.8
GSM1012441	No	3	Primary Tumor	12355	108	2.4	5.79	86.5	51.4	25.2	45.8	26.5	18	8.9	27.3	18.4	34.9	13.9	6.29	40.5	19.9	55.1	22	135	32
GSM1012442	No	3	Primary Tumor	12847	98.4	3.45	14.9	30.8	40.8	27.4	45	64.9	15.2	22.8	20.4	17.1	32.5	10.4	20.6	32.4	20.2	45.4	19.2	86.7	21.3
GSM1012445	No	3	Primary Tumor	13321	90.2	4.55	5.86	398	47.7	26	43.4	41.3	24.9	25.1	27.4	20.2	34.5	15.7	7.16	135	26.3	40.4	26.4	97.3	35.1
GSM1012446	No	3	Primary Tumor	13357	71.2	2.58	16.1	200	38.8	33.2	40.2	69.7	26.5	23.6	18.6	15.4	26.6	29	13	48.3	23.7	53	46.4	71	33.6
GSM1012447	nan	3	Primary Tumor	14475	85.6	4.99	15.5	282	40	29.4	51.2	40.5	31	29.2	15.6	14.7	27.4	18.4	11.2	56.8	18.4	30.5	22.5	60	17.9
GSM1012451	No	3	Primary Tumor	15329	96.9	3.85	12.5	182	63.2	32.3	40.5	31.3	27.6	16.1	24.8	18.5	44.8	20.2	12.6	53.4	18.5	51.4	24.1	125	29.8
GSM1012455	No	3	Primary Tumor	A0319	117	10.9	10.5	327	65.1	27.3	41.2	90.6	50.7	26.9	31.5	15	46.2	22.4	16.4	32.1	18	52.8	20.8	125	13.6
GSM1012456	nan	3	Primary Tumor	A0702	92.1	3.83	12.2	104	56.2	36.1	46.5	29.6	31.9	16.6	19.7	18	30.5	19.6	6.49	25.6	17.1	52.4	37.2	66	30.1
GSM1012461	No	3	Primary Tumor	A1516	96.4	7.04	13.9	131	67.2	31.3	42.8	43.2	33	16.3	10.1	13	40.9	12.9	10.6	40.5	23.3	48.3	29.4	81.9	24.3
GSM1012462	Yes	3	Primary Tumor	A1644	117	5.77	12	106	49.5	31.2	51.3	39	16	18.6	18.7	15.1	41.3	13.5	6.45	31.4	27.6	64.1	27.5	78.7	17.8
GSM1012463	No	3	Primary Tumor	A1716	114	1.72	11.4	42.8	63.5	25	51.9	31.4	19.4	11.7	24.1	16.3	49.3	5.98	7.37	19.7	23.3	54.7	19.5	104	18.8
GSM1012467	No	3	Primary Tumor	A2226	107	1.85	11.4	57.5	49.9	25.8	41.5	37.4	27.3	19.3	17.2	12.8	32.9	13.6	6.71	24.8	19.2	54.2	26.2	84.6	21.9
GSM1012468	Yes	3	Primary Tumor	A2367	116	3.53	10.6	57.1	66.4	30.8	68.2	22.6	25.8	14.5	22.6	12.3	34.8	13.6	7.5	33.1	21.8	44.8	37.6	112	26.9
GSM1012469	nan	3	Primary Tumor	A2434	103	8.74	16.9	139	61.1	28.8	37.4	57.4	42	29.9	23.1	15.8	26.1	16.1	6.98	40.8	22.7	36.8	25.5	66.4	29.3
GSM1012471	Yes	3	Primary Tumor	A2715	117	2.21	14.7	52	50.2	29.4	56.3	28.3	29.9	26	18.8	20.5	40.2	10.4	7.33	32.8	28.5	49.3	24.2	105	35.3
GSM1012474	No	3	Primary Tumor	A3536	91.1	3.05	11.8	91	51.7	38.2	47.7	23.5	31.1	26.2	21	24	31.6	22.4	13.6	46.2	19.8	49.2	30.6	86.7	25.5
GSM1012478	No	3	Primary Tumor	A4248	112	34.8	37.3	163	55.7	29.9	68.2	67.5	63.7	50.1	22.9	22.6	38.4	15.4	3.5	39.4	22.1	47.1	28.7	112	27.5
GSM1012479	No	3	Primary Tumor	A4342	98.6	3.32	26.2	134	61.7	31	45.7	21.4	20.7	16.8	16.6	19.7	37.1	21.5	5.17	55.5	19.3	69.4	22.9	106	21.9
GSM1012486	No	3	Primary Tumor	A4779	73	14.2	15.1	131	35.8	23.4	26.4	96.1	31.1	30.2	25.4	11.2	23.8	16.2	16.4	38.5	20.8	33.4	22.4	91.5	20.3
GSM1012488	No	3	Primary Tumor	A4792	102	13.9	18.7	292	42.3	30.3	33	61.2	37.9	36.1	19.2	18.4	33.7	29	9.41	57.9	25.4	30.9	23.7	59.2	23
GSM1012489	No	3	Primary Tumor	A4902	81.5	7.85	14.3	501	39.6	35.4	43.7	54.5	55.9	41.7	20.9	17	29.3	21.2	19.6	153	15.5	52.7	25.2	101	30.2
GSM1012490	No	3	Primary Tumor	A4902	78.3	13.2	20.6	372	30.8	28.8	39.1	157	47.1	32.9	16.9	16	31.7	20.7	12.5	46.5	22.8	39.3	22.5	67	23
GSM1012492	Yes	3	Primary Tumor	A4947	90.3	10.6	8.68	324	39.1	23.9	36.2	82.5	83.6	38.1	15.5	23.6	31.1	24.2	9.86	36.8	17	57.9	28.6	127	28.2
GSM1012494	No	3	Primary Tumor	A5135	76.6	6.93	13.8	185	37.1	30.3	9.72	73.1	37.4	25.7	9.63	14.1	21.3	15.8	14	29.5	20.2	40	22.5	62.4	25.1
GSM1012495	No	3	Primary Tumor	A5135	91.4	7.87	6.56	166	36.9	26.9	40.8	54	27.3	29.7	24.8	15.1	35	14.2	11.4	42.3	22.8	49.2	19.2	93.7	22.6
GSM1012499	Yes	3	Primary Tumor	A5320	103	10.2	15.9	220	42.6	25.6	27.8	50.4	70.2	38.1	16.4	15.8	29.4	22.6	10.7	47.9	21.1	37.7	16.9	55.8	9.67
GSM1012500	No	3	Primary Tumor	A5465	99	4.36	25.1	509	43.8	28.6	47.5	45.1	28.1	24.1	16.3	21.5	37.5	13.2	24.5	35.4	21	36.6	29.6	108	25.5
GSM1012502	No	3	Primary Tumor	A5627	83.7	5.65	11.6	239	35.2	28.4	34.4	77.2	51	40.5	16	17	23.4	18	9.64	39.5	18.1	51.9	21.4	79.4	24.9
GSM1012507	No	3	Primary Tumor	A6141	78.7	6.16	29.4	685	39	32.9	24.8	82.9	86.6	54.9	28.4	12.1	33	40.6	14.9	99.6	17.1	34.4	21.5	53.8	20.7
GSM1012509	No	3	Primary Tumor	A6275	106	4.98	18.5	118	44.2	28.5	56.3	29.9	25.3	24.3	20.1	19.7	32	23.7	12	43.9	18.2	39.2	20.8	93.4	18.4
GSM1012510	No	3	Primary Tumor	A7366	73.5	6.81	12.3	122	31.7	21.7	51.6	72.1	23.2	28.3	15.8	25	29.9	13.5	11.9	24.8	19.4	49.8	25	92.4	20.7
GSM1012511	No	3	Primary Tumor	A8307	94.2	1.8	4.78	361	44.4	30.1	35.5	49.9	39.8	34.4	22.2	15.1	33.3	22.1	10.6	59.5	22.1	40	15	95.4	13.6
GSM1012513	Yes	3	Primary Tumor	A8528	104	1.41	19.4	168	35.8	27.1	39.5	92.5	37.5	48.2	16.9	16.2	32.2	19.3	8.83	50.4	22.5	43.3	14.4	94.8	15.6
GSM1012525	nan	3	Primary Tumor	C0081	109	65	18.9	431	49.7	28.2	48.5	73.8	83	90.6	20	17.4	26.9	31.7	14.4	62.8	18	39.6	12.5	32.7	15.9
GSM1012526	No	3	Primary Tumor	C0101	96.4	9.69	20.6	344	52	28.3	42	42.1	56	62.1	18	13	34.2	20.3	21.1	63.5	20.6	37.8	18.7	37	12.2
GSM1012527	Yes	3	Primary Tumor	C0104	94.7	14.7	22.1	206	54.4	37	55.4	52	27.5	31.4	13.1	11.8	22.4	19.4	15.1	75.9	20	44.3	13.3	72.7	11.6
GSM1012528	No	3	Primary Tumor	C0105	120	2.2	20.8	91.7	72.5	27.2	44.1	69.3	36.4	29.3	19	16.6	34.2	10.8	3.7	19.3	21.4	41.1	15.3	73.3	18.6
GSM1012529	No	3	Primary Tumor	C0111	78.8	11.9	16.7	165	46.3	27.2	50.7	34.7	44.6	36.6	13.3	15.1	32.3	16.9	8.57	53.7	19	37.4	19.9	53.8	16.9
GSM1012531	No	3	Primary Tumor	C0112	85.3	10.8	25.3	195	41.3	31	46.5	114	34.4	34.6	12.3	12.5	28.7	20	15.7	68.3	13.9	36.2	36.5	86.3	12.6
GSM1012532	No	3	Primary Tumor	C0113	98.7	25.3	18.7	395	40.2	32.5	40.9	130	44.7	40.6	17.7	13.9	29.4	27	18.4	55.4	18.7	49	15.6	82.8	10.7
GSM1012533	Yes	3	Primary Tumor	C0114	73.4	16.1	11.3	176	43	30.1	36	60.1	40.5	33.6	18.4	11.9	23.6	23.4	16.3	32.7	22.5	36	16.7	51.5	9.99
GSM1012535	nan	3	Primary Tumor	C0115	79.3	5.71	17	352	38.9	25.9	38.9	82.6	42.3	27.7	14.8	9	28.1	24.5	14.4	56	18.6	32.8	18.4	81.9	6.45
GSM1012536	Yes	3	Primary Tumor	C0117	108	2.74	32.1	165	50.7	36.4	32.2	15.8	74.4	61.4	18.6	10.9	30.7	46.8	9.5	48.8	18.1	39.5	16.7	58.6	12.6
GSM1012538	Yes	3	Primary Tumor	C0122	129	1.58	9.97	47.4	53.9	27.5	38.4	44.8	17.3	20.7	12.1	14.9	30.7	11.9	9.27	21	22	36.7	20.3	110	20.6
GSM1012539	No	3	Primary Tumor	C0123	112	3.25	41.8	407	51.2	42	55.7	57.8	55.5	79.2	19.5	18.2	38.4	42.2	14	66.1	14.2	35.5	22.1	75.6	2.84
GSM1012541	nan	3	Primary Tumor	C0124	106	5.25	14.9	65	54.8	23.4	43	57.6	13.9	26.2	10.7	15.2	28.9	16.4	2.92	38.1	17.3	44.1	19.4	63.1	14.7
GSM1012542	No	3	Primary Tumor	C0125	94.6	1.95	17.3	48.4	44.1	26.3	34.9	49.5	19.3	38.3	17.4	14.5	34	16.1	8.1	28.9	20.4	32.6	19.3	65.1	15.9
GSM1012543	No	3	Primary Tumor	C0127	94.9	9.11	14.9	98.5	38.3	26.7	35	47.1	33.8	27.9	13.2	16.8	31.8	16	10.8	29	20.3	44.7	17.7	75.1	20.4
GSM1012544	No	3	Primary Tumor	C0128	91.6	7.77	8.86	180	41.6	25	39.4	48.7	41.1	27.4	19.3	15.2	28.8	13.1	12.6	34.4	21.2	46.5	29.9	43.2	30.4
GSM1012546	No	3	Primary Tumor	C0130	115	20.7	6.39	109	65.8	25.9	37	25.5	11.4	10.5	17.2	14.2	33.1	11.3	10.6	24.5	17.4	45.6	17.5	34	38.8
GSM1012547	No	3	Primary Tumor	C0134	97.7	8.56	13	155	55.4	37	53.8	51.7	45.6	30.4	17.6	17	29.3	19.6	6.18	31.9	20.2	39	37.5	81.9	30.5
GSM1012549	nan	3	Primary Tumor	C0136	116	6.82	5.07	162	44.3	34.2	50.5	35.9	20.6	18.7	10.8	22.9	32.3	11.2	6.49	30	17.8	30.1	18.4	59.5	37.6
GSM1012553	No	3	Primary Tumor	C0137	95.4	7.18	10.8	145	49	22.9	48.7	59.2	40.4	19.2	15.1	20.1	35.9	16.7	8.7	34.2	20.2	36.1	20.9	92.6	18.6
GSM1012558	Yes	3	Primary Tumor	C0140	104	1.59	22.9	56.6	59.3	26	46.5	26.4	24.8	11.9	18.9	17.4	37.3	22.5	9.78	40.6	16.9	39.5	18.4	73.8	19
GSM1012561	No	3	Primary Tumor	C0147	81.3	2.98	40.8	574	40.9	24.1	33.5	78.2	59.9	57.4	15.7	13.8	27.8	26.3	9.3	72.5	12.2	40.4	25.7	98.6	29.6
GSM1012562	No	3	Primary Tumor	C0147	116	3.78	16.3	83.8	54	26.5	70.4	55.3	14.8	17.7	16.2	15.1	36.5	13.1	10.5	37.2	23.8	50.9	22	88.1	20.6
GSM1012564	No	3	Primary Tumor	C0149	100	4.24	20.3	492	44.9	31.4	53.2	33.8	123	71.7	22.8	19.7	40	38.3	12	88.1	18.9	35.2	24.2	86.6	21.5
GSM1012565	nan	3	Primary Tumor	C0151	82.4	14.7	30.6	193	42.4	27.9	40	71.1	58.5	37.7	16	14.2	31.2	34	6.52	54.5	12.6	49.4	21.4	75.6	27.5
GSM1012567	Yes	3	Primary Tumor	C0153	98.7	4.63	7.9	278	60.7	29.4	44.2	64.6	17.9	16.7	19.2	23.3	34.7	17.7	6.23	63.2	14.7	49.8	25.9	111	28.3
GSM1012569	No	3	Primary Tumor	C0154	94	10.4	10.8	234	42.9	26.3	35.7	65.5	57.8	38	20.6	19.7	32.7	30.7	15.8	38.8	18.7	47.8	18.3	55	20
GSM1012570	nan	3	Primary Tumor	C0155	83.5	5.26	9.88	96.1	47.2	27.4	40.5	56.1	53.8	36.3	18.8	11.5	30.5	14.1	5.03	22.6	22.2	33.3	24.5	51.2	15.5
GSM1012571	No	3	Primary Tumor	C0156	121	10.2	16.1	221	56.3	32.8	48.2	111	62.6	28.3	23.6	16.9	36.7	23.7	13.7	39.7	20.1	40.8	27.3	96.9	16.8
GSM1012572	No	3	Primary Tumor	C0157	102	130	14.8	446	47.3	33.9	41.9	91.8	91.6	45.1	21.2	19.8	33.9	19.9	8.38	39.9	21.3	35.4	28.6	77.6	24.6
GSM1012574	No	3	Primary Tumor	C0158	100	4.1	22.1	144	53.1	27.6	35.7	83	49.9	26.9	16.2	13	37.8	15.4	6.62	28.1	21.3	41.1	24.5	119	11.3
GSM1012576	nan	3	Primary Tumor	C0159	99.9	12.7	26.5	156	58.4	32.2	49.4	66.3	41.9	27	23.9	12.7	39.7	14.3	12.1	40.6	14.7	58.4	40.6	104	28.2
GSM1012577	nan	3	Primary Tumor	C0168	127	3.03	28.6	111	45	28.3	33.1	31.8	32.3	26.7	22	12.2	27.5	19.5	6.55	23.5	24.7	35.4	27.4	61.5	14.1
GSM1012578	Yes	3	Primary Tumor	C0170	101	6.7	11.7	121	51.9	24.3	29.6	45.5	45.3	24.6	21.9	14.6	34.1	9.99	3.73	13.2	21.7	51.7	19.9	102	18
GSM1012579	No	3	Primary Tumor	C0171	112	1.62	9.23	114	56	24.1	38	67.9	30.9	24.5	18	14.3	29.4	12	5.96	18.5	18.9	33.2	23.6	94.8	18.4
GSM1012580	No	3	Primary Tumor	C0172	101	4.29	21.6	122	49.5	21.4	30.8	134	36.5	27.2	22.5	12.4	40.3	13.4	6.78	31.5	26.6	33.5	18.6	74.7	13.3
GSM1012583	No	3	Primary Tumor	C0178	95.2	5.74	15.3	157	77	35.1	77.7	46.1	27.5	19.8	29.4	13.4	40	12.4	9.75	36.4	14.6	47.8	28.5	80.8	24.7
GSM1012584	No	3	Primary Tumor	C0180	96.9	43.5	68.1	736	47.9	39.7	38.3	51	152	61.5	35.5	16.8	33.1	56.1	21.5	190	31	30.9	27.4	54.5	13
GSM1012586	No	3	Primary Tumor	C0181	113	16.7	16.2	181	60.1	28.8	30.9	81.5	71.1	31.8	19.4	14.4	41.2	18.1	5.56	25	20.3	46.6	22	83.8	14.2
GSM1012587	nan	3	Primary Tumor	C0186	106	21.2	19.2	605	45.5	34.9	34.9	148	94.9	47.6	20.5	13	32.2	21.2	4.82	40.7	18.4	43.8	27.2	65.3	17.7
GSM1012588	No	3	Primary Tumor	C0192	106	9.73	7.34	204	63.3	31.1	30.9	38.3	27.3	16.4	15.8	18.3	24.8	30	9.8	38.8	22.8	69.6	39.3	61.4	8.68
GSM1012589	No	3	Primary Tumor	C0193	82.3	23.9	11.8	662	32.8	26.2	31.4	77.6	52	26.3	19.5	11.2	27.5	22.9	13.8	48.4	23.4	35.1	17.6	54.6	14.5
GSM1012591	No	3	Primary Tumor	C0194	115	4.72	9.79	94	59.6	24.6	41	39.3	28	25.1	24.4	17	34.6	10.2	5.45	21.7	17.8	34	20.3	84.9	30.1
GSM1012593	No	3	Primary Tumor	C0198	88.8	4.15	13.6	211	41.3	22.8	32.9	150	66.1	26.3	19.4	17.5	33.1	23.9	8.29	36.7	19.3	57.4	19.7	74.3	18.8
GSM1012595	nan	3	Primary Tumor	C0200	144	3	10.2	127	54	24	36.8	39.9	39.7	26	24.1	14.7	31	16.6	11.8	34.8	30.3	38.1	26.4	79.3	11.3
GSM1012596	No	3	Primary Tumor	C0203	119	11.1	10.3	296	78.5	27.4	39.2	59.1	71	29.1	22	10.7	32.5	22.1	10.1	33.4	23.3	37.7	24.6	65.3	17.1
GSM1012597	No	3	Primary Tumor	C0210	103	11.3	21.1	283	53.4	30	52.7	43	58.2	29.9	24.9	12.5	32.1	28.6	8.74	74.1	21.2	34.1	26.8	99.4	19.3
GSM1012600	No	3	Primary Tumor	C0221	101	1.84	7.91	122	56	27.2	45.5	22.7	17.7	21.8	14	19.4	33.3	11.4	10.1	38.5	28.2	53.2	15.9	58.8	15.4
GSM1012602	Yes	3	Primary Tumor	C0225	174	7.55	15.4	155	78.9	51.3	48.8	28.4	76.7	70.1	29.2	27.5	59.8	40.6	7.05	34.3	17.5	40	24.9	159	77
GSM1012604	Yes	3	Primary Tumor	C0234	99.4	2.28	6.87	90.5	52.1	21.7	46.1	24.4	22.5	19.2	22.2	17.8	38.7	15.2	15.9	27.4	16.6	57.4	17.5	103	16.7
GSM1012605	No	3	Primary Tumor	C0238	168	6.71	10.8	45.8	85.1	27.6	67.1	20.8	22.4	26.6	20	24	45.8	6.69	15.9	44.2	18.4	23.6	18.8	136	157
GSM1012611	No	3	Primary Tumor	C0257	89	4.72	9.29	98.6	44.4	24.6	37.3	52.9	32.2	32.8	16.7	14.2	33.3	22.4	10.6	37.8	19.3	46.1	15.9	75.2	11.4
GSM1012615	No	3	Primary Tumor	C0273	112	24.3	11.4	183	43.6	26.5	37.1	49.8	54.3	47.5	15.9	17.1	30.5	23.4	10.8	44.5	22.6	36.9	17	57.4	6.84
GSM1012616	Yes	3	Primary Tumor	C0275	107	5.39	14.2	155	60.2	23	50	27.9	43.8	29	23.9	18.1	31.7	16.9	8.1	49.1	24.8	35.9	20	121	15.6
GSM1012617	No	3	Primary Tumor	C0283	127	11.9	4.12	103	83.7	26.4	64.4	65.7	31.7	32.3	16.2	17.7	57.4	17.5	16.6	49	17.3	78.5	13.4	78.8	4.16
GSM1012618	nan	3	Primary Tumor	C0285	83.2	4.16	14.2	249	32.5	35.9	28.1	59.5	66.9	47.4	20.6	19.9	30.9	30.9	10.4	35.4	20.5	23.4	27	87.2	18.2
GSM1012619	No	3	Primary Tumor	C0295	71.2	4.8	14.4	308	58	25.2	50.9	72.3	56.4	33.4	16.4	19.5	25.5	22.5	7.5	44.4	19.7	44.4	23.8	101	21.5
GSM1012620	No	3	Primary Tumor	C0297	104	3.48	21.5	259	73.2	25.1	49.6	60.5	50.3	34.5	16.8	15.3	35.1	19.9	9.39	68.4	14.9	53.1	24.9	89.3	30.1
GSM1012622	No	3	Primary Tumor	C0298	91.2	13	56.2	206	54.1	24.3	47.4	29.1	59.1	66.5	23.6	12.5	30.1	26.9	9.31	42.6	20.3	35.4	17.1	90.8	14.9
GSM1012624	No	3	Primary Tumor	C0312	86.6	5.59	43.7	688	49.6	23	46.5	77.4	82.4	38	25.5	24.5	31.7	53.8	14.6	74.5	19	27.6	33.6	126	21.2
GSM1012627	nan	3	Primary Tumor	C0323	104	17.5	21.5	125	52.8	33.6	42.7	72.7	65.2	37.9	14.3	17.4	38.2	20.7	5.53	36.6	20.1	34.3	29	96.6	19.4
GSM1012629	nan	3	Primary Tumor	C0329	93.1	2.32	10.3	163	56	24.7	51.6	57.2	20.8	26.9	19.9	19.7	33.1	12.7	19.7	47.2	25	60.6	21.1	80.9	37.7
GSM1012631	No	3	Primary Tumor	C0330	87.4	10.6	27.2	78.5	63.6	25.3	58.2	44.5	72.6	36.4	30.7	25.4	33	12.5	13.5	41.6	23.5	27.4	24.4	118	26.6
GSM1012634	No	3	Primary Tumor	C0334	83.7	25.7	49	357	42.9	27.1	59.3	62	86.4	54.3	17.9	15.8	39.2	25	6.73	55.3	20.4	29.2	25.3	91.7	17.3
GSM1012635	Yes	3	Primary Tumor	C0353	76.5	4.39	11.4	77.6	41	21.1	43.3	49.6	28.2	20	23.7	15.3	30.8	11.6	12.9	36.3	20.2	41.3	19.4	69.4	15.5
GSM1012639	nan	3	Primary Tumor	C0415	102	3.28	17.9	429	56.3	25	44.3	32.2	59	30.2	29.3	18.4	35.2	27.6	9.56	50	20.8	40.7	16	54.1	3.17
GSM1012643	Yes	3	Primary Tumor	C0472	114	6.76	18.7	188	65.5	20.3	49.3	109	43.4	49.6	15.1	16.9	32.2	19	12.8	34.8	16.8	45.5	21.1	127	23.9
GSM1012645	No	3	Primary Tumor	C0487	119	5.66	20.9	291	47.1	29.3	43.9	60.7	78.5	52.2	14.7	16.4	28.8	31.7	8.01	31.1	14.8	39.5	16.7	86.9	13.6
GSM1012647	not specified	3	Primary Tumor	C0575	88.1	9.24	8.54	238	38.4	29.5	30.3	136	76.5	38.8	23.2	18.2	34.8	22.2	10.5	26.1	13.9	44.8	29	74.4	12.7
GSM1012651	nan	3	Primary Tumor	C0667	99.1	15.5	16.8	428	44.2	27	44.8	67.6	66.8	42.1	23.9	14.8	25.9	32.7	8.54	39.6	19.3	30.5	21.3	86	15
GSM1012279	not specified	4	Liver Metastasis	450	71.6	2.96	14.2	188	45.5	21.3	31.3	111	24.4	35.1	23.3	17.1	35.8	12.5	3.94	30.4	17.2	36.7	24.8	92.9	30.4
GSM1012280	not specified	4	Liver Metastasis	450	71	8.8	16.9	190	40	25.5	34.1	107	23.1	34.6	20.5	15.7	34.6	10.2	8.87	27.4	19.1	38.3	31.4	71.3	30.8
GSM1012281	not specified	4	Liver Metastasis	450	118	5.8	28.4	67.9	46	26.8	44.8	8.76	19.3	21.8	24.3	15.9	37.1	10.7	7.43	36.6	18.9	30.3	23.3	94.8	29.4
GSM1012282	not specified	4	Liver Metastasis	464	79.4	5.47	35.1	184	33	23.7	35.6	38.1	37.6	33.2	25.3	16.9	36.9	20	7	35.9	21.7	33.6	28.2	145	32.2
GSM1012283	not specified	4	Liver Metastasis	485	72.3	3.17	30.8	180	33.2	25.2	37.7	55.7	29.6	28.4	22.2	22.8	32.4	8.57	3.41	36.4	24.6	23.3	24.8	87	42.3
GSM1012284	not specified	4	Liver Metastasis	485	73.8	1.56	36.7	144	47.6	32.6	44.7	48.1	40.9	22.8	26.8	16.8	29	12.9	3.04	40.9	15.2	33.4	20.2	93.1	52.1
GSM1012285	not specified	4	Liver Metastasis	485	98.2	6.42	14.6	142	60.7	26.7	43.6	80.3	31.4	40.2	21.6	20.8	36.8	16.4	7.94	38.2	23.2	41.9	26.4	156	28.6
GSM1012287	not specified	4	Liver Metastasis	823	70.2	2.01	11.4	139	43	25.5	28.3	99.1	31.5	27	16.5	17.3	23.5	9.88	6.08	33.8	20.2	38.2	19.1	93	43.9
GSM1012288	not specified	4	Liver Metastasis	823	75.4	4.27	16.6	168	28	28.1	32.5	35.3	29.2	36.6	18	22.2	27.6	17.7	3.65	31.4	20.2	35.2	27.5	118	34.6
GSM1012289	not specified	4	Liver Metastasis	823	91.2	7.14	14.8	187	38.4	25.8	31.6	31.5	28.2	58.4	22.1	26.2	30.5	21.2	8.84	43.1	22.9	42.4	27.1	112	17.2
GSM1012290	not specified	4	Liver Metastasis	838	80.5	1.4	15.2	164	41.7	25.9	37.8	37.9	25.8	40.5	23.4	14.1	28.7	17.8	4.73	31.3	18.5	37.9	18.4	96.2	22.1
GSM1012291	not specified	4	Liver Metastasis	838	129	3.56	10.3	180	61.7	19	50.3	19.1	34.5	51.6	24.2	16.7	44.5	19.3	5.95	29.2	25.2	49.7	26.3	162	21.5
GSM1012292	not specified	4	Liver Metastasis	838	68	2.04	14.1	68.2	51	32.5	37.9	48.5	30.3	29.1	27.3	17	39.1	11.6	10.5	31.9	24.5	15.8	20.4	136	56.1
GSM1012293	not specified	4	Liver Metastasis	852	102	3.66	7.03	360	47.3	20.7	35.5	67.9	54.5	54	20	15.7	33.6	17.9	7.87	32.6	19.3	29.7	21.2	109	18.9
GSM1012296	not specified	4	Liver Metastasis	947	91.6	6.29	29.2	126	53.8	21	31.2	77.7	56.4	44.1	13	14	28.9	7.51	3.79	21.3	18.8	30.6	25.5	89.2	17.6
GSM1012418	not specified	4	Liver Metastasis	9518	85.7	19.3	21.7	436	48.8	31.5	19.5	95	107	44.2	23	11.5	34.7	26.7	12.5	55.3	23.5	36.3	20.1	83.8	6.32
GSM1012452	not specified	4	Liver Metastasis	79744	76	14.5	11.3	201	56.1	35	30.1	76	43.4	20.5	16.4	12.3	34.5	17.1	13.5	48.9	22.7	36.3	30.6	68.3	17.7
GSM1012453	not specified	4	Liver Metastasis	80649	97.4	2.81	15.3	90.4	41.5	31.7	43.7	33	30.6	20.4	16.2	18.4	28.3	14.6	12.4	28	22.8	47.2	24.7	71	43.5
GSM1012457	not specified	4	Liver Metastasis	A1288	84.1	1.63	17.3	66.5	79.9	27.4	54.1	41.2	36.4	16.2	14.8	21.3	32.1	10.1	11	27.7	20.4	45.7	31.5	51.2	24.6
GSM1012460	not specified	4	Liver Metastasis	A1423	79.1	5.36	8.65	204	48.9	30.7	44.4	48.5	37.5	26	20.6	19.3	43.4	13.6	12.5	64.9	21.1	43.9	30.2	88.7	23.7
GSM1012470	not specified	4	Liver Metastasis	A2561	95.2	8.33	11.9	74.8	48.8	31.8	47.3	42.4	33.8	20.6	21.8	12.6	31.7	13.8	12.9	24	24.3	44.5	31.4	83.8	26
GSM1012472	not specified	4	Liver Metastasis	A3203	97.2	1.51	10.6	113	62.2	28.5	84.7	18.3	40.2	35.4	21.7	24.4	37.9	14.7	8.36	35.2	20.3	28.7	26.6	101	66.8
GSM1012475	not specified	4	Liver Metastasis	A3622	89.9	8.03	14.9	70.3	57.3	31.2	47.8	52.2	29	18.9	17.2	16	33.9	21.4	7.72	33.3	15.3	49.1	25	105	34.9
GSM1012476	not specified	4	Liver Metastasis	A3684	81.7	1.66	11.6	172	43.4	32.2	45.5	78	22.7	25.5	33.5	19.6	28.1	16.2	11.2	50.8	26.8	37	21.6	133	40
GSM1012480	not specified	4	Liver Metastasis	A4396	94.6	13.4	13.6	186	55.1	30.4	47	36.2	43.1	25.8	21.1	23	30.1	21.2	15.9	42.1	20.3	54.9	32.9	90.9	19.7
GSM1012484	not specified	4	Liver Metastasis	A4674	86.5	7.35	16.5	277	43.4	28	44.2	89.4	49.8	39	16.9	19.9	25	23.4	10.7	38.8	20.5	30.2	17.7	96.9	20.1
GSM1012485	not specified	4	Liver Metastasis	A4756	75.5	9.93	19	497	40.1	38.6	33.6	98.2	46.9	27.8	15.8	23.6	28.5	28.4	16.3	95.3	22.3	53.6	24	135	19.5
GSM1012501	not specified	4	Liver Metastasis	A5607	100	9.42	9.9	277	43.6	29.1	32.8	62.1	64.5	50.2	23.5	17.1	31.6	24.9	19.6	47.6	25.2	42.1	22.4	95.4	17.2
GSM1012506	not specified	4	Liver Metastasis	A5960	107	3.91	25.8	698	40.8	27.6	37	75.8	84.1	58	20.3	17.3	23.9	33.4	8.79	52.4	16	31.6	17.3	226	20.1
GSM1012518	not specified	4	Liver Metastasis	C0045	87.2	3.88	6.6	363	37.5	28.9	29.4	90.1	44.1	37	21.6	16.5	37.1	20.3	12.5	52.5	24.2	45.9	15.1	76.4	11.5
GSM1012520	not specified	4	Liver Metastasis	C0056	89.9	22.4	45.1	298	53.5	26.4	62.5	49.5	59.4	52.2	22.8	13.5	31.2	20.9	13.5	45.9	17.9	39.4	23.4	116	17.9
GSM1012521	not specified	4	Liver Metastasis	C0059	81.6	9.73	15.2	115	43.3	27.8	46.6	46.4	37.5	35.4	20.9	13	26.3	15.9	21.1	34.1	19.1	28.6	18.3	80.7	23.4
GSM1012522	not specified	4	Liver Metastasis	C0068	68.1	4.97	29.4	743	41	32.3	33.4	74.2	80.3	45.5	25.9	14.3	25	53	14.6	129	20.5	35.4	20.7	85.4	21.8
GSM1012523	not specified	4	Liver Metastasis	C0072	114	3.24	20.7	313	58.3	29	49.5	69.1	42.4	37	29.7	17.9	37.7	19.9	5.44	34.9	18.4	40.5	16.6	134	17.3
GSM1012524	not specified	4	Liver Metastasis	C0075	76.5	5.72	17.2	173	36.9	32.7	31.6	91.2	25.6	17.9	15.7	13.1	27.3	21.2	14	40.2	20	45.6	19.8	59.9	7.22
GSM1012552	nan	4	Liver Metastasis	C0136	84.8	2.28	7.65	41.9	59.1	31.9	44.1	23.3	20	11.5	21.2	16.9	30.3	12.4	9.36	32.6	19.7	38	27.3	129	51.6
GSM1012557	not specified	4	Liver Metastasis	C0139	97	2.36	9.39	537	56	27.2	30.2	48.7	77.6	42.7	16.9	16	29.4	24.6	3.77	19.6	19.1	39	32.6	39.9	27.1
GSM1012559	not specified	4	Liver Metastasis	C0141	108	7.85	36.2	368	43.1	36.8	37.7	23.7	109	78.5	23.6	18	35.1	81.6	7.34	42.5	16.7	35.4	15.5	62.5	16.3
GSM1012560	not specified	4	Liver Metastasis	C0145	100	13.6	12.6	164	58	26.4	44.4	39.5	49.1	25.2	21.1	19.2	28.6	18.5	13.4	39	19.7	48.3	16.9	86.8	37.3
GSM1012566	not specified	4	Liver Metastasis	C0152	87.1	11	25.6	302	60.9	32.1	38.7	39.3	66.9	51	19	13.5	34.8	29.4	15.6	80.6	20.2	42.4	17.8	55.9	16.1
GSM1012610	not specified	4	Liver Metastasis	C0253	110	4.39	14.9	72.2	54.4	25.1	47.5	52.9	17.5	16.1	14.8	15.2	32.9	14.4	12.1	43.5	22.2	45.5	24.8	96.3	25.6
GSM1012614	not specified	4	Liver Metastasis	C0265	104	6.6	15.8	214	41.7	26.4	34	46.9	49.8	44.2	12.1	15.6	27.3	17.6	11.3	57.5	14.7	31.6	25.2	62.5	20.9
GSM1012633	not specified	4	Liver Metastasis	C0331	110	4.26	16.2	269	44.4	36.3	63.9	35.7	32.2	18.3	18	17	31.7	18.1	10.7	48.1	23.9	38.3	23.1	101	28
GSM1012638	Yes	4	Liver Metastasis	C0353	82.7	37.6	16.2	157	40.7	29.4	33	77.4	53.8	38.4	26.3	17	23.4	19.4	10.9	68.9	13.1	30.6	28.8	76.6	27.7
GSM1012642	nan	4	Liver Metastasis	C0415	106	7.25	28.9	74.1	55.5	25.8	67.4	28.7	27.9	29.2	10.9	16.7	36.7	17.4	5.05	24.1	18	25.3	32.5	127	50.4
GSM1012650	not specified	4	Liver Metastasis	C0575	109	3.96	28.2	317	41.4	42.1	37.6	41	59	46.5	23.4	18.3	33.3	42.7	8.61	31.7	27.8	38.4	25.1	78.9	16.8
GSM1012655	nan	4	Liver Metastasis	C0667	80.9	19.7	39.6	137	48.5	29	41.5	89.1	59.8	38.8	16.8	21.3	36.6	15.4	10.5	28.2	26.8	42	19.9	103	15
GSM1012299	not specified	5	Lung Metastasis	1720	82.4	1.9	21.6	210	58	36.2	39.7	60.7	52.6	33.3	28.2	24.6	33.2	22.9	7.74	37.5	19.1	36.4	19	62	22.1
GSM1012302	not specified	5	Lung Metastasis	2050	116	5.21	12.5	200	72.9	21.8	48.5	44.3	64.9	33.1	26.6	19.3	30.4	13.2	3.69	29.9	18.5	41	18.5	96.1	15
GSM1012321	not specified	5	Lung Metastasis	3358	73.4	12.1	24.3	505	39	33.4	24.4	42.4	98.7	45.8	24.9	14.2	30.4	37.7	13.7	73.3	25.1	25.1	23.9	89.6	24
GSM1012343	not specified	5	Lung Metastasis	3820	80.9	15.2	31.5	902	45.4	31.3	32.8	105	103	45.1	20.6	17.7	30.8	39.7	16.7	75.9	16.9	46.7	24.2	71.8	20.5
GSM1012349	not specified	5	Lung Metastasis	4222	97.7	1.71	17.7	212	55.1	30	32.2	49.8	36.8	31	17.6	14.5	34.5	12.6	16.2	53.1	17.2	35.3	22.3	67.9	25.1
GSM1012372	not specified	5	Lung Metastasis	5969	88.9	1.67	12.4	152	53.1	28.6	48.6	71.9	38.6	29.3	21.1	16.3	29.2	19.5	4.17	35.8	18.5	30.2	32.7	119	19.7
GSM1012377	not specified	5	Lung Metastasis	6432	86.2	2.82	13.4	251	53.1	29.4	55.7	73.3	59.1	35.6	16.3	18	32.6	21.8	9.11	54	20.4	28.6	31.5	110	13.7
GSM1012383	not specified	5	Lung Metastasis	6764	101	6.71	9.48	206	48.6	27.9	52.6	91.8	35.3	18.4	18	19.4	25.4	15.9	7.37	50.5	19.4	33.4	26.5	108	16.5
GSM1012390	not specified	5	Lung Metastasis	7445	63.3	16	22.7	206	53.6	42.9	58.3	56.5	55.3	26	19.2	23	30.1	33.3	7.08	27.9	22.2	36.3	34.5	66.9	22.2
GSM1012404	not specified	5	Lung Metastasis	8088	105	37.4	8.73	116	46	29.5	39.1	44.5	94.5	129	31.8	28.5	42.6	21.9	10.4	31.2	22.2	62.2	22.1	125	3.72
GSM1012425	not specified	5	Lung Metastasis	10258	98.5	1.97	5.48	40.3	50	28	39.9	3.47	14.3	18	21.3	21.6	27.9	7.37	13.5	18.3	20.8	36.8	19.8	26.7	33.3
GSM1012430	not specified	5	Lung Metastasis	11185	110	4.49	3.74	94.3	54.3	38.1	33.7	3.83	5.27	11.2	16.7	14.7	46.5	12.7	14.3	36.3	32.3	57.2	19.1	47.4	34.6
GSM1012431	not specified	5	Lung Metastasis	11190	98.4	2.24	8.16	8.46	51.7	23.5	33.5	3.81	3.76	7.78	25.4	18.4	32.7	11.3	6.25	23.7	22	38.8	22.6	45.7	19.9
GSM1012433	not specified	5	Lung Metastasis	11670	88.6	1.51	7.95	95.2	42.4	28.9	37.9	19.4	11.2	14	17.4	19.9	32.3	13.9	7.86	32	23.9	58.2	25.4	81.5	26.3
GSM1012436	not specified	5	Lung Metastasis	12051	97.7	2.76	12.6	64.9	51.3	35.1	44.9	22.2	10.8	22.8	31.2	23.8	29.7	12.5	7.19	42.7	21.2	41.4	25	118	35.3
GSM1012438	not specified	5	Lung Metastasis	12285	83.7	7.34	12.5	190	46.6	21.9	49.8	43.9	33.2	32.3	24.2	24.5	29.3	21.4	13.7	56.9	20.4	60.1	24.5	87.2	26.3
GSM1012444	not specified	5	Lung Metastasis	13279	96.7	2.59	9.14	88.4	39.7	29.8	47.6	30.1	23.3	19.9	19.6	22.9	33.9	13.3	10.4	38.1	20.8	58.1	29.7	91	34.1
GSM1012448	not specified	5	Lung Metastasis	14756	80.2	1.46	7.63	132	40.2	26.5	35.8	31.8	20.1	19.2	16.6	17	27.4	14.9	8.33	23.9	21.9	35	24.1	60.9	35.3
GSM1012449	not specified	5	Lung Metastasis	14756	90.8	1.51	8.14	96.2	58.4	30	53.7	25.6	16.1	27.2	21.9	24.6	32.9	15.1	6.46	44.5	20.8	44.9	30.5	92	26.5
GSM1012450	not specified	5	Lung Metastasis	14938	87.5	6.03	4.69	63.9	41.2	39.4	52	15.7	11.2	14.9	20.1	20.8	44.5	14.8	7.34	24.7	23.8	56.6	23.7	113	17
GSM1012294	not specified	6	Normal Liver	871	94.9	3.49	19.9	228	60.2	28	37.6	47.2	66.6	44.6	26	14.5	32.2	17.5	9.63	35.2	21.4	29.4	23.2	65.3	23.5
GSM1012551	nan	6	Normal Liver	C0136	111	7.15	12.4	314	54.6	26.2	31.3	60.5	72.5	34.8	20.5	19.2	31.5	20.8	8.23	29.4	18.5	48.7	18.4	88.9	16.6
GSM1012555	not specified	6	Normal Liver	C0139	94.3	4.39	13.5	127	48.8	20.4	39.5	57.6	22.3	21.1	24.9	14.5	40.5	12.8	6.35	41.3	17.3	39.5	22.1	93.1	18.7
GSM1012556	not specified	6	Normal Liver	C0139	75.7	19.5	16.8	333	42.1	34.1	46	83.1	71.1	60.2	21.4	16.2	39.1	21.1	13.3	76.8	13.5	43.9	18.3	42	26.5
GSM1012607	not specified	6	Normal Liver	C0251	68.5	13.6	36.2	695	35.6	28	38.3	110	82.1	55	24.2	15.8	25.6	47.1	16.3	116	20.5	19.8	21.5	144	21.9
GSM1012609	not specified	6	Normal Liver	C0253	92.4	1.94	15.5	87.5	54.5	25.3	40.2	29.9	28.8	21.5	23.1	20.7	35.1	12.1	10.4	30.1	21.9	29.8	20.6	53.2	21.3
GSM1012613	not specified	6	Normal Liver	C0265	99.7	5.06	23.7	408	48.3	36.4	38.7	44.4	58.1	44.1	15	15.2	33.4	49	24.1	39.7	21.8	33.9	17.7	70.2	14.2
GSM1012632	not specified	6	Normal Liver	C0331	96.8	12.2	16.6	179	45.2	33.6	55.7	44.7	55.9	39.1	25.6	19.1	32	23.4	9.85	57.2	33.1	56.6	21.6	88.9	26.8
GSM1012637	Yes	6	Normal Liver	C0353	133	5.61	13.9	61.1	61.2	31.2	28.8	34.8	28.4	19.1	12.3	23.3	34.3	12	12.8	17.4	28.4	43	30	111	24.6
GSM1012641	nan	6	Normal Liver	C0415	83	23.7	23.7	423	47.8	20.7	37.9	176	69.2	50.2	20.8	18.6	28.2	25.7	19.2	53.1	15.9	59.3	22.4	67.3	9.58
GSM1012644	Yes	6	Normal Liver	C0472	141	6.75	9.98	137	67.6	28	47.4	72.1	27.1	25.3	19.5	23	39	11.3	6.46	52.4	20.9	37.2	21.5	154	35.9
GSM1012649	not specified	6	Normal Liver	C0575	91.7	7.19	20.9	123	48.1	29.5	38.5	58.4	29.8	25.5	19.8	14.1	29.2	21.3	13.4	33.7	19.3	40	21.9	90.9	22.5
GSM1012654	nan	6	Normal Liver	C0667	92.3	5.85	7.52	231	46.2	24	29.7	55.6	37.5	30.4	16	15.1	25.6	17.2	14.1	43.8	16.2	28.8	16.9	81.6	21.2
GSM1012298	not specified	7	Normal Lung	1720	102	8.17	25	125	53.6	32.2	27.9	24.3	142	45.3	24.6	14.9	35.8	37.9	7.6	21.6	23.2	35.4	23.1	61.5	14
GSM1012301	not specified	7	Normal Lung	2050	101	4.92	17.2	432	69.4	27.1	29.9	100	123	55.5	18.6	12	28.1	31.9	7.78	33.7	16.9	48	20.3	92.3	8.57
GSM1012348	not specified	7	Normal Lung	4222	100	4.06	15.9	226	51.9	28.2	37.6	66.6	43	20.9	29.3	15.5	36.5	16	6.16	47.5	21.5	34	38	103	21.5
GSM1012382	not specified	7	Normal Lung	6764	103	4.82	15.2	358	50.2	26.1	42.4	87.2	41.9	25.5	21.6	17	27.9	23.8	15.5	164	22.3	42	31.7	108	9.96
GSM1012403	not specified	7	Normal Lung	8088	92.8	33.2	6.32	104	44.5	34.4	28.2	38.3	101	94.7	31.6	17	29.4	22.8	5.87	42.4	25.4	39.1	31.2	103	6.43
GSM1012435	not specified	7	Normal Lung	12051	95.6	4.01	15.9	47.7	39.2	28.7	42.2	38.9	22.5	18.5	21.6	14.1	34	15.8	7.18	39.5	21.4	52.1	21.8	82.8	43.9
GSM1012443	not specified	7	Normal Lung	13279	82.9	5.09	12.7	218	50.8	32.2	48.2	43.4	27.4	20.4	20.5	19	36.9	15.1	12.5	69	17.4	64.8	23.5	131	35.2
GSM1012491	No		Microadenoma	A4902	88.1	1.9	12.2	268	44.2	25.5	35.4	96.5	41.1	31.9	15.1	23.4	20.3	17	1.79	29.9	18.1	46.8	37.3	123	44.2
GSM1012496	No		Microadenoma	A5135	95.9	4.85	23	153	40.2	22.1	44.5	63.5	38	36.4	18.7	17.7	29.9	15.9	13.2	29.6	16.7	30.4	22.2	121	26.3
GSM1012656	not specified		not specified	cell line	80.6	10.3	32.6	298	60.1	28.7	38.1	38.8	88.2	59.8	16.4	16.2	33.9	21	14.3	76.6	19.2	54.2	17	75	18.9
GSM1012657	not specified		not specified	cell line	75.5	2.95	24.2	289	40.2	29.7	35.5	67.7	73.1	42	14.6	13.1	29.8	29.8	11.3	69.7	23.1	31.4	26.1	81.8	23.4
GSM1012658	not specified		not specified	cell line	91.9	9.99	73	269	45.7	26.3	52	24.4	98.4	55.7	15.4	24.1	34.9	55.1	26.2	74	14.5	51.8	28.6	58.1	22.8
GSM1012659	not specified		not specified	cell line	109	19.8	20.4	325	54.8	33	58	73.8	60.6	32.7	20.4	23.8	33.7	12.1	7.31	35.5	26.1	49.5	26.3	119	10.9
GSM1012660	not specified		not specified	cell line	85.3	17.1	23.1	216	37	40.2	27	28.8	72.9	45.4	18.3	15.9	27.9	33.7	13.9	57.5	17.5	26.8	22	63.3	18.3
GSM1012661	not specified		not specified	cell line	101	7.52	15.4	173	48.9	36.9	33	35.8	67.3	52.2	24	16.1	43.5	25.2	7.3	38.5	22	52.5	23.3	103	17.2
GSM1012662	not specified		not specified	cell line	90.8	6.44	16.9	159	55.4	20.8	48.6	70.3	21.8	17.9	18.7	22	35.3	12.5	12.7	28.8	20.2	27.5	29.7	177	46.9
GSM1012663	not specified		not specified	cell line	78	17.2	16.2	159	41.9	25.3	45.8	72.5	45.3	31.2	19.4	21.2	26.3	15.4	9.99	34.1	21.4	42.5	26.7	81.2	24.1
GSM1012664	not specified		not specified	cell line	103	2.45	16.5	139	48.1	27.3	51.6	32.3	25.1	18.3	25.5	18.4	34.7	11.8	7.86	37.4	21	48.8	24.4	97.5	14.7
GSM1012665	not specified		not specified	cell line	117	2.66	12.7	111	35.4	31.3	35.5	30.6	32.2	26.3	20	20.3	39.7	17.1	14.5	50.1	26.4	34.6	26	39.1	15.8
GSM1012666	not specified		not specified	cell line	85.7	18.1	16.2	66.2	43.7	40.8	26.4	67	110	72.9	30.2	19.9	39.5	20.3	10.5	34.8	19.2	33.3	34.9	93.3	19.1
GSM1012667	not specified		not specified	cell line	144	5.26	7.16	131	103	33.8	77	26.6	21.1	14.4	28.8	21.6	39.1	10	20.3	26.7	21.2	37.2	19.8	137	157

## Sheet: Receptor Log2
Sample	RECURRENCE		ORGANISM PART	Sample Number	CXCR1_207094_at	CXCR2_207008_at	CXCR3_207681_at	CXCR4_217028_at	CXCR5_216734_s_at	CXCR6_206974_at	CXCR7_212977_at	CCR1	CCR2_207794_at	CCR3_208304_at	CCR4_208376_at	CCR5_206991_s_at	CCR6_206983_at	CCR7_206337_at	CCR8_208059_at	CCR9_207445_s_at	CCR10_220565_at	CX3CR1_205898_at	XCR1_221468_at
GSM1012304	No	1	Normal Colon	2184	6.75489	2.76341	4.97269	9.94983	5.65821	5.57592	6.1334	6.20536	5.49185	3.83794	5.12516	5.2211	4.22497	6.75489	4.56071	5.71973	4.16993	6.93074	1.76129
GSM1012306	nan	1	Normal Colon	2189	6.75489	1.03562	3.6893	7.76818	5.9542	4.37851	6.14771	5.15178	4.40599	3.81762	5.20945	4.08746	3.01257	4.24793	4.24793	5.60288	4.77083	6.30743	3.63227
GSM1012315	Yes	1	Normal Colon	2815	6.74147	3.19061	3.41954	7.98868	5.96347	4.66107	6.74147	5.48347	4.20163	4.01792	5.1334	4.2555	3.0018	4.74416	4.36457	5.35403	4.38543	6.49185	4.853
GSM1012318	Yes	1	Normal Colon	3023	6.1334	4.12928	5.69488	8.39232	5.41616	4.46597	6.3906	5.95558	4.20163	3.83794	4.84298	4.60288	4.23266	5.43296	4.10434	5.31832	3.82782	5.97499	3.41954
GSM1012327	Yes	1	Normal Colon	3519	6.32733	1.28096	4.82273	8.79442	5.35403	5.04002	5.06178	7.06593	4.64962	4.61471	4.89724	5.853	3.10098	5.98868	4.34341	4.71149	4.77083	6.55152	4.97728
GSM1012330	not specified	1	Normal Colon	3598	6.5157	2.36457	3.93546	8.85175	5.73606	4.45943	5.98868	6.32454	4.32912	4.32912	4.80219	5.27053	2.10769	5.31832	4.3505	5.09592	4.6837	6.93074	4.84298
GSM1012333	Yes	1	Normal Colon	3637	6.48382	2.86394	4.853	8.79766	5.40599	4.87774	5.2891	6.30844	4.6893	4.55459	5.15381	5.43962	3.90689	6.70044	3.93546	5.4822	4.47249	6.78136	4.69488
GSM1012335	No	1	Normal Colon	3657	6.65821	1.10434	3.01792	7.71425	5.16189	4.86295	4.57894	4.8523	3.93546	4.74953	4.93546	4.10434	2.88362	5.16189	4.56071	5.79961	4.79181	6.72792	5.37504
GSM1012337	nan	1	Normal Colon	3706	6.54071	2.61117	4.20945	8.68299	5.29646	4.94486	5.21335	6.12542	4.2854	4.54844	4.76022	4.99548	3.85798	5.90689	4.30743	5.11686	5.24413	6.67243	5.61765
GSM1012340	Yes	1	Normal Colon	3753	6.31107	2.23266	4.32912	7.45943	4.8679	5.1819	6.05528	5.56671	3.08236	4.57289	4.53605	4.80219	2.73769	5.43296	4.51728	6.02237	5.0268	6.63807	5.56682
GSM1012342	nan	1	Normal Colon	3777	6.63807	3.41954	4.16993	9.48382	5.34696	5.42626	6.31832	6.26514	4.59694	4.73335	5.47249	5.47249	2.89336	6.31107	4.62644	5.56377	5.05745	6.64386	4.99095
GSM1012345	Yes	1	Normal Colon	3862	6.55766	4.07895	3.36457	6.08534	5.65535	4.83289	5.00899	3.89395	3.70044	4.39917	4.79181	4.04439	0.910733	4.94953	4.71149	5.37156	4.81762	6.52826	4.65535
GSM1012347	Yes	1	Normal Colon	4176	6.74147	2.70044	4.2555	7.80735	5.91409	4.72247	6.2891	5.32359	4.79701	3.87774	4.94953	3.99095	3.85798	6.36982	4.1375	5.26679	5.03122	5.76553	4.07039
GSM1012351	No	1	Normal Colon	4276	6.78136	2.76765	3.73335	7.24793	5.82528	4.72247	7.56224	5.17848	4.49825	4.1375	4.94017	3.03562	2.87578	4.87774	4.61471	5.10014	5.04439	6.54071	4.46597
GSM1012355	nan	1	Normal Colon	4494	6.6865	0.970854	4.20945	7.78136	5.76553	4.7761	6.19574	5.20172	4.62059	3.75489	4.99095	4.0268	3.57289	5.99548	4.21723	5.52042	4.60881	6.07895	3.41954
GSM1012357	nan	1	Normal Colon	4549	6.6865	3.81762	1.69599	5.99548	5.71973	5.16591	6.80735	6.24718	4.62644	4.37851	4.94017	4.18587	3.47249	5.07895	4.0268	4.96809	5.01792	6.9542	4.39917
GSM1012359	Yes	1	Normal Colon	4800	6.61618	3.54844	3.60881	7.43463	5.70598	5.01346	7.56986	6.05351	4.59694	3.67807	4.80219	4.64386	2.46205	4.92125	3.76553	5.22497	5.05745	7.01123	3.99095
GSM1012369	nan	1	Normal Colon	5786	6.65821	1.23879	4.3505	7.78136	5.99774	4.79181	6.43296	5.48035	4.37156	3.91648	4.91648	4.07895	3.9542	6.67243	4.1375	5.2555	5.2854	6.44294	4.7761
GSM1012380	Yes	1	Normal Colon	6657	6.49346	1.0635	3.98185	7.46761	5.99095	4.60288	5.70874	4.95828	4.59096	4.30743	5.18982	4.03562	3.19377	5.86047	4.43296	4.85798	4.62059	6.79442	3.73335
GSM1012459	not specified	1	Normal Colon	A1327	6.84549	3.07211	3.75489	6.29278	6.08108	4.66676	5.38198	4.67514	4.82782	3.70044	5.57289	3.48543	2.82985	4.89239	4.43962	5.8802	5.05745	6.05311	4.49185
GSM1012465	not specified	1	Normal Colon	A1853	6.80735	3.51096	3.39232	5.85549	6.15381	4.77083	3.93546	3.0286	4.30012	4.37156	5.30743	3.51096	2.76341	4.79701	4.32912	5.67243	4.27053	6.88264	4.38543
GSM1012466	not specified	1	Normal Colon	A2191	6.93074	4.19377	2.7866	6.47897	5.56377	4.96347	4.69488	3.66096	4.45286	3.81762	4.95884	3.58496	2.65306	5.16189	4.32193	5.83036	4.90689	6.71425	4.98185
GSM1012483	not specified	1	Normal Colon	A4410	6.54535	1.63691	4.82782	6.94251	5.36107	4.35755	6.46761	5.09583	4.61471	4.32912	5.33628	4.01792	2.74416	4.71699	4.52356	5.07468	4.72792	6.90689	4.80735
GSM1012487	No	1	Normal Colon	A4779	6.75489	2.05311	4.32193	7.72792	5.59694	4.80735	5.0917	5.07227	4.23266	4.49185	5.08746	4.67807	3.83794	5.45943	4.45943	5.08746	4.00899	6.09803	4.07895
GSM1012498	not specified	1	Normal Colon	A5153	6.64386	3.9542	3.98185	8.6865	5.61471	4.55459	5.40599	6.13208	4.83289	4	5.07468	4.56071	3.7761	6.18785	4.848	5.37156	4.1127	5.01346	4.14568
GSM1012530	No	1	Normal Colon	C0111	6.2854	4.47897	4.83794	7.85798	5.4363	4.91648	6.57289	5.82774	4.32912	3.70044	4.80735	4.86295	3.8679	6.07682	4.22497	5.46923	3.91648	6.01346	3.47249
GSM1012534	Yes	1	Normal Colon	C0114	6.33092	3.9542	4.63807	7.65105	5.56986	4.7866	5.77347	5.71282	3.49825	3.75489	4.9542	4.93074	3.80735	5.26303	4.04439	5.11686	4.15381	6.15178	3.41954
GSM1012537	Yes	1	Normal Colon	C0117	6.82018	1.32193	4.20945	6.83289	5.853	4.63227	5.80219	4.89696	3.74416	3.96347	4.74953	4.56071	2.88166	5.0045	4.12102	5.31832	4.10434	6.79442	4.18587
GSM1012540	No	1	Normal Colon	C0123	6.59694	0.773996	4.47897	7.47573	5.56071	4.54844	5.38888	5.0423	3.926	3.9542	5.08321	4.15381	2.95606	5.70044	3.85798	5.19771	4.36457	6.24603	3.85798
GSM1012548	No	1	Normal Colon	C0134	6.49185	4.62644	3.53605	8.57743	4.926	5.23649	5.96809	5.63042	4.33628	4.22497	4.66676	4.52982	3.24184	4.82782	4.34341	5.02237	4.62644	6.08321	4.84298
GSM1012550	nan	1	Normal Colon	C0136	6.57743	5.07468	4.54844	9.38802	4.96347	5.21335	6.89482	6.345	4.77083	4	4.83794	5.35403	3.66676	5.90207	3.62059	4.6837	4.62644	6.22689	5.1819
GSM1012554	No	1	Normal Colon	C0137	6.57289	1.94111	4.04439	7.59246	5.56071	5.0268	5.65249	5.76571	4.3505	4.07895	4.96347	4.89724	3.99095	5.63517	4.40599	4.97728	4.2854	6.54071	3.52356
GSM1012563	No	1	Normal Colon	C0147	6.41447	2.75702	3.7761	8.14466	5.62352	4.51728	6.64386	5.49738	4.04439	3.82782	5.12928	4.46597	2.60407	4.9542	4.54844	5.15381	4.47249	6.07253	4.19377
GSM1012568	Yes	1	Normal Colon	C0153	6.84549	0.613532	3.43296	7.67948	5.65249	4.7761	4.54226	5.00705	3.12267	4.07039	5.06178	4.20945	3.45943	4.64386	4.26303	5.21335	4.53605	5.76553	4.71699
GSM1012573	No	1	Normal Colon	C0157	6.84549	3.3505	2.78031	8.36632	5.82018	4.64386	6.12309	5.298	4.30012	3.64386	5.36457	4.45943	3.29425	5.1127	3.96347	5.2555	3.93546	6.13545	3.33628
GSM1012575	No	1	Normal Colon	C0158	6.83289	3.06005	4.55459	8.92481	5.73335	5.10014	6.54844	5.83542	4.48543	4.09592	4.848	5.04439	4.32912	7.02237	4.09592	5.17792	4.64386	6.16993	3.62059
GSM1012581	No	1	Normal Colon	C0172	6.79442	3.82782	4.20945	8.15482	5.70874	5.07468	5.74416	5.81501	4.64962	3.88753	5.01346	4.7866	3.37851	5.21335	4.56682	5.11686	4.38543	5.88996	3.64386
GSM1012585	No	1	Normal Colon	C0180	6.58346	4.05311	3.97269	8.12928	5.47249	5	5.6893	5.84809	4.37156	4.3147	4.61471	4.38543	3.30597	4.96809	4.16189	5.50144	4.82273	6.3837	3.90689
GSM1012590	No	1	Normal Colon	C0193	6.78136	3.39232	4.32912	6.65821	5.84046	4.53605	5.68089	5.15522	4.57894	3.91648	5.12102	3.16027	3.75489	5.03122	4.43962	5.97957	4.848	6.18587	4.32912
GSM1012592	No	1	Normal Colon	C0194	6.58646	3.12598	4.10434	8.34873	5.27798	4.82273	7.02237	5.58624	4.74953	3.48543	4.76022	4.32912	2.90497	5.12928	4.06178	5.32912	5.02237	6.63807	4.10434
GSM1012594	No	1	Normal Colon	C0198	6.80735	4.10434	3.74416	7.58496	5.59096	4.76022	5.37156	5.43933	4.62059	3.51096	5.1127	3.9542	2.70044	5.0917	4.59694	5.50144	4.29278	6.23074	3.47249
GSM1012603	nan	1	Normal Colon	2308	6.76818	4.15381	4.12928	8.96	5.46923	4.75489	5.91169	6.59312	4.71699	4.07895	5.10434	4.96809	3.36457	6.00899	3.99095	5.49825	4.64962	6.12722	5.74416
GSM1012606	not specified	1	Normal Colon	C0251	6.47086	2.17951	3.31759	6.32373	5.74416	4.37156	6.03342	4.49477	4.16993	4.01792	4.97728	3.83794	4.16189	5.01346	4.43962	5.53916	4.39917	6.42794	4.26303
GSM1012612	not specified	1	Normal Colon	C0265	6.70044	2.07382	2.79701	9.03067	5.74953	4.37851	6.5157	5.41825	4.30743	4.22497	4.85798	4.15381	2.18587	4.8679	4.33628	5.39575	3.79701	6.41278	3.22651
GSM1012621	No	1	Normal Colon	C0297	6.63807	1.83996	3.18428	6.89482	5.66107	4.64386	5.70321	4.6175	4.10434	3.99095	5.30378	4.06178	3.71149	5.55766	4.45943	5.7252	4.01792	6.47086	3.54844
GSM1012625	Yes	1	Normal Colon	3156	7.05528	4.43296	3.48543	8.17991	5.8679	4.96347	6.42459	6.08212	4.26303	4.26303	5.07468	4.32193	3.30597	4.74953	4.16993	5.56071	4.57894	6.36632	4.05311
GSM1012628	nan	1	Normal Colon	C0323	6.39746	3.04789	3.76553	7.59991	5.53294	4.18587	5.41616	5.0322	4.14568	4.0268	4.9542	3.926	2.94673	6.14364	4.14568	5.07895	4.57894	6.33092	5.02237
GSM1012630	nan	1	Normal Colon	C0329	6.67243	3.80735	4.67243	7.50779	5.40599	4.49825	6.10014	5.15417	2.53356	3.9542	5.04439	3.99095	3.36457	5.18982	4.54844	5.45615	4.36457	6.17592	4.17792
GSM1012636	Yes	1	Normal Colon	C0353	6.79442	0.992768	4.2555	6.19377	5.71149	4.73335	5.14568	4.96098	4.43296	4.04439	4.9542	4.42626	4.47249	5.30378	4.39232	5.54844	4.24031	6.08534	4.51728
GSM1012640	nan	1	Normal Colon	C0415	6.6865	5.52982	5.18587	7.2384	5.81762	4.84298	6.17991	5.8207	4.2555	4.06178	5.3505	4.30012	3.98185	5.36807	4.49185	5.49506	4.27053	6.39746	2.30743
GSM1012646	No	1	Normal Colon	C0487	6.31107	2.95233	4.60288	8.01681	5.41616	4.72247	5.55766	6.09535	4.30743	3.94486	5.01792	4.18587	3.21568	5.01792	4.21723	4.96347	4.27053	6.74147	4.62059
GSM1012648	not specified	1	Normal Colon	C0575	6.65821	2.38957	1.70044	8.45121	5.66959	4.64386	5.30743	4.7573	3.98185	4.1127	4.86295	4.08746	3.81762	5.12928	4.35755	5.08321	4.44626	6.59096	4.86295
GSM1012652	nan	1	Normal Colon	C0667	6.53761	3.56071	4.16993	8.61839	5.66676	4.93074	6.01792	5.79869	4.21723	3.926	4.93074	4.91648	3.05137	5.54226	3.99095	5.56986	3.96347	6.52982	4.3505
GSM1012653	nan	1	Normal Colon	C0667	6.4363	2.96901	4.83289	6.46597	5.8802	4.2555	5.59395	4.82553	4.45286	4.43962	5.34696	3.9542	4.04439	5.04876	4.29278	4.83794	4.73335	6.51885	4.45943
GSM1012278	not specified	2	polyp	300	6.50462	2.21101	4.47897	7.3837	5.41954	4.24031	6.43296	4.68567	4.82782	4.10434	5.4363	3.47249	2.27202	5	4.3505	5.12102	4.82782	6.96578	4.39917
GSM1012300	not specified	2	polyp	1984	7.09803	4.17792	2.78869	8.09276	5.98868	4.39232	4.99548	5.68126	4.66676	4.08746	5.19771	4.10434	3.41954	4.26303	4.75489	6.02237	4.56071	6.50779	3.97269
GSM1012309	not specified	2	polyp	2663	6.54844	2.26604	4.56682	7.56986	5.74416	4.27053	5.49185	4.00393	4.37851	4.35755	4.926	4.23266	2.4489	4.99548	4.16189	4.93074	4.33628	7.04439	4.2854
GSM1012311	No	2	polyp	2679	6.50462	1.10434	5.12928	8.2854	5.44294	4.64962	5.27426	5.62773	4.65535	4.32912	4.93074	4.0268	3.25852	5.33628	3.88753	5.75756	4.09592	6.82018	4.08746
GSM1012313	nan	2	polyp	2779	6.27612	3.0993	4.2555	8.29921	5.44626	4.49825	5.05311	5.72255	4.18587	3.79701	4.7866	4.7866	2.82782	5.39917	4.27798	5.24793	3.83794	6.56377	3.67807
GSM1012323	No	2	polyp	3393	6.76818	2.46467	4.0268	7.62936	6.42459	5.44956	4.47249	6.15289	4.88753	4.80219	5.40599	4.71149	3.54844	5.47249	4.82782	4.54844	5.07468	7.55459	6.55766
GSM1012329	not specified	2	polyp	3598	6.74147	2.9982	3.45943	8.45121	5.38198	4.80219	5.21723	5.17447	4.1127	4.38543	5.04002	4.16189	3.58496	5.49506	4.12102	5.70598	4.58496	6.55305	4.49825
GSM1012332	Yes	2	polyp	3637	6.83289	1.774	4.73877	8.30378	5.36107	5.01346	5.30012	5.20273	4.1127	4.41278	5.09592	4.40599	3.02326	5.29278	4.79701	5.31107	4.49185	6.94251	5.0268
GSM1012353	not specified	2	polyp	4449	6.50144	5.9472	3.0018	7.90087	5.39575	4.90207	7.05528	4.95164	3.83794	4.16189	4.66676	3.72247	3.03034	4.926	4.45943	5.04439	5.1819	6.72792	5.02237
GSM1012360	not specified	2	polyp	4809	6.49025	2.43829	5.65821	11.1984	5.91169	5.47573	6.1918	5.6609	4.82273	4.04439	5.21335	5.2211	6.36807	8.97441	3.90689	7.03342	5.07039	6.70044	4.1127
GSM1012362	not specified	2	polyp	5192	6.52826	2.0036	3.6893	6.65821	5.69488	4.62644	7.40939	5.1681	4.24793	4.17792	5.14568	3.848	3.43296	5.04876	4.07039	5.10434	5.0268	6.55612	4.2555
GSM1012365	not specified	2	polyp	5479	6.59991	2.79286	3.44626	6.85798	6.08534	4.62059	6.22689	4.45866	4.71699	3.6893	4.98185	3.26454	1.81147	5.35755	4.15381	4.70598	4.38543	6.39917	4.27798
GSM1012378	not specified	2	polyp	6572	6.82018	4.30012	3.06695	7.63662	6.17991	4.19377	7.08746	5.2318	5.06178	4.30012	5.07468	4.3505	3.70044	5.66107	4.42626	5.10434	4.21723	6.93074	2.40599
GSM1012388	not specified	2	polyp	7392	6.6865	2.64155	4.29278	8.03892	5.89239	4.65535	5.98413	4.55885	3.89724	4.03562	5.37504	3.89724	3.59694	5.92125	4.3505	4.60881	5.04002	7.04439	4.38543
GSM1012394	not specified	2	polyp	7677	6.76818	4.22497	3.62059	7.8392	5.75489	4.89724	6.82018	5.59289	5.19771	4.12928	5.36807	3.44626	3.39232	6.0917	4.43296	5.33628	4.51728	6.41447	3.71149
GSM1012402	not specified	2	polyp	8070	6.3505	4.56071	3.22342	7.17991	5.53294	4.853	4.35755	5.98391	4.16993	4.35755	5.24793	4.67243	2.98368	4.98185	4.8125	5.09592	3.89724	7.27612	0.321928
GSM1012406	not specified	2	polyp	8568	6.0045	5.1416	2.81967	8.07682	5.53605	4.88753	4.80219	6.61901	4.88753	3.926	5.04002	4.93546	3.17632	6.61618	4.15381	5.33985	4.14568	6.87036	0.0703893
GSM1012415	not specified	2	polyp	9446	6.64097	6.11061	3.39232	7.56986	5.41278	5.16591	6.02015	7.64342	4.57289	4.70044	5.19377	4.62059	4.34341	5.853	4.82273	5.2854	4.83794	6.82018	4.64386
GSM1012417	not specified	2	polyp	9518	6.59395	2.80529	4.57894	8.31741	5.56377	5.3505	6.4545	5.76087	4.65535	3.57289	5.01792	4.8125	3.17792	5.19377	4.65535	5.35755	4.23266	7.17991	3.40599
GSM1012420	No	2	polyp	9728	6.40939	4.59694	4.07039	9.57743	5.53605	5.49185	6.30195	5.40431	3.96347	4.77083	4.80735	5.2817	3.31615	6.12928	3.72247	5.30743	4.54226	8.17991	4.58496
GSM1012422	not specified	2	polyp	10078	6.63517	0.632268	2.87184	2.82782	5.66107	4.54844	1.75702	3.38664	3.87774	4.37851	5.0268	3.926	3.33628	4.84298	4.41278	4.99095	4.2854	5.16189	4.3147
GSM1012454	not specified	2	polyp	A0022	6.5345	2.15056	3.28688	8.17991	5.51096	5.04876	5.42962	4.71528	4.42626	4.1127	5.04876	4.21723	3.29131	6.25739	4.27053	5.07468	4.70598	6.48543	5.1416
GSM1012458	not specified	2	polyp	A1327	6.70044	3.31034	3.30597	7.34873	5.69488	4.67243	5.0045	4.68813	4.37156	3.8679	4.75489	3.80735	2.8953	5.1819	4.71149	5.96578	4.41278	6.36632	3.926
GSM1012464	not specified	2	polyp	A1853	6.74147	2.09761	3.13258	6.46761	5.76818	4.63807	5.03562	4.64886	5.07895	3.81762	5.43296	3.40599	3.17473	4.66107	4.38543	5.98868	4.89239	6.06824	4.55459
GSM1012473	not specified	2	polyp	A3443	6.55305	3.30597	3.80735	6.3733	5.47573	4.72247	5.12928	4.87301	4.62059	4.08746	4.77083	3.40599	0.176323	5.2211	4.65535	5.853	4.52356	6.27984	4.82273
GSM1012477	not specified	2	polyp	A4177	6.62059	4.42626	4.44626	8.01681	5.66107	4.94017	6.06393	5.2771	4.3147	4.37851	5.43296	4.88753	3.72247	6.11686	4.29278	5.76818	4.49825	6.08958	3.75489
GSM1012482	not specified	2	polyp	A4410	6.46107	3.48543	2.85	5.94017	6.27612	4.66676	4.40599	4.79893	4.64962	4.34341	5.30743	3.47249	1.64155	4.848	4.41278	3.09592	5	7.08746	5.33271
GSM1012493	not specified	2	polyp	A5086	6.60437	3.18587	4.62644	6.2211	5.29646	4.35755	5.22882	4.5728	4.50462	4.20163	5.26679	3.91648	3.02326	5.24413	4.51728	5.36807	3.88753	6.51254	5.53294
GSM1012497	not specified	2	polyp	A5153	6.87036	2.31615	5.59991	8.43879	5.66391	5.40939	4.62059	6.0683	4.81762	3.91648	5.38543	5.17792	2.99095	6.48864	4.24031	4.80219	4.27053	6.24413	3.82782
GSM1012503	No	2	polyp	A5627	6.22689	2.91265	4.3505	7.6865	5.2891	4.78136	6.55612	5.34909	4.22497	4.21723	4.78136	4.22497	3.59694	6.12102	4.47897	5.82273	4.49185	6.49185	5.0268
GSM1012504	not specified	2	polyp	A5790	6.33985	0.485427	3.49825	8.03342	5.36807	4.74953	4.96809	4.8203	3.90689	4.39917	4.95884	3.60881	2.25701	4.52982	4.56682	4.96809	4.74953	5.60585	5.06609
GSM1012508	not specified	2	polyp	A6143	6.49985	0.632268	5.58796	7.42626	5.38198	5.23266	5.30743	5.31552	3.71149	3.90689	4.84298	5.17393	3.72247	5.8505	4.15381	4.95884	4.71149	6.40769	4.95884
GSM1012512	not specified	2	polyp	A8457	6.44128	3.07211	4.43962	7.97154	5.07895	5.08321	5.85798	5.09504	3.6893	3.99095	4.65535	4.54226	4.14568	5.7866	4.33628	4.98185	4.51728	6.36632	4.58496
GSM1012514	Yes	2	polyp	A8528	6.58195	3.2032	3.54844	7.94251	5.07039	4.94486	6.09803	5.71212	3.98185	3.926	4.69488	4.22497	3.23419	5.53294	4.3147	4.8125	4.27053	6.2891	4.36457
GSM1012515	not specified	2	polyp	A9369	6.6014	4.64962	4.39232	9.31288	5.33628	5.07039	6.36807	5.97291	4.24793	3.89724	4.94486	4.91648	3.59694	5.88509	4.36457	4.82782	4.38543	6.01346	4.63227
GSM1012516	not specified	2	polyp	C0020	6.79442	5.82528	3.03738	8.74147	5.37851	4.57289	6.9542	5.77303	4.63807	4.07895	5.21335	4.38543	3.20789	4.95884	4.38543	5.49185	4.09592	6.33985	3.58496
GSM1012517	not specified	2	polyp	C0035	6.2891	3.36457	4.41278	7.45121	5.62059	5.07895	5.6893	5.20136	4.59694	4.00899	4.93546	4.59096	4.16189	5.78136	4.14568	5.41278	4.2854	6.35579	4.14568
GSM1012519	not specified	2	polyp	C0047	6.57592	0.214125	5.01792	7.33985	5.44294	4.64962	6.22304	5.39113	4.34341	3.6893	4.87283	4.29278	4	5.04439	4.49825	5.48543	3.926	6.54381	4.09592
GSM1012545	No	2	polyp	C0128	6.60881	2.46205	2.28688	6.96578	5.67525	4.89724	6.29278	5.04292	4.60288	3.98185	5.07039	3.45943	3.71149	5.37851	4.1375	5.55766	4.80735	6.40259	4.94953
GSM1012582	not specified	2	polyp	C0177	6.78136	3.48543	4.20163	7.56224	5.82018	5	5.36107	5.54727	4.22497	3.98185	5.29646	4.47897	4.50462	5.64386	4.60288	5.55459	4.14568	6.26866	3.75489
GSM1012598	No	2	polyp	C0210	6.61765	1.19535	3.10601	7.29462	5.6837	4.65535	4.90689	5.79693	4.38543	4.00899	5.0045	4.69488	3.19219	5.3505	4.38543	5.02237	4.41278	6.29462	4.03562
GSM1012601	not specified	2	polyp	C0224	6.87036	3.07211	4.76553	7.65105	5.87036	5.54226	5.9472	6.36165	4.78136	3.848	5.35755	4.86295	3.27501	4.91169	4.59096	5.01792	4.1375	5.63227	3.51096
GSM1012608	not specified	2	polyp	C0252	6.55766	1.15704	3.7761	5.25172	5.57592	4.79181	4.99548	4.59107	4.04439	4.33628	4.98641	3.72247	3.57289	4.89724	4.27798	5.18587	4.37851	6.76818	4.74416
GSM1012623	No	2	polyp	C0298	6.56377	4.14568	4.80735	8.03892	5.71149	4.35755	6.31288	6.14399	4.39917	3.70044	4.75489	4.6837	2.8339	4.85798	4.30012	5.2891	3.89724	6.49185	3.57289
GSM1012626	not specified	2	polyp	C0319	6.57289	3.60881	4.29278	7.87652	5.34341	4.1375	6.56529	5.65428	4.26303	4.71149	5.04876	4.49825	2.75702	5.39232	4.2854	5.2817	4.2854	6.91886	4.34341
GSM1012286	nan	3	Primary Tumor	620	6.14975	0.555816	3.7866	7.29462	5.27426	4.84298	6.80735	5.13825	4.45943	3.63227	4.93546	4.04439	3.09761	5.04002	4.59694	4.73877	4.07895	6.49506	5.22882
GSM1012297	No	3	Primary Tumor	990	6.80735	2.16672	3.99095	8.01681	6.1918	4.89724	6.05311	6.01815	4.63807	4.03562	5.37156	4.87283	2.14405	5.37156	3.79701	5.37851	4.71699	7.32193	4.45943
GSM1012303	No	3	Primary Tumor	2184	6.64386	2.39506	5.0917	8.224	6.02237	4.87283	6.80735	4.98174	4.12928	3.848	5.24793	3.83794	2.69153	4.79181	4.53605	5.31107	4.52982	6.75489	3.93546
GSM1012305	nan	3	Primary Tumor	2189	6.6279	4.42626	4.54844	8.12412	5.87283	4.40599	5.20945	5.33249	3.90689	4.3147	5.37504	4.20163	2.70487	4.7866	4.49825	5.59694	4.32912	6.25172	3.7866
GSM1012307	nan	3	Primary Tumor	2308	6.44294	2.33628	5.66107	7.58496	5.21723	5.00899	4.20945	5.58014	3.71149	4.2555	5.12516	4.92125	2.66448	5.42291	4.23266	5.51096	4.44626	6.71425	4.63227
GSM1012308	No	3	Primary Tumor	2500	6.49185	1.1375	3.85798	7.93664	5.6893	4.41954	6.56071	4.9425	4.1375	4	5.0045	4.50462	3.66676	4.76553	4.20945	4.853	4.54226	7.40088	4.54226
GSM1012310	No	3	Primary Tumor	2679	6.76818	1.85997	2.78241	6.31832	6.03782	4.2854	5.6837	3.9852	4.20945	4.85798	5.21335	3.85798	3.0018	5.0917	4.67243	5.34696	4.3147	6.70044	3.52356
GSM1012312	nan	3	Primary Tumor	2779	6.30743	1.45943	4.59694	7	5.34341	4.70044	5.20945	5.64341	4.41954	4.3147	5.12102	4.39917	3.59694	5.19771	4.32912	5.52356	4.93074	6.47897	4.30743
GSM1012314	Yes	3	Primary Tumor	2815	7.34873	2.8339	4.20163	9.02791	6.22882	5.20945	4.40599	6.1319	4.62059	4.72792	5.21723	4.32912	3.15381	6.39746	4.3147	5.36807	4.88264	6.98868	5.88753
GSM1012316	nan	3	Primary Tumor	2832	6.91886	2.42223	2.852	9.63844	5.8802	4.90207	5.10434	5.40095	4.49825	4.47897	5.03562	4.52982	3.14078	5.72247	3.90689	6.04002	4.19377	6	3.20006
GSM1012317	Yes	3	Primary Tumor	3023	6.60733	2.62527	5.59991	7.03342	5.84298	4.57894	5.36107	5.3927	4.59694	4.35755	5.24413	3.72247	3.14405	4.27798	4.43962	5.59694	4.1375	6.44294	4.18587
GSM1012319	Yes	3	Primary Tumor	3156	6.3345	3.51096	4.1375	7.40939	5.50144	5.20555	4.56682	5.29407	4.83794	3.8679	4.94486	4.39917	3.47249	4.71699	4.80219	5.10434	4.24031	6.42794	3.91648
GSM1012320	Yes	3	Primary Tumor	3283	6.6865	2.86394	3.14893	7.87036	5.63517	4.54844	4.9542	5.86263	4.15381	4.33628	5.20945	4.05311	3.22342	5.24031	4.41278	5.44626	4.80219	7.06609	4.27798
GSM1012322	No	3	Primary Tumor	3393	6.21723	2.98003	4.07039	7.5157	5.50144	4.59694	6.09803	5.47199	4.23266	3.87774	4.64386	4.39232	2.9855	5.62352	4.0268	5.32912	4.53605	6.39917	4.30743
GSM1012324	nan	3	Primary Tumor	3401	6.85798	2.51602	3.74416	7.70044	6.04876	4.72792	4.21723	4.95525	4.24793	4.36457	4.91169	4.10434	2.90689	5.1127	4.38543	4.71699	4.76553	7.17991	6.20359
GSM1012325	No	3	Primary Tumor	3465	6.50938	3.79701	4.91169	9.16239	5.23649	5.22882	6.63372	6.03818	3.91648	4.58496	4.75489	4.91169	3.01614	5.37851	4.03562	5.3505	5.10014	6.90689	5.61471
GSM1012326	Yes	3	Primary Tumor	3519	6.56682	3.97269	3.96347	9.2854	5.4822	4.99095	6.32193	5.99937	4.04439	4.38543	4.82273	4.77083	4.34341	6.03782	4.29278	5.01792	4.75489	6.41278	5.01792
GSM1012328	nan	3	Primary Tumor	3531	6.67243	2.4489	5.20163	7.2854	5.77873	4.95884	4.74953	4.73421	4.35755	4.80735	5.07039	4.32193	1.32769	5.45286	4.21723	5.8125	4.84298	7.02237	5.23649
GSM1012331	Yes	3	Primary Tumor	3637	6.50938	3.0197	4.3505	8.2384	5.46597	5.25172	5.77347	5.42723	4.52356	4.2854	5.08746	5.12928	3.64386	5.78136	3.99095	5.06609	4.54226	7.07682	5.30378
GSM1012334	No	3	Primary Tumor	3657	6.59395	1.81967	4.20163	8.84235	5.36807	5.00899	5.59096	5.22558	3.48543	4.52356	4.848	4.67243	1.31034	5.6837	4.56682	5.69209	4.94017	6.84549	5.35403
GSM1012336	nan	3	Primary Tumor	3706	6.6865	0.978196	3.7866	8.27146	5.65535	4.848	5.76022	5.38938	4.61471	4.22497	4.99095	4.09592	2.06005	5.54226	4.49185	5.65535	4.71149	7.17991	5.41954
GSM1012338	No	3	Primary Tumor	3752	6.10434	3.67807	4.853	7.89482	4.83794	5.0045	6.85798	5.62722	3.70044	4.66676	5.0917	4.67807	3.53605	5.57592	4.24031	6.14771	4.76022	7.05528	5.3505
GSM1012339	Yes	3	Primary Tumor	3753	6.46923	1.74846	4.18587	8.56605	5.76022	4.96809	4.97269	5.89428	3.81762	4.41278	5.14975	4.88264	3.22805	6.03342	4.08746	4.73877	4.74416	7.04439	5.34341
GSM1012341	nan	3	Primary Tumor	3777	6.29646	1.34483	4.00899	8.69697	5.2854	5.0045	5.84549	5.87502	4.1127	4.61471	5.39917	5.11686	2.91265	5.75221	4.45943	4.81762	4.9542	6.61912	4.84298
GSM1012344	Yes	3	Primary Tumor	3862	6.74147	2.20789	3.7761	7.50779	5.57592	4.78136	5.23266	5.27582	4.57894	4.66107	5.41954	4.45286	3.79701	5.18982	4.12102	6.09381	4.56071	7.06609	4.66107
GSM1012346	Yes	3	Primary Tumor	4176	6.79442	2.62761	3.21101	7.2854	5.90207	5.00899	4.59096	4.00175	3.73335	4.37156	5.08746	4.15381	3.32193	5.31107	4.79181	5.49185	5.48864	6.45943	4.71149
GSM1012350	No	3	Primary Tumor	4276	6.35226	3.39232	3.71149	7.03342	5.54535	4.70598	6.89482	5.097	3.9542	3.48543	4.65535	3.64386	3.22497	5.10014	4.1375	5.44294	4.74953	5.93074	4.12928
GSM1012352	No	3	Primary Tumor	4388	6.43296	1.76977	4.55459	8.59246	5.86047	5.21723	6.78136	5.16752	4.58496	3.97269	5.22882	3.89724	3.80735	6.33985	4.18587	4.93074	5.10014	6.90689	3.96347
GSM1012354	nan	3	Primary Tumor	4494	6.22304	4.54226	3.44626	7.8392	5.46271	5	6.98868	5.03136	4.41278	4.03562	4.47249	3.82782	3.03914	6.76818	3.97269	4.82273	4.9542	6.52826	4.24793
GSM1012356	nan	3	Primary Tumor	4549	6.27984	0.613532	4.56071	8.03342	5.62644	5.3147	6.42626	5.34999	4.88753	3.81762	5.02237	4.83794	2.96901	5.91169	3.97269	5.27426	5.31107	6.3345	4.61471
GSM1012358	Yes	3	Primary Tumor	4800	6.65821	0.594549	4.05311	7.03342	6.0917	5.10014	6.85798	5.24953	3.53605	4.43296	5.04876	4.07039	3.09761	5.07039	4.27798	5.51728	5.1416	7.07682	4.70044
GSM1012361	No	3	Primary Tumor	5025	6.78136	2.70929	2.41414	6.2555	5.48864	4.93546	6.9542	4.79551	4.64962	4.20163	5.32553	2.28392	2.88557	4.7866	4.16189	5.36107	5.1127	6.76818	4.22497
GSM1012363	No	3	Primary Tumor	5334	6.51885	1.43296	3.44626	7.86419	5.3505	5.43962	6.09803	4.95171	3.72247	4.20163	5.0268	3.65535	2.18587	5.72792	4.07895	5.02237	5.06609	6.71425	4.15381
GSM1012364	nan	3	Primary Tumor	5424	6.80735	4.87283	3.12928	8.13955	5.89482	4.96809	7.66534	5.92245	4.41954	4.20945	5.17792	3.83794	3.93546	7.05528	4.27053	5.25927	4.62059	7	4.1127
GSM1012366	No	3	Primary Tumor	5629	6.41278	4.27053	3.04963	7.18982	5.66676	4.81762	7.31288	5.19884	4.73877	3.75489	4.69488	4.3147	2.66903	5.25172	3.88753	4.94486	5.19771	6.71425	4.45286
GSM1012367	No	3	Primary Tumor	5708	6.49985	0.807355	4.2854	6.44956	5.74685	4.88753	6.38024	5.2633	4.84298	3.6893	5.04439	3.85798	3.43296	5.04439	4.32193	4.70044	5.18982	6.40429	4.29278
GSM1012368	nan	3	Primary Tumor	5786	6.63952	2.82985	3.88753	7	5.41616	5.10434	6.07039	4.94371	4.19377	4.56071	4.73335	3.57289	2.89918	5.10852	3.88753	5.1819	5.30378	6.48382	4.85798
GSM1012370	nan	3	Primary Tumor	5839	6.65821	3.10769	3.72247	7.6865	5.99548	4.67243	6.32912	5.24323	4.98641	3.79701	5.06178	3.7866	2.49057	5.14975	4.30743	5.18587	5.34341	6.63081	4.1127
GSM1012371	Yes	3	Primary Tumor	5885	7.05528	2.61117	3.90689	6.44956	5.84046	4.99548	6.07253	5.14299	4.33628	4	4.96347	3.66676	2.64847	4.67807	4.58496	5.69488	5.21723	6.49346	4.39232
GSM1012373	No	3	Primary Tumor	6051	6.35755	1.45418	4.37851	8.2384	5.50144	4.73877	5.98185	5.27109	4.93546	4.33628	4.7866	4	3.79701	6.42291	4.14568	5.08321	4.77083	6.49346	4.74953
GSM1012374	Yes	3	Primary Tumor	6220	6.08746	0.555816	4.32912	9.29921	5.38543	4.67243	6.94251	5.04153	4.62059	3.848	4.47249	4.39917	3.51096	7.12928	3.93546	4.94953	4.76553	6.2114	4.853
GSM1012375	No	3	Primary Tumor	6265	6.4363	5.78398	3.06178	8.02791	5.54844	4.51096	5.99322	5.22364	4.43296	4.07039	4.7866	4.18587	3.39232	4.95884	4.32193	4.78136	4.26303	6.22497	3.51096
GSM1012376	No	3	Primary Tumor	6314	6.32553	3.1811	4.66676	7.58496	5.78136	4.93546	6.79442	5.10013	4.69488	4.19377	4.73335	4.52982	3.36457	5.41278	4.61471	5.4363	4.32193	6.83289	3.85798
GSM1012379	Yes	3	Primary Tumor	6657	6.35226	2.56071	4.15381	7.86419	5.73606	4.54226	6.05528	5.46814	4.29278	3.64386	4.8679	4.38543	2.31904	5.81506	4.22497	5.32193	4.97728	6.02901	2.854
GSM1012381	No	3	Primary Tumor	6706	6.53605	1.90304	4.00899	7.41785	5.9472	4.96809	5.93782	4.81329	4.60881	4.27053	5.04876	4.27053	3.1127	5.39232	4.8125	5.31107	5.03562	6.89482	4.27053
GSM1012384	Yes	3	Primary Tumor	6840	6.4446	1.05658	4.33628	7.34873	5.60881	4.27798	5.34341	5.03867	4.46597	4.07895	4.64386	4.38543	3.52356	5.57894	4.30743	5.25927	4.72247	6.52982	3.56071
GSM1012385	No	3	Primary Tumor	6997	6.60585	4.20163	3.65535	7.06609	5.926	4.93546	6.10643	5.84517	4.73877	3.53605	4.92125	4.15381	2.8679	5.52982	4.12928	4.99095	4.74416	6.88264	3.91648
GSM1012386	No	3	Primary Tumor	7061	6.61912	3.33628	4.12928	7.71425	6.17592	4.39232	6.18388	5.3433	4.65535	4.05311	5.52669	4.06178	4.30743	6.41278	4.83794	5.38888	4.19377	7.05528	1.85599
GSM1012387	No	3	Primary Tumor	7145	6.24413	4.39232	3.81762	7.62936	5.50462	4.62059	6.56682	5.57548	4.21723	4.32912	4.48543	3.99095	4	5.78136	4.58496	4.926	5.29646	6.45286	5.01792
GSM1012389	Yes	3	Primary Tumor	7427	6.36107	3.45943	4.8125	8.37938	5.51412	4.96347	6.17193	6.08583	5.1819	3.76553	4.91169	4.47249	3.6893	7.82655	3.98185	5.46271	5.1127	6.67243	2.84599
GSM1012391	No	3	Primary Tumor	7576	6.34696	1.17632	4.39917	7.70044	5.7761	5.05311	6.42291	5.42782	4.45943	4.39232	4.72247	4.41278	3.67807	6.24413	4.49825	5.16993	4.86295	6.13545	4.38543
GSM1012392	No	3	Primary Tumor	7632	6.67243	1.94486	4.36457	7.53138	5.63517	4.88753	5.36107	4.73827	4.30012	3.49825	5.40599	4.18587	3.53605	6.07682	4.49825	5.3147	4.7761	6.63517	4.53605
GSM1012393	nan	3	Primary Tumor	7662	6.6865	2.65306	4.63227	8.15482	5.74953	5.21723	6.53605	5.63675	4.62644	4.07895	4.6837	4.59694	3.49825	7.35755	4.12102	5.58796	5.52669	6.48864	3.85798
GSM1012395	Yes	3	Primary Tumor	7721	6.62205	4.41278	3.40599	6.52669	5.81762	4.62059	6.9542	5.2832	4.848	4.09592	5.36107	3.79701	2.35614	5.24031	4.2854	5.07468	4.60881	7.12928	4.63227
GSM1012396	nan	3	Primary Tumor	7925	6.43463	2.41143	3.65535	7.13955	5.7866	4.82782	5.90929	5.29927	4.42626	3.88753	5.04002	4.34341	3.29719	5.35403	3.73335	5.27798	4.77083	6.91886	4.67807
GSM1012397	nan	3	Primary Tumor	7930	6.10434	2.62994	4.46597	9.61839	5.6893	5.36107	7.52356	5.15464	4.23266	4.23266	4.7866	4.45286	4.74953	7.59991	3.93546	4.91169	4.75489	6.75489	4.27798
GSM1012398	No	3	Primary Tumor	7973	6.62498	-0.148801	4.19377	7.46761	5.75221	4.58496	5.70321	5.23278	4.91169	3.7866	5.4822	3.8679	3.60881	5.98868	4.54226	5.57592	4.98641	5.85798	4.22497
GSM1012399	nan	3	Primary Tumor	8018	6.71425	2	4.06178	8.0607	5.96116	4.71149	5.43962	5.2834	4.56071	4.04439	5.15381	3.64386	3.73335	5.89482	4.07895	4.99095	5.26303	6.74147	5.39575
GSM1012400	No	3	Primary Tumor	8029	6.20163	1.73985	3.90689	8.27612	5.38198	4.87774	6.42459	5.52962	4.56682	3.73335	4.71699	3.96347	3.70044	6.2075	3.926	5.22882	4.88264	6.21529	4.0268
GSM1012401	No	3	Primary Tumor	8061	6.52042	3.54844	3.16672	6.58796	5.60585	5.03122	6.19967	6.07343	5.04439	4.22497	5.38888	4.07039	3.26604	4.24793	4.32193	5.06609	5.03562	7.02237	2.7761
GSM1012405	No	3	Primary Tumor	8168	6.32193	4.3147	2.77821	7.2384	5.42291	4.50462	5.2891	6.56351	4.63227	4.03562	5.19377	4.21723	2.3978	5.10852	3.47249	5.32553	4.22497	7.06609	-0.0724828
GSM1012407	Yes	3	Primary Tumor	8792	6.65821	4.08746	3.30889	6.85798	5.87036	5.58796	4.12102	5.36563	5.41278	4.76022	5.68089	4.05311	3.7761	4.74953	4.43296	5.59395	4.2854	7.14975	1.57046
GSM1012408	No	3	Primary Tumor	9054	6.76818	4.52982	3.65535	6.71425	5.80993	5.38198	3.97269	6.31775	4.7761	4.39232	5.70598	4.93546	3.19219	5.42291	4.78136	5.53605	4.66107	7.91886	1.74416
GSM1012409	No	3	Primary Tumor	9077	6.32733	7.14975	3.44626	8.05528	5.48543	4.85798	4.74953	6.45445	4.848	4.12102	4.91648	4.52982	1.99277	5.60288	4.3505	4.90689	4.90689	7.69349	4.24793
GSM1012410	No	3	Primary Tumor	9185	6.63372	2.62527	2.76341	5.37156	5.9542	4.8125	3.70044	5.62549	5.12102	4.16189	5.25927	4.40599	2.57531	4.85798	4.53605	6.06178	4.853	7.45943	3.63227
GSM1012411	Yes	3	Primary Tumor	9297	6.82018	3.90689	2.70708	6.94251	5.8125	4.82273	7.18982	6.38055	5.12516	4.21723	5.59694	3.98185	3.41954	5.3505	4.66107	6.2211	4.41954	6.6865	-0.0573917
GSM1012412	No	3	Primary Tumor	9343	6.49825	3.24336	3.36457	6.39917	5.52042	5.08746	5.98868	6.33622	4.66676	4.10434	5.3505	4.54226	3.06005	5.58496	4.65535	5.74953	4.70598	7.03342	4.27053
GSM1012413	No	3	Primary Tumor	9394	7.18982	3.30305	2.17313	6.0268	5.83542	5.39575	3.62059	5.63322	4.80219	4.93074	5.71699	3.98185	1.25096	4.51728	3.14078	5.43296	5.09592	7.77479	5.40939
GSM1012414	nan	3	Primary Tumor	9420	6.52826	5.05745	4.73335	9.03617	5.57592	4.94017	5.95652	6.29135	4.69488	4.35755	5.06178	5.36107	3.67807	5.73064	4.47897	5.27053	4.53605	7.97154	4.24793
GSM1012416	nan	3	Primary Tumor	9468	6.34873	4.54844	4.03562	8.59246	5.64386	5.41616	6.24222	6.12536	4.90689	4.55459	4.87283	5.32912	3.3505	5.70598	3.73335	5.30743	4.41278	8.01123	5.21335
GSM1012419	No	3	Primary Tumor	9728	6.58045	4.98641	4.27798	8.84235	5.33985	5.26303	6.14975	6.58421	4.56071	4.76553	4.57289	5.51412	3.57289	6.16189	3.47249	5.40599	4.87283	8.23362	4.70044
GSM1012421	nan	3	Primary Tumor	9811	6.6865	3.79701	2.70929	2.21101	5.91648	4.82273	1.77821	3.0025	4.06178	4.19377	5.16189	3.28244	2.93546	4.56071	4.51096	5.22882	4.20945	5.76818	4.2854
GSM1012423	nan	3	Primary Tumor	10194	6.80735	0.713696	0.831877	3.03562	5.60585	4.82273	1.96347	2.89396	2.96532	4.20945	5.02237	3.63227	3.24641	4.70598	4.90689	4.79701	4.8125	5.50144	4.29278
GSM1012424	No	3	Primary Tumor	10216	6.48543	0.910733	2.45418	4.35755	5.87529	5.07039	2.37016	3.45794	3.89724	4.2854	4.71699	3.81762	3.59694	4.42626	4.56071	5.32553	4.44626	5.93782	4.18587
GSM1012426	No	3	Primary Tumor	10264	6.5744	0.963474	2.64847	4.89239	5.46597	4.89724	7.59246	3.55968	4.40599	4.20945	5.27798	3.93546	3.48543	4.91169	4.86295	5.3505	4.53605	5.83542	3.22497
GSM1012427	nan	3	Primary Tumor	10368	6.43463	0.62293	2.30159	4.2555	5.43962	4.71149	2.72465	3.40493	4.51096	4.16189	5.06178	3.0321	3.23879	4.07039	4.79701	5.16189	4.34341	4.23266	4.59096
GSM1012428	No	3	Primary Tumor	10512	6.42122	0.963474	2.81762	6.75489	5.55459	4.93546	8.96	4.33089	4.44626	4.20945	4.83794	2.53854	3.65535	4.91169	4.2854	5.27426	4.54844	6.00899	4.50462
GSM1012429	No	3	Primary Tumor	10630	6.83289	2.97085	2.22033	4.10434	5.76022	4.94953	2.20163	2.64713	4.41278	4.24793	5.20555	3.11936	3.26604	4.57289	4.54226	5.27426	4.2854	5.76288	4.40599
GSM1012432	No	3	Primary Tumor	11325	7.02237	1.07039	2.4489	7.05528	6.03782	5.07468	2.47768	2.66105	3.94486	4.17792	5.3505	3.74416	1.85997	4.64962	4.94486	5.59694	3.96347	5.63227	4.12928
GSM1012434	nan	3	Primary Tumor	11718	6.37678	3.45943	3.40599	6.09803	5.52669	4.94017	4.1127	3.93259	3.94486	4.23266	5.16591	4.09592	0.863938	5.33985	4.48543	5.91648	4.98641	6.65821	5.51728
GSM1012437	No	3	Primary Tumor	12237	6.74147	3.44626	4.1127	7.15987	5.15785	4.88264	5.78136	4.99211	4.08746	3.87774	4.97269	4.51096	4.21723	5.59395	4.75489	5.25927	4.23266	6.20555	4.23266
GSM1012439	nan	3	Primary Tumor	12292	6.17991	1.40054	2.74846	6.85798	5.14975	4.42626	5.79701	5.03556	4.39917	4.3147	5.03122	3.80735	3.59694	4.90207	4.10434	5.85798	4.6893	5.87774	4.94953
GSM1012440	No	3	Primary Tumor	12297	6.34873	1.37851	4	6.56224	4.81762	5.33271	5.30743	4.91678	4.15381	3.90689	4.93074	3.9542	3.33628	4.89239	4.08746	5.04002	4.93074	6.33092	5.07895
GSM1012441	No	3	Primary Tumor	12355	6.75489	1.26303	2.53356	6.43463	5.6837	4.65535	4.72792	3.66187	4.77083	4.20163	5.12516	3.79701	2.65306	5.33985	4.3147	5.78398	4.45943	7.07682	5
GSM1012442	No	3	Primary Tumor	12847	6.62059	1.7866	3.89724	4.94486	5.3505	4.7761	6.02015	4.21848	4.3505	4.09592	5.02237	3.37851	4.36457	5.01792	4.33628	5.50462	4.26303	6.43796	4.41278
GSM1012445	No	3	Primary Tumor	13321	6.49506	2.18587	2.5509	8.63662	5.57592	4.70044	5.36807	4.64384	4.7761	4.33628	5.10852	3.97269	2.83996	7.07682	4.71699	5.33628	4.72247	6.60437	5.1334
GSM1012446	No	3	Primary Tumor	13357	6.15381	1.36737	4.00899	7.64386	5.27798	5.05311	6.12309	4.64432	4.21723	3.94486	4.73335	4.85798	3.70044	5.59395	4.56682	5.72792	5.53605	6.14975	5.07039
GSM1012447	nan	3	Primary Tumor	14475	6.41954	2.31904	3.9542	8.13955	5.32193	4.87774	5.33985	4.91105	3.96347	3.87774	4.7761	4.20163	3.48543	5.82782	4.20163	4.93074	4.49185	5.90689	4.16189
GSM1012451	No	3	Primary Tumor	15329	6.59842	1.94486	3.64386	7.50779	5.98185	5.01346	4.96809	4.39779	4.63227	4.20945	5.48543	4.33628	3.65535	5.73877	4.20945	5.6837	4.59096	6.96578	4.89724
GSM1012455	No	3	Primary Tumor	A0319	6.87036	3.44626	3.39232	8.35315	6.02459	4.77083	6.50144	5.20672	4.97728	3.90689	5.52982	4.48543	4.03562	5.0045	4.16993	5.72247	4.37851	6.96578	3.76553
GSM1012456	nan	3	Primary Tumor	A0702	6.52513	1.93734	3.60881	6.70044	5.8125	5.17393	4.88753	4.5243	4.30012	4.16993	4.93074	4.29278	2.69822	4.67807	4.09592	5.71149	5.21723	6.04439	4.91169
GSM1012461	No	3	Primary Tumor	A1516	6.59096	2.81558	3.79701	7.03342	6.07039	4.96809	5.43296	4.5356	3.33628	3.70044	5.35403	3.6893	3.40599	5.33985	4.54226	5.59395	4.87774	6.35579	4.60288
GSM1012462	Yes	3	Primary Tumor	A1644	6.87036	2.52857	3.58496	6.72792	5.62936	4.96347	5.2854	4.10862	4.22497	3.91648	5.36807	3.75489	2.6893	4.97269	4.7866	6.00225	4.78136	6.29829	4.15381
GSM1012463	No	3	Primary Tumor	A1716	6.83289	0.782409	3.51096	5.41954	5.98868	4.64386	4.97269	3.91321	4.59096	4.0268	5.62352	2.58015	2.88166	4.30012	4.54226	5.77347	4.2854	6.70044	4.23266
GSM1012467	No	3	Primary Tumor	A2226	6.74147	0.887525	3.51096	5.84549	5.64097	4.6893	5.22497	4.52068	4.10434	3.67807	5.04002	3.76553	2.74631	4.63227	4.26303	5.76022	4.71149	6.40259	4.45286
GSM1012468	Yes	3	Primary Tumor	A2367	6.85798	1.81967	3.40599	5.83542	6.05311	4.94486	4.49825	4.27364	4.49825	3.62059	5.12102	3.76553	2.90689	5.04876	4.44626	5.48543	5.23266	6.80735	4.74953
GSM1012469	nan	3	Primary Tumor	A2434	6.6865	3.12763	4.07895	7.11894	5.9331	4.848	5.84298	5.1472	4.52982	3.98185	4.70598	4.00899	2.80323	5.3505	4.50462	5.20163	4.67243	6.05311	4.87283
GSM1012471	Yes	3	Primary Tumor	A2715	6.87036	1.14405	3.87774	5.70044	5.64962	4.87774	4.82273	4.80126	4.23266	4.35755	5.32912	3.37851	2.87381	5.03562	4.83289	5.62352	4.59694	6.71425	5.1416
GSM1012474	No	3	Primary Tumor	A3536	6.50938	1.60881	3.56071	6.50779	5.69209	5.2555	4.55459	4.83517	4.39232	4.58496	4.98185	4.48543	3.76553	5.52982	4.30743	5.62059	4.93546	6.43796	4.67243
GSM1012478	No	3	Primary Tumor	A4248	6.80735	5.12102	5.2211	7.34873	5.79961	4.90207	6.07682	5.81998	4.51728	4.49825	5.26303	3.94486	1.80735	5.30012	4.46597	5.55766	4.84298	6.80735	4.78136
GSM1012479	No	3	Primary Tumor	A4342	6.62352	1.73118	4.71149	7.06609	5.9472	4.9542	4.41954	4.22097	4.05311	4.30012	5.21335	4.42626	2.37016	5.79442	4.27053	6.11686	4.51728	6.72792	4.45286
GSM1012486	No	3	Primary Tumor	A4779	6.18982	3.82782	3.91648	7.03342	5.16189	4.54844	6.58646	4.93766	4.66676	3.48543	4.57289	4.01792	4.03562	5.26679	4.37851	5.06178	4.48543	6.5157	4.34341
GSM1012488	No	3	Primary Tumor	A4792	6.67243	3.79701	4.22497	8.18982	5.40259	4.92125	5.93546	5.20903	4.26303	4.20163	5.07468	4.85798	3.23419	5.85549	4.66676	4.94953	4.56682	5.88753	4.52356
GSM1012490	No	3	Primary Tumor	A4902	6.29094	3.72247	4.36457	8.53916	4.94486	4.848	7.29462	5.29884	4.07895	4	4.98641	4.37156	3.64386	5.53916	4.51096	5.29646	4.49185	6.06609	4.52356
GSM1012492	Yes	3	Primary Tumor	A4947	6.49665	3.40599	3.1177	8.33985	5.2891	4.57894	6.36632	5.81858	3.9542	4.56071	4.95884	4.59694	3.30159	5.20163	4.08746	5.85549	4.83794	6.98868	4.81762
GSM1012495	No	3	Primary Tumor	A5135	6.51412	2.97636	2.7137	7.37504	5.20555	4.74953	5.75489	4.83161	4.63227	3.91648	5.12928	3.82782	3.51096	5.40259	4.51096	5.62059	4.26303	6.54998	4.49825
GSM1012499	Yes	3	Primary Tumor	A5320	6.6865	3.3505	3.99095	7.78136	5.41278	4.67807	5.65535	5.69256	4.03562	3.98185	4.87774	4.49825	3.41954	5.58195	4.39917	5.23649	4.07895	5.80219	3.27352
GSM1012500	No	3	Primary Tumor	A5465	6.62936	2.12433	4.64962	8.99152	5.45286	4.83794	5.49506	4.70173	4.0268	4.42626	5.22882	3.72247	4.61471	5.14568	4.39232	5.19377	4.88753	6.75489	4.67243
GSM1012502	No	3	Primary Tumor	A5627	6.38716	2.49825	3.53605	7.90087	5.1375	4.82782	6.27053	5.50614	4	4.08746	4.54844	4.16993	3.26903	5.30378	4.17792	5.69766	4.41954	6.31107	4.63807
GSM1012507	No	3	Primary Tumor	A6141	6.29829	2.62293	4.87774	9.41996	5.2854	5.04002	6.3733	6.10751	4.82782	3.59694	5.04439	5.34341	3.89724	6.63807	4.09592	5.10434	4.42626	5.74953	4.37156
GSM1012509	No	3	Primary Tumor	A6275	6.72792	2.31615	4.20945	6.88264	5.46597	4.83289	4.90207	4.63197	4.32912	4.30012	5	4.56682	3.58496	5.45615	4.18587	5.29278	4.37851	6.54535	4.20163
GSM1012510	No	3	Primary Tumor	A7366	6.19967	2.76765	3.62059	6.93074	4.98641	4.43962	6.17193	4.67939	3.98185	4.64386	4.90207	3.75489	3.57289	4.63227	4.27798	5.63807	4.64386	6.52982	4.37156
GSM1012511	No	3	Primary Tumor	A8307	6.55766	0.847997	2.25701	8.49586	5.47249	4.91169	5.64097	5.20952	4.47249	3.91648	5.05745	4.46597	3.40599	5.89482	4.46597	5.32193	3.90689	6.57592	3.76553
GSM1012513	Yes	3	Primary Tumor	A8528	6.70044	0.495695	4.27798	7.39232	5.16189	4.76022	6.53138	5.40989	4.07895	4.01792	5.00899	4.27053	3.14241	5.65535	4.49185	5.4363	3.848	6.56682	3.96347
GSM1012525	nan	3	Primary Tumor	C0081	6.76818	6.02237	4.24031	8.75154	5.63517	4.81762	6.20555	6.43824	4.32193	4.12102	4.74953	4.98641	3.848	5.97269	4.16993	5.30743	3.64386	5.03122	3.99095
GSM1012526	No	3	Primary Tumor	C0101	6.59096	3.2765	4.36457	8.42626	5.70044	4.82273	5.39575	5.88194	4.16993	3.70044	5.09592	4.34341	4.39917	5.98868	4.36457	5.24031	4.22497	5.20945	3.60881
GSM1012527	Yes	3	Primary Tumor	C0104	6.56529	3.87774	4.46597	7.6865	5.76553	5.20945	5.70044	4.87703	3.71149	3.56071	4.48543	4.27798	3.91648	6.24603	4.32193	5.46923	3.73335	6.18388	3.53605
GSM1012528	No	3	Primary Tumor	C0105	6.90689	1.1375	4.37851	6.51885	6.17991	4.76553	6.11478	5.02935	4.24793	4.05311	5.09592	3.43296	1.88753	4.27053	4.41954	5.36107	3.93546	6.19574	4.21723
GSM1012529	No	3	Primary Tumor	C0111	6.30012	3.57289	4.06178	7.36632	5.53294	4.76553	5.11686	5.33637	3.73335	3.91648	5.01346	4.07895	3.0993	5.74685	4.24793	5.22497	4.3147	5.74953	4.07895
GSM1012531	No	3	Primary Tumor	C0112	6.41447	3.43296	4.66107	7.60733	5.36807	4.9542	6.83289	5.10852	3.62059	3.64386	4.84298	4.32193	3.97269	6.09381	3.79701	5.17792	5.18982	6.43129	3.65535
GSM1012532	No	3	Primary Tumor	C0113	6.62498	4.66107	4.22497	8.62571	5.32912	5.02237	7.02237	5.41281	4.14568	3.79701	4.87774	4.75489	4.20163	5.79181	4.22497	5.61471	3.96347	6.37156	3.41954
GSM1012533	Yes	3	Primary Tumor	C0114	6.19771	4.00899	3.49825	7.45943	5.42626	4.91169	5.90929	5.20512	4.20163	3.57289	4.56071	4.54844	4.0268	5.03122	4.49185	5.16993	4.06178	5.6865	3.32048
GSM1012535	nan	3	Primary Tumor	C0115	6.30925	2.51349	4.08746	8.45943	5.2817	4.69488	6.36807	5.0972	3.88753	3.16993	4.8125	4.61471	3.848	5.80735	4.21723	5.03562	4.20163	6.35579	2.6893
GSM1012536	Yes	3	Primary Tumor	C0117	6.75489	1.45418	5.0045	7.36632	5.66391	5.18587	3.98185	6.0787	4.21723	3.44626	4.94017	5.54844	3.24793	5.60881	4.17792	5.30378	4.06178	5.87283	3.65535
GSM1012538	Yes	3	Primary Tumor	C0122	7.01123	0.659925	3.31759	5.56682	5.75221	4.78136	5.48543	4.24213	3.59694	3.89724	4.94017	3.57289	3.21257	4.39232	4.45943	5.19771	4.34341	6.78136	4.36457
GSM1012539	No	3	Primary Tumor	C0123	6.80735	1.70044	5.38543	8.66888	5.67807	5.39232	5.853	6.05092	4.2854	4.18587	5.26303	5.39917	3.80735	6.04658	3.82782	5.14975	4.46597	6.24031	1.50589
GSM1012541	nan	3	Primary Tumor	C0124	6.72792	2.39232	3.89724	6.02237	5.7761	4.54844	5.848	4.25425	3.41954	3.926	4.853	4.03562	1.54597	5.25172	4.1127	5.46271	4.27798	5.97957	3.87774
GSM1012542	No	3	Primary Tumor	C0125	6.56377	0.963474	4.1127	5.59694	5.46271	4.71699	5.62936	4.7649	4.12102	3.85798	5.08746	4.00899	3.01792	4.853	4.3505	5.0268	4.27053	6.02459	3.99095
GSM1012543	No	3	Primary Tumor	C0127	6.56834	3.18745	3.89724	6.62205	5.25927	4.73877	5.55766	4.94057	3.72247	4.07039	4.99095	4	3.43296	4.85798	4.34341	5.4822	4.14568	6.23074	4.3505
GSM1012544	No	3	Primary Tumor	C0128	6.51728	2.95791	3.14731	7.49185	5.37851	4.64386	5.60585	5.06859	4.27053	3.926	4.848	3.71149	3.65535	5.10434	4.40599	5.53916	4.90207	5.43296	4.926
GSM1012546	No	3	Primary Tumor	C0130	6.84549	4.37156	2.67582	6.76818	6.04002	4.69488	4.67243	3.45164	4.10434	3.82782	5.04876	3.49825	3.40599	4.61471	4.12102	5.51096	4.12928	5.08746	5.27798
GSM1012547	No	3	Primary Tumor	C0134	6.61029	3.09761	3.70044	7.27612	5.79181	5.20945	5.69209	5.21848	4.1375	4.08746	4.87283	4.29278	2.62761	4.99548	4.33628	5.2854	5.22882	6.35579	4.93074
GSM1012549	nan	3	Primary Tumor	C0136	6.85798	2.76977	2.34199	7.33985	5.46923	5.09592	5.16591	4.29477	3.43296	4.51728	5.01346	3.48543	2.69822	4.90689	4.15381	4.91169	4.20163	5.89482	5.23266
GSM1012553	No	3	Primary Tumor	C0137	6.57592	2.84398	3.43296	7.17991	5.61471	4.51728	5.88753	4.79966	3.91648	4.32912	5.16591	4.06178	3.12102	5.09592	4.33628	5.17393	4.38543	6.53294	4.21723
GSM1012558	Yes	3	Primary Tumor	C0140	6.70044	0.669027	4.51728	5.82273	5.88996	4.70044	4.72247	4.10258	4.24031	4.12102	5.2211	4.49185	3.28983	5.34341	4.07895	5.30378	4.20163	6.20555	4.24793
GSM1012562	No	3	Primary Tumor	C0147	6.85798	1.91839	4.0268	6.38888	5.75489	4.72792	5.78921	4.0166	4.01792	3.91648	5.18982	3.71149	3.39232	5.21723	4.57289	5.66959	4.45943	6.46107	4.36457
GSM1012564	No	3	Primary Tumor	C0149	6.64386	2.08406	4.34341	8.94251	5.48864	4.97269	5.07895	6.55321	4.51096	4.30012	5.32193	5.25927	3.58496	6.46107	4.24031	5.1375	4.59694	6.4363	4.42626
GSM1012565	nan	3	Primary Tumor	C0151	6.36457	3.87774	4.93546	7.59246	5.40599	4.80219	6.15178	5.55343	4	3.82782	4.96347	5.08746	2.70487	5.76818	3.65535	5.62644	4.41954	6.24031	4.78136
GSM1012567	Yes	3	Primary Tumor	C0153	6.62498	2.21101	2.98185	8.11894	5.92362	4.87774	6.01346	4.11183	4.26303	4.54226	5.11686	4.14568	2.63923	5.98185	3.87774	5.63807	4.69488	6.79442	4.82273
GSM1012569	No	3	Primary Tumor	C0154	6.55459	3.37851	3.43296	7.87036	5.42291	4.71699	6.03342	5.55046	4.36457	4.30012	5.03122	4.94017	3.98185	5.27798	4.22497	5.57894	4.19377	5.78136	4.32193
GSM1012570	nan	3	Primary Tumor	C0155	6.3837	2.39506	3.30451	6.58646	5.56071	4.7761	5.80993	5.46572	4.23266	3.52356	4.93074	3.81762	2.33056	4.49825	4.47249	5.05745	4.61471	5.67807	3.9542
GSM1012571	No	3	Primary Tumor	C0156	6.91886	3.3505	4.00899	7.7879	5.81506	5.03562	6.79442	5.39541	4.56071	4.07895	5.19771	4.56682	3.7761	5.31107	4.32912	5.3505	4.77083	6.59842	4.07039
GSM1012572	No	3	Primary Tumor	C0157	6.67243	7.02237	3.88753	8.8009	5.56377	5.08321	6.52042	6.00617	4.40599	4.30743	5.08321	4.3147	3.06695	5.31832	4.41278	5.14568	4.83794	6.27798	4.62059
GSM1012574	No	3	Primary Tumor	C0158	6.64386	2.03562	4.46597	7.16993	5.73064	4.7866	6.37504	5.19525	4.01792	3.70044	5.24031	3.94486	2.72683	4.8125	4.41278	5.36107	4.61471	6.89482	3.49825
GSM1012576	nan	3	Primary Tumor	C0159	6.64241	3.66676	4.72792	7.2854	5.8679	5.00899	6.05094	5.07188	4.57894	3.66676	5.31107	3.83794	3.59694	5.34341	3.87774	5.8679	5.34341	6.70044	4.81762
GSM1012577	nan	3	Primary Tumor	C0168	6.98868	1.59932	4.83794	6.79442	5.49185	4.82273	4.99095	4.87612	4.45943	3.60881	4.78136	4.2854	2.71149	4.55459	4.62644	5.14568	4.7761	5.94251	3.81762
GSM1012578	Yes	3	Primary Tumor	C0170	6.65821	2.74416	3.54844	6.91886	5.69766	4.60288	5.50779	5.06101	4.45286	3.8679	5.0917	3.32048	1.89918	3.72247	4.43962	5.69209	4.3147	6.67243	4.16993
GSM1012579	No	3	Primary Tumor	C0171	6.80735	0.695994	3.20633	6.83289	5.80735	4.59096	6.08534	4.78212	4.16993	3.83794	4.87774	3.58496	2.57531	4.20945	4.24031	5.05311	4.56071	6.56682	4.20163
GSM1012580	No	3	Primary Tumor	C0172	6.65821	2.10098	4.43296	6.93074	5.62936	4.41954	7.06609	4.97768	4.49185	3.63227	5.33271	3.74416	2.76129	4.97728	4.73335	5.06609	4.21723	6.22304	3.73335
GSM1012583	No	3	Primary Tumor	C0178	6.57289	2.52105	3.93546	7.29462	6.26679	5.1334	5.52669	4.54439	4.87774	3.74416	5.32193	3.63227	3.2854	5.18587	3.8679	5.57894	4.83289	6.33628	4.62644
GSM1012584	No	3	Primary Tumor	C0180	6.59842	5.44294	6.08958	9.52356	5.58195	5.31107	5.67243	6.59522	5.14975	4.07039	5.04876	5.80993	4.42626	7.56986	4.9542	4.94953	4.7761	5.76818	3.70044
GSM1012586	No	3	Primary Tumor	C0181	6.82018	4.06178	4.01792	7.49985	5.90929	4.848	6.34873	5.57137	4.27798	3.848	5.36457	4.17792	2.47508	4.64386	4.34341	5.54226	4.45943	6.38888	3.82782
GSM1012587	nan	3	Primary Tumor	C0186	6.72792	4.40599	4.26303	9.24079	5.50779	5.12516	7.20945	6.07061	4.35755	3.70044	5.00899	4.40599	2.26903	5.34696	4.20163	5.45286	4.76553	6.02901	4.14568
GSM1012588	No	3	Primary Tumor	C0192	6.72792	3.28244	2.87578	7.67243	5.98413	4.95884	5.25927	4.40323	3.98185	4.19377	4.63227	4.90689	3.29278	5.27798	4.51096	6.12102	5.29646	5.94017	3.1177
GSM1012589	No	3	Primary Tumor	C0193	6.36282	4.57894	3.56071	9.37069	5.03562	4.71149	6.27798	5.20872	4.2854	3.48543	4.78136	4.51728	3.7866	5.59694	4.54844	5.1334	4.1375	5.77083	3.85798
GSM1012591	No	3	Primary Tumor	C0194	6.84549	2.23879	3.29131	6.55459	5.89724	4.62059	5.29646	4.72849	4.60881	4.08746	5.1127	3.3505	2.44626	4.43962	4.15381	5.08746	4.34341	6.40769	4.91169
GSM1012593	No	3	Primary Tumor	C0198	6.47249	2.05311	3.76553	7.7211	5.36807	4.51096	7.22882	5.38178	4.27798	4.12928	5.04876	4.57894	3.05137	5.19771	4.27053	5.84298	4.30012	6.21529	4.23266
GSM1012595	nan	3	Primary Tumor	C0200	7.16993	1.58496	3.3505	6.98868	5.75489	4.58496	5.31832	5.00575	4.59096	3.87774	4.9542	4.05311	3.56071	5.12102	4.92125	5.25172	4.72247	6.30925	3.49825
GSM1012596	No	3	Primary Tumor	C0203	6.89482	3.47249	3.36457	8.20945	6.29462	4.7761	5.88509	5.50635	4.45943	3.41954	5.02237	4.46597	3.33628	5.06178	4.54226	5.23649	4.62059	6.02901	4.09592
GSM1012597	No	3	Primary Tumor	C0210	6.6865	3.49825	4.39917	8.14466	5.73877	4.90689	5.42626	5.38251	4.63807	3.64386	5.0045	4.83794	3.12763	6.2114	4.40599	5.0917	4.74416	6.63517	4.27053
GSM1012600	No	3	Primary Tumor	C0221	6.65821	0.879706	2.98368	6.93074	5.80735	4.76553	4.50462	4.29597	3.80735	4.27798	5.05745	3.51096	3.33628	5.26679	4.81762	5.73335	3.99095	5.87774	3.94486
GSM1012602	Yes	3	Primary Tumor	C0225	7.44294	2.91648	3.94486	7.27612	6.30195	5.68089	4.82782	6.19625	4.8679	4.78136	5.90207	5.34341	2.81762	5.10014	4.12928	5.32193	4.63807	7.31288	6.26679
GSM1012604	Yes	3	Primary Tumor	C0234	6.63517	1.18903	2.78031	6.49985	5.70321	4.43962	4.60881	4.37744	4.47249	4.15381	5.27426	3.926	3.99095	4.7761	4.05311	5.84298	4.12928	6.6865	4.06178
GSM1012605	No	3	Primary Tumor	C0238	7.39232	2.74631	3.43296	5.51728	6.41109	4.7866	4.37851	4.60939	4.32193	4.58496	5.51728	2.74201	3.99095	5.46597	4.20163	4.56071	4.23266	7.08746	7.29462
GSM1012611	No	3	Primary Tumor	C0257	6.47573	2.23879	3.21568	6.62352	5.47249	4.62059	5.7252	5.02231	4.06178	3.82782	5.05745	4.48543	3.40599	5.24031	4.27053	5.52669	3.99095	6.23266	3.51096
GSM1012615	No	3	Primary Tumor	C0273	6.80735	4.60288	3.51096	7.5157	5.44626	4.72792	5.63807	5.66637	3.99095	4.09592	4.93074	4.54844	3.43296	5.47573	4.49825	5.20555	4.08746	5.84298	2.774
GSM1012616	Yes	3	Primary Tumor	C0275	6.74147	2.43029	3.82782	7.27612	5.91169	4.52356	4.80219	5.15542	4.57894	4.17792	4.98641	4.07895	3.01792	5.61765	4.63227	5.16591	4.32193	6.91886	3.96347
GSM1012617	No	3	Primary Tumor	C0283	6.98868	3.57289	2.04264	6.6865	6.38716	4.72247	6.03782	4.99994	4.01792	4.14568	5.84298	4.12928	4.05311	5.61471	4.1127	6.29462	3.74416	6.30012	2.05658
GSM1012618	nan	3	Primary Tumor	C0285	6.37851	2.05658	3.82782	7.96	5.02237	5.16591	5.89482	5.81537	4.36457	4.3147	4.94953	4.94953	3.37851	5.14568	4.35755	4.54844	4.75489	6.44626	4.18587
GSM1012619	No	3	Primary Tumor	C0295	6.15381	2.26303	3.848	8.26679	5.85798	4.65535	6.17592	5.4397	4.03562	4.2854	4.67243	4.49185	2.90689	5.47249	4.30012	5.47249	4.57289	6.65821	4.42626
GSM1012620	No	3	Primary Tumor	C0297	6.70044	1.79909	4.42626	8.01681	6.19377	4.64962	5.91886	5.38051	4.07039	3.93546	5.1334	4.3147	3.23113	6.09592	3.89724	5.73064	4.63807	6.48059	4.91169
GSM1012622	No	3	Primary Tumor	C0298	6.51096	3.70044	5.8125	7.6865	5.75756	4.60288	4.86295	5.97018	4.56071	3.64386	4.91169	4.74953	3.21878	5.41278	4.34341	5.14568	4.09592	6.50462	3.89724
GSM1012624	No	3	Primary Tumor	C0312	6.4363	2.48285	5.44956	9.42626	5.63227	4.52356	6.27426	5.80625	4.67243	4.61471	4.98641	5.74953	3.8679	6.21917	4.24793	4.7866	5.07039	6.97728	4.40599
GSM1012627	nan	3	Primary Tumor	C0323	6.70044	4.12928	4.42626	6.96578	5.72247	5.07039	6.18388	5.63546	3.83794	4.12102	5.2555	4.37156	2.46728	5.19377	4.32912	5.10014	4.85798	6.59395	4.27798
GSM1012629	nan	3	Primary Tumor	C0329	6.54071	1.21412	3.36457	7.34873	5.80735	4.62644	5.83794	4.56402	4.3147	4.30012	5.04876	3.66676	4.30012	5.56071	4.64386	5.92125	4.39917	6.33807	5.23649
GSM1012631	No	3	Primary Tumor	C0330	6.44956	3.40599	4.76553	6.29462	5.99095	4.66107	5.47573	5.68388	4.94017	4.66676	5.04439	3.64386	3.75489	5.37851	4.55459	4.7761	4.60881	6.88264	4.73335
GSM1012634	No	3	Primary Tumor	C0334	6.38716	4.6837	5.61471	8.47978	5.42291	4.76022	5.9542	6.09792	4.16189	3.98185	5.29278	4.64386	2.75061	5.78921	4.3505	4.8679	4.66107	6.51885	4.1127
GSM1012635	Yes	3	Primary Tumor	C0353	6.25739	2.13422	3.51096	6.27798	5.35755	4.39917	5.63227	4.56978	4.56682	3.93546	4.94486	3.53605	3.6893	5.1819	4.33628	5.36807	4.27798	6.11686	3.9542
GSM1012639	nan	3	Primary Tumor	C0415	6.67243	1.7137	4.16189	8.74483	5.81506	4.64386	5.00899	5.39956	4.87283	4.20163	5.1375	4.7866	3.25701	5.64386	4.37851	5.34696	4	5.75756	1.66448
GSM1012643	Yes	3	Primary Tumor	C0472	6.83289	2.75702	4.22497	7.55459	6.03342	4.34341	6.76818	5.53595	3.91648	4.07895	5.00899	4.24793	3.67807	5.12102	4.07039	5.50779	4.39917	6.98868	4.57894
GSM1012645	No	3	Primary Tumor	C0487	6.89482	2.5008	4.38543	8.18488	5.55766	4.87283	5.92362	6.0003	3.87774	4.03562	4.848	4.98641	3.0018	4.95884	3.88753	5.30378	4.06178	6.44128	3.76553
GSM1012647	not specified	3	Primary Tumor	C0575	6.46107	3.20789	3.09424	7.89482	5.26303	4.88264	7.08746	5.76769	4.53605	4.18587	5.12102	4.47249	3.39232	4.70598	3.79701	5.48543	4.85798	6.21723	3.66676
GSM1012651	nan	3	Primary Tumor	C0667	6.63081	3.9542	4.07039	8.74147	5.46597	4.75489	6.07895	5.72876	4.57894	3.88753	4.69488	5.03122	3.09424	5.30743	4.27053	4.93074	4.41278	6.42626	3.90689
GSM1012281	not specified	4	Liver Metastasis	450	6.88264	2.53605	4.82782	6.08534	5.52356	4.74416	3.13093	4.35839	4.60288	3.99095	5.21335	3.41954	2.89336	5.19377	4.24031	4.92125	4.54226	6.56682	4.87774
GSM1012282	not specified	4	Liver Metastasis	464	6.31107	2.45154	5.1334	7.52356	5.04439	4.56682	5.25172	5.14289	4.66107	4.07895	5.20555	4.32193	2.80735	5.16591	4.43962	5.07039	4.81762	7.17991	5.00899
GSM1012283	not specified	4	Liver Metastasis	485	6.17592	1.66448	4.94486	7.49185	5.05311	4.65535	5.79961	4.85767	4.47249	4.51096	5.01792	3.0993	1.76977	5.18587	4.62059	4.54226	4.63227	6.44294	5.40259
GSM1012285	not specified	4	Liver Metastasis	485	6.61765	2.68257	3.8679	7.14975	5.92362	4.73877	6.32733	5.15091	4.43296	4.37851	5.20163	4.03562	2.98914	5.2555	4.53605	5.38888	4.72247	7.2854	4.83794
GSM1012289	not specified	4	Liver Metastasis	823	6.51096	2.83592	3.88753	7.54689	5.26303	4.6893	4.97728	5.34276	4.46597	4.71149	4.93074	4.40599	3.14405	5.42962	4.51728	5.40599	4.76022	6.80735	4.10434
GSM1012292	not specified	4	Liver Metastasis	838	6.08746	1.02857	3.81762	6.0917	5.67243	5.02237	5.59991	4.8921	4.77083	4.08746	5.2891	3.53605	3.39232	4.99548	4.61471	3.98185	4.3505	7.08746	5.80993
GSM1012293	not specified	4	Liver Metastasis	852	6.67243	1.87184	2.81352	8.49185	5.56377	4.37156	6.08534	5.76154	4.32193	3.97269	5.07039	4.16189	2.97636	5.0268	4.27053	4.89239	4.40599	6.76818	4.24031
GSM1012296	not specified	4	Liver Metastasis	947	6.51728	2.65306	4.8679	6.97728	5.74953	4.39232	6.27984	5.64017	3.70044	3.80735	4.853	2.90881	1.9222	4.41278	4.23266	4.93546	4.67243	6.47897	4.1375
GSM1012418	not specified	4	Liver Metastasis	9518	6.42122	4.27053	4.43962	8.76818	5.60881	4.97728	6.56986	6.10372	4.52356	3.52356	5.11686	4.73877	3.64386	5.78921	4.55459	5.1819	4.32912	6.38888	2.65992
GSM1012452	not specified	4	Liver Metastasis	79744	6.24793	3.85798	3.49825	7.65105	5.80993	5.12928	6.24793	4.89859	4.03562	3.62059	5.10852	4.09592	3.75489	5.61176	4.50462	5.1819	4.93546	6.09381	4.14568
GSM1012453	not specified	4	Liver Metastasis	80649	6.60585	1.49057	3.93546	6.49825	5.37504	4.98641	5.04439	4.64298	4.01792	4.20163	4.82273	3.8679	3.63227	4.80735	4.51096	5.56071	4.62644	6.14975	5.44294
GSM1012457	not specified	4	Liver Metastasis	A1288	6.39403	0.704872	4.1127	6.05528	6.32012	4.7761	5.36457	4.60189	3.88753	4.41278	5.0045	3.33628	3.45943	4.79181	4.3505	5.51412	4.97728	5.67807	4.62059
GSM1012460	not specified	4	Liver Metastasis	A1423	6.30561	2.42223	3.1127	7.67243	5.61176	4.94017	5.59991	4.96463	4.36457	4.27053	5.43962	3.76553	3.64386	6.02015	4.39917	5.45615	4.91648	6.47086	4.56682
GSM1012470	not specified	4	Liver Metastasis	A2561	6.57289	3.05832	3.57289	6.22497	5.60881	4.99095	5.40599	4.72176	4.44626	3.65535	4.98641	3.7866	3.6893	4.58496	4.60288	5.47573	4.97269	6.38888	4.70044
GSM1012472	not specified	4	Liver Metastasis	A3203	6.60288	0.594549	3.40599	6.82018	5.95884	4.83289	4.19377	5.2374	4.43962	4.60881	5.24413	3.87774	3.0635	5.1375	4.34341	4.84298	4.73335	6.65821	6.06178
GSM1012475	not specified	4	Liver Metastasis	A3622	6.49025	3.0054	3.89724	6.13545	5.84046	4.96347	5.70598	4.54915	4.10434	4	5.08321	4.41954	2.9486	5.05745	3.93546	5.61765	4.64386	6.71425	5.12516
GSM1012476	not specified	4	Liver Metastasis	A3684	6.35226	0.731183	3.53605	7.42626	5.43962	5.00899	6.2854	4.58852	5.06609	4.29278	4.8125	4.01792	3.48543	5.66676	4.74416	5.20945	4.43296	7.05528	5.32193
GSM1012480	not specified	4	Liver Metastasis	A4396	6.56377	3.74416	3.76553	7.53916	5.78398	4.926	5.17792	5.05946	4.39917	4.52356	4.91169	4.40599	3.99095	5.39575	4.34341	5.77873	5.04002	6.50621	4.30012
GSM1012484	not specified	4	Liver Metastasis	A4674	6.43463	2.87774	4.04439	8.11374	5.43962	4.80735	6.4822	5.46174	4.07895	4.3147	4.64386	4.54844	3.41954	5.27798	4.35755	4.91648	4.14568	6.59842	4.32912
GSM1012485	not specified	4	Liver Metastasis	A4756	6.2384	3.31179	4.24793	8.9571	5.32553	5.27053	6.61765	5.17426	3.98185	4.56071	4.83289	4.82782	4.0268	6.5744	4.47897	5.74416	4.58496	7.07682	4.2854
GSM1012501	not specified	4	Liver Metastasis	A5607	6.64386	3.23573	3.30743	8.11374	5.44626	4.86295	5.95652	5.83042	4.55459	4.09592	4.98185	4.63807	4.29278	5.57289	4.65535	5.39575	4.48543	6.57592	4.10434
GSM1012506	not specified	4	Liver Metastasis	A5960	6.74147	1.96717	4.6893	9.44708	5.3505	4.7866	6.24413	6.12601	4.34341	4.1127	4.57894	5.06178	3.13586	5.71149	4	4.98185	4.1127	7.82018	4.32912
GSM1012518	not specified	4	Liver Metastasis	C0045	6.44626	1.95606	2.72247	8.50383	5.22882	4.853	6.49346	5.33608	4.43296	4.04439	5.21335	4.34341	3.64386	5.71425	4.59694	5.52042	3.91648	6.2555	3.52356
GSM1012520	not specified	4	Liver Metastasis	C0056	6.49025	4.48543	5.49506	8.21917	5.74147	4.72247	5.62936	5.79918	4.51096	3.75489	4.96347	4.38543	3.75489	5.52042	4.16189	5.30012	4.54844	6.85798	4.16189
GSM1012521	not specified	4	Liver Metastasis	C0059	6.3505	3.28244	3.926	6.84549	5.4363	4.79701	5.53605	5.18725	4.38543	3.70044	4.71699	3.99095	4.39917	5.0917	4.2555	4.83794	4.19377	6.3345	4.54844
GSM1012522	not specified	4	Liver Metastasis	C0068	6.08958	2.31325	4.87774	9.53722	5.35755	5.01346	6.21335	5.91756	4.69488	3.83794	4.64386	5.72792	3.8679	7.01123	4.35755	5.14568	4.37156	6.41616	4.44626
GSM1012523	not specified	4	Liver Metastasis	C0072	6.83289	1.69599	4.37156	8.29002	5.86542	4.85798	6.11061	5.30772	4.89239	4.16189	5.23649	4.3147	2.44361	5.12516	4.20163	5.33985	4.05311	7.06609	4.1127
GSM1012524	not specified	4	Liver Metastasis	C0075	6.25739	2.51602	4.10434	7.43463	5.20555	5.03122	6.51096	4.41998	3.97269	3.71149	4.77083	4.40599	3.80735	5.32912	4.32193	5.51096	4.30743	5.90448	2.852
GSM1012552	nan	4	Liver Metastasis	C0136	6.40599	1.18903	2.93546	5.38888	5.88509	4.99548	4.54226	3.92275	4.40599	4.07895	4.92125	3.63227	3.22651	5.0268	4.30012	5.24793	4.77083	7.01123	5.6893
GSM1012557	not specified	4	Liver Metastasis	C0139	6.59991	1.23879	3.23113	9.06878	5.80735	4.76553	5.60585	5.84707	4.07895	4	4.87774	4.62059	1.91456	4.29278	4.2555	5.2854	5.0268	5.31832	4.76022
GSM1012559	not specified	4	Liver Metastasis	C0141	6.75489	2.97269	5.17792	8.52356	5.42962	5.20163	4.56682	6.5314	4.56071	4.16993	5.1334	6.3505	2.87578	5.40939	4.06178	5.14568	3.9542	5.96578	4.0268
GSM1012560	not specified	4	Liver Metastasis	C0145	6.64386	3.76553	3.65535	7.35755	5.85798	4.72247	5.30378	5.1365	4.39917	4.26303	4.83794	4.20945	3.74416	5.2854	4.30012	5.59395	4.07895	6.43962	5.2211
GSM1012566	not specified	4	Liver Metastasis	C0152	6.4446	3.45943	4.67807	8.2384	5.92837	5.0045	5.29646	5.86818	4.24793	3.75489	5.12102	4.87774	3.96347	6.33271	4.33628	5.40599	4.15381	5.80478	4.00899
GSM1012610	not specified	4	Liver Metastasis	C0253	6.78136	2.13422	3.89724	6.17393	5.76553	4.64962	5.7252	4.06914	3.88753	3.926	5.04002	3.848	3.59694	5.44294	4.47249	5.50779	4.63227	6.58946	4.67807
GSM1012614	not specified	4	Liver Metastasis	C0265	6.70044	2.72247	3.98185	7.74147	5.38198	4.72247	5.55152	5.55202	3.59694	3.96347	4.77083	4.1375	3.49825	5.84549	3.87774	4.98185	4.65535	5.96578	4.38543
GSM1012633	not specified	4	Liver Metastasis	C0331	6.78136	2.09085	4.01792	8.07146	5.47249	5.1819	5.15785	4.60138	4.16993	4.08746	4.98641	4.17792	3.41954	5.58796	4.57894	5.25927	4.52982	6.65821	4.80735
GSM1012638	Yes	4	Liver Metastasis	C0353	6.36982	5.23266	4.01792	7.29462	5.34696	4.87774	6.27426	5.50628	4.71699	4.08746	4.54844	4.27798	3.44626	6.10643	3.71149	4.93546	4.848	6.25927	4.79181
GSM1012642	nan	4	Liver Metastasis	C0415	6.72792	2.85798	4.853	6.2114	5.79442	4.6893	4.84298	4.83504	3.44626	4.06178	5.19771	4.12102	2.33628	4.59096	4.16993	4.66107	5.02237	6.98868	5.65535
GSM1012650	not specified	4	Liver Metastasis	C0575	6.76818	1.9855	4.81762	8.30834	5.37156	5.39575	5.35755	5.7109	4.54844	4.19377	5.05745	5.41616	3.10601	4.98641	4.79701	5.26303	4.64962	6.30195	4.07039
GSM1012655	nan	4	Liver Metastasis	C0667	6.33807	4.30012	5.30743	7.09803	5.59991	4.85798	6.47735	5.59003	4.07039	4.41278	5.19377	3.94486	3.39232	4.81762	4.74416	5.39232	4.3147	6.6865	3.90689
GSM1012299	not specified	5	Lung Metastasis	1720	6.36457	0.925999	4.43296	7.71425	5.85798	5.17792	5.92362	5.38722	4.81762	4.62059	5.05311	4.51728	2.95233	5.22882	4.2555	5.18587	4.24793	5.9542	4.46597
GSM1012302	not specified	5	Lung Metastasis	2050	6.85798	2.38128	3.64386	7.64386	6.18785	4.44626	5.46923	5.53445	4.73335	4.27053	4.926	3.72247	1.88362	4.90207	4.20945	5.35755	4.20945	6.58646	3.90689
GSM1012321	not specified	5	Lung Metastasis	3358	6.19771	3.59694	4.60288	8.98014	5.2854	5.06178	5.40599	6.07113	4.63807	3.82782	4.926	5.23649	3.7761	6.19574	4.64962	4.64962	4.57894	6.48543	4.58496
GSM1012343	not specified	5	Lung Metastasis	3820	6.33807	3.926	4.97728	9.81698	5.50462	4.96809	6.71425	6.09078	4.36457	4.14568	4.94486	5.31107	4.06178	6.24603	4.07895	5.54535	4.59694	6.16591	4.35755
GSM1012349	not specified	5	Lung Metastasis	4222	6.61029	0.773996	4.14568	7.72792	5.78398	4.90689	5.63807	5.07792	4.1375	3.85798	5.10852	3.65535	4.01792	5.73064	4.10434	5.1416	4.47897	6.08534	4.64962
GSM1012372	not specified	5	Lung Metastasis	5969	6.47411	0.739848	3.63227	7.24793	5.73064	4.83794	6.16792	5.07168	4.39917	4.0268	4.8679	4.2854	2.06005	5.16189	4.20945	4.91648	5.03122	6.89482	4.30012
GSM1012377	not specified	5	Lung Metastasis	6432	6.42962	1.4957	3.74416	7.97154	5.73064	4.87774	6.19574	5.51945	4.0268	4.16993	5.0268	4.44626	3.18745	5.75489	4.3505	4.83794	4.97728	6.78136	3.7761
GSM1012383	not specified	5	Lung Metastasis	6764	6.65821	2.74631	3.24489	7.6865	5.60288	4.80219	6.52042	4.67162	4.16993	4.27798	4.66676	3.99095	2.88166	5.65821	4.27798	5.06178	4.72792	6.75489	4.04439
GSM1012390	not specified	5	Lung Metastasis	7445	5.98413	4	4.50462	7.6865	5.74416	5.42291	5.82018	5.24482	4.26303	4.52356	4.91169	5.05745	2.82375	4.80219	4.47249	5.1819	5.10852	6.06393	4.47249
GSM1012404	not specified	5	Lung Metastasis	8088	6.71425	5.22497	3.12598	6.85798	5.52356	4.88264	5.47573	6.78673	4.99095	4.83289	5.41278	4.45286	3.37851	4.96347	4.47249	5.95884	4.46597	6.96578	1.8953
GSM1012425	not specified	5	Lung Metastasis	10258	6.62205	0.978196	2.45418	5.33271	5.64386	4.80735	1.79494	4.00393	4.41278	4.43296	4.80219	2.88166	3.75489	4.19377	4.37851	5.20163	4.30743	4.73877	5.05745
GSM1012430	not specified	5	Lung Metastasis	11185	6.78136	2.16672	1.90304	6.55919	5.76288	5.25172	1.93734	2.94161	4.06178	3.87774	5.53916	3.66676	3.83794	5.1819	5.01346	5.83794	4.2555	5.56682	5.1127
GSM1012431	not specified	5	Lung Metastasis	11190	6.62059	1.1635	3.02857	3.08066	5.69209	4.55459	1.92979	2.43525	4.66676	4.20163	5.03122	3.49825	2.64386	4.56682	4.45943	5.27798	4.49825	5.51412	4.3147
GSM1012433	not specified	5	Lung Metastasis	11670	6.46923	0.594549	2.99095	6.57289	5.40599	4.853	4.27798	3.64639	4.12102	4.3147	5.01346	3.79701	2.97453	5	4.57894	5.86295	4.66676	6.34873	4.71699
GSM1012436	not specified	5	Lung Metastasis	12051	6.61029	1.46467	3.65535	6.02015	5.68089	5.1334	4.47249	3.97196	4.96347	4.57289	4.89239	3.64386	2.84599	5.41616	4.40599	5.37156	4.64386	6.88264	5.1416
GSM1012438	not specified	5	Lung Metastasis	12285	6.38716	2.87578	3.64386	7.56986	5.54226	4.45286	5.45615	5.03329	4.59694	4.61471	4.87283	4.41954	3.7761	5.83036	4.3505	5.90929	4.61471	6.44626	4.71699
GSM1012444	not specified	5	Lung Metastasis	13279	6.59544	1.37295	3.19219	6.46597	5.31107	4.89724	4.91169	4.42848	4.29278	4.51728	5.08321	3.73335	3.37851	5.25172	4.37851	5.86047	4.89239	6.50779	5.0917
GSM1012448	not specified	5	Lung Metastasis	14756	6.32553	0.545968	2.93168	7.04439	5.32912	4.72792	4.99095	4.29608	4.05311	4.08746	4.7761	3.89724	3.05832	4.57894	4.45286	5.12928	4.59096	5.92837	5.1416
GSM1012449	not specified	5	Lung Metastasis	14756	6.50462	0.594549	3.02503	6.58796	5.8679	4.90689	4.67807	4.38726	4.45286	4.62059	5.04002	3.91648	2.69153	5.47573	4.37851	5.48864	4.93074	6.52356	4.72792
GSM1012450	not specified	5	Lung Metastasis	14938	6.45121	2.59216	2.22959	5.99774	5.36457	5.30012	3.97269	3.69133	4.32912	4.37851	5.47573	3.88753	2.87578	4.62644	4.57289	5.82273	4.56682	6.82018	4.08746
GSM1012294	not specified	6	Normal Liver	871	6.56834	1.80323	4.3147	7.83289	5.91169	4.80735	5.56071	5.76821	4.70044	3.85798	5.00899	4.12928	3.26754	5.1375	4.41954	4.87774	4.53605	6.02901	4.55459
GSM1012551	nan	6	Normal Liver	C0136	6.79442	2.83794	3.63227	8.29462	5.77083	4.71149	5.91886	5.65046	4.35755	4.26303	4.97728	4.37851	3.04089	4.87774	4.20945	5.60585	4.20163	6.47411	4.05311
GSM1012556	not specified	6	Normal Liver	C0139	6.24222	4.2854	4.07039	8.37938	5.39575	5.0917	6.37678	6.03173	4.41954	4.01792	5.2891	4.39917	3.73335	6.26303	3.75489	5.45615	4.19377	5.39232	4.72792
GSM1012607	not specified	6	Normal Liver	C0251	6.09803	3.76553	5.17792	9.44087	5.15381	4.80735	6.78136	6.07034	4.59694	3.98185	4.67807	5.55766	4.0268	6.85798	4.35755	4.30743	4.42626	7.16993	4.45286
GSM1012609	not specified	6	Normal Liver	C0253	6.52982	0.956057	3.9542	6.45121	5.76818	4.66107	4.90207	4.63713	4.52982	4.37156	5.1334	3.59694	3.37851	4.91169	4.45286	4.89724	4.36457	5.73335	4.41278
GSM1012613	not specified	6	Normal Liver	C0265	6.63952	2.33914	4.56682	8.67243	5.59395	5.18587	5.47249	5.66159	3.90689	3.926	5.06178	5.61471	4.59096	5.31107	4.44626	5.08321	4.14568	6.1334	3.82782
GSM1012632	not specified	6	Normal Liver	C0331	6.59694	3.60881	4.05311	7.48382	5.49825	5.07039	5.4822	5.54694	4.67807	4.2555	5	4.54844	3.30012	5.83794	5.04876	5.82273	4.43296	6.47411	4.74416
GSM1012637	Yes	6	Normal Liver	C0353	7.05528	2.488	3.79701	5.9331	5.93546	4.96347	5.12102	4.54166	3.62059	4.54226	5.10014	3.58496	3.67807	4.12102	4.82782	5.42626	4.90689	6.79442	4.62059
GSM1012641	nan	6	Normal Liver	C0415	6.37504	4.56682	4.56682	8.72451	5.57894	4.37156	7.45943	5.88116	4.37851	4.21723	4.81762	4.6837	4.26303	5.73064	3.99095	5.88996	4.48543	6.07253	3.26003
GSM1012644	Yes	6	Normal Liver	C0472	7.13955	2.75489	3.31904	7.09803	6.07895	4.80735	6.17193	4.71064	4.2854	4.52356	5.2854	3.49825	2.69153	5.71149	4.38543	5.21723	4.42626	7.26679	5.16591
GSM1012649	not specified	6	Normal Liver	C0575	6.51885	2.84599	4.38543	6.94251	5.58796	4.88264	5.8679	4.78483	4.30743	3.81762	4.8679	4.41278	3.74416	5.07468	4.27053	5.32193	4.45286	6.50621	4.49185
GSM1012654	nan	6	Normal Liver	C0667	6.52826	2.54844	2.91073	7.85175	5.52982	4.58496	5.79701	5.07741	4	3.91648	4.67807	4.10434	3.81762	5.45286	4.01792	4.848	4.07895	6.3505	4.40599
GSM1012298	not specified	7	Normal Lung	1720	6.67243	3.03034	4.64386	6.96578	5.74416	5.00899	4.60288	6.32559	4.62059	3.89724	5.16189	5.24413	2.926	4.43296	4.53605	5.14568	4.52982	5.94251	3.80735
GSM1012301	not specified	7	Normal Lung	2050	6.65821	2.29866	4.10434	8.75489	6.11686	4.76022	6.64386	6.36847	4.21723	3.58496	4.8125	4.99548	2.95977	5.07468	4.07895	5.58496	4.34341	6.52826	3.0993
GSM1012348	not specified	7	Normal Lung	4222	6.64386	2.02148	3.99095	7.82018	5.69766	4.81762	6.05745	4.90585	4.87283	3.9542	5.18982	4	2.62293	5.56986	4.42626	5.08746	5.24793	6.6865	4.42626
GSM1012382	not specified	7	Normal Lung	6764	6.6865	2.26903	3.926	8.48382	5.64962	4.70598	6.44626	5.03065	4.43296	4.08746	4.80219	4.57289	3.9542	7.35755	4.47897	5.39232	4.98641	6.75489	3.31615
GSM1012403	not specified	7	Normal Lung	8088	6.53605	5.05311	2.65992	6.70044	5.47573	5.10434	5.25927	6.61175	4.98185	4.08746	4.87774	4.51096	2.55336	5.40599	4.66676	5.2891	4.96347	6.6865	2.68482
GSM1012435	not specified	7	Normal Lung	12051	6.57894	2.0036	3.99095	5.57592	5.29278	4.84298	5.2817	4.35065	4.43296	3.81762	5.08746	3.98185	2.84398	5.30378	4.41954	5.70321	4.44626	6.37156	5.45615
GSM1012443	not specified	7	Normal Lung	13279	6.3733	2.34767	3.66676	7.76818	5.66676	5.00899	5.43962	4.5633	4.35755	4.24793	5.20555	3.91648	3.64386	6.10852	4.12102	6.01792	4.55459	7.03342	5.1375
GSM1012491	No		Microadenoma	A4902	6.46107	0.925999	3.60881	8.06609	5.46597	4.67243	6.59246	5.17828	3.91648	4.54844	4.34341	4.08746	0.83996	4.90207	4.17792	5.54844	5.2211	6.94251	5.46597
GSM1012496	No		Microadenoma	A5135	6.58346	2.27798	4.52356	7.25739	5.32912	4.46597	5.98868	5.2169	4.22497	4.14568	4.90207	3.99095	3.72247	4.88753	4.06178	4.926	4.47249	6.91886	4.71699
GSM1012656	not specified		not specified	cell line	6.33271	3.36457	5.0268	8.21917	5.90929	4.84298	5.27798	6.18239	4.03562	4.01792	5.08321	4.39232	3.83794	6.25927	4.26303	5.76022	4.08746	6.22882	4.24031
GSM1012657	not specified		not specified	cell line	6.2384	1.56071	4.59694	8.17493	5.32912	4.89239	6.08108	5.79206	3.8679	3.71149	4.89724	4.89724	3.49825	6.12309	4.52982	4.97269	4.70598	6.35403	4.54844
GSM1012658	not specified		not specified	cell line	6.52199	3.32048	6.18982	8.07146	5.51412	4.71699	4.60881	6.2101	3.94486	4.59096	5.12516	5.78398	4.71149	6.20945	3.85798	5.69488	4.83794	5.86047	4.51096
GSM1012659	not specified		not specified	cell line	6.76818	4.30743	4.3505	8.3443	5.7761	5.04439	6.20555	5.47623	4.3505	4.57289	5.07468	3.59694	2.86987	5.14975	4.70598	5.62936	4.71699	6.89482	3.44626
GSM1012660	not specified		not specified	cell line	6.41447	4.09592	4.52982	7.75489	5.20945	5.32912	4.848	5.84623	4.19377	3.99095	4.80219	5.07468	3.79701	5.84549	4.12928	4.74416	4.45943	5.98413	4.19377
GSM1012661	not specified		not specified	cell line	6.65821	2.91073	3.94486	7.43463	5.61176	5.20555	5.16189	5.88926	4.58496	4.00899	5.44294	4.65535	2.8679	5.26679	4.45943	5.71425	4.54226	6.6865	4.10434
GSM1012662	not specified		not specified	cell line	6.50462	2.68706	4.07895	7.31288	5.79181	4.37851	6.13545	4.30407	4.22497	4.45943	5.1416	3.64386	3.66676	4.848	4.33628	4.78136	4.89239	7.46761	5.55152
GSM1012663	not specified		not specified	cell line	6.2854	4.10434	4.01792	7.31288	5.38888	4.66107	6.17991	5.23246	4.27798	4.40599	4.71699	3.94486	3.32048	5.0917	4.41954	5.40939	4.73877	6.34341	4.59096
GSM1012664	not specified		not specified	cell line	6.6865	1.29278	4.04439	7.11894	5.58796	4.77083	5.01346	4.42169	4.67243	4.20163	5.11686	3.56071	2.97453	5.22497	4.39232	5.60881	4.60881	6.60733	3.87774
GSM1012665	not specified		not specified	cell line	6.87036	1.41143	3.66676	6.79442	5.14568	4.96809	4.93546	4.86299	4.32193	4.34341	5.31107	4.09592	3.85798	5.64674	4.72247	5.1127	4.70044	5.2891	3.98185
GSM1012666	not specified		not specified	cell line	6.42122	4.17792	4.01792	6.04876	5.44956	5.3505	6.06609	6.4846	4.91648	4.3147	5.30378	4.34341	3.39232	5.12102	4.26303	5.05745	5.12516	6.54381	4.2555
GSM1012667	not specified		not specified	cell line	7.16993	2.39506	2.83996	7.03342	6.6865	5.07895	4.73335	4.12358	4.848	4.43296	5.2891	3.32193	4.34341	4.73877	4.40599	5.21723	4.30743	7.09803	7.29462
