# Supplementary material for: Insights of Expression Profile of Chemokine Family in Inflammatory Bowel Diseases and Carcinogenesis
Source: Int J Mol Sci. 2024 Oct 9;25(19):10857. doi: 10.3390/ijms251910857 (PMC11476924; doi:10.3390/ijms251910857)
Supplement: Supplementary file 1 [file ijms-25-10857-s001.zip › GSE4183 Summary.xlsx]

## Sheet: original
Samples	0		CXCL1_204470_at	CXCL2_1569203_at	CXCL2_209774_x_at	CXCL2_230101_at	CXCL3207850_at	CXCL4_206390_x_at	CXCL5_207852_at	CXCL5_214974_x_at	CXCL5_215101_s_at	CXCL6_206336_at	CXCL7_214146_s_at	CXCL8_202859_x_at	CXCL8_211506_s_at	CXCL9_203915_at	CXCL10_204533_at	CXCL11_210163_at	CXCL11_211122_s_at	CXCL12_203666_at	CXCL12_209687_at	CXCL13_205242_at	CXCL14_218002_s_at	CXCL14_222484_s_at	CXCL14_237038_at	CXCL16_223454_at	CCL1_207533_at	CCL2_216598_s_at	CCL3_205114_s_at	CCL4_204103_at	CCL5_1405_i_at	CCL5_1555759_a_at	CCL5_204655_at	CCL7_208075_s_at	CCL8_214038_at	CCL11_210133_at	CCL13_206407_s_at	CCL13_216714_at	CCL14_205392_s_at	CCL15_210390_s_at	CCL16_207354_at	CCL17_207900_at	CCL18_209924_at	CCL18_32128_at	CCL19_210072_at	CCL20_205476_at	CCL21_204606_at	CCL22_207861_at	CCL23_210548_at
GSE4183GSM95473	1	none	367.678	6.35509	404.301	46.7529	207.934	313.982	1.33276	30.6633	35.3496	56.63	41.5746	187.426	64.2563	366.513	355.834	67.4807	50.7616	822.186	3094	241.378	5320.06	14502.1	29.6951	930.865	9.53048	836.171	185.707	297.16	1334.63	1612.37	1328.78	152.632	2477.46	1770.42	2083.97	19.2847	882.643	3058.22	111.488	27.0531	561.739	332.646	920.369	2133.38	218.399	41.9885	120.069
GSE4183GSM95474	1	none	363.665	15.8165	479.534	117.234	156.606	153.999	6.85396	110.992	50.6199	111.701	108.016	1485.67	306.216	794.94	629.631	134.957	61.8385	484.31	2739.12	100.662	6741.21	17818.2	81.8405	913.443	8.68061	282.244	366.62	372.59	1480.55	1615.23	1296.65	65.8685	1021.48	728.552	924.463	18.968	1333.25	4559.83	148.64	17.5772	1355.36	842.167	638.682	914.486	287.415	24.6482	201.838
GSE4183GSM95475	1	none	144.637	4.77728	159.266	99.8544	130.153	161.144	36.0989	41.0833	54.1085	48.9555	14.0496	87.5387	47.5279	723.343	639.094	74.7304	98.8032	562.758	3130.45	1218.24	7536.7	16034.3	23.9433	949.489	11.7409	427.535	240.544	342.381	688.369	785.84	1194.46	14.1173	367.405	582.624	215.462	13.761	839.873	3479.85	83.8611	95.8392	1472.28	816.524	1074.86	889.749	853.327	21.8077	192.265
GSE4183GSM95476	1	none	243.072	3.00232	235.236	97.8653	173.947	129.905	31.0342	65.6293	28.3196	154.143	60.3679	148.145	80.8996	692.793	324.533	16.7567	44.2986	427.511	2434.18	7.93635	9773.57	18286.4	143.746	750.232	11.2004	184.316	271.438	236.656	3269.54	2715.46	2663.18	42.2406	1009.49	947.121	2054.94	34.0397	667.51	4171.66	108.206	18.5678	2813.63	1902.64	92.9092	133.058	152.109	15.5452	57.6716
GSE4183GSM95477	1	none	244.275	2.39702	191.493	57.3972	188.001	75.422	11.0018	39.959	14.1152	55.8241	14.1965	82.5751	12.3417	359.893	594.135	64.1503	41.8526	750.426	3657.2	3111.12	5243.1	13303	32.9165	589.876	7.17032	619.837	339.782	349.716	883.008	1065.59	889.349	62.5314	1708.22	832.292	1042.59	19.2373	661.004	2497.7	116.091	90.8889	1417.5	1092	2776.55	1005.88	1156.35	31.467	329.663
GSE4183GSM95478	1	none	334.773	22.0345	205.645	117.981	160.879	82.9755	41.5963	55.9647	76.524	108.82	52.3175	130.996	101.208	393.408	501.912	38.5964	55.1175	1104.77	3190.11	659.576	6272.12	17790	32.2542	821.638	11.2901	1004.48	205.47	348.684	1406.91	1523.14	2770.7	133.874	2394.15	1150.27	2219.4	18.2641	749.671	3171.37	145.454	136.883	462.195	291.26	867.346	952.763	341.508	31.6729	19.5014
GSE4183GSM95479	1	none	923.576	6.22496	621.419	137.515	536.714	174.045	2.45713	59.4653	3.14465	266.127	6.98939	94.5946	41.2324	355.086	210.158	4.53184	41.0519	625.372	2636.08	143.134	7590.32	18756.7	171.32	815.018	12.7333	435.854	507.75	179.618	610.898	677.153	1394.15	104.977	235.189	493.251	356.587	12.5975	861.262	3616	202.732	135.943	252.915	105.018	269.242	973.239	296.752	28.0112	33.495
GSE4183GSM95480	1	none	653.607	82.5379	464.576	19.8889	349.066	67.9597	37.5289	43.029	3.97688	96.575	53.8498	123.933	14.3915	406.906	529.189	23.4806	44.8692	825.967	3218.26	1586.88	9813.16	24270.8	29.5983	716.437	6.76495	1320.24	446.814	606.325	2365.6	2993.88	1733.92	103.533	2019.99	1143.39	1333.6	17.4749	1137.81	2432.75	26.5526	48.9317	497.981	215.378	1821.8	1656.33	945.343	35.175	225.591
GSE4183GSM95511	2	inflammatory bowel disease	19156	101.032	10179.7	103.579	10962.9	1070.61	88.009	5849.22	1468.36	5457.64	318.407	12517.1	2348.97	1778.28	2349.71	1812.47	2320.36	849.67	1663.05	4629.22	1988.52	8716.55	36.0776	3288.17	9.4941	2424.2	1517.96	2188.81	515.008	782.032	925.983	120.535	334.701	2752.99	478.489	25.5121	964.409	1266.69	153.688	201.799	2422.59	2125.11	8262.41	8450.5	4919.45	68.0306	110.833
GSE4183GSM95512	2	inflammatory bowel disease	3107.32	19.7838	1525.17	55.2299	1812.06	216.086	43.6229	1593.39	268.687	471.786	117.162	1927.82	329.913	6338.09	2470.77	615.695	640.352	466.962	2315.2	556.866	4778.65	14732.3	24.8609	960.602	8.92131	1695.03	581.259	595.189	1039.62	1190.37	1132.61	177.271	1669.08	1712.7	719.863	11.0054	547.345	3467.65	80.5141	67.9124	1441.55	1124.42	2810.19	3204.17	772.899	29.777	104.875
GSE4183GSM95513	2	inflammatory bowel disease	17799.5	92.0487	4554.4	68.7329	3660.86	176.835	74.7288	13082.5	1092.73	4321.38	158.369	19871.2	1190.77	15422.8	9705.62	2299.22	1413.57	2136.44	3367.38	19408.7	110.102	269.242	9.16412	4215.61	85.9759	4771	8259.07	5962.85	3800.21	3017.2	2154.02	159.616	4389.35	1808.34	473.761	11.8002	913.438	67.3731	76.7295	281.764	33262.8	29276.5	2249.32	1015.92	1477.16	714.701	574.188
GSE4183GSM95514	2	inflammatory bowel disease	2054.87	64.3386	498.064	111.26	222.509	166.681	33.7219	929.346	76.8078	2142.56	111.466	380.901	71.4748	6709.67	1382.41	259.625	383.441	1041.62	4927.85	168.157	11417.9	25564.8	83.9283	1441.99	5.7548	1329.46	560.004	674.632	2329.72	1726.32	2017.5	56.6805	2961.07	7155.29	1416.89	27.9709	1820.33	2268.89	24.461	104.295	2096.32	2982.05	2295.29	708.966	627.828	42.4829	18.076
GSE4183GSM95515	2	inflammatory bowel disease	6297.98	17.7487	1494.08	65.6482	2162.12	322.769	2.76778	404.453	135.78	2938.96	8.22256	9640.85	2381.73	5024.37	3252.34	1106.81	1539.42	1015.45	1658.19	125.543	7422.84	19043.9	44.9866	1437.29	11.4339	1380.73	2888.17	2501.24	265.682	417.961	593.53	143.142	334.392	6329.57	556.305	18.8423	1144.24	3057.29	67.3882	95.6759	2743.96	2588.66	334.138	3003.41	284.925	27.6462	52.0719
GSE4183GSM95516	2	inflammatory bowel disease	5593.59	13.7061	1686.02	21.6789	2034.51	578.908	35.8792	1189.89	40.7055	1470.8	259.389	13249.6	536.653	721.789	1393.4	629.568	247.385	501.944	529.512	1188	7397.98	13905.2	93.1657	2470.47	10.7465	562.625	1346.83	1025.77	1004.66	885.896	796.619	78.693	676.48	4050.18	346.445	35.2219	680.086	3069.89	156.726	112.967	598.378	333.589	743.434	1508.92	905.897	48.5851	32.0828
GSE4183GSM95517	2	inflammatory bowel disease	3646.48	35.5701	882.925	92.6368	1155.38	318.63	31.2789	1582.52	100.405	1405.97	141.234	1445.17	271.026	924.617	856.237	139.58	293.13	856.534	3518.77	13722.9	6424.45	15385	24.4192	1925.05	6.02809	1287.94	423.102	464.076	1091.14	1088.24	1086.78	84.3557	197.353	4654.57	309.245	21.6985	627.081	2259.51	65.2119	236.476	1208	2185.49	8340.39	2015.05	3962.06	970.963	150.911
GSE4183GSM95518	2	inflammatory bowel disease	11862.5	137.57	3809.4	138.927	4883.18	380.033	24.2006	1987.82	312.458	3084.43	184.823	3712.02	720.34	4430.22	4248.31	1668.18	2170.18	847.01	1344.93	814.136	6522.69	14748.4	27.9537	2469.29	11.6197	3423.66	881.567	1383.9	1041.97	1163.32	750.516	52.6885	1258.02	4614.36	266.619	18.162	1671.67	2903.87	99.6077	126.144	1669.5	1044.2	925.998	8093.87	637.162	95.9279	27.3071
GSE4183GSM95519	2	inflammatory bowel disease	6392.87	36.5839	2088.31	94.7726	2793.27	373.485	26.2262	2974.21	306.869	861.701	93.0972	2056.98	255.236	4044.18	1541.09	448.514	550.562	636.576	1912.38	5430.14	4241.44	12929.1	19.3938	1533.29	5.58207	1053.46	496.256	649.294	1832.08	1795.19	1622.73	43.9311	609.502	1374.9	394.512	20.6255	697.64	3032.01	61.8483	93.3132	3353	3996.68	4023.87	4794.61	1266.44	332.115	241.308
GSE4183GSM95520	2	inflammatory bowel disease	17695.2	80.9226	7295.39	100.54	10036.6	602.531	72.8114	5180.62	421.42	5176.14	323.528	17729.1	3599.42	2181.63	3202.53	3272.55	3474.87	684.063	796.516	301.704	1943.43	6514.01	16.9262	2449.07	10.1695	2332.53	3484.46	2818.89	442.013	566.009	925.995	135.31	2135.85	1556	370.429	11.5713	655.161	3642.63	57.6989	99.2697	1946.08	1577.81	440.795	13537.1	259.18	51.2505	133.648
GSE4183GSM95521	2	inflammatory bowel disease	5024.75	55.3106	1850.71	24.4602	2130.86	441.011	62.9817	5696.49	1906.26	2530.03	198.771	9102.43	1445.93	575.52	815.671	208.347	154.627	911.84	1909.91	7628.21	9980.23	19508.4	91.3157	1577.4	12.7302	2065.29	765.732	760.875	789.385	1015.22	666.883	85.0799	256.23	6821.69	640.382	23.8105	1780.47	1495.06	161.208	101.047	791.748	382.632	6421.91	2520.73	1879.47	415.572	81.6704
GSE4183GSM95522	2	inflammatory bowel disease	15105.2	196.564	13872	38.921	11582.3	277.853	14.0256	1176.26	242.853	2587	82.9964	18112.4	3538.57	2301.91	3066.56	741.896	767.936	900.384	2451.56	12934.4	9480.79	20095.5	26.8025	1256.88	7.06296	3568.06	1692.23	1572.43	928.486	863.799	880.398	145.894	855.445	2563.76	401.751	14.2121	895.703	2751.49	85.1425	291.592	2587.43	2509.92	7591.1	14940.5	2812.65	566.066	537.602
GSE4183GSM95523	2	inflammatory bowel disease	5850.01	21.1156	1929.61	50.6903	2277.48	368.779	42.8812	337.301	50.0193	1261.12	127.694	1731.42	352.952	2085.23	1424.52	323.107	359.663	1347.78	1762.03	145.602	5977.75	21506.9	122.957	1465.44	10.9892	2443.76	727.854	898.401	798.598	1061.14	1098.46	61.1046	856.322	8800.2	543.33	37.3873	793.294	2536	72.2819	64.9425	1605.38	717.297	677.654	2765.73	602.009	38.4603	6.13214
GSE4183GSM95524	2	inflammatory bowel disease	7282.59	8.21855	2496.45	99.8252	3204.03	414.745	60.0659	4675.08	1023.58	1979.48	121.823	2918.61	569.889	3591.12	1417.96	614.734	1587.85	496.021	803.36	927.116	2529.21	9625.87	14.5084	2019.53	15.5594	1403.2	367.218	577.889	1143.28	1093.15	1139.34	160.726	484.011	2763.49	339.933	17.9144	959.262	2800.32	19.9596	166.306	11278.8	8611.1	736.583	1594.86	281.189	88.0417	35.2878
GSE4183GSM95525	2	inflammatory bowel disease	3235.8	45.6254	1924.02	77.0304	1720.37	87.3068	152.282	11507.2	2533.36	686.612	57.2432	5089.33	978.664	4467.58	3034.43	409.238	728.176	852.517	1668.46	486.561	5022.63	12833.4	22.5279	1366.31	5.74224	1402.77	679.307	729.083	912.575	868.965	818.346	107.279	1178.79	3332.29	708.113	19.7283	703.621	3713.73	133.04	8.48264	1179.15	592.084	1774.09	8790.77	328.486	27.5551	40.8355
GSE4183GSM95481	3	colon adenoma	5151.66	33.6819	2396.93	33.8053	2768.74	509	6.16635	62.1951	9.34945	322.864	34.0966	874.962	158.578	111.045	810.464	161.288	174.844	390.089	450.5	172.032	4728.09	13826.7	21.4841	2119.8	6.68244	459.786	279.63	462.742	276.563	316.583	638.351	81.313	212.643	1232	303.538	21.3658	378.233	1650.31	33.4773	85.6531	514.553	286.399	174.974	8004.02	79.5473	18.8044	27.8856
GSE4183GSM95482	3	colon adenoma	4577.88	39.5524	1873.85	98.6535	2238.98	573.119	24.7644	2797.47	749.967	577.69	67.2988	5679.53	1566.67	233.039	266.067	152.358	166.963	896.715	663.384	26.0377	956.205	4362.83	16.5673	1315.97	6.49179	580.754	160.117	153.805	373.303	266.959	478.888	47.3198	181.248	2005.33	665.355	12.7816	459.465	1669.49	90.8567	76.1163	1003.73	503.232	124.164	3040.41	66.5288	19.2138	13.5355
GSE4183GSM95483	3	colon adenoma	4734.11	198.191	5259.6	68.6951	3138.93	376.88	47.6824	73.5678	3.82301	112.495	4.34565	2601.49	367.437	423.329	610.397	183.838	205.982	328.262	247.426	170.968	13169.2	26394.6	377.298	1283.07	6.90549	104.996	657.582	674.024	304.147	653.874	809.907	35.5614	20.5888	356.355	29.0542	10.2002	349.103	907.773	68.3643	145.948	396.615	246.73	280.526	24590.8	80.1328	30.3307	5.3254
GSE4183GSM95484	3	colon adenoma	10239.2	117.894	4157.61	76.8523	4917.43	1685.53	16.2935	552.773	43.2993	423.448	232.531	9610.4	1822.93	674.27	1350	334.6	320.66	919.211	431.693	20.0312	2208.69	7392.18	128.112	1440.41	27.4062	400.905	421.707	530.937	292.912	287	478.561	47.5369	293.554	1959.75	389.602	57.756	590.04	1097.22	58.8895	35.2411	515.894	98.7487	327.923	12416.3	202.431	60.2037	34.1518
GSE4183GSM95485	3	colon adenoma	903.768	4.68411	670.086	63.2548	579.641	53.6364	38.1521	80.7239	37.6371	136.403	15.4589	362.093	66.5298	256.726	444.44	215.779	202.004	419.693	262.389	28.1591	1758.52	6693.38	20.5842	2741.39	7.06032	35.7387	141.047	286.578	48.6088	184.572	348.106	88.5432	137.468	473.057	159.306	31.3333	152.011	1223.76	97.7714	25.7682	272.649	59.9897	123.359	2878.9	127.809	25.4281	12.7036
GSE4183GSM95486	3	colon adenoma	5409.72	37.9581	3290.89	78.5516	3751.59	110.828	29.5795	931.926	255.025	724.342	9742.32	3523.57	1233.71	742.912	979.655	203.286	528.899	367.278	202.476	43.133	1906.83	4968.13	15.18	1096.99	4.74257	467.476	387.154	508.107	259.685	236.61	277.177	44.6424	132.998	1191.03	134.664	11.5019	202.913	1277.85	46.3901	80.4123	455.969	255.969	71.5958	6781.29	16.3047	16.0597	11.0968
GSE4183GSM95487	3	colon adenoma	684.428	7.45829	402.126	113.861	519.385	262.043	18.6559	130.442	43.5467	98.6819	51.8071	579.106	136.877	220.679	281.396	363.317	489.011	492.451	533.515	4.24674	5223.57	14778.5	22.6355	3171.54	10.3615	291.919	229.575	405.513	585.45	909.687	1039.1	38.423	145.59	394.599	45.0801	27.0134	489.975	2326.51	86.5785	88.7734	239.595	72.9336	126.348	7131.95	116.242	47.1155	16.2369
GSE4183GSM95488	3	colon adenoma	7395.85	63.9206	4303.06	77.4421	5702.36	418.64	106.706	6035.43	1201.17	499.878	444.182	36553.2	26768.4	252.14	1215.68	328.077	504.552	990.197	403.478	10.9907	23.281	12.4242	24.4784	1438.28	5.70547	873.884	2552.39	1334.37	203.648	338.44	465.051	100.373	549.279	205.224	302.943	13.1551	225.727	808.402	63.5155	45.174	2728.18	1395.92	126.197	7876.05	54.0646	22.2484	21.1021
GSE4183GSM95489	3	colon adenoma	7536.68	34.6973	2670.29	18.5311	4623.02	602.59	61.8808	236.513	85.4159	204.313	144.929	2835.46	570.4	539.619	1894.57	385.557	600.352	483.87	526.65	32.5107	2376.87	8823.55	29.8949	1601.59	6.55727	193.895	329.751	380.784	244.331	405.415	473.844	84.094	138.987	208.623	33.9738	18.1034	124.908	526.189	12.3226	55.1453	1400.47	932.316	126.127	8638.17	107.634	24.0338	18.5365
GSE4183GSM95490	3	colon adenoma	9480.39	147.246	4393.07	76.3121	7060.88	804.617	67.0103	2600.13	474.706	3435.61	1386.91	11648.1	2595.47	330.867	478.801	217.539	320.799	544.69	493.094	329.073	1843.6	5637.18	30.7289	1582.1	7.37435	70.5236	1387.93	1063.81	218.052	460.103	398.414	53.8499	107.328	207.221	205.403	23.8326	154.304	1337.77	66.136	112.273	1730.12	962.583	52.256	6742.13	19.1016	38.8832	23.0841
GSE4183GSM95491	3	colon adenoma	5979.16	56.0087	1793.53	70.5104	3259.14	274.901	54.9835	1945.72	203.092	200.585	145.404	6824.44	804.654	182.997	172.64	37.0443	7.61343	382.035	256.371	16.5858	4464.56	13414.1	47.9759	2157.65	19.2886	283.754	579.268	312.983	85.4444	36.0819	301.143	95.6021	164.186	1257.87	193.717	28.3929	459.666	722.522	38.667	49.7763	501.333	276.91	22.8604	1517.52	105.588	63.1477	26.7507
GSE4183GSM95492	3	colon adenoma	4580.3	60.1371	5772.22	72.4228	4615.81	283.644	7.60364	1441.1	347.731	242.422	432.547	18856.4	15686.7	523.898	1938.09	373.157	447.155	360.849	159.736	5.5092	1179.59	4359.95	15.0959	2664.12	4.90455	538.442	8640.45	1876	133.639	96.5993	454.624	82.7751	481.436	562.145	200.445	10.4017	209.61	1178.79	69.0956	43.8529	380.983	323.87	16.8661	5167.77	26.778	19.3974	23.2899
GSE4183GSM95493	3	colon adenoma	3474.03	7.17185	1434.33	131.185	2391.96	766.185	46.8555	1762.79	528.314	276.412	38.3276	2868.77	689.281	599.438	734.285	363.196	438.545	668.021	440.939	15.1175	2505.05	8391.49	25.0561	1140.85	15.0428	440.668	329.596	167.945	246.277	385.668	496.638	22.0437	410.046	1410.23	703.976	16.1245	592.894	1897.16	26.1764	40.6579	628.631	378.716	166.747	3243.35	115.929	28.1755	25.8285
GSE4183GSM95494	3	colon adenoma	4292.93	65.7506	5121.97	121.992	3569.25	443.921	26.0903	221.302	96.4447	171.668	13.5414	2519.54	935.242	855.125	2212.24	1134.06	1419.56	281.711	138.549	35.8524	3816.3	9150.5	25.5074	1073.49	7.12392	214.564	296.206	465.351	469.111	640.65	751.343	83.5627	99.0793	442.95	219.782	15.2354	468.984	965.667	35.0786	132.124	217.883	130.239	288.462	12152.7	36.3623	26.8432	14.976
GSE4183GSM95495	3	colon adenoma	2585.32	11.1721	1713.65	71.2736	1935	422.794	19.7571	44.6478	9.53045	94.6132	27.3997	1257	186.194	220.889	445.883	65.7442	133.589	328.283	1327.84	363.96	2856.53	10086.9	19.6541	1453.43	16.9217	408.11	188.429	201.797	935.403	1003.09	1109.64	82.1616	183.607	1554.06	439.466	16.8287	564.399	1938.04	14.3948	37.3814	619.475	377.106	330.245	3558.93	203.872	18.763	13.724
GSE4183GSM95496	4	colorectal cancer	10051.5	149.764	6345.03	61.4325	6685.17	256.091	216.669	8724.84	2282.68	1772.75	335.222	20030.6	21299.2	204.343	351.043	164.79	143.163	488.278	577.336	3.91762	169.756	314.74	15.1632	2258.28	6.68794	1141.92	6421.33	2111.46	139.794	212.994	321.019	116.431	423.555	354.796	154.258	12.5644	178.945	751.063	67.4326	66.3855	1292.34	1214.42	93.342	10795.3	264.072	41.632	10.7043
GSE4183GSM95497	4	colorectal cancer	8524.83	68.8792	3438.21	83.2632	3161.07	582.148	40.4432	6213.36	1145.87	1210.05	1166.87	27782.1	7183.35	410.826	446.529	99.938	140.361	477.168	346.593	295.759	2075.32	6450.33	22.6075	1574.58	11.5845	2173.09	1375.47	802.643	611.82	346.538	726.614	22.0449	305.416	3313.5	286.883	22.7449	703.983	2418.29	15.7211	54.6576	2063.7	1362.24	272.072	4177.15	224.967	613.531	77.1932
GSE4183GSM95498	4	colorectal cancer	793.067	10.3086	403.361	87.1743	311.539	213.436	24.8943	211.563	28.0165	724.288	23.118	965.608	248.407	693.375	602.392	56.5795	73.3343	769.488	1757.56	295.262	5060.02	13571.4	36.0334	1179.86	17.4107	1040.5	369.767	387.555	1074.36	1157.21	1023.03	36.013	1502	3901.8	2024.01	26.0195	814.587	2743.14	76.6986	50.5786	665.634	366.721	634.094	1272.12	244.563	66.2295	20.682
GSE4183GSM95499	4	colorectal cancer	2330.34	7.85078	585.549	108.185	469.068	211.764	64.8734	4513.63	985.524	1909.97	74.2269	2546.07	581.141	501.913	558.841	142.106	176.316	574.961	712.84	231.426	4227.98	9996.53	77.7542	1205.63	6.5793	1041.67	334.475	344.38	1037.03	823.934	914.968	44.1403	1307.48	2085.92	2290.48	23.8231	930.944	4796.77	117.274	38.8072	3062.99	3867.45	179.821	958.592	83.0667	15.9883	23.513
GSE4183GSM95500	4	colorectal cancer	2646.25	29.2552	896.585	171.057	405.351	261.577	2.22446	90.097	44.24	1452.17	22.7151	168.052	116.219	504.609	531.189	54.6014	49.7705	1172.65	3523.41	10519.2	5400.26	14022.1	24.8681	1419.45	5.81096	3318.67	378.712	247.978	1120.71	1403.2	1126.91	43.8801	3419.22	8075.73	2946.94	14.3614	1244.45	2560.98	173.379	71.0966	1697.09	1108.59	8010.87	1214.37	869.248	38.7074	113.535
GSE4183GSM95501	4	colorectal cancer	967.281	13.169	596.491	41.1092	562.879	217.783	6.85468	123.774	34.0099	142.479	28.2771	1068.2	167.721	420.08	189.394	14.5302	43.512	775.284	2081.59	2609.29	2859.34	13796.9	17.7493	1086.58	6.91133	158.694	154.585	240.695	669.474	367.688	1043.29	53.456	150.465	263.776	348.333	18.2844	672.461	3742.54	69.1988	138.938	1656.26	790.712	1360.27	1675.81	620.835	57.3395	122.012
GSE4183GSM95502	4	colorectal cancer	8317.02	14.0235	2878.04	65.7258	2992.19	216.929	257.044	9487.48	3456.17	1690.05	97.3675	17914.2	9838.72	760.339	611.514	102.556	129.548	281.342	296.506	3381.32	1099.6	7400.37	19.1848	1542.96	5.48499	2417.95	1090.22	1005.65	743.604	870.834	697.289	72.5725	754.665	1293.39	541.879	9.25852	334.282	998.159	64.8442	117.069	4043.94	4154.51	972.069	7188.22	676.196	315.504	40.3786
GSE4183GSM95503	4	colorectal cancer	13314.4	123.598	5074.54	48.6354	6799.27	753.498	85.0671	4409.76	1229.53	2284.45	202.882	21869.5	9624.75	1257.73	1733.55	741.719	833.1	838.767	206.74	80.4953	516.505	2831.65	17.9333	730.626	11.6259	1164.76	3022.21	2251.2	315.728	386.947	680.082	111.638	353.894	1008.11	126.749	11.1371	38.4809	887.908	81.2699	50.7853	1436.88	699.789	18.5462	13219.5	70.062	19.0143	15.1921
GSE4183GSM95504	4	colorectal cancer	17933.9	58.7475	2935.95	14.3206	2656.18	103.696	522.396	17095.9	7140.03	7293.62	903.365	21110.1	5104.07	1668.4	920.462	107.91	125.756	737.553	1157.74	17969.3	1863.13	12575.5	16.8646	3326.15	8.23214	1170.59	2653.11	2063.61	1068.09	775.762	1155.2	107.147	1178.7	634.873	590.741	25.6449	533.021	3426.07	82.5421	134.746	22201.3	15161	38.7337	5542.45	228.086	74.4087	123.008
GSE4183GSM95505	4	colorectal cancer	7944.23	43.2436	3518.63	88.5121	4129.77	225.842	81.5719	4926.45	1448	1413.26	177.228	18685.8	5289.77	319.47	548.162	248.481	316.36	498.853	100.76	146.355	2026.5	5617.58	21.2327	682.985	9.87575	472.283	771.5	496.586	271.834	326.5	655.431	83.5638	63.8073	800.88	71.1139	9.30408	84.9947	762.951	66.6577	127.9	746.073	428.964	175.52	13520.3	291.352	47.841	14.0545
GSE4183GSM95506	4	colorectal cancer	7368.21	51.337	3851.67	92.7639	4494.6	115.516	66.3903	3019.53	1037.05	1705.7	105.68	14153.4	4425.91	1054.84	1574.35	752.779	812.451	567.023	161.208	164.857	3506.3	12226.3	21.0884	961.654	6.47507	802.338	669.841	585.136	258.67	310.317	576.289	83.1998	200.613	551.885	226.769	11.2268	257.501	927.88	83.2197	113.69	542.439	303.124	187.248	7555.09	193.593	22.1905	18.6929
GSE4183GSM95507	4	colorectal cancer	8508.83	120.801	4696.84	112.889	4167.9	485.939	74.132	2973.54	674.251	2002.7	435.911	12931.1	3738.84	920.519	1333.5	262.145	382.756	927.07	279.521	2017.65	2405.16	7737.63	20.1055	2201.09	7.57172	1436.59	982.6	1018.66	624.194	699.277	677.7	35.6368	401.048	1416.62	408.626	21.797	450.023	1747.22	87.8022	62.6727	2612.91	1855.48	1224.71	2908.91	215.518	319.623	22.5383
GSE4183GSM95508	4	colorectal cancer	1562.33	8.34952	556.567	72.4068	381.302	34.1969	6.1281	72.6288	41.5217	566.167	79.2667	1622.07	323.25	492.033	555.233	24.2026	67.4093	515.228	2393.48	416.144	4030.54	14315	15.6453	1295.94	7.06489	1600.25	459.489	357.709	1304.53	1739.33	1303.61	26.6669	755.9	5623.96	2255.23	10.905	956.367	3697.39	29.6652	66.4674	1024.95	578.471	1030.89	3155.52	535.259	18.4102	150.113
GSE4183GSM95509	4	colorectal cancer	274.985	8.59455	317.981	91.9892	172.125	128.43	48.2141	58.9392	15.4918	72.0219	15.8623	311.638	138.012	230.728	283.963	9.05353	4.98454	354.23	1577.14	589.474	4668.89	14733.1	35.4181	452.756	12.1904	278.4	182.342	238.727	586.073	821.259	1021.82	61.3376	1087.11	692.894	942.262	15.9598	1243.3	3301.33	100.117	106.683	469.946	169.997	1593.24	737.977	930.3	22.6516	24.6493
GSE4183GSM95510	4	colorectal cancer	4618.94	54.1302	2238.51	64.1012	2214.98	263.7	51.7559	2687.69	779.618	594.007	381.238	5293.1	1742.85	893.229	992.482	469.489	1205.84	789.022	403.39	235.091	9531.68	15546.9	34.4319	1937.28	5.8449	1550.76	600.604	432.466	704.457	869.341	595.874	79.9897	293.308	1322.9	81.3279	10.4352	363.615	1146.92	16.6138	76.6553	634.401	417.846	145.902	5016.82	370.127	39.0145	9.34292
Samples			CXCL1_204470_at	CXCL2_1569203_at	CXCL2_209774_x_at	CXCL2_230101_at	CXCL3207850_at	CXCL4_206390_x_at	CXCL5_207852_at	CXCL5_214974_x_at	CXCL5_215101_s_at	CXCL6_206336_at	CXCL7_214146_s_at	CXCL8_202859_x_at	CXCL8_211506_s_at	CXCL9_203915_at	CXCL10_204533_at	CXCL11_210163_at	CXCL11_211122_s_at	CXCL12_203666_at	CXCL12_209687_at	CXCL13_205242_at	CXCL14_218002_s_at	CXCL14_222484_s_at	CXCL14_237038_at	CXCL16_223454_at	CCL1_207533_at	CCL2_216598_s_at	CCL3_205114_s_at	CCL4_204103_at	CCL5_1405_i_at	CCL5_1555759_a_at	CCL5_204655_at	CCL7_208075_s_at	CCL8_214038_at	CCL11_210133_at	CCL13_206407_s_at	CCL13_216714_at	CCL14_205392_s_at	CCL15_210390_s_at	CCL16_207354_at	CCL17_207900_at	CCL18_209924_at	CCL18_32128_at	CCL19_210072_at	CCL20_205476_at	CCL21_204606_at	CCL22_207861_at	CCL23_210548_at
		Normal mean	409.41	17.8932	345.184	86.8112	237.912	144.929	20.988	55.8482	33.2698	112.347	43.9202	292.61	83.5092	511.61	473.061	53.0855	54.8241	700.413	3012.42	883.615	7286.28	17595.2	68.1642	810.875	9.88888	638.835	320.516	341.641	1504.94	1623.58	1658.9	84.9716	1404.17	955.99	1278.88	19.2034	891.628	3373.42	117.878	71.4605	1104.2	699.703	1057.72	1082.36	531.4	28.7895	147.512
		inflammatory bowel disease	8673.64	61.7426	3739.08	76.2622	4042.57	386.417	51.0322	3877.75	665.353	2425.04	153.615	7965.66	1239.44	4039.8	2677.44	969.969	1108.77	902.988	2041.94	4564.48	5682.57	14358.6	43.9325	1991.76	14.5207	2076.25	1644.73	1520.22	1195.63	1168.99	1107.31	107.487	1213.11	4019.36	531.071	21.0308	990.25	2555.49	87.7004	136.799	4545.65	4003.17	3175.14	5129.67	1401.12	234.478	143.122
		colon adenoma	5135.03	59.035	3016.88	78.2228	3404.81	505.889	38.1454	1261.12	272.603	501.429	852.073	7106.27	3572.6	411.132	922.307	301.256	397.368	523.557	435.87	84.9472	3267.79	9219.5	54.6835	1752.04	10.1713	357.694	1105.39	588.316	311.772	414.756	568.052	65.8535	217.203	897.364	268.42	20.9351	361.482	1301.83	53.8476	70.2865	773.739	420.11	157.243	7582.69	90.555	30.5766	19.2152
		colorectal cancer	6343.74	50.8034	2555.6	80.2377	2640.23	271.37	103.244	4307.28	1356.13	1655.58	269.949	11096.8	4654.81	688.829	748.84	216.725	300.311	651.128	1038.39	2597.04	3296.07	10075.7	26.4053	1457.05	8.62337	1317.9	1297.75	838.963	702.024	740.742	834.608	65.1811	813.145	2089.4	886.374	16.2311	587.13	2260.57	75.4957	85.1421	2943.39	2165.29	1062.49	5262.54	387.816	114.139	52.3739
			255.915	27.0015	169.811	40.8985	137.984	79.8135	17.1414	25.1245	26.0974	71.6883	33.1514	483.334	95.0286	189.526	158.404	41.8582	19.1527	221.151	389.313	1066.31	1776.56	3314.59	58.5483	122.883	2.20201	388.57	115.707	125.574	906.063	844.231	693.696	46.9479	874.015	406.518	783.848	6.51708	233.876	747.075	51.467	50.1291	846.632	600.555	871.922	589.804	388.775	8.21483	108.523
			5971.79	52.7131	3823.77	33.7815	3697.67	237.14	36.7949	3920.2	772.209	1557.49	90.3437	6839.35	1183.21	3699.53	2195.03	905.672	959.829	413.812	1162.2	6167.53	3218.89	6426.85	35.5908	868.532	19.9855	1123.66	2047.05	1439.75	884.118	627.201	468.615	44.5242	1169.15	2325.04	283.017	7.98042	427.71	980.707	44.8893	82.1096	8342.99	7289.96	2997.07	4572.13	1429.21	300.542	178.892
			2739.42	55.6411	1728.59	29.769	1800.41	389.161	26.8542	1635.34	342.7	833.254	2484.77	9583.08	7501.16	230.392	660.838	256.361	331.454	234.778	291.141	118.95	3102.8	6204.31	93.5208	661.971	6.56224	221.961	2177.53	481.592	220.105	278.421	253.355	25.2011	150.651	646.574	207.383	12.2116	169.898	505.661	26.9699	37.0095	690.536	383.729	104.586	5712.47	58.7536	15.0774	7.67592
			5111.48	46.8678	1948.11	36.1316	2281.41	192.607	136.637	4690.95	1862.91	1704.25	342.201	9735.24	5737.63	410.217	467.671	246.362	360.572	235.349	1020.8	5039.52	2363.76	4747.29	15.8533	738.071	3.31587	833.543	1653.02	720.572	358.625	440.325	270.892	31.1663	851.984	2242.24	975.874	6.2465	392.237	1329.92	39.3382	34.2335	5425.42	3796.74	1995.41	4363.38	273.078	170.067	49.9725
			0.00088688	0.0401165	0.0216108	0.514149	0.00901296	0.0114389	0.0416608	0.01262	0.0325278	0.000452	0.00350791	0.00500686	0.0125843	0.0144513	0.0105916	0.0100163	0.00579041	0.21414	0.0336385	0.112333	0.20823	0.199871	0.228054	0.00108583	0.525032	0.00225522	0.0849135	0.032768	0.436929	0.15673	0.0335346	0.269517	0.690163	0.00146726	0.00295302	0.584923	0.553849	0.0526206	0.158845	0.053717	0.262668	0.219534	0.0664564	0.0223503	0.109413	0.0693149	0.95029
			0.0462136	0.892152	0.510514	0.867286	0.552947	0.318638	0.282558	0.024043	0.0825674	0.000233778	0.28589	0.779482	0.24406	0.000732936	0.00611927	0.0102844	0.0112661	0.00450519	1.64216e-05	0.00888419	0.0456412	0.034083	0.680496	0.402449	0.429988	3.04563e-06	0.490358	0.0245046	0.000802653	0.000210312	0.000519754	0.00384644	0.00283581	2.69568e-05	0.00719638	0.979901	1.25081e-05	0.000142456	0.0183965	0.00791448	0.0919478	0.0676456	0.000552704	0.20473	0.00138945	0.0139021	0.0121901
			0.426342	0.664588	0.498381	0.868813	0.316968	0.0456482	0.0809494	0.0246453	0.0350303	0.0256888	0.37639	0.267496	0.660586	0.0300274	0.413642	0.365026	0.449204	0.148384	0.0363564	0.0637858	0.9778	0.67445	0.258009	0.258919	0.42174	0.000181476	0.787228	0.272202	0.00124005	0.0220873	0.00952912	0.948655	0.0125533	0.0578012	0.023346	0.19483	0.0504075	0.0143838	0.0896989	0.263433	0.135657	0.0874127	0.0902629	0.22162	0.000302998	0.0683852	0.0169144
[truncated: 14 more columns]

## Sheet: Sheet2
Samples	0		CXCL1_204470_at	CXCL2_1569203_at	CXCL2_209774_x_at	CXCL2_230101_at	CXCL3207850_at	CXCL4_206390_x_at	CXCL5_207852_at	CXCL5_214974_x_at	CXCL5_215101_s_at	CXCL6_206336_at	CXCL7_214146_s_at	CXCL8_202859_x_at	CXCL8_211506_s_at	CXCL9_203915_at	CXCL10_204533_at	CXCL11_210163_at	CXCL11_211122_s_at	CXCL12_203666_at	CXCL12_209687_at	CXCL13_205242_at	CXCL14_218002_s_at	CXCL14_222484_s_at	CXCL14_237038_at	CXCL16_223454_at	CCL1_207533_at	CCL2_216598_s_at	CCL3_205114_s_at	CCL4_204103_at	CCL5_1405_i_at	CCL5_1555759_a_at	CCL5_204655_at	CCL7_208075_s_at	CCL8_214038_at	CCL11_210133_at	CCL13_206407_s_at	CCL13_216714_at	CCL14_205392_s_at	CCL15_210390_s_at	CCL16_207354_at	CCL17_207900_at	CCL18_209924_at	CCL18_32128_at	CCL19_210072_at	CCL20_205476_at	CCL21_204606_at	CCL22_207861_at	CCL23_210548_at
GSE4183GSM95473	1	none	8.5223	2.66791	8.65929	5.54698	7.69998	8.29454	0.41442	4.93844	5.14362	5.8235	5.37763	7.55018	6.00577	8.51772	8.47506	6.0764	5.66567	9.68332	11.5953	7.91515	12.3772	13.824	4.89216	9.86243	3.25255	9.70766	7.53688	8.2151	10.3822	10.655	10.3759	7.25391	11.2746	10.7899	11.0251	4.26939	9.78569	11.5785	6.80075	4.75772	9.13376	8.37784	9.84607	11.0589	7.77082	5.39192	6.90772
GSE4183GSM95474	1	none	8.50647	3.98336	8.90549	6.87325	7.29099	7.26678	2.77694	6.79431	5.66163	6.8035	6.75511	10.5369	8.25841	9.6347	9.29836	7.07636	5.95043	8.91979	11.4195	6.65338	12.7188	14.1211	6.35474	9.83517	3.1178	8.1408	8.51814	8.54145	10.5319	10.6575	10.3406	6.04152	9.99645	9.50889	9.85247	4.24549	10.3807	12.1548	7.21568	4.13563	10.4045	9.71796	9.31895	9.83682	8.16699	4.62341	7.65706
GSE4183GSM95475	1	none	7.1763	2.25619	7.31529	6.64175	7.02406	7.3322	5.17388	5.36048	5.75778	5.6134	3.81246	6.45185	5.5707	9.49854	9.31988	6.22362	6.62649	9.13637	11.6122	10.2506	12.8797	13.9689	4.58155	9.89101	3.55347	8.7399	7.91016	8.41946	9.42704	9.61809	10.2221	3.81939	8.52123	9.18642	7.75129	3.78252	9.71403	11.7648	6.38993	6.58254	10.5238	9.67335	10.0699	9.79725	9.73696	4.44677	7.58695
GSE4183GSM95476	1	none	7.92524	1.58608	7.87797	6.61273	7.44251	7.02132	4.95578	6.03627	4.82373	7.26813	5.91571	7.21086	6.33806	9.43628	8.34222	4.06666	5.46919	8.73982	11.2492	2.98848	13.2547	14.1585	7.16738	9.55119	3.48548	7.52604	8.08448	7.88665	11.6749	11.407	11.3789	5.40056	9.97941	9.88741	11.0049	5.08915	9.38265	12.0264	6.75764	4.21473	11.4582	10.8938	6.53775	7.05591	7.24896	3.9584	5.84979
GSE4183GSM95477	1	none	7.93236	1.26124	7.58114	5.84291	7.55459	6.23691	3.45967	5.32045	3.81918	5.80282	3.82746	6.36764	3.62547	8.49142	9.21465	6.00338	5.38725	9.55157	11.8365	11.6032	12.3562	13.6995	5.04074	9.20427	2.84204	9.27574	8.40846	8.45004	9.78628	10.0574	9.79661	5.96651	10.7383	9.70095	10.026	4.26583	9.36852	11.2864	6.85911	6.50603	10.4691	10.0928	11.4391	9.97424	10.1754	4.97577	8.36485
GSE4183GSM95478	1	none	8.38704	4.46169	7.68402	6.88242	7.32983	6.37461	5.37838	5.80645	6.25784	6.7658	5.70922	7.03338	6.66119	8.61988	8.97129	5.27039	5.78444	10.1095	11.6394	9.36539	12.6147	14.1188	5.01141	9.68236	3.49698	9.97223	7.68278	8.44578	10.4583	10.5728	11.436	7.06473	11.2253	10.1678	11.116	4.19094	9.55011	11.6309	7.18442	7.0968	8.85236	8.18616	9.76046	9.89597	8.41578	4.98518	4.2855
GSE4183GSM95479	1	none	9.85109	2.63807	9.27942	7.10345	9.06801	7.44332	1.29697	5.89398	1.6529	8.05597	2.80517	6.56369	5.36571	8.47202	7.71533	2.1801	5.35938	9.28857	11.3642	7.16122	12.8899	14.1951	7.42055	9.67069	3.67053	8.7677	8.98797	7.48879	9.25479	9.40334	10.4452	6.71392	7.87767	8.94618	8.47811	3.65507	9.75031	11.8202	7.66343	7.08686	7.98251	6.7145	8.07276	9.92665	8.21311	4.80793	5.06587
GSE4183GSM95480	1	none	9.35228	6.36698	8.85977	4.31389	8.44736	6.08661	5.22993	5.42724	1.99164	6.59358	5.75087	6.95342	3.84714	8.66855	9.04764	4.5534	5.48765	9.68994	11.6521	10.632	13.2605	14.5669	4.88744	9.4847	2.75808	10.3666	8.80353	9.24395	11.208	11.5478	10.7598	6.69395	10.9801	10.1591	10.3811	4.12721	10.152	11.2484	4.73078	5.6127	8.95995	7.75073	10.8311	10.6938	9.88469	5.13648	7.81757
GSE4183GSM95511	2	inflammatory bowel disease	14.2255	6.65867	13.3134	6.69459	13.4203	10.0642	6.45958	12.514	10.52	12.4141	8.31473	13.6116	11.1978	10.7963	11.1983	10.8237	11.1801	9.73076	10.6996	12.1766	10.9575	13.0895	5.17303	11.6831	3.24703	11.2433	10.5679	11.0959	9.00845	9.61108	9.85484	6.91331	8.38673	11.4268	8.90234	4.67311	9.9135	10.3069	7.26386	7.65678	11.2423	11.0533	13.0123	13.0448	12.2643	6.08811	6.79224
GSE4183GSM95512	2	inflammatory bowel disease	11.6015	4.30625	10.5747	5.78738	10.8234	7.75546	5.44702	10.6379	8.06978	8.88199	6.87236	10.9128	8.36594	12.6298	11.2707	9.26607	9.32272	8.86716	11.1769	9.12119	12.2224	13.8467	4.6358	9.9078	3.15726	10.7271	9.18304	9.21721	10.0218	10.2172	10.1454	7.46981	10.7048	10.7421	9.49158	3.46014	9.09631	11.7597	6.33117	6.0856	10.4934	10.135	11.4565	11.6457	9.59414	4.89613	6.71253
GSE4183GSM95513	2	inflammatory bowel disease	14.1195	6.52433	12.153	6.10293	11.838	7.46626	6.22359	13.6753	10.0937	12.0773	7.30715	14.2784	10.2177	13.9128	13.2446	11.1669	10.4651	11.061	11.7174	14.2444	6.78269	8.07276	3.196	12.0415	6.42586	12.2201	13.0118	12.5418	11.8919	11.559	11.0728	7.31847	12.0998	10.8204	8.88802	3.56074	9.83516	6.0741	6.26171	8.13834	15.0216	14.8375	11.1353	9.98857	10.5286	9.4812	9.16538
GSE4183GSM95514	2	inflammatory bowel disease	11.0048	6.00761	8.96019	6.79779	7.79772	7.38095	5.07561	9.86007	6.26318	11.0651	6.80046	8.57327	6.15936	12.712	10.433	8.02028	8.58286	10.0246	12.2667	7.39367	13.479	14.6419	6.39109	10.4938	2.52476	10.3766	9.12929	9.39796	11.1859	10.7535	10.9784	5.82478	11.5319	12.8048	10.4685	4.80585	10.83	11.1478	4.61241	6.70453	11.0336	11.5421	11.1645	9.46957	9.29422	5.40881	4.17601
GSE4183GSM95515	2	inflammatory bowel disease	12.6207	4.14964	10.545	6.03668	11.0782	8.33436	1.46873	8.65983	7.08512	11.5211	3.03959	13.2349	11.2178	12.2947	11.6673	10.1122	10.5882	9.9879	10.6954	6.97204	12.8578	14.217	5.49142	10.4891	3.51524	10.4312	11.4959	11.2884	8.05356	8.70723	9.21318	7.16131	8.3854	12.6279	9.11973	4.2359	10.1602	11.578	6.07443	6.58008	11.422	11.338	8.3843	11.5524	8.15444	4.78901	5.70243
GSE4183GSM95516	2	inflammatory bowel disease	12.4496	3.77675	10.7194	4.43822	10.9905	9.17719	5.16508	10.2166	5.34715	10.5224	8.01897	13.6937	9.06785	9.49543	10.4444	9.29822	7.95061	8.97138	9.04852	10.2143	12.8529	13.7633	6.54173	11.2706	3.4258	9.13603	10.3953	10.0025	9.97249	9.79099	9.63775	6.29816	9.4019	11.9838	8.43648	5.1384	9.40957	11.584	7.2921	6.81975	9.22491	8.38193	9.53806	10.5593	9.8232	5.60244	5.00373
GSE4183GSM95517	2	inflammatory bowel disease	11.8323	5.15259	9.78615	6.53351	10.1742	8.31574	4.96712	10.628	6.64969	10.4573	7.14194	10.497	8.08229	9.85271	9.74187	7.12494	8.1954	9.74237	11.7809	13.7443	12.6494	13.9092	4.60994	10.9107	2.5917	10.3309	8.72486	8.85822	10.0916	10.0878	10.0858	6.39841	7.62463	12.1844	8.27261	4.43952	9.29251	11.1418	6.02706	7.88555	10.2384	11.0937	13.0259	10.9766	11.952	9.92327	7.23756
GSE4183GSM95518	2	inflammatory bowel disease	13.5341	7.10403	11.8953	7.11818	12.2536	8.56998	4.59697	10.957	8.28752	11.5908	7.53	11.858	9.49253	12.1132	12.0527	10.7041	11.0836	9.72624	10.3933	9.66913	12.6713	13.8483	4.80497	11.2699	3.5385	11.7413	9.78393	10.4345	10.0251	10.184	9.55174	5.71942	10.2969	12.1719	8.05863	4.18285	10.7071	11.5038	6.63818	6.97893	10.7052	10.0282	9.85487	12.9826	9.31552	6.58388	4.7712
GSE4183GSM95519	2	inflammatory bowel disease	12.6422	5.19314	11.0281	6.5664	11.4477	8.54491	4.71294	11.5383	8.26148	9.75104	6.54067	11.0063	7.99569	11.9816	10.5897	8.80901	9.10476	9.31419	10.9012	12.4068	12.0503	13.6583	4.27752	10.5824	2.4808	10.0409	8.95494	9.34273	10.8393	10.8099	10.6642	5.45717	9.25149	10.4251	8.62392	4.36636	9.44634	11.5661	5.95066	6.54401	11.7112	11.9646	11.9744	12.2272	10.3066	8.37554	7.91473
GSE4183GSM95520	2	inflammatory bowel disease	14.1111	6.33847	12.8328	6.65163	13.293	9.23489	6.18609	12.3389	8.71911	12.3377	8.33775	14.1138	11.8135	11.0912	11.645	11.6762	11.7627	9.41799	9.63756	8.23699	10.9244	12.6693	4.08119	11.258	3.34618	11.1877	11.7667	11.4609	8.78795	9.14468	9.85486	7.08013	11.0606	10.6036	8.53305	3.53248	9.35571	11.8308	5.85047	6.63328	10.9264	10.6237	8.78396	13.7246	8.01781	5.67949	7.06229
GSE4183GSM95521	2	inflammatory bowel disease	12.2948	5.78948	10.8539	4.61237	11.0572	8.78467	5.97686	12.4759	10.8965	11.3049	7.63496	13.152	10.4978	9.16872	9.67184	7.70284	7.27265	9.83264	10.8993	12.8971	13.2849	14.2518	6.51279	10.6233	3.67019	11.0121	9.5807	9.57152	9.62459	9.98757	9.38129	6.41075	8.0013	12.7359	9.32279	4.57353	10.798	10.546	7.33278	6.65888	9.6289	8.57981	12.6488	11.2996	10.8761	8.69895	6.35174
GSE4183GSM95522	2	inflammatory bowel disease	13.8828	7.61886	13.7599	5.28248	13.4996	8.11818	3.80999	10.2	7.92394	11.3371	6.37498	14.1447	11.789	11.1686	11.5824	9.53507	9.58484	9.8144	11.2595	13.6589	13.2108	14.2946	4.74429	10.2956	2.82027	11.8009	10.7247	10.6188	9.85874	9.75455	9.78201	7.18877	9.74053	11.324	8.65016	3.82905	9.80688	11.426	6.41181	8.18781	11.3373	11.2934	12.8901	13.8669	11.4577	9.14483	9.07039
GSE4183GSM95523	2	inflammatory bowel disease	12.5142	4.40024	10.9141	5.66364	11.1532	8.52661	5.42227	8.39789	5.64441	10.3005	6.99654	10.7577	8.46333	11.026	10.4763	8.33587	8.4905	10.3964	10.783	7.18588	12.5454	14.3925	6.942	10.5171	3.45801	11.2549	9.50751	9.81122	9.64133	10.0514	10.1013	5.93321	9.74201	13.1033	9.08568	5.22448	9.63171	11.3083	6.17556	6.02109	10.6487	9.48643	9.4044	11.4334	9.23364	5.2653	2.61639
GSE4183GSM95524	2	inflammatory bowel disease	12.8302	3.03888	11.2857	6.64133	11.6457	8.69608	5.90848	12.1908	9.99941	10.9509	6.92864	11.5111	9.15454	11.8102	10.4696	9.26382	10.6329	8.95426	9.6499	9.85661	11.3045	13.2327	3.85881	10.9798	3.95972	10.4545	8.52049	9.17465	10.159	10.0943	10.154	7.32846	8.91889	11.4323	8.40911	4.16305	9.90578	11.4514	4.31901	7.3777	13.4613	13.072	9.5247	10.6392	8.1354	6.46012	5.1411
GSE4183GSM95525	2	inflammatory bowel disease	11.6599	5.51177	10.9099	6.26736	10.7485	6.44802	7.2506	13.4902	11.3068	9.42335	5.83903	12.3133	9.93467	12.1253	11.5672	8.67679	9.50814	9.73558	10.7043	8.92648	12.2942	13.6476	4.49364	10.4161	2.52161	10.4541	9.40792	9.50994	9.8338	9.76315	9.67657	6.74523	10.2031	11.7023	9.46784	4.30219	9.45866	11.8587	7.05572	3.08451	10.2035	9.20966	10.7929	13.1018	8.35969	4.78425	5.35175
GSE4183GSM95481	3	colon adenoma	12.3308	5.0739	11.227	5.07918	11.435	8.99152	2.62442	5.95873	3.22488	8.33478	5.09156	9.77308	7.30905	6.795	9.6626	7.33349	7.44992	8.60766	8.81538	7.42653	12.207	13.7552	4.42519	11.0497	2.74037	8.84482	8.12738	8.85407	8.11146	8.30644	9.31821	6.34541	7.73229	10.2668	8.24573	4.41723	8.56313	10.6885	5.06511	6.42043	9.00718	8.16188	7.451	12.9665	6.31374	4.233	4.80145
GSE4183GSM95482	3	colon adenoma	12.1605	5.30569	10.8718	6.6243	11.1286	9.16269	4.63019	11.4499	9.55068	9.17415	6.07251	12.4716	10.6135	7.86443	8.05565	7.25132	7.38339	9.80851	9.3737	4.70253	9.90118	12.091	4.05027	10.3619	2.69862	9.18178	7.32298	7.26496	8.5442	8.06048	8.90355	5.56437	7.50182	10.9696	9.37798	3.676	8.84381	10.7052	6.50552	6.25013	9.97115	8.97508	6.95611	11.57	6.05591	4.26407	3.75867
GSE4183GSM95483	3	colon adenoma	12.2089	7.63075	12.3607	6.10214	11.6161	8.55796	5.57538	6.201	1.93471	6.81372	2.11957	11.3451	8.52135	8.72564	9.2536	7.52229	7.68638	8.35871	7.95086	7.41759	13.6849	14.688	8.55956	10.3254	2.78774	6.71419	9.36103	9.39666	8.24863	9.35287	9.66161	5.15224	4.36379	8.47717	4.86068	3.35053	8.44751	9.82619	6.09517	7.18931	8.6316	7.94679	8.13199	14.5858	6.32432	4.92271	2.41289
GSE4183GSM95484	3	colon adenoma	13.3218	6.88135	12.0215	6.26402	12.2637	10.719	4.02623	9.11054	5.43627	8.72604	7.86128	13.2304	10.832	9.39718	10.3987	8.38629	8.3249	9.84425	8.75386	4.32418	11.109	12.8518	7.00126	10.4923	4.77643	8.64712	8.7201	9.0524	8.19432	8.16491	8.90256	5.57098	8.19748	10.9365	8.60586	5.8519	9.20467	10.0996	5.87994	5.13919	9.01093	6.62569	8.35721	13.5999	7.66128	5.91178	5.09389
GSE4183GSM95485	3	colon adenoma	9.81981	2.22777	9.3882	5.9831	9.17902	5.74514	5.25369	6.33492	5.23408	7.09173	3.95037	8.50022	6.05593	8.00409	8.79584	7.75341	7.65824	8.71319	8.03556	4.81553	10.7801	12.7085	4.36347	11.4207	2.81973	5.15942	7.14003	8.16278	5.60315	7.52804	8.44338	6.46831	7.10295	8.88587	7.31566	4.96963	7.24803	10.2571	6.61134	4.68752	8.0909	5.90664	6.94671	11.4913	6.99784	4.66835	3.66717
GSE4183GSM95486	3	colon adenoma	12.4013	5.24634	11.6843	6.29557	11.8733	6.79218	4.88653	9.86407	7.9945	9.50053	13.25	11.7828	10.2688	9.53705	9.93613	7.66736	9.04685	8.52073	7.66161	5.43072	10.897	12.2785	3.9241	10.0993	2.24567	8.86875	8.59677	8.98899	8.02062	7.88637	8.11466	5.48034	7.05526	10.218	7.07322	3.5238	7.66472	10.3195	5.53574	6.32934	8.83279	7.99982	6.1618	12.7273	4.02721	4.00537	3.47207
GSE4183GSM95487	3	colon adenoma	9.41875	2.89884	8.6515	6.83112	9.02066	8.03366	4.22156	7.02727	5.44449	6.62471	5.69508	9.17768	7.09673	7.7858	8.13646	8.50509	8.93372	8.94384	9.05939	2.08636	12.3508	13.8512	4.50051	11.631	3.37315	8.18942	7.84282	8.66361	9.1934	9.82923	10.0211	5.2639	7.18577	8.62424	5.49442	4.7556	8.93656	11.184	6.43594	6.47206	7.90446	6.18851	6.98126	12.8001	6.86098	5.55813	4.0212
GSE4183GSM95488	3	colon adenoma	12.8525	5.99821	12.0711	6.27505	12.4773	8.70956	6.73749	12.5592	10.2302	8.96543	8.79501	15.1577	14.7082	7.97808	10.2475	8.35789	8.97886	9.95157	8.65635	3.45821	4.54108	3.63508	4.61344	10.4901	2.51235	9.7713	11.3176	10.3819	7.66993	8.40276	8.86124	6.64923	9.1014	7.68105	8.2429	3.71755	7.81844	9.65893	5.98904	5.49742	11.4137	10.447	6.97953	12.9433	5.75661	4.47563	4.39931
GSE4183GSM95489	3	colon adenoma	12.8797	5.11675	11.3828	4.21188	12.1746	9.23503	5.95142	7.88578	6.41643	7.67464	7.1792	11.4694	9.15583	9.0758	10.8877	8.5908	9.22966	8.91848	9.0407	5.02284	11.2148	13.1071	4.90183	10.6453	2.7131	7.59913	8.36523	8.57283	7.93269	8.66326	8.88827	6.39393	7.1188	7.70476	5.08635	4.17819	6.96473	9.03944	3.62324	5.78516	10.4517	9.86468	6.97874	13.0765	6.74999	4.58699	4.2123
GSE4183GSM95490	3	colon adenoma	13.2107	7.20209	12.101	6.25384	12.7856	9.65216	6.06631	11.3444	8.89089	11.7464	10.4377	13.5078	11.3418	8.37011	8.90328	7.76513	8.32552	9.08929	8.94572	8.36226	10.8483	12.4608	4.94153	10.6276	2.88252	6.14003	10.4387	10.055	7.76853	8.84581	8.63812	5.75087	6.74588	7.69503	7.68231	4.57487	7.26963	10.3856	6.04736	6.81086	10.7567	9.91077	5.70752	12.719	4.25562	5.28107	4.52883
GSE4183GSM95491	3	colon adenoma	12.5457	5.80758	10.8086	6.13976	11.6703	8.10277	5.78093	10.9261	7.66599	7.64807	7.18392	12.7365	9.65223	7.51568	7.43163	5.21118	2.92855	8.57756	8.00209	4.05188	12.1243	13.7115	5.58424	11.0752	4.26967	8.14849	9.17809	8.28994	6.41691	5.1732	8.23431	6.57897	7.35919	10.2968	7.5978	4.82746	8.84444	9.4969	5.27303	5.63739	8.96963	8.11327	4.51478	10.5675	6.7223	5.98066	4.7415
GSE4183GSM95492	3	colon adenoma	12.1612	5.91018	12.4949	6.17837	12.1724	8.14794	2.92669	10.493	8.44183	7.92138	8.75671	14.2028	13.9373	9.03314	10.9204	8.54364	8.80463	8.49525	7.31954	2.46184	10.2041	12.0901	3.91608	11.3794	2.29412	9.07265	13.0769	10.8734	7.0622	6.59394	8.82853	6.37113	8.9112	9.1348	7.64707	3.37875	7.71157	10.2031	6.11052	5.4546	8.57358	8.33927	4.07605	12.3353	4.74298	4.27779	4.54163
GSE4183GSM95493	3	colon adenoma	11.7624	2.84235	10.4862	7.03546	11.224	9.58155	5.55015	10.7836	9.04525	8.11068	5.26031	11.4862	9.42895	9.22747	9.5202	8.5046	8.77658	9.38375	8.78443	3.91815	11.2906	13.0347	4.64709	10.1559	3.91101	8.78355	8.36455	7.39184	7.94414	8.59121	8.95605	4.4623	8.67964	10.4617	9.45938	4.01118	9.21163	10.8896	4.71019	5.34546	9.29607	8.56497	7.38152	11.6633	6.8571	4.81637	4.69089
GSE4183GSM95494	3	colon adenoma	12.0677	6.03893	12.3225	6.93064	11.8014	8.79416	4.70544	7.78987	6.59163	7.42348	3.75931	11.2989	9.8692	9.73999	11.1113	10.1473	10.4712	8.13807	7.11425	5.164	11.898	13.1596	4.67285	10.0681	2.83267	7.74526	8.21046	8.86218	8.87379	9.32339	9.55333	6.38479	6.63051	8.791	7.77993	3.92936	8.87339	9.91538	5.13252	7.04575	7.76741	7.02502	8.17224	13.569	5.18437	4.74649	3.90459
GSE4183GSM95495	3	colon adenoma	11.3361	3.48183	10.7429	6.15529	10.9181	8.72381	4.3043	5.48052	3.25254	6.56397	4.77609	10.2958	7.54066	7.78718	8.80052	6.03879	7.06166	8.3588	10.3749	8.50763	11.48	13.3002	4.29676	10.5052	4.08081	8.67281	7.55788	7.65676	9.86944	9.97024	10.1159	6.36039	7.52048	10.6018	8.77961	4.07285	9.14057	10.9204	3.84747	5.22425	9.2749	8.55883	8.36739	11.7972	7.67152	4.22982	3.77863
GSE4183GSM95496	4	colorectal cancer	13.2951	7.22654	12.6314	5.94093	12.7067	8.00051	7.75935	13.0909	11.1565	10.7918	8.38897	14.2899	14.3785	7.67485	8.4555	7.36449	7.16151	8.93156	9.17327	1.96998	7.40732	8.29802	3.9225	11.141	2.74156	10.1573	12.6487	11.044	7.12716	7.73467	8.32651	6.86333	8.72641	8.47084	7.2692	3.65127	7.48337	9.55279	6.07537	6.0528	10.3358	10.246	6.54445	13.3981	8.04479	5.37962	3.42012
GSE4183GSM95497	4	colorectal cancer	13.0575	6.106	11.7474	6.37961	11.6262	9.18524	5.33783	12.6012	10.1622	10.2409	10.1884	14.7619	12.8104	8.68239	8.80261	6.64296	7.133	8.89835	8.4371	8.20828	11.0191	12.6552	4.49873	10.6208	3.53413	11.0855	10.4257	9.64861	9.25696	8.43687	9.50505	4.46238	8.25463	11.6941	8.16432	4.50747	9.4594	11.2398	3.97463	5.77235	11.011	10.4118	8.08785	12.0283	7.81357	9.26099	6.2704
GSE4183GSM95498	4	colorectal cancer	9.6313	3.36578	8.65593	6.44583	8.28327	7.73766	4.63775	7.72495	4.8082	9.50042	4.53095	9.91529	7.95656	9.43749	9.23456	5.82221	6.19642	9.58776	10.7794	8.20585	12.3049	13.7283	5.17126	10.2044	4.1219	10.0231	8.53047	8.59826	10.0693	10.1764	9.99863	5.17045	10.5527	11.9299	10.983	4.70152	9.66993	11.4216	6.26113	5.66045	9.37859	8.51854	9.30855	10.313	7.93406	6.0494	4.3703
GSE4183GSM95499	4	colorectal cancer	11.1863	2.97284	9.19365	6.75736	8.87365	7.72631	6.01956	12.1401	9.94475	10.8993	6.21387	11.3141	9.18274	8.97129	9.12629	7.15083	7.46202	9.16732	9.47744	7.85441	12.0458	13.2872	6.28085	10.2356	2.71793	10.0247	8.38576	8.42786	10.0182	9.68639	9.83758	5.46402	10.3526	11.0265	11.1614	4.57429	9.86255	12.2278	6.87373	5.27825	11.5807	11.9172	7.49042	9.90477	6.3762	3.99894	4.55538
GSE4183GSM95500	4	colorectal cancer	11.3697	4.87062	9.8083	7.41834	8.66303	8.03109	1.15345	6.49341	5.46728	10.504	4.50558	7.39276	6.8607	8.97902	9.05308	5.77087	5.63722	10.1956	11.7828	13.3607	12.3988	13.7754	4.63623	10.4711	2.53878	11.6964	8.56496	7.95407	10.1302	10.4545	10.1382	5.4555	11.7395	12.9794	11.525	3.84412	10.2813	11.3225	7.43778	6.15171	10.7288	10.1145	12.9677	10.246	9.76362	5.27454	6.827
GSE4183GSM95501	4	colorectal cancer	9.91779	3.71908	9.22036	5.36139	9.13668	7.76675	2.77709	6.95157	5.08788	7.1546	4.82156	10.061	7.38992	8.71452	7.56525	3.86098	5.44334	9.59858	11.0235	11.3494	11.4815	13.7521	4.14969	10.0856	2.78896	7.3101	7.27226	7.91106	9.38688	8.52234	10.0269	5.74028	7.23328	8.04317	8.44432	4.19254	9.39331	11.8698	6.11267	7.1183	10.6937	9.62701	10.4097	10.7106	9.27807	5.84146	6.93088
GSE4183GSM95502	4	colorectal cancer	13.0219	3.80978	11.4909	6.03839	11.547	7.76108	8.00587	13.2118	11.755	10.7229	6.60537	14.1288	13.2643	9.5705	9.25624	6.68027	7.01734	8.13618	8.21192	11.7234	10.1028	12.8534	4.26189	10.5915	2.45549	11.2396	10.0904	9.97392	9.53839	9.76625	9.44561	6.18135	9.55969	10.3369	9.08183	3.21078	8.38492	9.96313	6.01891	6.87121	11.9815	12.0205	9.92491	12.8114	9.4013	8.30151	5.33552
GSE4183GSM95503	4	colorectal cancer	13.7007	6.94951	12.3091	5.60394	12.7312	9.55746	6.41053	12.1065	10.2639	11.1576	7.6645	14.4166	13.2325	10.2966	10.7595	9.53473	9.70235	9.71213	7.69167	6.33083	9.01264	11.4674	4.16457	9.51299	3.53927	10.1858	11.5614	11.1365	8.30254	8.59599	9.40957	6.80268	8.46717	9.97744	6.98583	3.4773	5.26607	9.79427	6.34465	5.66634	10.4887	9.45078	4.21305	13.6904	6.13056	4.24901	3.92525
GSE4183GSM95504	4	colorectal cancer	14.1304	5.87646	11.5196	3.84002	11.3751	6.69621	9.029	14.0614	12.8017	12.8324	9.81917	14.3656	12.3174	10.7042	9.84621	6.75368	6.97448	9.5266	10.1771	14.1332	10.8635	13.6183	4.07592	11.6996	3.04127	10.193	11.3735	11.011	10.0608	9.59947	10.1739	6.74344	10.203	9.31033	9.20638	4.6806	9.05805	11.7423	6.36706	7.0741	14.4384	13.8881	5.27552	12.4363	7.83343	6.2174	6.94261
GSE4183GSM95505	4	colorectal cancer	12.9557	5.43441	11.7808	6.4678	12.0118	7.81917	6.35	12.2663	10.4998	10.4648	7.46947	14.1897	12.369	8.31954	9.09846	7.95699	8.30542	8.96247	6.65478	7.19333	10.9848	12.4557	4.40821	9.41571	3.30389	8.88351	9.59152	8.9559	8.08658	8.35094	9.3563	6.38481	5.99565	9.64544	6.15206	3.21786	6.4093	9.57545	6.0587	6.99887	9.54317	8.74471	7.45549	13.7228	8.18662	5.58018	3.81296
GSE4183GSM95506	4	colorectal cancer	12.8471	5.68193	11.9113	6.53549	12.134	6.85195	6.0529	11.5601	10.0183	10.7362	6.72356	13.7889	12.1118	10.0428	10.6205	9.55608	9.66614	9.14726	7.33278	7.36507	11.7757	13.5777	4.39837	9.90937	2.6949	9.64807	9.38768	9.19263	8.01497	8.2776	9.17065	6.37851	7.64827	9.10822	7.82508	3.48888	8.00843	9.85779	6.37885	6.82896	9.08332	8.24376	7.54881	12.8832	7.59689	4.47187	4.22442
GSE4183GSM95507	4	colorectal cancer	13.0547	6.91649	12.1975	6.81876	12.0251	8.92463	6.21202	11.538	9.39714	10.9677	8.76789	13.6586	11.8684	9.8463	10.381	8.03422	8.58028	9.85653	8.12681	10.9785	11.2319	12.9177	4.32952	11.104	2.92062	10.4884	9.94046	9.99245	9.28585	9.44972	9.4045	5.1553	8.64763	10.4682	8.67464	4.44606	8.81385	10.7708	6.45619	5.96977	11.3514	10.8576	10.2582	11.5063	7.75166	8.32023	4.49431
GSE4183GSM95508	4	colorectal cancer	10.6095	3.06169	9.12041	6.17805	8.57479	5.09579	2.61544	6.18247	5.37579	9.14508	6.30864	10.6636	8.33651	8.94261	9.11695	4.59709	6.07488	9.00907	11.2249	8.70094	11.9768	13.8052	3.96766	10.3398	2.82067	10.6441	8.84389	8.48264	10.3493	10.7643	10.3483	4.73698	9.56205	12.4574	11.1391	3.44692	9.90142	11.8523	4.8907	6.05457	10.0013	9.1761	10.0097	11.6237	9.06409	4.20243	7.2299
GSE4183GSM95509	4	colorectal cancer	8.10321	3.10342	8.3128	6.52339	7.42732	7.00484	5.59138	5.88116	3.95343	6.17036	3.98753	8.28373	7.10865	7.85005	8.14956	3.17848	2.31746	8.46854	10.6231	9.20328	12.1889	13.8468	5.14641	8.82259	3.60768	8.12102	7.5105	7.89922	9.19494	9.68169	9.99692	5.9387	10.0863	9.43649	9.87998	3.99637	10.28	11.6888	6.64554	6.73719	8.87635	7.40937	10.6377	9.52743	9.86155	4.50154	4.62347
GSE4183GSM95510	4	colorectal cancer	12.1733	5.75836	11.1283	6.00228	11.1131	8.04275	5.69365	11.3921	9.60662	9.21434	8.57455	12.3699	10.7672	9.80289	9.9549	8.87495	10.2358	9.62392	8.65603	7.87708	13.2185	13.9243	5.10567	10.9198	2.54718	10.5988	9.23027	8.75644	9.46037	9.76378	9.21886	6.32174	8.19627	10.3695	6.34568	3.38338	8.50627	10.1636	4.05431	6.26031	9.30925	8.70683	7.18885	12.2926	8.53188	5.28594	3.22387
Samples			CXCL1_204470_at	CXCL2_1569203_at	CXCL2_209774_x_at	CXCL2_230101_at	CXCL3207850_at	CXCL4_206390_x_at	CXCL5_207852_at	CXCL5_214974_x_at	CXCL5_215101_s_at	CXCL6_206336_at	CXCL7_214146_s_at	CXCL8_202859_x_at	CXCL8_211506_s_at	CXCL9_203915_at	CXCL10_204533_at	CXCL11_210163_at	CXCL11_211122_s_at	CXCL12_203666_at	CXCL12_209687_at	CXCL13_205242_at	CXCL14_218002_s_at	CXCL14_222484_s_at	CXCL14_237038_at	CXCL16_223454_at	CCL1_207533_at	CCL2_216598_s_at	CCL3_205114_s_at	CCL4_204103_at	CCL5_1405_i_at	CCL5_1555759_a_at	CCL5_204655_at	CCL7_208075_s_at	CCL8_214038_at	CCL11_210133_at	CCL13_206407_s_at	CCL13_216714_at	CCL14_205392_s_at	CCL15_210390_s_at	CCL16_207354_at	CCL17_207900_at	CCL18_209924_at	CCL18_32128_at	CCL19_210072_at	CCL20_205476_at	CCL21_204606_at	CCL22_207861_at	CCL23_210548_at
		Normal mean	8.45663	3.15269	8.2703	6.22717	7.73217	7.00704	3.58575	5.6972	4.38854	6.59084	4.9942	7.33349	5.70905	8.91739	8.79805	5.18129	5.71631	9.38986	11.546	8.32117	12.794	14.0816	5.6695	9.64773	3.27212	9.06208	8.24155	8.3364	10.3404	10.4899	10.5944	6.11931	10.0741	9.79332	9.95436	4.2032	9.76051	11.6888	6.70022	5.74913	9.72303	8.92589	9.48452	9.77994	8.70158	4.79073	6.69191
		inflammatory bowel disease	12.7549	5.43805	11.3021	6.07963	11.4147	8.36117	5.24473	11.1854	8.33786	10.929	6.91185	12.2439	9.56332	11.4786	11.0703	9.36774	9.58167	9.70512	10.7742	10.447	12.0058	13.4357	5.05028	10.8493	3.37886	10.8274	10.0503	10.1551	9.93303	10.0344	10.0103	6.61649	9.69	11.7392	8.91536	4.29918	9.84316	11.0055	6.2398	6.75712	11.1533	10.8426	10.9061	11.7675	9.82089	6.74542	6.20463
		colon adenoma	12.0319	5.1775	11.241	6.15731	11.4493	8.59661	4.88272	8.88059	6.62363	8.15464	6.67924	11.7624	9.75543	8.45578	9.47077	7.83857	8.07067	8.91398	8.52589	5.14335	10.9687	12.4482	4.95988	10.6885	3.1292	8.10258	8.90804	8.83116	7.96356	8.31281	9.02939	5.91981	7.41376	9.38301	7.54993	4.21566	8.31619	10.2393	5.52414	5.95259	9.19684	8.17521	6.87759	12.5608	6.14545	4.79722	4.135
		colorectal cancer	11.9369	4.99019	10.7352	6.1541	10.5486	7.74676	5.57639	10.4801	8.68657	10.0335	6.97133	12.24	10.6636	9.18901	9.29471	6.78526	7.19384	9.25479	9.2915	8.96362	11.2009	12.9309	4.56783	10.3383	3.02495	10.02	9.55716	9.26563	9.21883	9.28406	9.62383	5.8533	9.015	10.3503	8.85585	3.92129	8.71854	10.8695	5.99668	6.29968	10.5868	9.95551	8.48806	11.8063	8.23789	5.79567	5.07909
			0.841327	1.69329	0.737293	0.941587	0.683516	0.742741	1.93767	0.569861	1.74448	0.832067	1.34857	1.35547	1.50402	0.508707	0.569821	1.5495	0.420794	0.453287	0.188345	2.76855	0.348373	0.262514	1.13435	0.231362	0.339618	0.955522	0.523804	0.511706	0.837146	0.769981	0.568293	1.11487	1.26938	0.591775	1.24384	0.42734	0.35488	0.321954	0.881681	1.24398	1.15821	1.39074	1.55321	1.19329	1.08406	0.445998	1.46331
			1.02071	1.31314	1.29035	0.794481	1.43276	0.869172	1.35023	1.60103	1.91398	1.04373	1.2799	1.68515	1.60722	1.29423	0.94143	1.32428	1.33278	0.571308	0.855901	2.54164	1.64801	1.57342	1.10754	0.568718	0.964702	0.784524	1.26897	1.05284	0.934126	0.678809	0.543698	0.660382	1.31293	0.863758	0.610701	0.544497	0.559295	1.43245	0.880876	1.22652	1.45048	1.69297	1.59199	1.35047	1.38808	1.84907	1.79142
			1.11099	1.6394	1.11899	0.710946	1.0831	1.18597	1.14578	2.34524	2.51465	1.35342	2.85672	1.85394	2.3957	0.862629	1.12554	1.15681	1.67822	0.584955	0.850357	1.98572	2.00996	2.54229	1.25643	0.503774	0.770886	1.25202	1.60848	1.04222	1.04785	1.23453	0.59838	0.649217	1.13882	1.2104	1.42603	0.691463	0.78841	0.588596	0.91719	0.752329	1.05007	1.33356	1.29825	1.01496	1.14138	0.624507	0.675882
			1.73429	1.53199	1.49719	0.814542	1.82326	1.0842	2.10149	2.91384	2.88879	1.64036	1.95967	2.45324	2.58745	0.876005	0.895796	1.91503	2.00865	0.545208	1.57589	3.03129	1.46399	1.4527	0.626369	0.741118	0.487374	1.15983	1.50059	1.14731	0.938121	0.899312	0.523975	0.758919	1.47979	1.4411	1.78825	0.55336	1.44074	0.956536	0.965885	0.5941	1.42294	1.69415	2.29492	1.39915	1.10836	1.631	1.39522
			1.42153e-09	0.00169281	4.77546e-06	0.694515	9.76402e-07	0.00123588	0.0250654	6.80185e-09	8.50679e-05	1.54677e-09	0.00295543	5.44046e-07	1.49328e-05	2.73647e-05	3.7038e-06	9.74637e-07	9.70123e-08	0.192554	0.0211108	0.0778874	0.199997	0.26694	0.219116	1.22699e-05	0.766837	0.000103373	0.00097981	0.000166331	0.314468	0.15795	0.0248323	0.190606	0.506612	1.25009e-05	0.0129841	0.670741	0.709822	0.201768	0.24597	0.0757371	0.0256377	0.0123036	0.052408	0.00217435	0.0615924	0.00827455	0.517101
			0.073998	0.634672	0.890775	0.779865	0.941031	0.540169	0.435165	0.00392661	0.0447791	8.48574e-07	0.775623	0.462862	0.798356	3.3714e-08	0.000231152	0.00221741	0.0108094	0.000823651	7.42233e-08	6.82929e-07	0.133502	0.211328	0.835924	0.419372	0.440179	8.99403e-08	0.0395352	0.00174371	8.48507e-06	5.75767e-05	6.31769e-05	0.00694682	2.27548e-05	1.26682e-06	0.00199583	0.715991	1.33302e-06	0.0655894	0.0378588	0.0390168	0.000225267	4.876e-05	2.83863e-08	0.0796624	1.25631e-08	0.000601054	0.000254435
			0.859623	0.748861	0.303565	0.990908	0.111152	0.0500047	0.271214	0.108841	0.046197	0.00193102	0.746434	0.552298	0.327056	0.0284856	0.639162	0.0789383	0.205077	0.109975	0.108907	0.000336246	0.720425	0.528413	0.288685	0.141321	0.661385	0.000162885	0.262771	0.286911	0.00176399	0.0201969	0.00727814	0.798341	0.00250105	0.0563738	0.0353465	0.208522	0.350827	0.0383751	0.180343	0.17182	0.00503536	0.00342227	0.0251604	0.102034	2.1466e-05	0.0351303	0.0255616
			CXCL1	CXCL2	CXCL2	CXCL2	CXCL3	CXCL4	CXCL5	CXCL5	CXCL5	CXCL6	CXCL7	CXCL8	CXCL8	CXCL9	CXCL10	CXCL11	CXCL11	CXCL12	CXCL12	CXCL13	CXCL14	CXCL14	CXCL14	CXCL16	CCL1	CCL2	CCL3	CCL4	CCL5	CCL5	CCL5	CCL7	CCL8	CCL11	CCL13	CCL13	CCL14	CCL15	CCL16	CCL17	CCL18	CCL18	CCL19	CCL20	CCL21	CCL22	CCL23
			0	0	0	0	0	0	0	0	0	0	0	0	0	0	0	0	0	0	0	0	0	0	0	0	0	0	0	0	0	0	0	0	0	0	0	0	0	0	0	0	0	0	0	0	0	0	0
		0.807125	4.29825	2.28536	3.03181	-0.147541	3.68256	1.35413	1.65898	5.48818	3.94932	4.3382	1.91765	4.91042	3.85426	2.56118	2.27227	4.18645	3.86536	0.315259	-0.771803	2.12578	-0.788154	-0.645876	-0.619214	1.20153	0.106747	1.76536	1.80879	1.81868	-0.407396	-0.455447	-0.584122	0.497181	-0.384137	1.94592	-1.039	0.0959773	0.0826508	-0.683238	-0.460421	1.008	1.43023	1.91673	1.42154	1.98755	1.11931	1.95469	-0.487283
		0.88241	3.57524	2.02481	2.9707	-0.069858	3.71717	1.58957	1.29697	3.18339	2.23509	1.56381	1.68504	4.42891	4.04638	-0.461615	0.672717	2.65728	2.35436	-0.475886	-3.02015	-3.17782	-1.82523	-1.63337	-0.709618	1.04075	-0.142919	-0.959501	0.666485	0.494761	-2.37687	-2.17706	-1.56501	-0.1995	-2.66038	-0.410315	-2.40443	0.0124595	-1.44432	-1.44949	-1.17607	0.203466	-0.526182	-0.75067	-2.60693	2.78087	-2.55613	0.00648331	-2.55691
			3.48032	1.8375	2.46488	-0.0730678	2.81643	0.739727	1.99064	4.78293	4.29803	3.44265	1.97713	4.90653	4.95459	0.271617	0.496657	1.60397	1.47753	-0.135074	-2.25454	0.642446	-1.59312	-1.15074	-1.10166	0.690528	-0.247168	0.95787	1.31561	0.929234	-1.1216	-1.20581	-0.970565	-0.266015	-1.05914	0.556937	-1.09851	-0.281908	-1.04197	-0.819265	-0.703535	0.550553	0.863784	1.02963	-0.996454	2.02639	-0.463698	1.00494	-1.61282
[truncated: 14 more columns]

## Sheet: Ligand
Samples	0		TK1_1554408_a_at	TK1_202338_at	PCNA_201202_at	CXCL1_204470_at	CXCL2_209774_x_at	CXCL3_207850_at	CXCL4_206390_x_at	CXCL5_207852_at	CXCL6_206336_at	CXCL7_214146_s_at	CXCL8_202859_x_at	CXCL9_203915_at	CXCL10_204533_at	CXCL11_211122_s_at	CXCL12_209687_at	CXCL13_205242_at	CXCL14_218002_s_at	CXCL16_223454_at	CCL1_207533_at	CCL2_216598_s_at	CCL3_205114_s_at	CCL4_204103_at	CCL5_1405_i_at	CCL7_208075_s_at	CCL8_214038_at	CCL11_210133_at	CCL13_206407_s_at	CCL14_205392_s_at	CCL15_210390_s_at	CCL16_207354_at	CCL17_207900_at	CCL18_209924_at	CCL19_210072_at	CCL20_205476_at	CCL21_204606_at	CCL22_207861_at	CCL23_210549_s_at	CCL24_221463_at	CCL25_206988_at	CCL26_223710_at	CCL27_207955_at	CCL28_238750_at	CX3CL1_823_at	XCL1_214567_s_at	XCL2_214567_s_at
GSE4183GSM95473	1	none	1070.82	762.566	4483.19	8.5223	8.65929	7.69998	8.29454	0.41442	5.8235	5.37763	7.55018	8.51772	8.47506	5.66567	11.5953	7.91515	12.3772	9.86243	3.25255	9.70766	7.53688	8.2151	10.3822	7.25391	11.2746	10.7899	11.0251	9.78569	11.5785	6.80075	4.75772	9.13376	9.84607	11.0589	7.77082	5.39192	8.86958	8.99073	6.65333	3.85321	7.20337	10.532	8.39969	6.29487	6.29487
GSE4183GSM95474	1	none	1078.85	641.995	2880.59	8.50647	8.90549	7.29099	7.26678	2.77694	6.8035	6.75511	10.5369	9.6347	9.29836	5.95043	11.4195	6.65338	12.7188	9.83517	3.1178	8.1408	8.51814	8.54145	10.5319	6.04152	9.99645	9.50889	9.85247	10.3807	12.1548	7.21568	4.13563	10.4045	9.31895	9.83682	8.16699	4.62341	8.35862	7.08872	7.31928	4.83158	7.32839	11.2284	8.08143	6.84245	6.84245
GSE4183GSM95475	1	none	1036.45	752.439	2274.23	7.1763	7.31529	7.02406	7.3322	5.17388	5.6134	3.81246	6.45185	9.49854	9.31988	6.62649	11.6122	10.2506	12.8797	9.89101	3.55347	8.7399	7.91016	8.41946	9.42704	3.81939	8.52123	9.18642	7.75129	9.71403	11.7648	6.38993	6.58254	10.5238	10.0699	9.79725	9.73696	4.44677	8.58934	8.2079	6.66826	5.75795	7.43131	10.9856	7.93148	5.38745	5.38745
GSE4183GSM95476	1	none	1557.96	949.776	3047.28	7.92524	7.87797	7.44251	7.02132	4.95578	7.26813	5.91571	7.21086	9.43628	8.34222	5.46919	11.2492	2.98848	13.2547	9.55119	3.48548	7.52604	8.08448	7.88665	11.6749	5.40056	9.97941	9.88741	11.0049	9.38265	12.0264	6.75764	4.21473	11.4582	6.53775	7.05591	7.24896	3.9584	6.13144	7.76445	7.45686	4.90916	7.02042	10.7999	7.72615	7.02664	7.02664
GSE4183GSM95477	1	none	1227.43	719.653	3739.2	7.93236	7.58114	7.55459	6.23691	3.45967	5.80282	3.82746	6.36764	8.49142	9.21465	5.38725	11.8365	11.6032	12.3562	9.20427	2.84204	9.27574	8.40846	8.45004	9.78628	5.96651	10.7383	9.70095	10.026	9.36852	11.2864	6.85911	6.50603	10.4691	11.4391	9.97424	10.1754	4.97577	8.6088	6.9637	5.09618	3.69706	7.05848	10.4374	8.03651	7.50954	7.50954
GSE4183GSM95478	1	none	614.615	584.595	2921.56	8.38704	7.68402	7.32983	6.37461	5.37838	6.7658	5.70922	7.03338	8.61988	8.97129	5.78444	11.6394	9.36539	12.6147	9.68236	3.49698	9.97223	7.68278	8.44578	10.4583	7.06473	11.2253	10.1678	11.116	9.55011	11.6309	7.18442	7.0968	8.85236	9.76046	9.89597	8.41578	4.98518	8.21299	9.3208	6.97102	3.93932	8.16279	10.9173	8.66142	6.51843	6.51843
GSE4183GSM95479	1	none	966.779	872.001	2966.39	9.85109	9.27942	9.06801	7.44332	1.29697	8.05597	2.80517	6.56369	8.47202	7.71533	5.35938	11.3642	7.16122	12.8899	9.67069	3.67053	8.7677	8.98797	7.48879	9.25479	6.71392	7.87767	8.94618	8.47811	9.75031	11.8202	7.66343	7.08686	7.98251	8.07276	9.92665	8.21311	4.80793	7.4928	8.40105	5.37714	4.56989	7.18892	10.4978	8.20757	6.5537	6.5537
GSE4183GSM95480	1	none	1403.04	808.236	2528.14	9.35228	8.85977	8.44736	6.08661	5.22993	6.59358	5.75087	6.95342	8.66855	9.04764	5.48765	11.6521	10.632	13.2605	9.4847	2.75808	10.3666	8.80353	9.24395	11.208	6.69395	10.9801	10.1591	10.3811	10.152	11.2484	4.73078	5.6127	8.95995	10.8311	10.6938	9.88469	5.13648	8.5817	8.27293	5.38088	4.73637	6.38243	10.6182	8.13291	7.27958	7.27958
GSE4183GSM95511	2	inflammatory bowel disease	1420.52	1049.15	3499.47	14.2255	13.3134	13.4203	10.0642	6.45958	12.4141	8.31473	13.6116	10.7963	11.1983	11.1801	10.6996	12.1766	10.9575	11.6831	3.24703	11.2433	10.5679	11.0959	9.00845	6.91331	8.38673	11.4268	8.90234	9.9135	10.3069	7.26386	7.65678	11.2423	13.0123	13.0448	12.2643	6.08811	6.29645	9.45702	6.6992	5.19315	7.55292	10.5966	9.89083	7.2207	7.2207
GSE4183GSM95512	2	inflammatory bowel disease	1699.82	1282.73	3944.48	11.6015	10.5747	10.8234	7.75546	5.44702	8.88199	6.87236	10.9128	12.6298	11.2707	9.32272	11.1769	9.12119	12.2224	9.9078	3.15726	10.7271	9.18304	9.21721	10.0218	7.46981	10.7048	10.7421	9.49158	9.09631	11.7597	6.33117	6.0856	10.4934	11.4565	11.6457	9.59414	4.89613	7.58616	8.91258	6.91524	4.44807	7.43503	11.154	8.0649	6.99194	6.99194
GSE4183GSM95513	2	inflammatory bowel disease	845.269	581.151	2492.46	14.1195	12.153	11.838	7.46626	6.22359	12.0773	7.30715	14.2784	13.9128	13.2446	10.4651	11.7174	14.2444		12.0415		12.2201	13.0118	12.5418	11.8919	7.31847	12.0998	10.8204	8.88802	9.83516		6.26171	8.13834	15.0216	11.1353	9.98857	10.5286	9.4812	9.21568	7.43273	6.7962	6.0158	6.75294	6.85127	9.14116	7.20964	7.20964
GSE4183GSM95514	2	inflammatory bowel disease	1587.67	1066.33	4087.16	11.0048	8.96019	7.79772	7.38095	5.07561	11.0651	6.80046	8.57327	12.712	10.433	8.58286	12.2667	7.39367	13.479	10.4938	2.52476	10.3766	9.12929	9.39796	11.1859	5.82478	11.5319	12.8048	10.4685	10.83	11.1478	4.61241	6.70453	11.0336	11.1645	9.46957	9.29422	5.40881	5.36885	9.46898		4.69909	6.64254	8.42696	8.6125	7.92043	7.92043
GSE4183GSM95515	2	inflammatory bowel disease	1418.81	791.958	3020.18	12.6207	10.545	11.0782	8.33436	1.46873	11.5211		13.2349	12.2947	11.6673	10.5882	10.6954	6.97204	12.8578	10.4891	3.51524	10.4312	11.4959	11.2884	8.05356	7.16131	8.3854	12.6279	9.11973	10.1602	11.578	6.07443	6.58008	11.422	8.3843	11.5524	8.15444	4.78901	7.02551	9.78544	5.29253	6.86464	5.9065	11.1391	9.261	4.33137	4.33137
GSE4183GSM95516	2	inflammatory bowel disease	1429.33	1313.88	2568.06	12.4496	10.7194	10.9905	9.17719	5.16508	10.5224	8.01897	13.6937	9.49543	10.4444	7.95061	9.04852	10.2143	12.8529	11.2706	3.4258	9.13603	10.3953	10.0025	9.97249	6.29816	9.4019	11.9838	8.43648	9.40957	11.584	7.2921	6.81975	9.22491	9.53806	10.5593	9.8232	5.60244	6.77391	9.30437	6.90673	7.44456	7.34588	10.4265	9.1574	7.19388	7.19388
GSE4183GSM95517	2	inflammatory bowel disease	1406.73	1087.12	4424.05	11.8323	9.78615	10.1742	8.31574	4.96712	10.4573	7.14194	10.497	9.85271	9.74187	8.1954	11.7809	13.7443	12.6494	10.9107	2.5917	10.3309	8.72486	8.85822	10.0916	6.39841	7.62463	12.1844	8.27261	9.29251	11.1418	6.02706	7.88555	10.2384	13.0259	10.9766	11.952	9.92327	7.13464	9.55816	6.51528	6.88317	6.52559	10.0551	9.04693	4.20215	4.20215
GSE4183GSM95518	2	inflammatory bowel disease	1459.27	884.53	2623.19	13.5341	11.8953	12.2536	8.56998	4.59697	11.5908	7.53	11.858	12.1132	12.0527	11.0836	10.3933	9.66913	12.6713	11.2699	3.5385	11.7413	9.78393	10.4345	10.0251	5.71942	10.2969	12.1719	8.05863	10.7071	11.5038	6.63818	6.97893	10.7052	9.85487	12.9826	9.31552	6.58388	6.17411	10.0123	7.0332	5.63749	7.22209	11.225	9.43736	6.9341	6.9341
GSE4183GSM95519	2	inflammatory bowel disease	1669	1226.07	4082.86	12.6422	11.0281	11.4477	8.54491	4.71294	9.75104	6.54067	11.0063	11.9816	10.5897	9.10476	10.9012	12.4068	12.0503	10.5824	2.4808	10.0409	8.95494	9.34273	10.8393	5.45717	9.25149	10.4251	8.62392	9.44634	11.5661	5.95066	6.54401	11.7112	11.9744	12.2272	10.3066	8.37554	8.10717	8.40229	5.91993	4.95877	7.07041	11.4007	7.99961	5.79103	5.79103
GSE4183GSM95520	2	inflammatory bowel disease	1022.2	865.499	2240.44	14.1111	12.8328	13.293	9.23489	6.18609	12.3377	8.33775	14.1138	11.0912	11.645	11.7627	9.63756	8.23699	10.9244	11.258	3.34618	11.1877	11.7667	11.4609	8.78795	7.08013	11.0606	10.6036	8.53305	9.35571	11.8308	5.85047	6.63328	10.9264	8.78396	13.7246	8.01781	5.67949	7.38414	8.45774	5.64203	4.85204	6.98438	11.7055	8.89108	6.39892	6.39892
GSE4183GSM95521	2	inflammatory bowel disease	1106.11	1224.8	2947.65	12.2948	10.8539	11.0572	8.78467	5.97686	11.3049	7.63496	13.152	9.16872	9.67184	7.27265	10.8993	12.8971	13.2849	10.6233	3.67019	11.0121	9.5807	9.57152	9.62459	6.41075	8.0013	12.7359	9.32279	10.798	10.546	7.33278	6.65888	9.6289	12.6488	11.2996	10.8761	8.69895	6.93835	9.8847	5.69087	7.20183	7.03987	10.6127	8.82314	6.58536	6.58536
GSE4183GSM95522	2	inflammatory bowel disease	1501.16	874.657	3444.44	13.8828	13.7599	13.4996	8.11818	3.80999	11.3371	6.37498	14.1447	11.1686	11.5824	9.58484	11.2595	13.6589	13.2108	10.2956	2.82027	11.8009	10.7247	10.6188	9.85874	7.18877	9.74053	11.324	8.65016	9.80688	11.426	6.41181	8.18781	11.3373	12.8901	13.8669	11.4577	9.14483	9.0563	9.05164	4.03775	6.20617	7.25953	11.1032	9.31878	7.60216	7.60216
GSE4183GSM95523	2	inflammatory bowel disease	1552.91	882.445	2649.52	12.5142	10.9141	11.1532	8.52661	5.42227	10.3005	6.99654	10.7577	11.026	10.4763	8.4905	10.783	7.18588	12.5454	10.5171	3.45801	11.2549	9.50751	9.81122	9.64133	5.93321	9.74201	13.1033	9.08568	9.63171	11.3083	6.17556	6.02109	10.6487	9.4044	11.4334	9.23364	5.2653	3.88501	9.9041	5.57112	4.94197	6.94893	11.4434	8.59312	4.4756	4.4756
GSE4183GSM95524	2	inflammatory bowel disease	1813.58	1059.4	2998.55	12.8302	11.2857	11.6457	8.69608	5.90848	10.9509	6.92864	11.5111	11.8102	10.4696	10.6329	9.6499	9.85661	11.3045	10.9798	3.95972	10.4545	8.52049	9.17465	10.159	7.32846	8.91889	11.4323	8.40911	9.90578	11.4514	4.31901	7.3777	13.4613	9.5247	10.6392	8.1354	6.46012	5.79523	9.74724	6.70234	4.93604	7.54319	11.07	8.85265	5.09882	5.09882
GSE4183GSM95525	2	inflammatory bowel disease	1449.65	969.617	3288.83	11.6599	10.9099	10.7485	6.44802	7.2506	9.42335	5.83903	12.3133	12.1253	11.5672	9.50814	10.7043	8.92648	12.2942	10.4161	2.52161	10.4541	9.40792	9.50994	9.8338	6.74523	10.2031	11.7023	9.46784	9.45866	11.8587	7.05572	3.08451	10.2035	10.7929	13.1018	8.35969	4.78425	6.64047	8.13767	5.52808	4.10688	6.71075	12.0397	8.55101	4.11749	4.11749
GSE4183GSM95481	3	colon adenoma	1679.02	1057.12	4146.48	12.3308	11.227	11.435	8.99152	2.62442	8.33478	5.09156	9.77308	6.795	9.6626	7.44992	8.81538	7.42653	12.207	11.0497	2.74037	8.84482	8.12738	8.85407	8.11146	6.34541	7.73229	10.2668	8.24573	8.56313	10.6885	5.06511	6.42043	9.00718	7.451	12.9665	6.31374	4.233	7.09991	9.19862	5.27435	4.06326	7.33759	10.3747	8.22625	4.649	4.649
GSE4183GSM95482	3	colon adenoma	2167.09	1757.34	7712.67	12.1605	10.8718	11.1286	9.16269	4.63019	9.17415	6.07251	12.4716	7.86443	8.05565	7.38339	9.3737	4.70253	9.90118	10.3619	2.69862	9.18178	7.32298	7.26496	8.5442	5.56437	7.50182	10.9696	9.37798	8.84381	10.7052	6.50552	6.25013	9.97115	6.95611	11.57	6.05591	4.26407	6.28604	10.5622	6.73867	7.13128	7.3254	9.88351	8.86591	2.94289	2.94289
GSE4183GSM95483	3	colon adenoma	1108.14	804.622	3131.12	12.2089	12.3607	11.6161	8.55796	5.57538	6.81372	2.11957	11.3451	8.72564	9.2536	7.68638	7.95086	7.41759	13.6849	10.3254	2.78774	6.71419	9.36103	9.39666	8.24863	5.15224	4.36379	8.47717	4.86068	8.44751	9.82619	6.09517	7.18931	8.6316	8.13199	14.5858	6.32432	4.92271	6.29354	9.53337	5.0122	3.40414	7.42103	10.3644	9.81774	5.20797	5.20797
GSE4183GSM95484	3	colon adenoma	2856.38	1742.82	4549.68	13.3218	12.0215	12.2637	10.719	4.02623	8.72604	7.86128	13.2304	9.39718	10.3987	8.3249	8.75386	4.32418	11.109	10.4923	4.77643	8.64712	8.7201	9.0524	8.19432	5.57098	8.19748	10.9365	8.60586	9.20467	10.0996	5.87994	5.13919	9.01093	8.35721	13.5999	7.66128	5.91178	7.08755	9.32752	8.12533	7.43828	5.78703	10.6594	9.17469	4.218	4.218
GSE4183GSM95485	3	colon adenoma	2464.76	1423.94	4140.1	9.81981	9.3882	9.17902	5.74514	5.25369	7.09173	3.95037	8.50022	8.00409	8.79584	7.65824	8.03556	4.81553	10.7801	11.4207	2.81973	5.15942	7.14003	8.16278	5.60315	6.46831	7.10295	8.88587	7.31566	7.24803	10.2571	6.61134	4.68752	8.0909	6.94671	11.4913	6.99784	4.66835	5.58096	7.69294	7.24814	4.02532	6.83196	9.30919	7.77553	4.73953	4.73953
GSE4183GSM95486	3	colon adenoma	2425.86	1428.43	7419.87	12.4013	11.6843	11.8733	6.79218	4.88653	9.50053	13.25	11.7828	9.53705	9.93613	9.04685	7.66161	5.43072	10.897	10.0993	2.24567	8.86875	8.59677	8.98899	8.02062	5.48034	7.05526	10.218	7.07322	7.66472	10.3195	5.53574	6.32934	8.83279	6.1618	12.7273	4.02721	4.00537	5.16759	9.48527	7.088	6.01131	6.66848	9.40706	7.83954	3.20369	3.20369
GSE4183GSM95487	3	colon adenoma	644.795	495.67	1566.08	9.41875	8.6515	9.02066	8.03366	4.22156	6.62471	5.69508	9.17768	7.7858	8.13646	8.93372	9.05939	2.08636	12.3508	11.631	3.37315	8.18942	7.84282	8.66361	9.1934	5.2639	7.18577	8.62424	5.49442	8.93656	11.184	6.43594	6.47206	7.90446	6.98126	12.8001	6.86098	5.55813	3.53621	8.63913	6.69059	4.61959	7.08438	11.4728	8.30311	6.48565	6.48565
GSE4183GSM95488	3	colon adenoma	1672.57	1299.71	5412.28	12.8525	12.0711	12.4773	8.70956	6.73749	8.96543	8.79501	15.1577	7.97808	10.2475	8.97886	8.65635	3.45821		10.4901	2.51235	9.7713	11.3176	10.3819	7.66993	6.64923	9.1014	7.68105	8.2429	7.81844	9.65893	5.98904	5.49742	11.4137	6.97953	12.9433	5.75661	4.47563	4.53002	9.9224	5.35836	5.95831	6.55185	8.84154	8.2096	3.90285	3.90285
GSE4183GSM95489	3	colon adenoma	2015.08	1120.98	5161.47	12.8797	11.3828	12.1746	9.23503	5.95142	7.67464	7.1792	11.4694	9.0758	10.8877	9.22966	9.0407	5.02284	11.2148	10.6453	2.7131	7.59913	8.36523	8.57283	7.93269	6.39393	7.1188	7.70476	5.08635	6.96473	9.03944	3.62324	5.78516	10.4517	6.97874	13.0765	6.74999	4.58699	4.15928	12.0472	5.36375	8.28449	6.88772	8.74339	9.0002	2.63665	2.63665
GSE4183GSM95490	3	colon adenoma	2922.13	2233.68	5908.99	13.2107	12.101	12.7856	9.65216	6.06631	11.7464	10.4377	13.5078	8.37011	8.90328	8.32552	8.94572	8.36226	10.8483	10.6276	2.88252	6.14003	10.4387	10.055	7.76853	5.75087	6.74588	7.69503	7.68231	7.26963	10.3856	6.04736	6.81086	10.7567	5.70752	12.719	4.25562	5.28107	6.23874	9.51794	5.27012	6.7026	7.07666	9.57267	8.53214	3.24794	3.24794
GSE4183GSM95491	3	colon adenoma	1124.63	1062.26	5088.89	12.5457	10.8086	11.6703	8.10277	5.78093	7.64807	7.18392	12.7365	7.51568	7.43163		8.00209	4.05188	12.1243	11.0752	4.26967	8.14849	9.17809	8.28994	6.41691	6.57897	7.35919	10.2968	7.5978	8.84444	9.4969	5.27303	5.63739	8.96963	4.51478	10.5675	6.7223	5.98066	4.23118	9.07964	4.83062	5.68792	7.59531	9.15761	8.34221	3.82439	3.82439
GSE4183GSM95492	3	colon adenoma	1538.69	1007.42	5800.63	12.1612	12.4949	12.1724	8.14794	2.92669	7.92138	8.75671	14.2028	9.03314	10.9204	8.80463	7.31954	2.46184	10.2041	11.3794	2.29412	9.07265	13.0769	10.8734	7.0622	6.37113	8.9112	9.1348	7.64707	7.71157	10.2031	6.11052	5.4546	8.57358	4.07605	12.3353	4.74298	4.27779	4.54841	9.15708	5.57238	8.86623	6.36802	9.6966	7.58672	3.73033	3.73033
GSE4183GSM95493	3	colon adenoma	2558.95	1213.96	5406.94	11.7624	10.4862	11.224	9.58155	5.55015	8.11068	5.26031	11.4862	9.22747	9.5202	8.77658	8.78443	3.91815	11.2906	10.1559	3.91101	8.78355	8.36455	7.39184	7.94414	4.4623	8.67964	10.4617	9.45938	9.21163	10.8896	4.71019	5.34546	9.29607	7.38152	11.6633	6.8571	4.81637	5.21915	10.2986	6.71009	5.50172	6.44885	10.1658	8.15216	2.52426	2.52426
GSE4183GSM95494	3	colon adenoma	1887.51	986.575	4574.06	12.0677	12.3225	11.8014	8.79416	4.70544	7.42348	3.75931	11.2989	9.73999	11.1113	10.4712	7.11425	5.164	11.898	10.0681	2.83267	7.74526	8.21046	8.86218	8.87379	6.38479	6.63051	8.791	7.77993	8.87339	9.91538	5.13252	7.04575	7.76741	8.17224	13.569	5.18437	4.74649	6.46462	8.77223	5.34285	6.77037	7.10354	9.97406	9.41132	6.80172	6.80172
GSE4183GSM95495	3	colon adenoma	1429.52	826.478	4474.03	11.3361	10.7429	10.9181	8.72381	4.3043	6.56397	4.77609	10.2958	7.78718	8.80052	7.06166	10.3749	8.50763	11.48	10.5052	4.08081	8.67281	7.55788	7.65676	9.86944	6.36039	7.52048	10.6018	8.77961	9.14057	10.9204	3.84747	5.22425	9.2749	8.36739	11.7972	7.67152	4.22982	6.5455	9.63581	6.9017	7.74688	7.24925	9.89162	8.17669	6.70782	6.70782
GSE4183GSM95496	4	colorectal cancer	1945.64	1474.47	5434.14	13.2951	12.6314	12.7067	8.00051	7.75935	10.7918	8.38897	14.2899	7.67485	8.4555	7.16151	9.17327	1.96998	7.40732	11.141	2.74156	10.1573	12.6487	11.044	7.12716	6.86333	8.72641	8.47084	7.2692	7.48337	9.55279	6.07537	6.0528	10.3358	6.54445	13.3981	8.04479	5.37962	4.61289	9.53368	6.92679	11.2862	6.29202	8.20419	8.27912	2.9142	2.9142
GSE4183GSM95497	4	colorectal cancer	1133.02	909.647	2376.17	13.0575	11.7474	11.6262	9.18524	5.33783	10.2409	10.1884	14.7619	8.68239	8.80261	7.133	8.4371	8.20828	11.0191	10.6208	3.53413	11.0855	10.4257	9.64861	9.25696	4.46238	8.25463	11.6941	8.16432	9.4594	11.2398	3.97463	5.77235	11.011	8.08785	12.0283	7.81357	9.26099	3.09538	9.37874	7.37723	3.06923	6.72878	11.2972	8.17749	4.2649	4.2649
GSE4183GSM95498	4	colorectal cancer	642.448	479.204	2047.67	9.6313	8.65593	8.28327	7.73766	4.63775	9.50042	4.53095	9.91529	9.43749	9.23456	6.19642	10.7794	8.20585	12.3049	10.2044	4.1219	10.0231	8.53047	8.59826	10.0693	5.17045	10.5527	11.9299	10.983	9.66993	11.4216	6.26113	5.66045	9.37859	9.30855	10.313	7.93406	6.0494	5.24335	8.4244	5.73722	5.62219	7.32129	11.5874	8.46992	7.44571	7.44571
GSE4183GSM95499	4	colorectal cancer	1536.54	916.91	3658.7	11.1863	9.19365	8.87365	7.72631	6.01956	10.8993	6.21387	11.3141	8.97129	9.12629	7.46202	9.47744	7.85441	12.0458	10.2356	2.71793	10.0247	8.38576	8.42786	10.0182	5.46402	10.3526	11.0265	11.1614	9.86255	12.2278	6.87373	5.27825	11.5807	7.49042	9.90477	6.3762	3.99894	5.62448	8.0805	5.42866	6.88981	6.28153	11.8436	7.98097	5.7951	5.7951
GSE4183GSM95500	4	colorectal cancer	852.772	555.057	2317.8	11.3697	9.8083	8.66303	8.03109	1.15345	10.504	4.50558	7.39276	8.97902	9.05308	5.63722	11.7828	13.3607	12.3988	10.4711	2.53878	11.6964	8.56496	7.95407	10.1302	5.4555	11.7395	12.9794	11.525	10.2813	11.3225	7.43778	6.15171	10.7288	12.9677	10.246	9.76362	5.27454	6.99075	7.04739	6.91674	5.62623	7.46753	10.8267	8.64265	6.19655	6.19655
GSE4183GSM95501	4	colorectal cancer	1747.58	1123.53	4896.59	9.91779	9.22036	9.13668	7.76675	2.77709	7.1546	4.82156	10.061	8.71452	7.56525	5.44334	11.0235	11.3494	11.4815	10.0856	2.78896	7.3101	7.27226	7.91106	9.38688	5.74028	7.23328	8.04317	8.44432	9.39331	11.8698	6.11267	7.1183	10.6937	10.4097	10.7106	9.27807	5.84146	6.72572	7.84121	5.06228	4.68389	6.67594	10.6733	8.06131	3.27566	3.27566
GSE4183GSM95502	4	colorectal cancer	1632.38	972.437	4526.08	13.0219	11.4909	11.547	7.76108	8.00587	10.7229	6.60537	14.1288	9.5705	9.25624	7.01734	8.21192	11.7234	10.1028	10.5915	2.45549	11.2396	10.0904	9.97392	9.53839	6.18135	9.55969	10.3369	9.08183	8.38492	9.96313	6.01891	6.87121	11.9815	9.92491	12.8114	9.4013	8.30151	5.14323	8.65851	5.96238	6.89212	6.42104	10.0255	8.41375	6.07004	6.07004
GSE4183GSM95503	4	colorectal cancer	1523.88	1014.66	8435.53	13.7007	12.3091	12.7312	9.55746	6.41053	11.1576	7.6645	14.4166	10.2966	10.7595	9.70235	7.69167	6.33083	9.01264	9.51299	3.53927	10.1858	11.5614	11.1365	8.30254	6.80268	8.46717	9.97744	6.98583	5.26607	9.79427	6.34465	5.66634	10.4887	4.21305	13.6904	6.13056	4.24901	4.75204	8.99345	4.43557	2.53201	6.86024	8.47317	8.9897	6.07226	6.07226
GSE4183GSM95504	4	colorectal cancer	1110.14	843.563	2780.33	14.1304	11.5196	11.3751	6.69621	9.029	12.8324	9.81917	14.3656	10.7042	9.84621	6.97448	10.1771	14.1332	10.8635	11.6996	3.04127	10.193	11.3735	11.011	10.0608	6.74344	10.203	9.31033	9.20638	9.05805	11.7423	6.36706	7.0741	14.4384	5.27552	12.4363	7.83343	6.2174	7.97894	7.9227	4.99818	3.92359	7.04823	11.4716	8.44149	3.65967	3.65967
GSE4183GSM95505	4	colorectal cancer	1728.41	921.268	2802.37	12.9557	11.7808	12.0118	7.81917	6.35	10.4648	7.46947	14.1897	8.31954	9.09846	8.30542	6.65478	7.19333	10.9848	9.41571	3.30389	8.88351	9.59152	8.9559	8.08658	6.38481	5.99565	9.64544	6.15206	6.4093	9.57545	6.0587	6.99887	9.54317	7.45549	13.7228	8.18662	5.58018	5.47063	8.23059	6.20727	4.31303	6.56706	10.0969	8.03283	4.56771	4.56771
GSE4183GSM95506	4	colorectal cancer	1553.67	1010.52	4477.29	12.8471	11.9113	12.134	6.85195	6.0529	10.7362	6.72356	13.7889	10.0428	10.6205	9.66614	7.33278	7.36507	11.7757	9.90937	2.6949	9.64807	9.38768	9.19263	8.01497	6.37851	7.64827	9.10822	7.82508	8.00843	9.85779	6.37885	6.82896	9.08332	7.54881	12.8832	7.59689	4.47187	3.66637	9.23883	5.79642	5.75314	6.9773	9.11155	7.98687	5.84971	5.84971
GSE4183GSM95507	4	colorectal cancer	2099.73	1405.66	4929.2	13.0547	12.1975	12.0251	8.92463	6.21202	10.9677	8.76789	13.6586	9.8463	10.381	8.58028	8.12681	10.9785	11.2319	11.104	2.92062	10.4884	9.94046	9.99245	9.28585	5.1553	8.64763	10.4682	8.67464	8.81385	10.7708	6.45619	5.96977	11.3514	10.2582	11.5063	7.75166	8.32023	5.92628	9.21043	4.91468	5.02936	6.72691	10.6631	8.38087	3.52982	3.52982
GSE4183GSM95508	4	colorectal cancer	674.853	552.537	2877.75	10.6095	9.12041	8.57479	5.09579	2.61544	9.14508	6.30864	10.6636	8.94261	9.11695	6.07488	11.2249	8.70094	11.9768	10.3398	2.82067	10.6441	8.84389	8.48264	10.3493	4.73698	9.56205	12.4574	11.1391	9.90142	11.8523	4.8907	6.05457	10.0013	10.0097	11.6237	9.06409	4.20243	7.17737	9.1426	6.78383	4.72785	5.91502	11.8344	8.20991	6.4307	6.4307
GSE4183GSM95509	4	colorectal cancer	650.931	533.349	1892.02	8.10321	8.3128	7.42732	7.00484	5.59138	6.17036	3.98753	8.28373	7.85005	8.14956	2.31746	10.6231	9.20328	12.1889	8.82259	3.60768	8.12102	7.5105	7.89922	9.19494	5.9387	10.0863	9.43649	9.87998	10.28	11.6888	6.64554	6.73719	8.87635	10.6377	9.52743	9.86155	4.50154	8.22602	8.58245	4.79107	5.00521	7.41763	10.9483	8.33596	6.49295	6.49295
GSE4183GSM95510	4	colorectal cancer	1893.02	1040.15	7126.23	12.1733	11.1283	11.1131	8.04275	5.69365	9.21434	8.57455	12.3699	9.80289	9.9549	10.2358	8.65603	7.87708	13.2185	10.9198	2.54718	10.5988	9.23027	8.75644	9.46037	6.32174	8.19627	10.3695	6.34568	8.50627	10.1636	4.05431	6.26031	9.30925	7.18885	12.2926	8.53188	5.28594	3.4044	8.75854	9.06628	5.94182	6.32826	8.29796	9.21602	5.82174	5.82174
Samples						CXCL1_204470_at	CXCL2_209774_x_at	CXCL3_207850_at	CXCL4_206390_x_at	CXCL5_207852_at	CXCL6_206336_at	CXCL7_214146_s_at	CXCL8_202859_x_at	CXCL9_203915_at	CXCL10_204533_at	CXCL11_211122_s_at	CXCL12_209687_at	CXCL13_205242_at	CXCL14_218002_s_at	CXCL16_223454_at	CCL1_207533_at	CCL2_216598_s_at	CCL3_205114_s_at	CCL4_204103_at	CCL5_1405_i_at	CCL7_208075_s_at	CCL8_214038_at	CCL11_210133_at	CCL13_206407_s_at	CCL14_205392_s_at	CCL15_210390_s_at	CCL16_207354_at	CCL17_207900_at	CCL18_209924_at	CCL19_210072_at	CCL20_205476_at	CCL21_204606_at	CCL22_207861_at	CCL23_210549_s_at	CCL24_221463_at	CCL25_206988_at	CCL26_223710_at	CCL27_207955_at	CCL28_238750_at	CX3CL1_203687_at	XCL1_214567_s_at	XCL2_214567_s_at
		Normal mean	1119.49	761.408	3105.07	8.45663	8.2703	7.73217	7.00704	3.58575	6.59084	4.9942	7.33349	8.91739	8.79805	5.71631	11.546	8.32117	12.794	9.64773	3.27212	9.06208	8.24155	8.3364	10.3404	6.11931	10.0741	9.79332	9.95436	9.76051	11.6888	6.70022	5.74913	9.72303	9.48452	9.77994	8.70158	4.79073	8.10566	8.12628	6.36537	4.53682	7.22201	10.7521	8.14715	6.67658	6.67658
		inflammatory bowel disease	1425.47	1010.62	3220.76	12.7549	11.3021	11.4147	8.36117	5.24473	10.929	7.18844	12.2439	11.4786	11.0703	9.58167	10.7742	10.447	12.3789	10.8493	3.16122	10.8274	10.0503	10.1551	9.93303	6.61649	9.69	11.7392	8.91536	9.84316	11.3578	6.2398	6.75712	11.1533	10.9061	11.7675	9.82089	6.74542	6.89213	9.1678	6.08932	5.62598	6.99604	10.6167	8.90943	6.13824	6.13824
		colon adenoma	1899.67	1230.73	4966.22	12.0319	11.241	11.4493	8.59661	4.88272	8.15464	6.67924	11.7624	8.45578	9.47077	8.43797	8.52589	5.14335	11.4279	10.6885	3.1292	8.10258	8.90804	8.83116	7.96356	5.91981	7.41376	9.38301	7.54993	8.31619	10.2393	5.52414	5.95259	9.19684	6.87759	12.5608	6.14545	4.79722	5.53258	9.52466	6.10181	6.14745	6.91581	9.8343	8.49425	4.32151	4.32151
		colorectal cancer	1381.67	916.864	4038.52	11.9369	10.7352	10.5486	7.74676	5.57639	10.0335	6.97133	12.24	9.18901	9.29471	7.19384	9.2915	8.96362	11.2009	10.3383	3.02495	10.02	9.55716	9.26563	9.21883	5.8533	9.015	10.3503	8.85585	8.71854	10.8695	5.99668	6.29968	10.5868	8.48806	11.8063	8.23789	5.79567	5.60252	8.60294	6.02697	5.41971	6.73525	10.357	8.37459	5.22578	5.22578
			0.366517	0.409925
						0.841327	0.737293	0.683516	0.742741	1.93767	0.832067	1.34857	1.35547	0.508707	0.569821	0.420794	0.188345	2.76855	0.348373	0.231362	0.339618	0.955522	0.523804	0.511706	0.837146	1.11487	1.26938	0.591775	1.24384	0.35488	0.321954	0.881681	1.24398	1.15821	1.55321	1.19329	1.08406	0.445998	0.898087	0.831253	0.94108	0.685265	0.494817	0.278025	0.285962	0.660644	0.660644
						1.02071	1.29035	1.43276	0.869172	1.35023	1.04373	0.726875	1.68515	1.29423	0.94143	1.33278	0.855901	2.54164	0.822446	0.568718	0.486885	0.784524	1.26897	1.05284	0.934126	0.660382	1.31293	0.863758	0.610701	0.559295	0.453244	0.880876	1.22652	1.45048	1.59199	1.35047	1.38808	1.84907	1.3595	0.759342	0.854173	1.07317	0.441489	1.34185	0.502553	1.34816	1.34816
						1.11099	1.11899	1.0831	1.18597	1.14578	1.35342	2.85672	1.85394	0.862629	1.12554	0.924037	0.850357	1.98572	0.972445	0.503774	0.770886	1.25202	1.60848	1.04222	1.04785	0.649217	1.13882	1.2104	1.42603	0.78841	0.588596	0.91719	0.752329	1.05007	1.29825	1.01496	1.14138	0.624507	1.13977	0.978144	1.00983	1.63089	0.482336	0.719775	0.635294	1.43306	1.43306
						1.73429	1.49719	1.82326	1.0842	2.10149	1.64036	1.95967	2.45324	0.876005	0.895796	2.00865	1.57589	3.03129	1.46399	0.741118	0.487374	1.15983	1.50059	1.14731	0.938121	0.758919	1.47979	1.4411	1.78825	1.44074	0.956536	0.965885	0.5941	1.42294	2.29492	1.39915	1.10836	1.631	1.58634	0.687604	1.22628	2.03335	0.454253	1.2803	0.355582	1.39534	1.39534
		p(1-2)	0.0164951	0.00453897	0.702703	1.42153e-09	4.77546e-06	9.76402e-07	0.00123588	0.0250654	1.54677e-09	6.85305e-05	5.44046e-07	2.73647e-05	3.7038e-06	9.70123e-08	0.0211108	0.0778874	0.192492	1.22699e-05	0.576745	0.000103373	0.00097981	0.000166331	0.314468	0.190606	0.506612	1.25009e-05	0.0129841	0.709822	0.0849781	0.24597	0.0757371	0.0256377	0.052408	0.00217435	0.0615924	0.00827455	0.0343939	0.00630752	0.489953	0.0171739	0.274436	0.782724	0.000755849	0.303176	0.303176
			0.0165624	0.0886193	0.000357497	0.073998	0.890775	0.941031	0.540169	0.435165	8.48574e-07	0.523125	0.462862	3.3714e-08	0.000231152	0.0127883	7.42233e-08	6.82929e-07	0.00964523	0.419372	0.895486	8.99403e-08	0.0395352	0.00174371	8.48507e-06	0.00694682	2.27548e-05	1.26682e-06	0.00199583	1.33302e-06	4.64476e-06	0.0378588	0.0390168	0.000225267	2.83863e-08	0.0796624	1.25631e-08	0.000601054	0.00607852	0.273842	0.97168	0.309758	0.638326	0.056445	0.0570117	0.00129258	0.00129258
			0.0234723	0.0294599	0.153853	0.859623	0.303565	0.111152	0.0500047	0.271214	0.00193102	0.746434	0.552298	0.0284856	0.639162	0.0437044	0.108907	0.000336246	0.62945	0.141321	0.661385	0.000162885	0.262771	0.286911	0.00176399	0.798341	0.00250105	0.0563738	0.0353465	0.350827	0.0383751	0.180343	0.17182	0.00503536	0.0251604	0.102034	2.1466e-05	0.0351303	0.890694	0.00581944	0.856536	0.28879	0.300256	0.179029	0.529568	0.0909009	0.0909009
						CXCL1	CXCL2	CXCL3	CXCL4	CXCL5	CXCL6	CXCL7	CXCL8	CXCL9	CXCL10	CXCL11	CXCL12	CXCL13	CXCL14	CXCL16	CCL1	CCL2	CCL3	CCL4	CCL5	CCL7	CCL8	CCL11	CCL13	CCL14	CCL15	CCL16	CCL17	CCL18	CCL19	CCL20	CCL21	CCL22	CCL23	CCL24	CCL25	CCL26	CCL27	CCL28	CX3CL1	XCL1	XCL2
		Normal mean				0	0	0	0	0	0	0	0	0	0	0	0	0	0	0	0	0	0	0	0	0	0	0	0	0	0	0	0	0	0	0	0	0	0	0	0	0	0	0	0	0	0
		inflammatory bowel disease				4.29825	3.03181	3.68256	1.35413	1.65898	4.3382	2.19424	4.91042	2.56118	2.27227	3.86536	-0.771803	2.12578	-0.415073	1.20153	-0.110896	1.76536	1.80879	1.81868	-0.407396	0.497181	-0.384137	1.94592	-1.039	0.0826508	-0.330992	-0.460421	1.008	1.43023	1.42154	1.98755	1.11931	1.95469	-1.21353	1.04152	-0.276048	1.08916	-0.225978	-0.135413	0.762286	-0.538345	-0.538345
		p-value				1.42153e-09	4.77546e-06	9.76402e-07	0.00123588	0.0250654	1.54677e-09	6.85305e-05	5.44046e-07	2.73647e-05	3.7038e-06	9.70123e-08	0.0211108	0.0778874	0.192492	1.22699e-05	0.576745	0.000103373	0.00097981	0.000166331	0.314468	0.190606	0.506612	1.25009e-05	0.0129841	0.709822	0.0849781	0.24597	0.0757371	0.0256377	0.052408	0.00217435	0.0615924	0.00827455	0.0343939	0.00630752	0.489953	0.0171739	0.274436	0.782724	0.000755849	0.303176	0.303176
		q-value				5.97043e-08	2.86528e-05	8.20177e-06	0.00324418	0.0457716	3.24822e-08	0.000239857	5.71249e-06	0.000104483	2.59266e-05	1.35817e-06	0.0403025	0.112802	0.252646	6.44171e-05	0.62111	0.000333976	0.00274347	0.000498992	0.356964	0.25824	0.55994	5.83376e-05	0.0272667	0.745313	0.118969	0.313052	0.113606	0.044866	0.0846591	0.00537193	0.0958103	0.0182911	0.0577817	0.0147175	0.841642	0.0343478	0.339009	0.801814	0.000101879	0.363811	0.353705
		-LogQ				7.22399	4.54283	5.08609	2.4889	1.3394	7.48835	3.62005	5.24317	3.98095	4.58625	5.86705	1.39467	0.947682	0.597488	4.191	0.206832	3.47628	2.5617	3.30191	0.447375	0.587977	0.251859	4.23405	1.56437	0.127661	0.924565	0.504383	0.9446	1.34808	1.07233	2.26987	1.01859	1.73776	1.23821	1.83216	0.0748728	1.4641	0.469789	0.0959261	3.99192	0.439124	0.451359
						CXCL1	CXCL2	CXCL3	CXCL4	CXCL5	CXCL6	CXCL7	CXCL8	CXCL9	CXCL10	CXCL11	CXCL12	CXCL13	CXCL14	CXCL16	CCL1	CCL2	CCL3	CCL4	CCL5	CCL7	CCL8	CCL11	CCL13	CCL14	CCL15	CCL16	CCL17	CCL18	CCL19	CCL20	CCL21	CCL22	CCL23	CCL24	CCL25	CCL26	CCL27	CCL28	CX3CL1	XCL1	XCL2
		adenoma vs normal				3.57524	2.9707	3.71717	1.58957	1.29697	1.56381	1.68504	4.42891	-0.461615	0.672717	2.72166	-3.02015	-3.17782	-1.36611	1.04075	-0.142919	-0.959501	0.666485	0.494761	-2.37687	-0.1995	-2.66038	-0.410315	-2.40443	-1.44432	-1.44949	-1.17607	0.203466	-0.526182	-2.60693	2.78087	-2.55613	0.00648331	-2.57308	1.39838	-0.263557	1.61063	-0.306207	-0.917773	0.347109	-2.35507	-2.35507
		p-value				9.35716e-08	1.16408e-06	1.83865e-08	0.00252377	0.0550594	0.00739915	0.132477	6.82445e-06	0.181586	0.130387	1.66012e-07	2.67904e-09	0.00442353	0.00111643	1.87295e-05	0.625617	0.0731036	0.271379	0.223417	1.75463e-05	0.590487	4.385e-05	0.38026	0.000627279	7.89559e-05	2.28063e-06	0.00736093	0.627991	0.281502	0.000325776	7.51755e-06	3.73456e-05	0.979562	1.78768e-05	0.0025259	0.548628	0.0150318	0.165289	0.00245013	0.160046	0.000267576	0.000267576
		q-value				1.31e-06	9.77829e-06	3.86117e-07	0.0048181	0.0825891	0.0119525	0.179485	4.09467e-05	0.23111	0.182542	1.74313e-06	1.1252e-07	0.00774118	0.00246789	7.15126e-05	0.656898	0.105874	0.325655	0.275986	8.18829e-05	0.635909	0.000141669	0.431647	0.00146365	0.000236868	1.59644e-05	0.0123664	0.643308	0.328419	0.000804859	3.94671e-05	0.00013071	0.979562	7.50826e-05	0.00461252	0.606379	0.0233828	0.216942	0.00490027	0.00440402	0.000749213	0.000702387
														CXCL9							CCL1					CCL7						CCL16	CCL17	CCL18	CCL19	CCL20					CCL25	CCL26	CCL27	CCL28	CX3CL1
						0	0	0	0	0	0	0	0	0	0	0	0	0	0	0	0	0	0	0	0	0	0	0	0	0	0	0	0	0	0	0					0	0	0	0	0
						4.29825	3.03181	3.68256	1.35413	1.65898	4.3382	2.19424	4.91042	2.56118	2.27227	3.86536	-0.771803	2.12578	-0.415073	1.20153	-0.110896	1.76536	1.80879	1.81868	-0.407396	0.497181	-0.384137	1.94592	-1.039	0.0826508	-0.330992	-0.460421	1.008	1.43023	1.42154	1.98755					-0.276048	1.08916	-0.225978	-0.135413	0.762286
						3.57524	2.9707	3.71717	1.58957	1.29697	1.56381	1.68504	4.42891	-0.461615	0.672717	2.72166	-3.02015	-3.17782	-1.36611	1.04075	-0.142919	-0.959501	0.666485	0.494761	-2.37687	-0.1995	-2.66038	-0.410315	-2.40443	-1.44432	-1.44949	-1.17607	0.203466	-0.526182	-2.60693	2.78087					-0.263557	1.61063	-0.306207	-0.917773	0.347109
						3.48032	2.46488	2.81643	0.739727	1.99064	3.44265	1.97713	4.90653	0.271617	0.496657	1.47753	-2.25454	0.642446	-1.59312	0.690528	-0.247168	0.95787	1.31561	0.929234	-1.1216	-0.266015	-1.05914	0.556937	-1.09851	-1.04197	-0.819265	-0.703535	0.550553	0.863784	-0.996454	2.02639					-0.338395	0.882895	-0.486762	-0.395082	0.227445
						inflammatory specific										Neoplasma specific upregulated												Neoplasma specific downregulated
						CXCL9	CCL4	CCL18	CCL11	CXCL10	CCL3	CCL2	CCL22	CXCL16		CCL20	CXCL11	CXCL8	CXCL3	CXCL2	CXCL1	CXCL5	CXCL6	CCL24	CXCL7	CXCL4		CCL5	CCL19	CXCL13	CCL21	CCL13	XCL1	XCL2	CCL8	CCL23	CXCL12	CCL15	CCL14	CXCL14		CCL26	CX3CL1	CCL1	CCL7	CCL16	CCL17	CCL25	CCL27
					Normal mean	0	0	0	0	0	0	0	0	0		0	0	0	0	0	0	0	0	0	0	0		0	0	0	0	0	0	0	0	0	0	0	0	0		0	0	0	0	0	0	0	0
					inflammatory bowel disease	2.56118	1.81868	1.43023	1.94592	2.27227	1.80879	1.76536	1.95469	1.20153		1.98755	3.86536	4.91042	3.68256	3.03181	4.29825	1.65898	4.3382	1.04152	2.19424	1.35413		-0.407396	1.42154	2.12578	1.11931	-1.039	-0.538345	-0.538345	-0.384137	-1.21353	-0.771803	-0.330992	0.0826508	-0.415073		1.08916	0.762286	-0.110896	0.497181	-0.460421	1.008	0.13922	-0.225978
					colon adenoma	-0.461615	0.494761	-0.526182	-0.410315	0.672717	0.666485	-0.959501	0.00648331	1.04075		2.78087	2.72166	4.42891	3.71717	2.9707	3.57524	1.29697	1.56381	1.39838	1.68504	1.58957		-2.37687	-2.60693	-3.17782	-2.55613	-2.40443	-2.35507	-2.35507	-2.66038	-2.57308	-3.02015	-1.44949	-1.44432	-1.36611		1.61063	0.347109	-0.142919	-0.1995	-1.17607	0.203466	-0.263557	-0.306207
					colorectal cancer	0.271617	0.929234	0.863784	0.556937	0.496657	1.31561	0.95787	1.00494	0.690528		2.02639	1.47753	4.90653	2.81643	2.46488	3.48032	1.99064	3.44265	0.476651	1.97713	0.739727		-1.1216	-0.996454	0.642446	-0.463698	-1.09851	-1.4508	-1.4508	-1.05914	-2.50313	-2.25454	-0.819265	-1.04197	-1.59312		0.882895	0.227445	-0.247168	-0.266015	-0.703535	0.550553	-0.338395	-0.486762
						CXCL1	CXCL2	CXCL3	CXCL4	CXCL5	CXCL6	CXCL7	CXCL8	CXCL9	CXCL10	CXCL11	CXCL12	CXCL13	CXCL14	CXCL16	CCL1	CCL2	CCL3	CCL4	CCL5	CCL7	CCL8	CCL11	CCL13	CCL14	CCL15	CCL16	CCL17	CCL18	CCL19	CCL20	CCL21	CCL22	CCL23	CCL24	CCL25	CCL26	CCL27	CCL28	CX3CL1	XCL1	XCL2
		Normal mean				0	0	0	0	0	0	0	0	0	0	0	0	0	0	0	0	0	0	0	0	0	0	0	0	0	0	0	0	0	0	0	0	0	0	0	0	0	0	0	0	0	0
		colorectal cancer				3.48032	2.46488	2.81643	0.739727	1.99064	3.44265	1.97713	4.90653	0.271617	0.496657	1.47753	-2.25454	0.642446	-1.59312	0.690528	-0.247168	0.95787	1.31561	0.929234	-1.1216	-0.266015	-1.05914	0.556937	-1.09851	-1.04197	-0.819265	-0.703535	0.550553	0.863784	-0.996454	2.02639	-0.463698	1.00494	-2.50313	0.476651	-0.338395	0.882895	-0.486762	-0.395082	0.661608	-1.4508	-1.4508
		p-value				2.89192e-05	0.000281698	0.000425434	0.100553	0.0375732	1.74869e-05	0.0191397	3.64405e-05	0.431312	0.171864	0.0546038	0.000668555	0.623615	0.00678986	0.0188362	0.217058	0.0590244	0.0267985	0.0424099	0.0100621	0.503889	0.101633	0.310957	0.137992	0.0593922	0.0298018	0.101625	0.161556	0.155894	0.28563	0.00229104	0.346706	0.105368	0.000513897	0.155295	0.504854	0.250569	0.0271592	0.403138	0.134772	0.0117804	0.0117804
		q-value				0.000607304	0.00295783	0.00357364	0.183618	0.0876708	0.000734449	0.057419	0.000510166	0.46449	0.232849	0.114668	0.00401133	0.623615	0.031686	0.0608555	0.276256	0.118049	0.0750358	0.0937483	0.0422608	0.529083	0.170744	0.362783	0.214654	0.113385	0.073628	0.177844	0.226178	0.225777	0.342756	0.012028	0.393558	0.17021	0.00359728	0.232943	0.517167	0.309526	0.0712929	0.445573	0.231851	0.0449795	0.0412312
		-logQ				3.21659	2.52903	2.44689	0.736085	1.05714	3.13404	1.24094	3.29229	0.333023	0.632926	0.940558	2.39671	0.205083	1.49913	1.2157	0.558689	0.927939	1.12473	1.02804	1.37406	0.276476	0.767654	0.440353	0.66826	0.945444	1.13296	0.74996	0.64555	0.64632	0.465015	1.91981	0.404992	0.769016	2.44403	0.632751	0.286369	0.509302	1.14695	0.351081	0.634791	1.34698	1.38477
		diff(colorectal+adenoma)-Normal				3.52778	2.71779	3.2668	1.16465	1.6438	2.50323	1.83108	4.66772	-0.0949987	0.584687	2.09959	-2.63734	-1.26769	-1.47961	0.865641	-0.195043	-0.000815423	0.991046	0.711998	-1.74923	-0.232758	-1.85976	0.0733114	-1.75147	-1.24314	-1.13438	-0.939805	0.377009	0.168801	-1.80169	2.40363	-1.50991	0.505711	-2.53811	0.937516	-0.300976	1.24676	-0.396485	-0.656428	0.287277	-1.90294	-1.90294

## Sheet: Receptor
Samples	0		CXCR1_207094_at	CXCR2_207008_at	CXCR3_207681_at	CXCR4_217028_at	CXCR5_216734_s_at	CXCR6_206974_at	CXCR7_212977_at	CCR1	CCR2_207794_at	CCR3_208304_at	CCR4_208376_at	CCR5_206991_s_at	CCR6_206983_at	CCR7_206337_at	CCR8_208059_at	CCR9_207445_s_at	CCR10_220565_at	CX3CR1_205898_at	XCR1_221468_at
GSE4183GSM95473	1	none	5.14121	5.99686	8.29998	10.0441	4.85213	8.20044	8.85553	8.19849	7.01249	7.13747	6.74154	8.99645	6.7732	8.48928	4.38609	6.79977	5.97325	7.46886	4.53538
GSE4183GSM95474	1	none	4.46028	4.75215	8.05591	8.84746	5.14179	8.37019	8.84812	8.13529	6.51126	4.43333	5.52631	9.07487	6.38209	6.90856	4.33531	6.6717	6.75533	6.37154	4.39866
GSE4183GSM95475	1	none	4.55442	5.48957	7.37549	9.97825	5.10878	8.05931	8.64228	8.70633	6.60101	7.6511	6.16858	8.82017	6.66232	8.6436	2.95404	7.02814	6.89481	7.51538	6.06302
GSE4183GSM95476	1	none	4.7763	3.03469	8.65161	9.15182	5.10187	8.478	8.94127	9.18737	7.74509	6.79702	5.9971	9.32143	5.79962	7.21326	4.38752	6.78865	7.46745	7.35889	4.09557
GSE4183GSM95477	1	none	4.03664	6.46967	7.44149	10.8759	6.42553	8.24191	9.37773	8.83533	7.86819	5.85128	6.06597	8.74004	6.70045	10.263	4.44502	7.35492	7.40688	7.45928	4.24961
GSE4183GSM95478	1	none	4.86704	6.87368	8.14902	10.4689	7.94391	8.74042	8.41538	8.55505	7.72231	6.81986	6.12822	8.83526	7.06973	7.95059	5.37965	7.46803	6.91519	6.57889	6.7397
GSE4183GSM95479	1	none	5.77266	4.81204	7.71893	9.9035	5.56418	8.31363	8.61742	8.4159	6.80724	6.4205	7.29186	8.55672	6.82826	7.16184	5.57609	6.42256	8.35432	7.04641	5.08702
GSE4183GSM95480	1	none	5.52765	5.87324	7.7284	10.3201	5.05577	7.75526	9.68732	8.80407	6.84569	5.43254	4.4109	9.79065	6.80139	8.61725	4.83492	6.92568	8.37866	8.20668	3.78265
GSE4183GSM95511	2	inflammatory bowel disease	9.01087	10.2618	7.77743	11.9141	5.55918	8.85598	10.5616	9.9655	7.83815	7.44905	5.97275	9.56091	8.52935	10.2043	4.23541	7.5188	6.89651	8.01594	5.61142
GSE4183GSM95512	2	inflammatory bowel disease	4.33983	8.20612	8.15739	10.1572	5.15885	8.82346	8.60574	8.94994	7.49437	6.9862	3.67222	9.15072	6.75035	9.06312	3.78355	7.1352	8.39799	7.40905	6.01676
GSE4183GSM95513	2	inflammatory bowel disease	10.5737	11.3562	8.83047	13.2405	5.85279	9.10888	10.9194	11.4959	7.58428	6.62575	6.6869	11.0732	8.85011	11.1387	4.78233	6.77456	8.18922	8.1231	3.84366
GSE4183GSM95514	2	inflammatory bowel disease	5.19234	7.94508	8.85239	10.7395	5.03483	8.87953	9.90234	9.78584	8.10446	7.73558	6.96413	10.3233	7.86696	9.57501	3.65509	8.20971	7.05562	8.41706	5.1398
GSE4183GSM95515	2	inflammatory bowel disease	6.93753	9.47836	7.18602	11.9622	5.70561	8.63092	8.53294	9.58216	8.22188	7.11278	6.54322	8.8887	7.98465	9.14848	5.58502	6.72717	8.80858	7.11753	5.82184
GSE4183GSM95516	2	inflammatory bowel disease	5.67483	8.88917	8.61355	10.7266	5.53187	8.14841	10.0964	9.86739	7.45651	7.06622	7.45271	10.307	7.27193	9.44184	4.61024	7.30921	8.37178	7.14651	5.70543
GSE4183GSM95517	2	inflammatory bowel disease	4.093	8.99191	8.41156	11.9731	7.43211	7.7513	9.63965	9.87366	7.30419	5.6718	6.93969	9.52738	8.70386	10.2329	4.48392	8.07927	8.39987	7.74226	4.85303
GSE4183GSM95518	2	inflammatory bowel disease	5.85974	8.7048	7.43643	10.7103	4.62918	8.2999	10.0776	9.51822	8.62341	7.45552	6.99811	9.12741	7.22974	8.90468	4.41179	6.93099	8.49925	8.52038	6.25107
GSE4183GSM95519	2	inflammatory bowel disease	4.84385	7.91242	8.23187	11.1795	6.35623	8.3618	9.08601	9.16478	7.66631	5.94061	5.03127	9.71227	7.65208	9.86387	4.23961	7.28218	7.88103	7.37405	4.19796
GSE4183GSM95520	2	inflammatory bowel disease	9.2719	9.68862	7.30077	10.446	4.77669	7.76826	10.5494	10.836	7.66059	6.11049	5.74938	9.54899	6.47487	8.34006	3.72008	6.76414	8.1962	7.25695	5.37698
GSE4183GSM95521	2	inflammatory bowel disease	5.43766	9.04878	7.77599	11.812	4.35564	7.98193	8.74038	9.50101	8.19476	7.79874	7.45362	9.17297	7.974	10.2505	4.25911	7.38349	8.01281	7.9947	6.82937
GSE4183GSM95522	2	inflammatory bowel disease	7.66744	9.68562	7.1354	12.3372	6.78066	8.45779	9.01951	9.70619	8.21664	7.09998	7.04858	9.26005	9.31823	10.8207	3.25885	7.60737	8.65418	8.21277	5.51907
GSE4183GSM95523	2	inflammatory bowel disease	5.68987	7.7969	7.57795	10.0776	4.68875	8.73563	9.5192	9.25543	8.39918	7.69775	6.54068	9.82867	7.69989	8.30856	5.38459	7.09	8.27529	6.53663	4.48091
GSE4183GSM95524	2	inflammatory bowel disease	5.99787	8.88214	7.87441	10.4784	4.68144	9.05438	9.63717	9.6276	8.01655	6.88051	7.12739	9.55136	7.54181	9.28734	4.43926	6.97801	9.31498	7.80876	5.18582
GSE4183GSM95525	2	inflammatory bowel disease	5.20591	7.53546	7.38483	9.97422	4.89611	8.44014	8.95946	9.43427	7.95529	4.81404	6.75169	9.71205	6.86175	8.30319	4.51301	7.02582	7.73285	7.15174	3.51314
GSE4183GSM95481	3	colon adenoma	5.40414	7.10171	7.88229	9.69647	4.81798	7.41768	9.72565	8.4761	6.14267	6.60994	6.04283	9.03153	5.66288	8.88539	4.01335	6.84734	5.90967	6.95943	6.24902
GSE4183GSM95482	3	colon adenoma	5.17265	7.51166	8.13763	9.97225	4.1598	7.95036	8.9752	8.01077	6.51512	6.8483	7.13595	8.52695	6.11156	7.36413	3.84305	6.58132	7.87892	7.01624	6.29865
GSE4183GSM95483	3	colon adenoma	4.40022	6.79974	7.02708	9.63961	5.25772	8.3683	8.50286	8.18907	6.641	4.22801	5.44056	7.97465	6.75241	7.50468	4.17452	6.24726	6.1271	6.28986	4.11233
GSE4183GSM95484	3	colon adenoma	6.74981	8.12139	8.58921	9.6158	5.71125	7.79395	8.36925	8.58535	7.16823	7.47871	7.70092	8.57634	7.15007	7.53277	6.31462	7.34415	4.03342	7.06807	7.26073
GSE4183GSM95485	3	colon adenoma	5.82336	4.3109	7.56139	8.44562	4.67905	8.17861	8.07073	7.54002	7.20888	6.55285	6.66368	7.80288		7.18119	3.91529	7.0606	6.06347	7.02196	5.21205
GSE4183GSM95486	3	colon adenoma	6.36148	8.09449	6.45888	9.69567	6.12685	7.67184	8.97875	8.28411	6.71713	6.28118	6.84816	8.3971	7.09319	7.86522	3.76879	6.27939	6.27824	5.57147	5.70558
GSE4183GSM95487	3	colon adenoma	4.94748	5.72959	7.47152	9.35476	4.91928	8.29496	8.86571	8.22181	7.56798	6.88424	6.86237	8.60554	6.27483	8.00115	4.591	7.27266	7.42909	7.81951	6.64164
GSE4183GSM95488	3	colon adenoma	7.78889	8.24583	6.03856	9.7347	4.32611	7.62228	6.12934	8.46224	6.25338	7.02356	5.96197	8.58741	6.39512	8.35997	7.22853	6.93871	4.34096	6.4537	5.45091
GSE4183GSM95489	3	colon adenoma	5.56809	7.19727	5.10997	9.65872	3.47563	8.12676	8.26997	8.10491	6.80189	6.87883	3.16337	7.78157	7.06222	6.07459	5.02368	6.94272	4.0492	6.9251	6.26242
GSE4183GSM95490	3	colon adenoma	6.07409	9.20059	7.50631	11.0512	4.77919	8.10099	8.06433	9.43822	6.86029	5.8877	5.94973	8.55702	6.04053	8.71527	6.19086	7.83193	8.71683	5.71421	4.94994
GSE4183GSM95491	3	colon adenoma	6.0973	7.65214	7.92675	10.2286	5.04413	7.41013	9.21792	9.34973	4.83406	6.59062	6.82596	8.67872	6.92748	8.32616	6.93336	6.60986	7.05251	6.99763	4.95953
GSE4183GSM95492	3	colon adenoma	7.20074	9.05863	7.60831	12.2613	3.98865	6.84159	8.69627	9.24417	5.82812	6.05405	5.82381	7.75558	7.00781	7.16216	4.47007	6.61968	6.34614	7.42506	5.34396
GSE4183GSM95493	3	colon adenoma	4.95653	7.46034	5.31851	9.37911	4.92292	7.18463	7.9969	8.38476	7.10666	6.07158	5.4551	8.60379	5.86524	7.45928	4.43382	5.82651	7.85267	7.56961	3.61973
GSE4183GSM95494	3	colon adenoma	5.61246	6.83481	7.99431	9.45032	6.237	8.69824	8.44899	8.38724	5.35643	4.15794	3.96215	8.85323	6.2331	8.31087	4.69637	6.17193	4.23638	7.76682	4.39609
GSE4183GSM95495	3	colon adenoma	5.96473	4.42946	7.48672	9.9112	4.36999	7.98738	8.53682	8.05054	5.5902	6.1548	6.75713	8.88962	6.73631	7.54173	4.52771	6.33241	7.24278	6.13411	5.22459
GSE4183GSM95496	4	colorectal cancer	10.6722	11.1341	6.60655	12.392	4.83829		10.4301	9.83138	3.9507	6.32845	6.7464	8.53079	4.72935	6.81301	4.10285	6.67229	4.64214	4.02919	4.99118
GSE4183GSM95497	4	colorectal cancer	7.73544	8.49869	8.17932	11.1764	4.58345	8.31957	10.3611	8.99278	5.79218	6.2396	7.28606	8.89024	6.93042	9.71886	3.25479	6.70935	7.2061	6.93537	4.09832
GSE4183GSM95498	4	colorectal cancer	4.94294	6.90219	7.60672	9.90626	4.89207	7.98932	8.8486	8.75759	8.21435	7.87656	7.12786	10.0707	6.42504	8.69331	4.79967	7.30626	8.37522	8.15592	4.97056
GSE4183GSM95499	4	colorectal cancer	5.48143	7.57871	7.79683	9.2687	4.89881	7.48649	9.99278	8.63281	7.12224	6.43817	6.8302	9.04272	6.04541	6.68606	4.03904	6.90381	7.59913	7.52739	4.22871
GSE4183GSM95500	4	colorectal cancer	4.93204	7.46715	8.1431	11.324	5.00952	8.38789	9.84078	9.08162	8.4485	7.17113	6.92045	9.32877	7.19081	9.51925	5.96208	6.74034	8.25463	8.65765	4.64514
GSE4183GSM95501	4	colorectal cancer	5.67252	3.7429	8.17577	10.2003	5.18831	7.61636	8.74779	8.44357	7.43017	6.65938	6.04521	9.1932	7.28802	8.80871	4.44672	7.26318	7.54097	7.14412	4.47909
GSE4183GSM95502	4	colorectal cancer	5.77381	8.94434	7.49671	12.6102	6.80772	8.24865	9.91879	9.29398	7.26871	6.4072	3.11483	9.24478	8.19646	9.79831	4.55721	7.33176	7.45949	7.23851	5.08508
GSE4183GSM95503	4	colorectal cancer	5.70136	8.8921	7.92089	10.0994	4.83869	8.02149	10.1193	8.97314	5.03804	4.4967	5.50973	8.67352	6.73149	7.04064	4.99595	6.52019	5.95898	5.94205	3.18758
GSE4183GSM95504	4	colorectal cancer	9.55445	10.9908	8.71749	11.2804	4.09529	8.16243	10.3891	11.1225	7.73885	6.5336	7.07698	10.0767	7.26344	8.64351	5.02471	6.94675	7.19684	8.04588	4.42765
GSE4183GSM95505	4	colorectal cancer	5.49605	8.99496	7.1632	11.129	4.47844	8.60761	10.7296	8.87318	4.60595	4.21801	3.79387	8.34533	7.01272	8.56808	3.99422	6.51467	5.78361	6.43936	6.6812
GSE4183GSM95506	4	colorectal cancer	4.8703	7.96538	5.22619	10.5555	4.90892	7.71967	9.74622	8.98253	5.93137	6.86981	3.0853	7.95039	6.62816	8.34478	4.35292	5.77606	5.63568	6.87303	5.35628
GSE4183GSM95507	4	colorectal cancer	4.39325	8.12567	6.12561	10.8317	4.96134	8.19661	9.29643	8.99269	6.79522	6.91947	6.66668	8.54157	6.81315	9.02666	5.58993	6.6592	7.53814	7.24612	4.56619
GSE4183GSM95508	4	colorectal cancer	4.11178	6.57381	7.26925	10.3464	4.19691	7.83399	8.64562	8.91079	8.74351	4.73756	6.38262	9.07155	7.06482	8.4425	4.73523	6.49518	9.07635	8.87194	4.26237
GSE4183GSM95509	4	colorectal cancer	4.62321	6.58733	5.92164	9.87381	5.54054	7.71975	8.24642	8.04313	7.38212	6.73899	3.84121	9.57155	6.97556	8.66871	4.84741	6.57878	6.72643	7.59366	4.02048
GSE4183GSM95510	4	colorectal cancer	3.3748	8.09752	7.59601	10.22	4.46338	8.33922	10.0965	9.12265	6.0139	5.89623	2.9056	8.54695	7.04874	8.13334	3.21446	6.22044	6.47001	7.42959	5.06697
Samples	0		CXCR1_207094_at	CXCR2_207008_at	CXCR3_207681_at	CXCR4_217028_at	CXCR5_216734_s_at	CXCR6_206974_at	CXCR7_212977_at		CCR2207794_at	CCR3_208304_at	CCR4_208376_at	CCR5_206991_s_at	CCR6_206983_at	CCR7_206337_at	CCR8_208059_at	CCR9_207445_s_at	CCR10_220565_at	CX3CR1_205898_at	XCR1_221468_at
			CXCR1	CXCR2	CXCR3	CXCR4	CXCR5	CXCR6	CXCR7	CCR1	CCR2	CCR3	CCR4	CCR5	CCR6	CCR7	CCR8	CCR9	CCR10	CX3CR1	XCR1
	Mean	Normal	4.89202	5.41274	7.9276	9.94875	5.64925	8.2699	8.92313	8.60473	7.13916	6.31789	6.04131	9.01695	6.62713	8.15593	4.53733	6.93243	7.26824	7.25074	4.86895
	Mean	inflammatory bowel disease	6.38642	8.95889	7.90309	11.1819	5.42933	8.48655	9.58979	9.77092	7.91577	6.82967	6.46216	9.64966	7.78064	9.52554	4.35746	7.25439	8.17908	7.65516	5.22308
	Mean	colon adenoma	5.8748	7.18324	7.20783	9.87302	4.85437	7.84318	8.45658	8.4486	6.43947	6.24682	6.03958	8.44146	6.52234	7.7523	4.94167	6.7271	6.23716	6.84885	5.44581
	Mean	colorectal cancer	5.82237	8.03304	7.32968	10.7476	4.91345	8.04636	9.69394	9.07029	6.69839	6.23539	5.55553	9.00526	6.82291	8.46038	4.52781	6.70922	7.03092	7.20865	4.67112
	stdev	Normal	0.57168	1.21084	0.439595	0.668464	1.04964	0.290684	0.419408	0.351779	0.552254	1.03471	0.84549	0.388278	0.385354	1.10043	0.799869	0.346572	0.817285	0.579747	1.03283
	stdev	inflammatory bowel disease	1.92092	1.03253	0.584834	0.96843	0.879095	0.437193	0.75679	0.642843	0.382625	0.856803	1.00867	0.565345	0.813308	0.889173	0.617048	0.449682	0.619964	0.566072	0.91393
	stdev	colon adenoma	0.897586	1.44056	1.02874	0.853845	0.763307	0.491986	0.79901	0.527219	0.767261	0.936466	1.20015	0.415921	0.499412	0.715941	1.15171	0.525648	1.51082	0.690817	0.987123
	stdev	colorectal cancer	2.00429	1.80323	0.970275	0.925054	0.641651	0.331633	0.756504	0.690455	1.43194	1.01744	1.68971	0.605264	0.746657	0.966516	0.753946	0.413704	1.17521	1.17297	0.777036
			CXCR1	CXCR2	CXCR3	CXCR4	CXCR5	CXCR6	CXCR7	CCR1	CCR2	CCR3	CCR4	CCR5	CCR6	CCR7	CCR8	CCR9	CCR10	CX3CR1	XCR1
	Difference	IBD-Normal	1.4944	3.54616	-0.0245095	1.23314	-0.219916	0.216658	0.666654	1.1662	0.776611	0.51178	0.420846	0.632714	1.15351	1.36961	-0.179872	0.321963	0.91084	0.404423	0.354132
	p-value	IBD-Normal	0.0451875	2.83165e-07	0.918528	0.00429117	0.59845	0.223404	0.0321747	0.000112834	0.000691506	0.217723	0.326768	0.0103435	0.00114569	0.0038967	0.55417	0.0931849	0.00672223	0.120423	0.406641
	q-value	IBD-Normal	0.0858563	5.38013e-06	0.918528	0.0135887	0.631697	0.303192	0.0679245	0.00107193	0.00437954	0.318211	0.413906	0.0245658	0.00544202	0.0148075	0.619366	0.160956	0.0182461	0.19067	0.482887
	LogQ	IBD-Normal	1.06623	5.26921	0.0369074	1.86682	0.199491	0.518283	1.16797	2.96984	2.35857	0.497285	0.383098	1.60967	2.26424	1.82952	0.208052	0.793293	1.73883	0.719718	0.316155
	Difference	colon adenoma-Normal	0.982773	1.7705	-0.719775	-0.075729	-0.794876	-0.426716	-0.466552	-0.156124	-0.699692	-0.0710658	-0.00172915	-0.575489	-0.104793	-0.403625	0.404341	-0.205334	-1.03108	-0.401888	0.576861
	p-value	colon adenoma-Normal	0.0109029	0.00754857	0.0749597	0.830246	0.0491021	0.0361233	0.140592	0.462036	0.0336049	0.868742	0.997155	0.00400993	0.61494	0.297699	0.387982	0.333233	0.0890166	0.176233	0.202942
	q-value	colon adenoma-Normal	0.0690515	0.0717114	0.203462	0.927922	0.15549	0.137268	0.296806	0.585246	0.159623	0.917005	0.997155	0.0761887	0.730241	0.471356	0.526548	0.487032	0.211414	0.334843	0.350535
	LogP	colon adenoma-Normal	1.96246	2.12214	1.12517	0.0807934	1.3089	1.44221	0.852038	0.335324	1.4736	0.0611094	0.00123711	2.39686	0.211167	0.526223	0.411188	0.477252	1.05053	0.753913	0.692629
	LogQ	colon adenoma-Normal	1.16083	1.14441	0.691517	0.0324888	0.808298	0.86243	0.527527	0.232661	0.796903	0.0376283	0.00123711	1.11811	0.136534	0.326651	0.278562	0.312442	0.674866	0.475159	0.455268
	Difference	colorectal cancer-normal	0.930346	2.6203	-0.59792	0.798857	-0.7358	-0.223535	0.770811	0.465563	-0.440773	-0.0824945	-0.485777	-0.0116934	0.195776	0.304453	-0.00951613	-0.223215	-0.237321	-0.0420874	-0.197833
	p-value	colorectal cancer-normal	0.216962	0.00141871	0.115536	0.0432456	0.0481792	0.128302	0.0148525	0.0904524	0.415444	0.85566	0.456757	0.96121	0.498326	0.499963	0.977733	0.208142	0.617473	0.925406	0.609193
	LogP	colorectal cancer-normal	0.663616	2.84811	0.937284	1.36406	1.31714	0.891768	1.8282	1.04358	0.381487	0.0676988	0.340315	0.0171819	0.302486	0.301062	0.00977962	0.68164	0.209382	0.0336679	0.215245
	q-value	colorectal cancer-normal	0.458031	0.0269555	0.365863	0.273889	0.228851	0.348247	0.141099	0.343719	0.789344	1.0161	0.788944	1.01461	0.789017	0.730715	0.977733	0.494337	0.782133	1.03428	0.826762
	LogQ	colorectal cancer-normal	0.339105	1.56935	0.436682	0.562425	0.640447	0.458112	0.850476	0.463796	0.102733	-0.00693479	0.102954	-0.0062992	0.102914	0.136252	0.00977962	0.305977	0.106719	-0.0146368	0.0826196

## Sheet: Sheet4
5	CXCR5	-0.7358	0.640447
3	CXCR3	-0.59792	0.436682
11	CCR4	-0.485777	0.102954
9	CCR2	-0.440773	0.102733
17	CCR10	-0.237321	0.106719
6	CXCR6	-0.223535	0.458112
16	CCR9	-0.223215	0.305977
19	XCR1	-0.197833	0.0826196
10	CCR3	-0.0824945	-0.00693479
18	CX3CR1	-0.0420874	-0.0146368
12	CCR5	-0.0116934	-0.0062992
15	CCR8	-0.00951613	0.00977962
13	CCR6	0.195776	0.102914
14	CCR7	0.304453	0.136252
8	CCR1	0.465563	0.463796
7	CXCR7	0.770811	0.850476		1
4	CXCR4	0.798857	0.562425
1	CXCR1	0.930346	0.339105
2	CXCR2	2.6203	1.56935

## Sheet: Sheet1
Samples	0		CXCL1_204470_at	CXCL2_1569203_at	CXCL2_209774_x_at	CXCL2_230101_at	CXCL3207850_at	CXCL4_206390_x_at	CXCL5_207852_at	CXCL5_214974_x_at	CXCL5_215101_s_at	CXCL6_206336_at	CXCL7_214146_s_at	CXCL8_202859_x_at	CXCL8_211506_s_at	CXCL9_203915_at	CXCL10_204533_at	CXCL11_210163_at	CXCL11_211122_s_at	CXCL12_203666_at	CXCL12_209687_at	CXCL13_205242_at	CXCL14_218002_s_at	CXCL14_222484_s_at	CXCL14_237038_at	CXCL16_223454_at	CCL1_207533_at	CCL2_216598_s_at	CCL3_205114_s_at	CCL4_204103_at	CCL5_1405_i_at	CCL5_1555759_a_at	CCL5_204655_at	CCL7_208075_s_at	CCL8_214038_at	CCL11_210133_at	CCL13_206407_s_at	CCL13_216714_at	CCL14_205392_s_at	CCL15_210390_s_at	CCL16_207354_at	CCL17_207900_at	CCL18_209924_at	CCL18_32128_at	CCL19_210072_at	CCL20_205476_at	CCL21_204606_at	CCL22_207861_at	CCL23_210548_at
GSE4183GSM95473	1	none	8.5223	2.66791	8.65929	5.54698	7.69998	8.29454	0.41442	4.93844	5.14362	5.8235	5.37763	7.55018	6.00577	8.51772	8.47506	6.0764	5.66567	9.68332	11.5953	7.91515	12.3772	13.824	4.89216	9.86243	3.25255	9.70766	7.53688	8.2151	10.3822	10.655	10.3759	7.25391	11.2746	10.7899	11.0251	4.26939	9.78569	11.5785	6.80075	4.75772	9.13376	8.37784	9.84607	11.0589	7.77082	5.39192	6.90772
GSE4183GSM95474	1	none	8.50647	3.98336	8.90549	6.87325	7.29099	7.26678	2.77694	6.79431	5.66163	6.8035	6.75511	10.5369	8.25841	9.6347	9.29836	7.07636	5.95043	8.91979	11.4195	6.65338	12.7188	14.1211	6.35474	9.83517	3.1178	8.1408	8.51814	8.54145	10.5319	10.6575	10.3406	6.04152	9.99645	9.50889	9.85247	4.24549	10.3807	12.1548	7.21568	4.13563	10.4045	9.71796	9.31895	9.83682	8.16699	4.62341	7.65706
GSE4183GSM95475	1	none	7.1763	2.25619	7.31529	6.64175	7.02406	7.3322	5.17388	5.36048	5.75778	5.6134	3.81246	6.45185	5.5707	9.49854	9.31988	6.22362	6.62649	9.13637	11.6122	10.2506	12.8797	13.9689	4.58155	9.89101	3.55347	8.7399	7.91016	8.41946	9.42704	9.61809	10.2221	3.81939	8.52123	9.18642	7.75129	3.78252	9.71403	11.7648	6.38993	6.58254	10.5238	9.67335	10.0699	9.79725	9.73696	4.44677	7.58695
GSE4183GSM95476	1	none	7.92524	1.58608	7.87797	6.61273	7.44251	7.02132	4.95578	6.03627	4.82373	7.26813	5.91571	7.21086	6.33806	9.43628	8.34222	4.06666	5.46919	8.73982	11.2492	2.98848	13.2547	14.1585	7.16738	9.55119	3.48548	7.52604	8.08448	7.88665	11.6749	11.407	11.3789	5.40056	9.97941	9.88741	11.0049	5.08915	9.38265	12.0264	6.75764	4.21473	11.4582	10.8938	6.53775	7.05591	7.24896	3.9584	5.84979
GSE4183GSM95477	1	none	7.93236	1.26124	7.58114	5.84291	7.55459	6.23691	3.45967	5.32045	3.81918	5.80282	3.82746	6.36764	3.62547	8.49142	9.21465	6.00338	5.38725	9.55157	11.8365	11.6032	12.3562	13.6995	5.04074	9.20427	2.84204	9.27574	8.40846	8.45004	9.78628	10.0574	9.79661	5.96651	10.7383	9.70095	10.026	4.26583	9.36852	11.2864	6.85911	6.50603	10.4691	10.0928	11.4391	9.97424	10.1754	4.97577	8.36485
GSE4183GSM95478	1	none	8.38704	4.46169	7.68402	6.88242	7.32983	6.37461	5.37838	5.80645	6.25784	6.7658	5.70922	7.03338	6.66119	8.61988	8.97129	5.27039	5.78444	10.1095	11.6394	9.36539	12.6147	14.1188	5.01141	9.68236	3.49698	9.97223	7.68278	8.44578	10.4583	10.5728	11.436	7.06473	11.2253	10.1678	11.116	4.19094	9.55011	11.6309	7.18442	7.0968	8.85236	8.18616	9.76046	9.89597	8.41578	4.98518	4.2855
GSE4183GSM95479	1	none	9.85109	2.63807	9.27942	7.10345	9.06801	7.44332	1.29697	5.89398	1.6529	8.05597	2.80517	6.56369	5.36571	8.47202	7.71533	2.1801	5.35938	9.28857	11.3642	7.16122	12.8899	14.1951	7.42055	9.67069	3.67053	8.7677	8.98797	7.48879	9.25479	9.40334	10.4452	6.71392	7.87767	8.94618	8.47811	3.65507	9.75031	11.8202	7.66343	7.08686	7.98251	6.7145	8.07276	9.92665	8.21311	4.80793	5.06587
GSE4183GSM95480	1	none	9.35228	6.36698	8.85977	4.31389	8.44736	6.08661	5.22993	5.42724	1.99164	6.59358	5.75087	6.95342	3.84714	8.66855	9.04764	4.5534	5.48765	9.68994	11.6521	10.632	13.2605	14.5669	4.88744	9.4847	2.75808	10.3666	8.80353	9.24395	11.208	11.5478	10.7598	6.69395	10.9801	10.1591	10.3811	4.12721	10.152	11.2484	4.73078	5.6127	8.95995	7.75073	10.8311	10.6938	9.88469	5.13648	7.81757
GSE4183GSM95511	2	inflammatory bowel disease	14.2255	6.65867	13.3134	6.69459	13.4203	10.0642	6.45958	12.514	10.52	12.4141	8.31473	13.6116	11.1978	10.7963	11.1983	10.8237	11.1801	9.73076	10.6996	12.1766	10.9575	13.0895	5.17303	11.6831	3.24703	11.2433	10.5679	11.0959	9.00845	9.61108	9.85484	6.91331	8.38673	11.4268	8.90234	4.67311	9.9135	10.3069	7.26386	7.65678	11.2423	11.0533	13.0123	13.0448	12.2643	6.08811	6.79224
GSE4183GSM95512	2	inflammatory bowel disease	11.6015	4.30625	10.5747	5.78738	10.8234	7.75546	5.44702	10.6379	8.06978	8.88199	6.87236	10.9128	8.36594	12.6298	11.2707	9.26607	9.32272	8.86716	11.1769	9.12119	12.2224	13.8467	4.6358	9.9078	3.15726	10.7271	9.18304	9.21721	10.0218	10.2172	10.1454	7.46981	10.7048	10.7421	9.49158	3.46014	9.09631	11.7597	6.33117	6.0856	10.4934	10.135	11.4565	11.6457	9.59414	4.89613	6.71253
GSE4183GSM95513	2	inflammatory bowel disease	14.1195	6.52433	12.153	6.10293	11.838	7.46626	6.22359	13.6753	10.0937	12.0773	7.30715	14.2784	10.2177	13.9128	13.2446	11.1669	10.4651	11.061	11.7174	14.2444	6.78269	8.07276	3.196	12.0415	6.42586	12.2201	13.0118	12.5418	11.8919	11.559	11.0728	7.31847	12.0998	10.8204	8.88802	3.56074	9.83516	6.0741	6.26171	8.13834	15.0216	14.8375	11.1353	9.98857	10.5286	9.4812	9.16538
GSE4183GSM95514	2	inflammatory bowel disease	11.0048	6.00761	8.96019	6.79779	7.79772	7.38095	5.07561	9.86007	6.26318	11.0651	6.80046	8.57327	6.15936	12.712	10.433	8.02028	8.58286	10.0246	12.2667	7.39367	13.479	14.6419	6.39109	10.4938	2.52476	10.3766	9.12929	9.39796	11.1859	10.7535	10.9784	5.82478	11.5319	12.8048	10.4685	4.80585	10.83	11.1478	4.61241	6.70453	11.0336	11.5421	11.1645	9.46957	9.29422	5.40881	4.17601
GSE4183GSM95515	2	inflammatory bowel disease	12.6207	4.14964	10.545	6.03668	11.0782	8.33436	1.46873	8.65983	7.08512	11.5211	3.03959	13.2349	11.2178	12.2947	11.6673	10.1122	10.5882	9.9879	10.6954	6.97204	12.8578	14.217	5.49142	10.4891	3.51524	10.4312	11.4959	11.2884	8.05356	8.70723	9.21318	7.16131	8.3854	12.6279	9.11973	4.2359	10.1602	11.578	6.07443	6.58008	11.422	11.338	8.3843	11.5524	8.15444	4.78901	5.70243
GSE4183GSM95516	2	inflammatory bowel disease	12.4496	3.77675	10.7194	4.43822	10.9905	9.17719	5.16508	10.2166	5.34715	10.5224	8.01897	13.6937	9.06785	9.49543	10.4444	9.29822	7.95061	8.97138	9.04852	10.2143	12.8529	13.7633	6.54173	11.2706	3.4258	9.13603	10.3953	10.0025	9.97249	9.79099	9.63775	6.29816	9.4019	11.9838	8.43648	5.1384	9.40957	11.584	7.2921	6.81975	9.22491	8.38193	9.53806	10.5593	9.8232	5.60244	5.00373
GSE4183GSM95517	2	inflammatory bowel disease	11.8323	5.15259	9.78615	6.53351	10.1742	8.31574	4.96712	10.628	6.64969	10.4573	7.14194	10.497	8.08229	9.85271	9.74187	7.12494	8.1954	9.74237	11.7809	13.7443	12.6494	13.9092	4.60994	10.9107	2.5917	10.3309	8.72486	8.85822	10.0916	10.0878	10.0858	6.39841	7.62463	12.1844	8.27261	4.43952	9.29251	11.1418	6.02706	7.88555	10.2384	11.0937	13.0259	10.9766	11.952	9.92327	7.23756
GSE4183GSM95518	2	inflammatory bowel disease	13.5341	7.10403	11.8953	7.11818	12.2536	8.56998	4.59697	10.957	8.28752	11.5908	7.53	11.858	9.49253	12.1132	12.0527	10.7041	11.0836	9.72624	10.3933	9.66913	12.6713	13.8483	4.80497	11.2699	3.5385	11.7413	9.78393	10.4345	10.0251	10.184	9.55174	5.71942	10.2969	12.1719	8.05863	4.18285	10.7071	11.5038	6.63818	6.97893	10.7052	10.0282	9.85487	12.9826	9.31552	6.58388	4.7712
GSE4183GSM95519	2	inflammatory bowel disease	12.6422	5.19314	11.0281	6.5664	11.4477	8.54491	4.71294	11.5383	8.26148	9.75104	6.54067	11.0063	7.99569	11.9816	10.5897	8.80901	9.10476	9.31419	10.9012	12.4068	12.0503	13.6583	4.27752	10.5824	2.4808	10.0409	8.95494	9.34273	10.8393	10.8099	10.6642	5.45717	9.25149	10.4251	8.62392	4.36636	9.44634	11.5661	5.95066	6.54401	11.7112	11.9646	11.9744	12.2272	10.3066	8.37554	7.91473
GSE4183GSM95520	2	inflammatory bowel disease	14.1111	6.33847	12.8328	6.65163	13.293	9.23489	6.18609	12.3389	8.71911	12.3377	8.33775	14.1138	11.8135	11.0912	11.645	11.6762	11.7627	9.41799	9.63756	8.23699	10.9244	12.6693	4.08119	11.258	3.34618	11.1877	11.7667	11.4609	8.78795	9.14468	9.85486	7.08013	11.0606	10.6036	8.53305	3.53248	9.35571	11.8308	5.85047	6.63328	10.9264	10.6237	8.78396	13.7246	8.01781	5.67949	7.06229
GSE4183GSM95521	2	inflammatory bowel disease	12.2948	5.78948	10.8539	4.61237	11.0572	8.78467	5.97686	12.4759	10.8965	11.3049	7.63496	13.152	10.4978	9.16872	9.67184	7.70284	7.27265	9.83264	10.8993	12.8971	13.2849	14.2518	6.51279	10.6233	3.67019	11.0121	9.5807	9.57152	9.62459	9.98757	9.38129	6.41075	8.0013	12.7359	9.32279	4.57353	10.798	10.546	7.33278	6.65888	9.6289	8.57981	12.6488	11.2996	10.8761	8.69895	6.35174
GSE4183GSM95522	2	inflammatory bowel disease	13.8828	7.61886	13.7599	5.28248	13.4996	8.11818	3.80999	10.2	7.92394	11.3371	6.37498	14.1447	11.789	11.1686	11.5824	9.53507	9.58484	9.8144	11.2595	13.6589	13.2108	14.2946	4.74429	10.2956	2.82027	11.8009	10.7247	10.6188	9.85874	9.75455	9.78201	7.18877	9.74053	11.324	8.65016	3.82905	9.80688	11.426	6.41181	8.18781	11.3373	11.2934	12.8901	13.8669	11.4577	9.14483	9.07039
GSE4183GSM95523	2	inflammatory bowel disease	12.5142	4.40024	10.9141	5.66364	11.1532	8.52661	5.42227	8.39789	5.64441	10.3005	6.99654	10.7577	8.46333	11.026	10.4763	8.33587	8.4905	10.3964	10.783	7.18588	12.5454	14.3925	6.942	10.5171	3.45801	11.2549	9.50751	9.81122	9.64133	10.0514	10.1013	5.93321	9.74201	13.1033	9.08568	5.22448	9.63171	11.3083	6.17556	6.02109	10.6487	9.48643	9.4044	11.4334	9.23364	5.2653	2.61639
GSE4183GSM95524	2	inflammatory bowel disease	12.8302	3.03888	11.2857	6.64133	11.6457	8.69608	5.90848	12.1908	9.99941	10.9509	6.92864	11.5111	9.15454	11.8102	10.4696	9.26382	10.6329	8.95426	9.6499	9.85661	11.3045	13.2327	3.85881	10.9798	3.95972	10.4545	8.52049	9.17465	10.159	10.0943	10.154	7.32846	8.91889	11.4323	8.40911	4.16305	9.90578	11.4514	4.31901	7.3777	13.4613	13.072	9.5247	10.6392	8.1354	6.46012	5.1411
GSE4183GSM95525	2	inflammatory bowel disease	11.6599	5.51177	10.9099	6.26736	10.7485	6.44802	7.2506	13.4902	11.3068	9.42335	5.83903	12.3133	9.93467	12.1253	11.5672	8.67679	9.50814	9.73558	10.7043	8.92648	12.2942	13.6476	4.49364	10.4161	2.52161	10.4541	9.40792	9.50994	9.8338	9.76315	9.67657	6.74523	10.2031	11.7023	9.46784	4.30219	9.45866	11.8587	7.05572	3.08451	10.2035	9.20966	10.7929	13.1018	8.35969	4.78425	5.35175
GSE4183GSM95481	3	colon adenoma	12.3308	5.0739	11.227	5.07918	11.435	8.99152	2.62442	5.95873	3.22488	8.33478	5.09156	9.77308	7.30905	6.795	9.6626	7.33349	7.44992	8.60766	8.81538	7.42653	12.207	13.7552	4.42519	11.0497	2.74037	8.84482	8.12738	8.85407	8.11146	8.30644	9.31821	6.34541	7.73229	10.2668	8.24573	4.41723	8.56313	10.6885	5.06511	6.42043	9.00718	8.16188	7.451	12.9665	6.31374	4.233	4.80145
GSE4183GSM95482	3	colon adenoma	12.1605	5.30569	10.8718	6.6243	11.1286	9.16269	4.63019	11.4499	9.55068	9.17415	6.07251	12.4716	10.6135	7.86443	8.05565	7.25132	7.38339	9.80851	9.3737	4.70253	9.90118	12.091	4.05027	10.3619	2.69862	9.18178	7.32298	7.26496	8.5442	8.06048	8.90355	5.56437	7.50182	10.9696	9.37798	3.676	8.84381	10.7052	6.50552	6.25013	9.97115	8.97508	6.95611	11.57	6.05591	4.26407	3.75867
GSE4183GSM95483	3	colon adenoma	12.2089	7.63075	12.3607	6.10214	11.6161	8.55796	5.57538	6.201	1.93471	6.81372	2.11957	11.3451	8.52135	8.72564	9.2536	7.52229	7.68638	8.35871	7.95086	7.41759	13.6849	14.688	8.55956	10.3254	2.78774	6.71419	9.36103	9.39666	8.24863	9.35287	9.66161	5.15224	4.36379	8.47717	4.86068	3.35053	8.44751	9.82619	6.09517	7.18931	8.6316	7.94679	8.13199	14.5858	6.32432	4.92271	2.41289
GSE4183GSM95484	3	colon adenoma	13.3218	6.88135	12.0215	6.26402	12.2637	10.719	4.02623	9.11054	5.43627	8.72604	7.86128	13.2304	10.832	9.39718	10.3987	8.38629	8.3249	9.84425	8.75386	4.32418	11.109	12.8518	7.00126	10.4923	4.77643	8.64712	8.7201	9.0524	8.19432	8.16491	8.90256	5.57098	8.19748	10.9365	8.60586	5.8519	9.20467	10.0996	5.87994	5.13919	9.01093	6.62569	8.35721	13.5999	7.66128	5.91178	5.09389
GSE4183GSM95485	3	colon adenoma	9.81981	2.22777	9.3882	5.9831	9.17902	5.74514	5.25369	6.33492	5.23408	7.09173	3.95037	8.50022	6.05593	8.00409	8.79584	7.75341	7.65824	8.71319	8.03556	4.81553	10.7801	12.7085	4.36347	11.4207	2.81973	5.15942	7.14003	8.16278	5.60315	7.52804	8.44338	6.46831	7.10295	8.88587	7.31566	4.96963	7.24803	10.2571	6.61134	4.68752	8.0909	5.90664	6.94671	11.4913	6.99784	4.66835	3.66717
GSE4183GSM95486	3	colon adenoma	12.4013	5.24634	11.6843	6.29557	11.8733	6.79218	4.88653	9.86407	7.9945	9.50053	13.25	11.7828	10.2688	9.53705	9.93613	7.66736	9.04685	8.52073	7.66161	5.43072	10.897	12.2785	3.9241	10.0993	2.24567	8.86875	8.59677	8.98899	8.02062	7.88637	8.11466	5.48034	7.05526	10.218	7.07322	3.5238	7.66472	10.3195	5.53574	6.32934	8.83279	7.99982	6.1618	12.7273	4.02721	4.00537	3.47207
GSE4183GSM95487	3	colon adenoma	9.41875	2.89884	8.6515	6.83112	9.02066	8.03366	4.22156	7.02727	5.44449	6.62471	5.69508	9.17768	7.09673	7.7858	8.13646	8.50509	8.93372	8.94384	9.05939	2.08636	12.3508	13.8512	4.50051	11.631	3.37315	8.18942	7.84282	8.66361	9.1934	9.82923	10.0211	5.2639	7.18577	8.62424	5.49442	4.7556	8.93656	11.184	6.43594	6.47206	7.90446	6.18851	6.98126	12.8001	6.86098	5.55813	4.0212
GSE4183GSM95488	3	colon adenoma	12.8525	5.99821	12.0711	6.27505	12.4773	8.70956	6.73749	12.5592	10.2302	8.96543	8.79501	15.1577	14.7082	7.97808	10.2475	8.35789	8.97886	9.95157	8.65635	3.45821	4.54108	3.63508	4.61344	10.4901	2.51235	9.7713	11.3176	10.3819	7.66993	8.40276	8.86124	6.64923	9.1014	7.68105	8.2429	3.71755	7.81844	9.65893	5.98904	5.49742	11.4137	10.447	6.97953	12.9433	5.75661	4.47563	4.39931
GSE4183GSM95489	3	colon adenoma	12.8797	5.11675	11.3828	4.21188	12.1746	9.23503	5.95142	7.88578	6.41643	7.67464	7.1792	11.4694	9.15583	9.0758	10.8877	8.5908	9.22966	8.91848	9.0407	5.02284	11.2148	13.1071	4.90183	10.6453	2.7131	7.59913	8.36523	8.57283	7.93269	8.66326	8.88827	6.39393	7.1188	7.70476	5.08635	4.17819	6.96473	9.03944	3.62324	5.78516	10.4517	9.86468	6.97874	13.0765	6.74999	4.58699	4.2123
GSE4183GSM95490	3	colon adenoma	13.2107	7.20209	12.101	6.25384	12.7856	9.65216	6.06631	11.3444	8.89089	11.7464	10.4377	13.5078	11.3418	8.37011	8.90328	7.76513	8.32552	9.08929	8.94572	8.36226	10.8483	12.4608	4.94153	10.6276	2.88252	6.14003	10.4387	10.055	7.76853	8.84581	8.63812	5.75087	6.74588	7.69503	7.68231	4.57487	7.26963	10.3856	6.04736	6.81086	10.7567	9.91077	5.70752	12.719	4.25562	5.28107	4.52883
GSE4183GSM95491	3	colon adenoma	12.5457	5.80758	10.8086	6.13976	11.6703	8.10277	5.78093	10.9261	7.66599	7.64807	7.18392	12.7365	9.65223	7.51568	7.43163	5.21118	2.92855	8.57756	8.00209	4.05188	12.1243	13.7115	5.58424	11.0752	4.26967	8.14849	9.17809	8.28994	6.41691	5.1732	8.23431	6.57897	7.35919	10.2968	7.5978	4.82746	8.84444	9.4969	5.27303	5.63739	8.96963	8.11327	4.51478	10.5675	6.7223	5.98066	4.7415
GSE4183GSM95492	3	colon adenoma	12.1612	5.91018	12.4949	6.17837	12.1724	8.14794	2.92669	10.493	8.44183	7.92138	8.75671	14.2028	13.9373	9.03314	10.9204	8.54364	8.80463	8.49525	7.31954	2.46184	10.2041	12.0901	3.91608	11.3794	2.29412	9.07265	13.0769	10.8734	7.0622	6.59394	8.82853	6.37113	8.9112	9.1348	7.64707	3.37875	7.71157	10.2031	6.11052	5.4546	8.57358	8.33927	4.07605	12.3353	4.74298	4.27779	4.54163
GSE4183GSM95493	3	colon adenoma	11.7624	2.84235	10.4862	7.03546	11.224	9.58155	5.55015	10.7836	9.04525	8.11068	5.26031	11.4862	9.42895	9.22747	9.5202	8.5046	8.77658	9.38375	8.78443	3.91815	11.2906	13.0347	4.64709	10.1559	3.91101	8.78355	8.36455	7.39184	7.94414	8.59121	8.95605	4.4623	8.67964	10.4617	9.45938	4.01118	9.21163	10.8896	4.71019	5.34546	9.29607	8.56497	7.38152	11.6633	6.8571	4.81637	4.69089
GSE4183GSM95494	3	colon adenoma	12.0677	6.03893	12.3225	6.93064	11.8014	8.79416	4.70544	7.78987	6.59163	7.42348	3.75931	11.2989	9.8692	9.73999	11.1113	10.1473	10.4712	8.13807	7.11425	5.164	11.898	13.1596	4.67285	10.0681	2.83267	7.74526	8.21046	8.86218	8.87379	9.32339	9.55333	6.38479	6.63051	8.791	7.77993	3.92936	8.87339	9.91538	5.13252	7.04575	7.76741	7.02502	8.17224	13.569	5.18437	4.74649	3.90459
GSE4183GSM95495	3	colon adenoma	11.3361	3.48183	10.7429	6.15529	10.9181	8.72381	4.3043	5.48052	3.25254	6.56397	4.77609	10.2958	7.54066	7.78718	8.80052	6.03879	7.06166	8.3588	10.3749	8.50763	11.48	13.3002	4.29676	10.5052	4.08081	8.67281	7.55788	7.65676	9.86944	9.97024	10.1159	6.36039	7.52048	10.6018	8.77961	4.07285	9.14057	10.9204	3.84747	5.22425	9.2749	8.55883	8.36739	11.7972	7.67152	4.22982	3.77863
GSE4183GSM95496	4	colorectal cancer	13.2951	7.22654	12.6314	5.94093	12.7067	8.00051	7.75935	13.0909	11.1565	10.7918	8.38897	14.2899	14.3785	7.67485	8.4555	7.36449	7.16151	8.93156	9.17327	1.96998	7.40732	8.29802	3.9225	11.141	2.74156	10.1573	12.6487	11.044	7.12716	7.73467	8.32651	6.86333	8.72641	8.47084	7.2692	3.65127	7.48337	9.55279	6.07537	6.0528	10.3358	10.246	6.54445	13.3981	8.04479	5.37962	3.42012
GSE4183GSM95497	4	colorectal cancer	13.0575	6.106	11.7474	6.37961	11.6262	9.18524	5.33783	12.6012	10.1622	10.2409	10.1884	14.7619	12.8104	8.68239	8.80261	6.64296	7.133	8.89835	8.4371	8.20828	11.0191	12.6552	4.49873	10.6208	3.53413	11.0855	10.4257	9.64861	9.25696	8.43687	9.50505	4.46238	8.25463	11.6941	8.16432	4.50747	9.4594	11.2398	3.97463	5.77235	11.011	10.4118	8.08785	12.0283	7.81357	9.26099	6.2704
GSE4183GSM95498	4	colorectal cancer	9.6313	3.36578	8.65593	6.44583	8.28327	7.73766	4.63775	7.72495	4.8082	9.50042	4.53095	9.91529	7.95656	9.43749	9.23456	5.82221	6.19642	9.58776	10.7794	8.20585	12.3049	13.7283	5.17126	10.2044	4.1219	10.0231	8.53047	8.59826	10.0693	10.1764	9.99863	5.17045	10.5527	11.9299	10.983	4.70152	9.66993	11.4216	6.26113	5.66045	9.37859	8.51854	9.30855	10.313	7.93406	6.0494	4.3703
GSE4183GSM95499	4	colorectal cancer	11.1863	2.97284	9.19365	6.75736	8.87365	7.72631	6.01956	12.1401	9.94475	10.8993	6.21387	11.3141	9.18274	8.97129	9.12629	7.15083	7.46202	9.16732	9.47744	7.85441	12.0458	13.2872	6.28085	10.2356	2.71793	10.0247	8.38576	8.42786	10.0182	9.68639	9.83758	5.46402	10.3526	11.0265	11.1614	4.57429	9.86255	12.2278	6.87373	5.27825	11.5807	11.9172	7.49042	9.90477	6.3762	3.99894	4.55538
GSE4183GSM95500	4	colorectal cancer	11.3697	4.87062	9.8083	7.41834	8.66303	8.03109	1.15345	6.49341	5.46728	10.504	4.50558	7.39276	6.8607	8.97902	9.05308	5.77087	5.63722	10.1956	11.7828	13.3607	12.3988	13.7754	4.63623	10.4711	2.53878	11.6964	8.56496	7.95407	10.1302	10.4545	10.1382	5.4555	11.7395	12.9794	11.525	3.84412	10.2813	11.3225	7.43778	6.15171	10.7288	10.1145	12.9677	10.246	9.76362	5.27454	6.827
GSE4183GSM95501	4	colorectal cancer	9.91779	3.71908	9.22036	5.36139	9.13668	7.76675	2.77709	6.95157	5.08788	7.1546	4.82156	10.061	7.38992	8.71452	7.56525	3.86098	5.44334	9.59858	11.0235	11.3494	11.4815	13.7521	4.14969	10.0856	2.78896	7.3101	7.27226	7.91106	9.38688	8.52234	10.0269	5.74028	7.23328	8.04317	8.44432	4.19254	9.39331	11.8698	6.11267	7.1183	10.6937	9.62701	10.4097	10.7106	9.27807	5.84146	6.93088
GSE4183GSM95502	4	colorectal cancer	13.0219	3.80978	11.4909	6.03839	11.547	7.76108	8.00587	13.2118	11.755	10.7229	6.60537	14.1288	13.2643	9.5705	9.25624	6.68027	7.01734	8.13618	8.21192	11.7234	10.1028	12.8534	4.26189	10.5915	2.45549	11.2396	10.0904	9.97392	9.53839	9.76625	9.44561	6.18135	9.55969	10.3369	9.08183	3.21078	8.38492	9.96313	6.01891	6.87121	11.9815	12.0205	9.92491	12.8114	9.4013	8.30151	5.33552
GSE4183GSM95503	4	colorectal cancer	13.7007	6.94951	12.3091	5.60394	12.7312	9.55746	6.41053	12.1065	10.2639	11.1576	7.6645	14.4166	13.2325	10.2966	10.7595	9.53473	9.70235	9.71213	7.69167	6.33083	9.01264	11.4674	4.16457	9.51299	3.53927	10.1858	11.5614	11.1365	8.30254	8.59599	9.40957	6.80268	8.46717	9.97744	6.98583	3.4773	5.26607	9.79427	6.34465	5.66634	10.4887	9.45078	4.21305	13.6904	6.13056	4.24901	3.92525
GSE4183GSM95504	4	colorectal cancer	14.1304	5.87646	11.5196	3.84002	11.3751	6.69621	9.029	14.0614	12.8017	12.8324	9.81917	14.3656	12.3174	10.7042	9.84621	6.75368	6.97448	9.5266	10.1771	14.1332	10.8635	13.6183	4.07592	11.6996	3.04127	10.193	11.3735	11.011	10.0608	9.59947	10.1739	6.74344	10.203	9.31033	9.20638	4.6806	9.05805	11.7423	6.36706	7.0741	14.4384	13.8881	5.27552	12.4363	7.83343	6.2174	6.94261
GSE4183GSM95505	4	colorectal cancer	12.9557	5.43441	11.7808	6.4678	12.0118	7.81917	6.35	12.2663	10.4998	10.4648	7.46947	14.1897	12.369	8.31954	9.09846	7.95699	8.30542	8.96247	6.65478	7.19333	10.9848	12.4557	4.40821	9.41571	3.30389	8.88351	9.59152	8.9559	8.08658	8.35094	9.3563	6.38481	5.99565	9.64544	6.15206	3.21786	6.4093	9.57545	6.0587	6.99887	9.54317	8.74471	7.45549	13.7228	8.18662	5.58018	3.81296
GSE4183GSM95506	4	colorectal cancer	12.8471	5.68193	11.9113	6.53549	12.134	6.85195	6.0529	11.5601	10.0183	10.7362	6.72356	13.7889	12.1118	10.0428	10.6205	9.55608	9.66614	9.14726	7.33278	7.36507	11.7757	13.5777	4.39837	9.90937	2.6949	9.64807	9.38768	9.19263	8.01497	8.2776	9.17065	6.37851	7.64827	9.10822	7.82508	3.48888	8.00843	9.85779	6.37885	6.82896	9.08332	8.24376	7.54881	12.8832	7.59689	4.47187	4.22442
GSE4183GSM95507	4	colorectal cancer	13.0547	6.91649	12.1975	6.81876	12.0251	8.92463	6.21202	11.538	9.39714	10.9677	8.76789	13.6586	11.8684	9.8463	10.381	8.03422	8.58028	9.85653	8.12681	10.9785	11.2319	12.9177	4.32952	11.104	2.92062	10.4884	9.94046	9.99245	9.28585	9.44972	9.4045	5.1553	8.64763	10.4682	8.67464	4.44606	8.81385	10.7708	6.45619	5.96977	11.3514	10.8576	10.2582	11.5063	7.75166	8.32023	4.49431
GSE4183GSM95508	4	colorectal cancer	10.6095	3.06169	9.12041	6.17805	8.57479	5.09579	2.61544	6.18247	5.37579	9.14508	6.30864	10.6636	8.33651	8.94261	9.11695	4.59709	6.07488	9.00907	11.2249	8.70094	11.9768	13.8052	3.96766	10.3398	2.82067	10.6441	8.84389	8.48264	10.3493	10.7643	10.3483	4.73698	9.56205	12.4574	11.1391	3.44692	9.90142	11.8523	4.8907	6.05457	10.0013	9.1761	10.0097	11.6237	9.06409	4.20243	7.2299
GSE4183GSM95509	4	colorectal cancer	8.10321	3.10342	8.3128	6.52339	7.42732	7.00484	5.59138	5.88116	3.95343	6.17036	3.98753	8.28373	7.10865	7.85005	8.14956	3.17848	2.31746	8.46854	10.6231	9.20328	12.1889	13.8468	5.14641	8.82259	3.60768	8.12102	7.5105	7.89922	9.19494	9.68169	9.99692	5.9387	10.0863	9.43649	9.87998	3.99637	10.28	11.6888	6.64554	6.73719	8.87635	7.40937	10.6377	9.52743	9.86155	4.50154	4.62347
GSE4183GSM95510	4	colorectal cancer	12.1733	5.75836	11.1283	6.00228	11.1131	8.04275	5.69365	11.3921	9.60662	9.21434	8.57455	12.3699	10.7672	9.80289	9.9549	8.87495	10.2358	9.62392	8.65603	7.87708	13.2185	13.9243	5.10567	10.9198	2.54718	10.5988	9.23027	8.75644	9.46037	9.76378	9.21886	6.32174	8.19627	10.3695	6.34568	3.38338	8.50627	10.1636	4.05431	6.26031	9.30925	8.70683	7.18885	12.2926	8.53188	5.28594	3.22387
Samples			CXCL1_204470_at	CXCL2_1569203_at	CXCL2_209774_x_at	CXCL2_230101_at	CXCL3207850_at	CXCL4_206390_x_at	CXCL5_207852_at	CXCL5_214974_x_at	CXCL5_215101_s_at	CXCL6_206336_at	CXCL7_214146_s_at	CXCL8_202859_x_at	CXCL8_211506_s_at	CXCL9_203915_at	CXCL10_204533_at	CXCL11_210163_at	CXCL11_211122_s_at	CXCL12_203666_at	CXCL12_209687_at	CXCL13_205242_at	CXCL14_218002_s_at	CXCL14_222484_s_at	CXCL14_237038_at	CXCL16_223454_at	CCL1_207533_at	CCL2_216598_s_at	CCL3_205114_s_at	CCL4_204103_at	CCL5_1405_i_at	CCL5_1555759_a_at	CCL5_204655_at	CCL7_208075_s_at	CCL8_214038_at	CCL11_210133_at	CCL13_206407_s_at	CCL13_216714_at	CCL14_205392_s_at	CCL15_210390_s_at	CCL16_207354_at	CCL17_207900_at	CCL18_209924_at	CCL18_32128_at	CCL19_210072_at	CCL20_205476_at	CCL21_204606_at	CCL22_207861_at	CCL23_210548_at
[truncated: 14 more columns]

## Sheet: Sample imformation
GSE4183GSM95473	Homo sapiens	none	colon	none	biotin	colon_normal_1024
GSE4183GSM95474	Homo sapiens	none	colon	none	biotin	colon_normal_1081
GSE4183GSM95475	Homo sapiens	none	colon	none	biotin	colon_normal_1114
GSE4183GSM95476	Homo sapiens	none	colon	none	biotin	colon_normal_1122
GSE4183GSM95477	Homo sapiens	none	colon	none	biotin	colon_normal_1357
GSE4183GSM95478	Homo sapiens	none	colon	none	biotin	colon_normal_1431
GSE4183GSM95479	Homo sapiens	none	colon	none	biotin	colon_normal_1440
GSE4183GSM95480	Homo sapiens	none	colon	none	biotin	colon_normal_1456
GSE4183GSM95481	Homo sapiens	colon adenoma	colon	colon adenoma	biotin	colon_adenoma_1115
GSE4183GSM95482	Homo sapiens	colon adenoma	colon	colon adenoma	biotin	colon_adenoma_1138
GSE4183GSM95483	Homo sapiens	colon adenoma	colon	colon adenoma	biotin	colon_adenoma_1141
GSE4183GSM95484	Homo sapiens	colon adenoma	colon	colon adenoma	biotin	colon_adenoma_1154
GSE4183GSM95485	Homo sapiens	colon adenoma	colon	colon adenoma	biotin	colon_adenoma_1187
GSE4183GSM95486	Homo sapiens	colon adenoma	colon	colon adenoma	biotin	colon_adenoma_1312
GSE4183GSM95487	Homo sapiens	colon adenoma	colon	colon adenoma	biotin	colon_adenoma_1419
GSE4183GSM95488	Homo sapiens	colon adenoma	colon	colon adenoma	biotin	colon_adenoma_1700
GSE4183GSM95489	Homo sapiens	colon adenoma	colon	colon adenoma	biotin	colon_adenoma_1748
GSE4183GSM95490	Homo sapiens	colon adenoma	colon	colon adenoma	biotin	colon_adenoma_1830
GSE4183GSM95491	Homo sapiens	colon adenoma	colon	colon adenoma	biotin	colon_adenoma_1832
GSE4183GSM95492	Homo sapiens	colon adenoma	colon	colon adenoma	biotin	colon_adenoma_956
GSE4183GSM95493	Homo sapiens	colon adenoma	colon	colon adenoma	biotin	colon_adenoma_980
GSE4183GSM95494	Homo sapiens	colon adenoma	colon	colon adenoma	biotin	colon_adenoma_983
GSE4183GSM95495	Homo sapiens	colon adenoma	colon	colon adenoma	biotin	colon_adenoma_995
GSE4183GSM95496	Homo sapiens	colorectal cancer	colon	colorectal cancer	biotin	colon_CRC_1146
GSE4183GSM95497	Homo sapiens	colorectal cancer	colon	colorectal cancer	biotin	colon_CRC_1158
GSE4183GSM95498	Homo sapiens	colorectal cancer	colon	colorectal cancer	biotin	colon_CRC_1293
GSE4183GSM95499	Homo sapiens	colorectal cancer	colon	colorectal cancer	biotin	colon_CRC_1316
GSE4183GSM95500	Homo sapiens	colorectal cancer	colon	colorectal cancer	biotin	colon_CRC_1377
GSE4183GSM95501	Homo sapiens	colorectal cancer	colon	colorectal cancer	biotin	colon_CRC_1479
GSE4183GSM95502	Homo sapiens	colorectal cancer	colon	colorectal cancer	biotin	colon_CRC_1486
GSE4183GSM95503	Homo sapiens	colorectal cancer	colon	colorectal cancer	biotin	colon_CRC_1494
GSE4183GSM95504	Homo sapiens	colorectal cancer	colon	colorectal cancer	biotin	colon_CRC_1499
GSE4183GSM95505	Homo sapiens	colorectal cancer	colon	colorectal cancer	biotin	colon_CRC_1556
GSE4183GSM95506	Homo sapiens	colorectal cancer	colon	colorectal cancer	biotin	colon_CRC_1651
GSE4183GSM95507	Homo sapiens	colorectal cancer	colon	colorectal cancer	biotin	colon_CRC_1708
GSE4183GSM95508	Homo sapiens	colorectal cancer	colon	colorectal cancer	biotin	colon_CRC_1739
GSE4183GSM95509	Homo sapiens	colorectal cancer	colon	colorectal cancer	biotin	colon_CRC_1761
GSE4183GSM95510	Homo sapiens	colorectal cancer	colon	colorectal cancer	biotin	colon_CRC_1883
GSE4183GSM95511	Homo sapiens	inflammatory bowel disease	colon	inflammatory bowel disease	biotin	colon_IBD_1110
GSE4183GSM95512	Homo sapiens	inflammatory bowel disease	colon	inflammatory bowel disease	biotin	colon_IBD_1118
GSE4183GSM95513	Homo sapiens	inflammatory bowel disease	colon	inflammatory bowel disease	biotin	colon_IBD_1537
GSE4183GSM95514	Homo sapiens	inflammatory bowel disease	colon	inflammatory bowel disease	biotin	colon_IBD_1670
GSE4183GSM95515	Homo sapiens	inflammatory bowel disease	colon	inflammatory bowel disease	biotin	colon_IBD_1802
GSE4183GSM95516	Homo sapiens	inflammatory bowel disease	colon	inflammatory bowel disease	biotin	colon_IBD_923
GSE4183GSM95517	Homo sapiens	inflammatory bowel disease	colon	inflammatory bowel disease	biotin	colon_IBD_1017
GSE4183GSM95518	Homo sapiens	inflammatory bowel disease	colon	inflammatory bowel disease	biotin	colon_IBD_1060
GSE4183GSM95519	Homo sapiens	inflammatory bowel disease	colon	inflammatory bowel disease	biotin	colon_IBD_1156
GSE4183GSM95520	Homo sapiens	inflammatory bowel disease	colon	inflammatory bowel disease	biotin	colon_IBD_1175
GSE4183GSM95521	Homo sapiens	inflammatory bowel disease	colon	inflammatory bowel disease	biotin	colon_IBD_1368
GSE4183GSM95522	Homo sapiens	inflammatory bowel disease	colon	inflammatory bowel disease	biotin	colon_IBD_1533
GSE4183GSM95523	Homo sapiens	inflammatory bowel disease	colon	inflammatory bowel disease	biotin	colon_IBD_1606
GSE4183GSM95524	Homo sapiens	inflammatory bowel disease	colon	inflammatory bowel disease	biotin	colon_IBD_1665
GSE4183GSM95525	Homo sapiens	inflammatory bowel disease	colon	inflammatory bowel disease	biotin	colon_IBD_939
