# Supplementary material for: Insights of Expression Profile of Chemokine Family in Inflammatory Bowel Diseases and Carcinogenesis
Source: Int J Mol Sci. 2024 Oct 9;25(19):10857. doi: 10.3390/ijms251910857 (PMC11476924; doi:10.3390/ijms251910857)
Supplement: Supplementary file 1 [file ijms-25-10857-s001.zip › GSE43338 (mouse spontaneous) summary.xlsx]

## Sheet: Ligand Log2
	Cxcl1	Cxcl2	Cxcl4(Pf4)	Cxcl5	Cxcl7(Ppbp)	Cxcl9	Cxcl10	Cxcl11	Cxcl11	Cxcl12	Cxcl12	Cxcl13	Cxcl13	Cxcl14	Cxcl14	Cxcl15	Cxcl16	Cxcl16	Cxcl17	Cx3cl1	Cx3cl1	Cx3cl1	Cx3cr1	Cx3cr1	Ccl1	Ccl2	Ccl3	Ccl4	Ccl5	Ccl6	Ccl6	Ccl7	Ccl8	Ccl9	Ccl9	Ccl11	Ccl12	Ccl17	Ccl20	Ccl22	Ccl24	Ccl25	Ccl27a	Ccl28	Ccl28
C57BL/6J	2.58496	2.32193	4.90689	3.80735	2.32193	2.32193	4.52356	2.58496	3.16993	2	3	2.80735	4.08746	3.90689	3.58496	2.32193	6.06609	5.35755	3.16993	7.40939	6.06609	2.32193	2.32193	3	2.58496	3.16993	2.58496	2	3.45943	10.4868	9.14466	2.58496	3	6.30378	4.16993	3.32193	2.32193	2	3.70044	2.58496	2	3.16993	3.16993	5.72792	7.47573
C57BL/6J	2.58496	2.32193	4	4.08746	2.32193	2.32193	4.52356	2.58496	3.16993	2	3	2.80735	4.39232	4.45943	3.45943	2.32193	6.06609	5.75489	2	7.52356	6.08746	2.32193	2.58496	3.16993	2.58496	3.32193	2.58496	2	2.32193	10.6618	9.12412	2.58496	3	5.35755	3.32193	3.45943	2.32193	2	3.70044	2.58496	2	3.16993	3.32193	6.40939	6.55459
C57BL/6J	8.43045	8.91588	7.53138	9.19722	11.7457	2.32193	4.32193	2.32193	2.80735	3	5.70044	6.56986	7.36632	6.04439	7.34873	2.32193	6.49185	6.39232	2	5.08746	4.80735	2.32193	2.32193	3	2.58496	6.62936	2.58496	2	2	9.91139	8.3837	4.08746	3.70044	7.76155	5	5.39232	2.32193	2	3.32193	2.58496	2	3	3	3	2.58496
C57BL/6J	7.33092	7.93074	6.74147	8.96	4.64386	6.32193	5.16993	2.32193	2.80735	2.58496	4.16993	3.45943	4.08746	5.78136	6.90689	2.32193	7.5157	7.71425	2	5.80735	4.39232	2.32193	2.32193	3.45943	2.58496	3.80735	2.58496	2	2.32193	10.0755	7.86419	4.58496	4.70044	8.30834	5.93074	3.16993	2.32193	2	3.70044	2.80735	2	2.80735	3.45943	3	2.58496
C57BL/6J	7.53916	8.17991	6.70044	10.4051	3.32193	2.58496	4.52356	2.32193	2.80735	2	4.75489	2.58496	4.16993	5.49185	6.20945	2.32193	8.09803	8.06609	2	6.30378	4.75489	2.32193	2.32193	3.58496	2.58496	3.32193	2.80735	2	2.32193	9.65642	7.55459	4.90689	6.33985	7.88264	5.52356	3.32193	3	2.58496	3.90689	2.58496	2.80735	3	3.16993	3	2.80735
C57BL/6J	5.32193	5.90689	7.13955	7.98868	3	2.32193	4.52356	2.32193	2.80735	2	4.9542	2.58496	3.90689	6.12928	6.59991	2.32193	7.40088	7.59246	2	5.2854	4.80735	2.32193	2.32193	3.90689	2.58496	3.16993	2.58496	2	2	10.4878	8.54303	2.58496	5.52356	7.63662	5.61471	4.39232	2.32193	2	3.32193	2.58496	2	2.80735	3.16993	3.45943	3.45943
C57BL/6J-ApcMin/+/J	5.39232	2.32193	5.24793	3.70044	2.32193	2.32193	4.52356	2.32193	3	2	2.80735	2.80735	3.90689	3.45943	3.32193	2.32193	5.08746	5.08746	2.80735	7.64386	6.30378	2.32193	2.32193	3	3	3.32193	2.58496	2	3.32193	10.8533	8.95128	2.32193	3	5.75489	3.45943	3.16993	2.32193	2	4.52356	2.58496	2	3.70044	3.45943	6.22882	7.56224
C57BL/6J-ApcMin/+/J	6.30378	2.32193	3.90689	4.9542	2	2.32193	4.45943	2.32193	3	2	2.80735	2.58496	4	3.16993	3	2.32193	5.72792	5.24793	2	7.89482	6.53916	2.32193	2.32193	3	2.58496	3	2.58496	2	3.58496	10.5479	8.47573	2.58496	2.80735	5.16993	3.16993	3.16993	2.32193	2	4.58496	2.58496	2	3	3.16993	6.14975	7.53916
C57BL/6J-ApcMin/+/J	4.75489	2.32193	5.04439	4.39232	2.32193	2.32193	4.39232	2.32193	3	2	3	2.58496	4.08746	3.16993	3.32193	2.32193	5.04439	4.70044	2.32193	7.97728	7.42626	2.32193	2.32193	3	2.58496	3.16993	2.58496	2	3.80735	10.4252	8.46761	2.58496	3	5.16993	2.58496	3.32193	2.32193	2	4.08746	2.58496	2	3	3.32193	6.2854	8.04439
C57BL/6J-ApcMin/+/J	6.62936	6.18982	7.18982	8.69349	5.35755	2.32193	4.24793	2.32193	2.80735	3.32193	3.80735	4.45943	4	7.48382	7.66534	2.32193	6.14975	6.50779	2	4.80735	4.32193	2	2.32193	3	2.58496	3	2.58496	2	2	8.98584	6.47573	2.58496	4.32193	7.08746	4.58496	3.45943	2.32193	2	2.58496	2.58496	2	3	3.32193	3	2.80735
C57BL/6J-ApcMin/+/J	7.74819	8.23362	6.39232	10.9046	5.42626	2.80735	4.58496	2.32193	2.80735	2	3.70044	2.58496	4	8.84862	9.40727	2.32193	7.64386	7.58496	2	5.85798	5.04439	2	2.32193	3.70044	2.32193	3.32193	3.32193	2	2	8.44294	6.26679	2.80735	4.75489	7.48382	4.80735	3	2.32193	3	3.70044	2.58496	2	2.80735	3.32193	3	2.58496
C57BL/6J-ApcMin/+/J	6.94251	7.64386	6.12928	9.61839	2.80735	4.52356	4.45943	2.32193	2.58496	2	3.32193	2.58496	3.90689	7.85798	8.65821	2.32193	6.64386	7.07682	2	5.90689	5.04439	2	2.32193	2.80735	2.58496	3.70044	4.58496	2	2.32193	8.40939	6	2.32193	2.80735	6.10852	3.45943	2.80735	2.32193	2	3.58496	2.32193	2	3	3.16993	3	2.58496
C57BL/6J-ApcMin/+/J	8.68299	9.2854	6.12928	9.38802	2.32193	2.32193	4.45943	2.32193	2.80735	2	3.45943	3.90689	4.70044	7.79442	7.90087	2.32193	7.53138	7.49985	2	5.88264	4.70044	2.32193	2.32193	3	2.58496	3.90689	4	2	2	9.77314	7.45121	2.58496	3	6.22882	3.90689	3	2.32193	2	5	2.58496	2	2.80735	3.32193	3	2.80735
C57BL/6J-ApcMin/+/J	9.15482	8.55842	6.12928	8.91886	2.32193	2.32193	4.75489	2.32193	2.80735	2	3.45943	4.24793	5.04439	7.79442	8.61471	2.32193	7.20945	7.37504	2	5.12928	4.39232	2	2.32193	3.32193	2.58496	4	3	2	2	10.1357	8.07146	2.58496	2.80735	6.61471	4.08746	2.80735	2.32193	2	3.70044	2.58496	2	3	3.16993	3	2.58496

## Sheet: Receptor Log2
	Cxcr2	Cxcr3	Cxcr4	Cxcr5	Cxcr6	Cxcr6	Ccr1	Ccr1	Ccr10	Ccr1l1	Ccr2	Ccr2	Ccr2	Ccr3	Ccr4	Ccr5	Ccr5	Ccr5	Ccr6	Ccr7	Ccr8	Ccr9	Ccr9	Ccr9	Xcr1	Cx3cr1	Cx3cr1
C57BL/6J	3	2.32193	2.80735	2.32193	3.16993	2	3.32193	3.32193	2	2	3.32193	2.58496	2.32193	2.32193	2	2.32193	4	3.16993	2	3.16993	2	2.32193	3	2.58496	2	2.32193	3
C57BL/6J	2.80735	2.58496	2	2.32193	3.32193	2	3.16993	3.45943	2	2	3.70044	2.58496	2.58496	2.32193	2	2.58496	3.45943	3.16993	2	3	2.32193	2.32193	3	2.58496	2	2.58496	3.16993
C57BL/6J	2.80735	2.32193	3.16993	2.32193	3	2	4.45943	3	2	2	3.16993	2.32193	2.32193	2.32193	2	2.32193	2.80735	3	2	2.32193	2	2.32193	2.80735	2.32193	2	2.32193	3
C57BL/6J	2.80735	2.32193	3.16993	2.32193	2.80735	2	4.52356	3	2	2	3	2.58496	2.32193	2.32193	2	2.32193	2.80735	3.32193	2	2.32193	2	2	2.80735	2.32193	2	2.32193	3.45943
C57BL/6J	3.45943	4.08746	3.16993	2.32193	3	2	5.08746	3.90689	2	2	3.16993	2.58496	2.32193	2.32193	2	3.70044	3	3.45943	3.32193	2.32193	2	2.32193	2.80735	2.32193	2	2.32193	3.58496
C57BL/6J	3.16993	2.80735	3.80735	2.32193	3	2	3.45943	3	2	2	3.32193	2.32193	2.32193	2.32193	2	2.32193	2.80735	3	2	2.32193	2	2	2.80735	2.32193	2	2.32193	3.90689
C57BL/6J-ApcMin/+/J	2.80735	2.32193	3.16993	2.32193	3	2	2.80735	3.32193	2	2	3.16993	2.32193	2.32193	2.32193	2	2.32193	3	3	2	2.32193	2	2.32193	2.80735	2.58496	2	2.32193	3
C57BL/6J-ApcMin/+/J	2.80735	2.32193	2	2.32193	3	2	3.16993	3.16993	2	2	3.16993	2.32193	2.32193	2.32193	2	2.32193	2.80735	3	2	2.32193	2	2.32193	2.80735	2.58496	2	2.32193	3
C57BL/6J-ApcMin/+/J	2.80735	2.32193	2.32193	2.32193	3.16993	2	2.80735	3.16993	2	2	3.32193	2.32193	2.32193	2.32193	2	2.32193	3	3	2	2.32193	2	2.32193	2.80735	2.58496	2	2.32193	3
C57BL/6J-ApcMin/+/J	2.80735	2.32193	3.16993	2.32193	2.80735	2	3.16993	3	2	2	3	2.32193	2.32193	2.32193	2	2.32193	2.58496	3	2	2.32193	2	2	2.58496	2.32193	2	2.32193	3
C57BL/6J-ApcMin/+/J	2.80735	2.32193	3.16993	2.32193	2.80735	2	3.90689	3	2	2	3	2.32193	2.32193	2.32193	2	2.32193	2.58496	3	2	2.32193	2	2	2.80735	2.32193	2	2.32193	3.70044
C57BL/6J-ApcMin/+/J	2.58496	2.32193	4.58496	2.32193	2.80735	2	4.24793	3	2	2	3	2.32193	2.32193	2.32193	2	2.32193	2.58496	3	2	2.32193	2	2	2.58496	2.32193	2	2.32193	2.80735
C57BL/6J-ApcMin/+/J	2.80735	2.32193	4.39232	2.32193	2.80735	2	3.58496	3	2	2	3	2.32193	2.32193	2.32193	2	2.32193	2.80735	3	2	2.32193	2	2	2.58496	2.32193	2	2.32193	3
C57BL/6J-ApcMin/+/J	2.58496	2.32193	4.39232	2.32193	2.80735	2	3.32193	3	2	2	3	2.32193	2.32193	2.32193	2	2.32193	2.80735	3	2	2.32193	2	2	2.58496	2.32193	2	2.32193	3.32193
