# Supplementary material for: Insights of Expression Profile of Chemokine Family in Inflammatory Bowel Diseases and Carcinogenesis
Source: Int J Mol Sci. 2024 Oct 9;25(19):10857. doi: 10.3390/ijms251910857 (PMC11476924; doi:10.3390/ijms251910857)
Supplement: Supplementary file 1 [file ijms-25-10857-s001.zip › GSE49355 Summary.xlsx]

## Sheet: E-GEOD-49355
Samples	PATIENT NUMBER		ORGANISM PART	CXCL1_204470_at	CXCL2_209774_x_at	CXCL3_207850_at	CXCL4_206390_x_at	CXCL5_214974_x_at	CXCL6_206336_at	CXCL7_214146_s_at	CXCL8_202859_x_at	CXCL9_203915_at	CXCL11_210163_at	CXCL12_209687_at	CXCL13_205242_at	CXCL14_218002_s_at	CCL1_207533_at	CCL2_216598_s_at	CCL3_205114_s_at	CCL4_204103_at	CCL5_1405_i_at	CCL7_208075_s_at	CCL8_214038_at	CCL11_210133_at	CCL14_206407_s_at	CCL15_210390_s_at	CCL16_207354_at	CCL17_207900_at	CCL18_32128_at	CCL19_210072_at	CCL20_205476_at	CCL21_204606_at	CCL22_207861_at	CCL23_210548_at	CCL24_221463_at	CCL25_206988_at	CCL27_207955_at	CX3CL1_203687_at	XCL1_206365_at	XCL1_206366_x_at	XCL1_214567_s_at	XCL2_214567_s_at		CXCR1_207094_at	CXCR2_207008_at	CXCR3_207681_at	CXCR3_217119_s_at	CXCR4_209201_x_at	CXCR4_211919_s_at
GSM1197996	1	2	Primary Tumor	744.719	576.694	455.66	113.915	264.852	114.39	73.0954	2767.18	178.467	161.854	215.964	13.2901	231.152	4.27181	192.232	191.757	158.532	28.4787	36.0731	83.5376	81.1644	61.2293	79.7405	19.4605	5.69575	191.282	65.9757	706.273	40.8195	15.6633	5.69575	132.426	39.8702	15.1887	92.5559	45.566	25.6309	10.9169	10.9169		13.7647	51.7364	59.8053	25.1562	439.997	552.013
GSM1197997	1	1	Normal Colon	67.9902	210.474	28.9697	94.0039	27.7873	43.7502	36.0644	117.653	165.541	24.8312	674.581	223.481	1796.71	5.91219	246.538	80.997	120.017	370.695	7.68585	224.663	273.143	88.0917	767.994	41.9766	31.9258	82.7707	210.474	708.281	198.059	16.5541	151.943	75.6761	43.159	10.6419	104.646	40.2029	41.3854	7.09463	7.09463		17.7366	4.13854	76.8585	17.1454	514.361	592.993
GSM1197998	1	3	Liver Metastasis	353.287	183.438	228.278	66.1282	19.4761	61.5988	183.438	442.968	134.068	52.9931	238.243	4.52933	14.0409	4.07639	103.722	70.2045	73.828	35.7817	30.3465	62.9576	56.1636	33.9699	121.386	30.3465	4.98226	55.2578	37.5934	1068.02	80.622	13.588	6.34106	103.269	9.96452	29.8936	75.6397	30.3465	22.6466	4.98226	4.98226		10.8704	2.26466	19.929	13.588	441.156	370.952
GSM1197999	7	3	Liver Metastasis	400.788	368.28	276.317	116.772	35.502	49.6173	613.8	642.03	213.868	881.562	217.717	72.2872	54.3223	6.41602	231.832	249.797	347.321	173.66	39.3516	219.428	41.918	76.1368	306.686	81.6974	7.27149	893.111	100.09	1952.61	136.875	17.1094	1.71094	3.42188	14.1152	39.7794	108.645	22.67	10.2656	8.12697	8.12697		13.2598	5.98829	84.6915	62.4493	186.92	267.762
GSM1198000	8	3	Liver Metastasis	264.492	421.927	183.198	156.291	17.1748	25.7622	26.3347	719.051	100.759	36.067	149.421	3.43496	24.6172	8.58739	120.796	108.774	118.506	17.7473	5.15243	11.4498	22.8997	51.5243	553.028	46.9444	14.3123	48.6619	60.1117	319.451	26.9072	6.86991	32.0596	40.647	2133.11	3.43496	21.7547	28.6246	3.43496	4.00745	4.00745		18.8923	2.28997	49.2344	36.6395	176.328	290.826
GSM1198001	21	2	Primary Tumor	512.599	319.889	284.901	26.6574	257.133	78.306	9.44115	2331.41	72.1971	14.4394	6.66434	14.4394	422.075	5.55362	13.8841	91.6347	21.1038	7.77507	7.77507	8.33043	100.52	134.398	269.906	39.9861	11.1072	48.8719	58.8684	909.683	18.3269	15.5501	47.7611	146.616	73.3078	13.8841	118.292	44.429	21.6591	46.6504	46.6504		18.3269	31.1003	64.9774	39.9861	32.7664	222.7
GSM1198002	21	1	Normal Colon	73.6974	71.5084	34.2948	73.6974	15.3232	20.431	38.6729	74.4271	97.0471	19.7013	518.071	259.036	944.202	2.91871	56.9148	40.8619	89.7503	113.83	25.5387	24.809	81.7239	52.5368	780.025	22.62	7.29677	74.4271	180.96	281.656	164.907	10.9452	8.75613	8.02645	13.1342	5.10774	18.9716	23.3497	67.1303	36.4839	36.4839		5.83742	2.18903	57.6445	5.83742	188.257	216.714
GSM1198003	30	1	Normal Colon	263.529	244.433	92.2079	90.5711	29.4629	44.1943	56.7433	928.626	226.973	36.0102	463.767	322.455	1162.69	6.0017	887.706	124.399	257.527	207.877	39.2838	451.219	345.916	195.328	704.927	44.7399	3.81926	134.22	364.467	775.31	317.544	28.3717	59.4714	40.3751	16.3683	24.5524	114.032	13.0946	18.0051	7.63852	7.63852		18.5507	80.7501	96.5728	31.0997	409.752	455.038
GSM1198004	42	3	Liver Metastasis	153.076	73.8369	38.7193	43.2216	6.30315	91.8459	36.9184	298.049	46.8234	6.30315	29.7148	0.90045	2274.54	2.70135	8.10405	75.6378	6.30315	27.0135	27.0135	3.6018	26.113	9.0045	159.38	12.6063	18.9094	92.7463	34.2171	300.75	20.7103	5.4027	2.70135	1.8009	5.4027	23.4117	48.6243	20.7103	5.4027	0.90045	0.90045		63.0315	5.4027	53.1265	2.70135	26.113	39.6198
GSM1198005	42	1	Normal Colon	85.2408	126.893	44.5577	21.3102	47.4636	55.2128	91.0527	79.429	215.039	1	1063.57	105.582	347.744	7.74917	102.676	120.112	161.764	32.934	22.2788	121.081	161.764	137.548	978.332	75.5544	11.6237	37.7772	281.876	514.351	346.775	19.3729	23.2475	14.5297	19.3729	48.4323	121.081	65.8679	90.0841	4.84323	4.84323		30.028	5.81187	141.422	10.6551	364.211	509.508
GSM1198006	42	2	Primary Tumor	590.259	591.997	355.661	137.862	86.3087	44.0232	140.758	1069.88	121.643	73.5651	207.373	26.0664	2092.84	4.05477	127.436	184.202	223.592	56.7668	24.9079	52.1328	74.7236	45.1817	165.666	34.7552	4.63402	165.087	255.451	2000.16	119.326	25.4871	23.1701	45.1817	7.53029	22.0116	86.888	18.5361	11.5851	4.63402	4.63402		11.5851	11.5851	92.1012	39.9685	302.37	335.967
GSM1198007	43	2	Primary Tumor	424.868	429.683	216.647	143.228	20.4611	40.9222	997.779	432.09	280.437	117.952	154.06	166.096	3650.5	3.61078	57.7725	121.563	73.4192	74.6228	20.4611	20.4611	93.8803	15.6467	120.359	21.6647	7.22156	103.509	211.832	424.868	125.174	74.6228	26.4791	119.156	27.6826	18.0539	60.1797	31.2934	91.4731	44.5329	44.5329		7.22156	8.42515	14.4431	7.22156	374.317	446.533
GSM1198008	50	3	Liver Metastasis	659.917	1145.97	543.797	202.417	18.4015	131.983	53.301	205.59	488.593	166.248	553.95	30.4577	8.24897	5.07629	108.506	63.4536	120.562	46.9557	38.0722	40.6103	28.5541	71.7026	129.445	121.196	5.07629	65.9917	152.923	395.316	101.526	13.9598	27.285	64.0881	44.4175	25.3814	54.5701	10.7871	30.4577	3.80721	3.80721		19.6706	5.71082	45.0521	38.0722	130.714	222.088
GSM1198009	51	3	Liver Metastasis	51.241	104.312	75.6415	10.3702	3.05006	26.8405	15.8603	899.158	77.4715	12.2002	156.163	4.27008	32.9406	2.44005	143.963	103.702	87.2317	1.22002	36.6007	39.6508	35.3807	9.76019	229.975	9.15018	4.8801	65.8813	21.3504	3600.29	79.9116	10.3702	6.10012	103.092	28.6706	3.66007	44.5309	12.2002	30.5006	5.49011	5.49011		6.10012	3.05006	41.4808	13.4203	368.447	409.318
GSM1198010	51	2	Primary Tumor	1035.53	511.295	429.98	48.0494	27.7208	35.113	8.00823	551.952	206.982	10.4723	53.5935	72.6901	1374.34	3.08009	133.676	87.4745	218.686	40.0412	20.9446	26.4888	88.7065	27.1048	133.06	27.7208	13.5524	428.748	58.5217	5708.02	35.113	11.7043	4.92814	75.7702	14.7844	7.39221	56.0576	35.113	40.0412	34.497	34.497		8.62425	5.54416	62.2178	19.7126	258.111	316.633
GSM1198011	56	3	Liver Metastasis	276.383	305.801	154.836	78.1923	49.5476	292.64	35.6123	500.121	167.223	27.8705	144.772	6.96763	68.9021	3.8709	369.284	80.5148	51.0959	40.2574	34.8381	23.9996	58.8377	34.064	239.222	72.773	16.2578	92.9017	23.2254	296.511	153.288	12.3869	35.6123	79.7406	20.9029	10.0643	78.1923	70.4505	7.74181	7.74181	7.74181		7.74181	47.9992	10.8385	37.1607	358.446	414.961
GSM1198012	56	2	Primary Tumor	1018.78	865.071	260.058	42.8961	440.579	232.354	18.767	2199.32	67.0252	12.5114	84.0049	0.893669	201.969	2.68101	382.49	178.734	92.9416	4.46834	21.448	39.3214	139.412	17.8734	273.463	50.0455	4.46834	46.4708	16.086	1035.76	46.4708	48.2581	5.36201	99.1972	34.8531	4.46834	22.3417	25.9164	14.2987	2.68101	2.68101		7.14935	8.93669	15.1924	42.8961	140.306	210.012
GSM1198013	56	1	Normal Colon	107.318	134.561	33.8466	35.4976	14.0339	20.6381	18.1616	151.071	159.326	8.25526	868.453	454.865	1084.74	4.95315	331.036	55.3102	156.85	267.47	26.4168	132.084	249.309	109.795	474.677	34.6721	8.25526	232.798	702.522	1040.16	528.336	65.2165	70.1697	15.685	11.5574	11.5574	61.0889	33.021	47.055	41.2763	41.2763		19.8126	24.7658	40.4508	16.5105	317.827	381.393
GSM1198014	64	2	Primary Tumor	750.933	920.423	274.636	75.3287	418.231	154.581	42.3724	2114.7	69.836	132.61	285.622	11.7701	2117.84	3.1387	264.435	412.739	281.698	6.27739	21.1862	60.4199	305.238	30.6023	123.194	21.9709	3.1387	87.8835	37.6644	419.016	199.307	53.3578	11.7701	57.2812	16.4782	21.9709	142.811	12.5548	10.2008	6.27739	6.27739		8.63142	5.49272	12.5548	3.1387	309.162	327.209
GSM1198015	64	1	Normal Colon	90.4123	85.2947	31.559	17.0589	7.67652	35.8237	34.1179	141.589	610.71	115.148	446.944	271.237	535.65	4.26473	69.9416	120.265	245.649	69.9416	15.353	26.4413	68.2357	58.0004	617.533	57.1474	9.38241	109.177	351.414	670.416	342.031	14.5001	55.4415	9.38241	8.52947	34.9708	24.7355	4.26473	46.9121	3.41179	3.41179		15.353	17.0589	55.4415	35.8237	326.678	304.502
GSM1198016	77	1	Normal Colon	279.366	255.508	197.788	116.98	7.69603	24.6273	40.0194	147.764	132.372	18.4705	683.407	375.566	972.778	3.07841	387.11	199.327	207.023	250.121	12.3137	117.749	113.132	102.357	772.681	26.1665	7.69603	59.2594	367.87	1175.18	195.479	45.4066	43.8674	52.333	16.9313	53.8722	61.5682	32.3233	67.7251	3.84802	3.84802		7.69603	9.23523	76.1907	9.23523	567.197	595.673
GSM1198017	77	3	Liver Metastasis	917.894	930.85	467.812	103.655	27.2777	218.221	351.882	1723.95	123.431	85.2427	872.203	86.6066	78.4233	2.72777	609.656	108.429	176.623	102.973	47.054	43.6443	68.1942	74.3316	223.677	238.68	27.2777	589.88	231.86	2918.71	173.213	14.3208	5.45553	111.156	8.86524	38.8707	81.1511	29.3235	42.2804	6.81942	6.81942		25.2318	25.2318	68.1942	12.275	330.06	420.076
GSM1198018	77	2	Primary Tumor	249.861	391.674	174.35	12.2782	11.0504	18.4173	15.3477	387.991	61.391	33.765	50.3406	2.45564	308.183	1.84173	13.506	39.9041	80.4222	54.0241	11.0504	6.75301	92.7004	20.8729	112.346	9.82255	14.1199	76.1248	17.8034	3060.95	46.0432	7.36692	9.82255	265.209	22.1008	28.2398	8.59474	4.29737	22.7147	3.06955	3.06955		6.75301	6.1391	19.0312	34.3789	221.007	277.487
GSM1198019	93	3	Liver Metastasis	340.437	246.052	211.552	104.8	6.5093	205.694	400.322	442.632	318.956	482.339	330.022	156.874	5.20744	3.90558	261.674	94.3849	153.619	83.97	6.5093	58.5837	46.216	39.0558	83.97	84.6209	5.20744	248.004	121.724	569.564	88.5265	7.81116	9.11302	15.6223	13.6695	3.90558	21.4807	6.5093	9.11302	6.5093	6.5093		14.9714	13.0186	52.0744	6.5093	136.695	193.977
GSM1198020	93	2	Primary Tumor	139.155	50.3607	39.7585	82.1675	18.554	14.5781	46.3849	107.348	76.8664	18.554	22.5298	11.9275	877.337	3.97585	132.528	49.0354	50.3607	13.2528	30.4815	17.2287	104.697	94.095	80.8422	21.2045	7.95169	144.456	23.8551	201.443	46.3849	13.2528	21.2045	46.3849	33.132	7.95169	39.7585	38.4332	11.9275	2.65056	2.65056		11.9275	7.95169	64.9388	26.5056	45.0596	120.601
GSM1198021	94	1	Normal Colon	48.0547	55.2629	6.00683	28.8328	19.2219	40.8465	30.0342	128.546	163.386	20.4232	252.287	1066.81	618.704	4.80547	110.526	60.0683	141.761	150.171	36.041	73.2834	104.519	85.297	549.025	14.4164	4.80547	79.2902	728.028	484.151	200.628	85.297	140.56	22.826	9.61093	3.6041	74.4847	30.0342	15.6178	3.6041	3.6041		14.4164	13.215	14.4164	13.215	874.595	987.523
GSM1198022	94	3	Liver Metastasis	177.772	124.07	97.2192	72.2199	17.592	6.48128	80.553	199.068	666.646	546.279	70.3682	123.144	151.847	2.77769	169.439	74.0717	176.846	115.737	32.4064	59.2574	45.3689	70.3682	239.807	24.0733	15.7402	397.21	53.702	2210.12	26.851	14.8143	5.55538	53.702	43.5172	9.25897	64.8128	3.70359	21.2956	2.77769	2.77769		6.48128	2.77769	99.071	16.6661	352.767	499.058
GSM1198023	103	3	Liver Metastasis	395.463	303.495	242.183	147.149	55.1809	116.493	119.559	702.024	183.936	18.3936	193.133	3.06561	73.5746	6.13121	2032.5	226.855	726.549	67.4433	12.2624	70.5089	153.28	12.2624	122.624	116.493	9.19682	110.362	211.527	352.545	328.02	15.328	6.13121	98.0994	24.5249	9.19682	85.837	27.5905	12.2624	6.13121	6.13121		21.4592	30.6561	30.6561	30.6561	616.187	588.596
GSM1198024	108	1	Normal Colon	31.8697	117.281	3.82437	22.9462	15.2975	30.595	28.0454	174.646	118.555	6.37395	1346.18	34.4193	219.264	3.82437	261.332	19.1218	95.6092	58.6403	5.09916	34.4193	215.44	44.6176	270.255	11.4731	12.7479	3.82437	72.663	17.8471	82.8613	12.7479	8.92353	8.92353	22.9462	17.8471	15.2975	20.3966	17.8471	5.09916	5.09916		16.5723	16.5723	12.7479	7.64874	116.006	195.043
GSM1198025	108	3	Liver Metastasis	253.874	189.016	125.084	83.3892	13.8982	42.6212	25.0168	574.459	127.864	80.6096	194.575	42.6212	24.0902	3.70619	116.745	53.7397	113.039	79.683	7.41238	44.4742	52.8132	29.6495	123.231	12.9717	2.77964	126.01	60.2256	312.246	11.1186	9.26547	4.63274	18.5309	34.2822	16.6778	12.9717	0.926547	9.26547	3.70619	3.70619		13.8982	2.77964	22.2371	6.48583	151.954	160.293
GSM1198026	108	2	Primary Tumor	444.843	222.421	156.044	88.5028	48.9094	25.6192	34.9353	1370.63	154.88	128.096	39.5934	64.0481	73.3641	4.65804	9.31608	90.8318	108.299	22.1257	15.1386	109.464	83.8447	87.3383	135.083	19.7967	25.6192	398.262	12.8096	610.203	38.4288	19.7967	15.1386	119.945	20.9612	19.7967	17.4676	25.6192	30.2773	17.4676	17.4676		9.31608	6.98706	12.8096	4.65804	165.36	260.85
GSM1198027	109	1	Normal Colon	29.8873	129.895	24.1397	33.3358	24.1397	48.2795	26.4388	255.192	108.054	10.3456	1908.19	62.0736	175.875	5.74756	397.731	36.7844	97.7085	6.89707	32.1863	32.1863	394.283	48.2795	65.5222	27.5883	5.74756	26.4388	221.856	25.2893	112.652	25.2893	49.429	8.04658	11.4951	8.04658	109.204	18.3922	10.3456	2.29902	2.29902		16.0932	5.74756	78.1668	8.04658	201.165	236.799
GSM1198028	109	2	Primary Tumor	1752.46	625.8	346.58	101.041	294.43	212.946	44.5448	4007.94	32.5937	47.8041	30.4208	3.25937	271.615	5.43229	111.905	394.384	254.231	3.25937	19.5562	26.075	47.8041	38.026	187.957	16.2969	2.17292	46.7177	22.8156	2669.43	40.1989	55.4094	5.43229	78.225	24.9885	1.08646	55.4094	16.2969	8.69166	2.17292	2.17292		8.69166	7.6052	9.77812	4.34583	124.943	147.758
GSM1198029	123	2	Primary Tumor	404.35	199.479	72.783	21.5653	663.134	88.957	51.2177	4365.63	117.261	5.39133	121.305	4.0435	53.9133	5.39133	136.131	289.784	315.393	33.6958	21.5653	24.261	87.6092	45.8263	221.045	45.8263	6.73917	126.696	49.8698	380.089	51.2177	59.3047	6.73917	56.609	17.5218	31.0002	80.87	25.6088	9.43483	2.69567	2.69567		14.8262	22.9132	44.4785	2.69567	359.872	366.611
GSM1198030	141	2	Primary Tumor	917.746	863.761	692.808	93.5741	206.943	97.1731	19.7945	703.605	118.767	19.7945	41.3886	23.3935	376.096	3.599	39.589	84.5766	181.75	64.7821	7.19801	7.19801	118.767	21.594	127.765	68.3811	5.39851	3.599	23.3935	2663.26	35.99	57.5841	5.39851	179.95	50.386	32.391	46.7871	14.396	25.193	1.7995	1.7995		7.19801	12.5965	7.19801	26.9925	210.542	287.92
GSM1198031	141	3	Liver Metastasis	47.0917	144.045	58.1721	69.2525	36.0113	16.6206	2.7701	213.298	1332.42	213.298	108.034	99.7235	72.0226	2.7701	13.8505	83.103	146.815	160.666	8.31029	66.4824	66.4824	16.6206	77.5628	66.4824	2.7701	160.666	60.9422	509.698	30.4711	11.0804	11.0804	60.9422	52.6319	19.3907	19.3907	27.701	2.7701	24.9309	24.9309		8.31029	2.7701	69.2525	11.0804	238.228	285.32
GSM1198032	141	1	Normal Colon	69.5345	15.1162	36.2789	72.5577	1	30.2324	6.04648	6.04648	126.976	6.04648	244.882	701.391	1299.99	9.06971	45.3486	66.5113	105.813	87.6739	21.1627	27.2092	12.093	15.1162	441.393	9.06971	6.04648	60.4648	429.3	680.229	335.579	75.581	33.2556	39.3021	15.1162	24.1859	30.2324	33.2556	12.093	3.02324	3.02324		18.1394	3.02324	30.2324	33.2556	507.904	513.951
GSM1198033	174	3	Liver Metastasis	39.0039	95.3428	15.1682	86.6753	10.8344	30.3363	10.8344	190.686	75.8409	15.1682	97.5097	6.50064	4.33376	2.16688	188.519	62.8396	95.3428	4.33376	2.16688	26.0026	65.0065	80.1746	143.014	30.3363	6.50064	78.0077	39.0039	147.348	4.33376	10.8344	6.50064	416.041	17.335	6.50064	39.0039	15.1682	13.0013	4.33376	4.33376		19.5019	13.0013	36.837	36.837	520.052	572.057
GSM1198034	178	1	Normal Colon	280.381	318.865	109.953	49.479	60.4743	32.986	10.9953	27.4883	137.442	49.479	241.897	126.446	687.208	5.49766	445.311	76.9673	192.418	54.9766	10.9953	181.423	181.423	38.4836	571.757	104.456	21.9906	5.49766	214.409	494.79	126.446	27.4883	10.9953	5.49766	21.9906	38.4836	27.4883	21.9906	21.9906	5.49766	5.49766		10.9953	5.49766	21.9906	16.493	65.972	148.437
GSM1198035	178	2	Primary Tumor	1088.74	1515.21	454.061	67.7328	115.397	125.431	10.0345	541.863	371.276	293.509	40.138	135.466	549.389	5.01725	15.0517	135.466	260.897	57.6983	20.069	35.1207	65.2242	15.0517	150.517	52.6811	5.01725	32.6121	75.2587	3873.32	65.2242	50.1725	2.50862	75.2587	45.1552	35.1207	120.414	22.5776	5.01725	2.50862	2.50862		15.0517	57.6983	140.483	5.01725	135.466	235.811
GSM1198036	185	3	Liver Metastasis	49.0245	53.8807	53.5338	46.1339	16.7655	32.4903	2.54372	111.577	31.4497	3.69996	23.0091	9.36553	64.2868	2.65935	27.8653	26.131	19.7717	6.47493	14.9155	21.3904	16.6498	23.8185	99.2052	30.0622	5.54994	24.5123	19.5404	1486	19.7717	6.01244	1.73436	48.3308	16.1873	2.19685	28.0966	27.5185	3.12184	1.50311	1.50311		3.00622	0.578119	9.48115	16.0717	146.033	172.973
GSM1198037	185	2	Primary Tumor	500.454	221.284	329.134	57.9868	23.5603	29.8566	7.51493	618.154	86.4217	23.1541	15.1314	13.405	841.367	2.74193	4.36678	60.0179	102.975	3.04659	13.7097	7.10872	25.3883	3.14815	157.61	26.81	2.74193	5.89008	20.8184	3202.48	16.7563	13.5066	1.82796	34.6296	4.67144	3.04659	42.8554	18.7873	2.64038	1.5233	1.5233		5.58542	2.53883	39.8088	6.09319	314.104	345.179
GSM1198038	185	1	Normal Colon	26.702	44.9813	21.8634	47.311	6.6307	19.8921	3.76337	53.5832	69.1744	1.07525	349.098	242.469	624.72	3.94258	25.806	17.7416	32.4367	63.0813	9.31883	22.9386	66.307	41.7555	269.171	8.24358	5.01783	30.8238	270.425	318.274	110.213	15.5911	23.1179	6.6307	4.12179	20.7882	30.4654	13.9782	16.308	1.43367	1.43367		8.42278	18.4584	27.9565	16.8456	246.59	232.612
GSM1198039	202	3	Liver Metastasis	123.609	137.46	72.7628	75.3928	5.96129	22.7932	29.4558	100.816	230.386	41.203	30.1571	16.6565	20.6892	4.9093	81.5294	84.1594	126.414	35.0664	7.71461	64.6975	7.01328	5.43529	162.357	20.6892	7.71461	53.3009	3.50664	1220.84	34.5404	8.06527	2.62998	41.9044	4.20797	5.08463	58.5609	11.7472	36.4691	2.45465	2.45465		4.03264	12.4486	8.94193	5.78596	239.328	216.886
GSM1198040	202	1	Normal Colon	44.5273	43.7027	6.39049	42.672	29.0664	14.8424	11.5441	5.77206	104.516	15.4609	308.393	33.8078	502.994	5.15362	77.5105	27.005	47.6195	20.8206	10.3072	58.5451	163.885	67.6155	326.74	35.0446	3.09217	7.83351	72.9753	283.449	32.9832	7.62736	39.9921	32.777	12.1625	8.45194	9.27652	10.3072	3.91675	12.3687	12.3687		5.15362	3.29832	41.229	9.89496	104.516	139.972
GSM1198041	202	2	Primary Tumor	979.347	1727.99	693.244	109.667	252.099	61.4766	6.30529	1415.2	78.4784	12.7232	17.4521	41.3222	290.719	2.70227	71.3849	79.8295	92.4401	14.4121	6.30529	44.0245	125.43	34.1161	256.941	19.0285	2.92746	61.5892	40.6466	3729.81	8.2194	19.3663	3.37784	21.393	3.26524	14.8625	21.9559	14.6373	23.1945	17.0018	17.0018		10.1335	3.04005	25.6715	4.95416	110.23	117.436
GSM1198042	209	3	Liver Metastasis	115.328	103.945	44.6336	95.9572	10.3845	181.63	12.781	159.163	56.2163	15.7765	68.0986	3.59465	34.1492	3.79435	126.811	23.4651	13.9792	5.19227	16.5753	30.1551	10.9837	33.8496	128.109	11.1834	3.09539	51.4235	5.09242	247.332	11.2832	7.28915	5.49183	73.7902	20.17	6.78989	24.6633	18.2728	3.8942	2.19673	2.19673		7.68856	5.09242	14.5783	12.9807	95.9572	162.858
GSM1198043	209	2	Primary Tumor	206.881	182.276	90.4646	57.0454	108.704	54.9643	33.4193	375.691	49.9453	10.6501	5.14143	3.67245	330.153	3.55003	25.5847	93.525	60.8402	5.01901	5.99833	35.5003	5.38626	39.1728	196.843	25.3399	1.95864	71.3679	5.38626	693.236	9.0587	5.87592	12.2415	169.3	17.0157	4.16211	54.4746	9.91561	16.4036	2.57071	2.57071		4.77418	10.4053	47.8642	4.16211	62.0644	86.1801
GSM1198044	209	1	Normal Colon	104.199	68.7191	45.377	75.6284	8.02968	23.9023	4.48168	30.9983	178.334	14.5655	491.305	382.063	1338.72	6.16231	198.315	103.265	98.9705	70.5865	9.1501	143.04	54.7139	85.152	301.58	80.1101	5.22863	44.8168	392.894	217.362	295.978	25.0227	45.7505	11.5777	21.8482	30.4381	50.9791	50.4189	46.124	9.33684	9.33684		17.9267	5.6021	9.71031	15.8726	378.889	381.317
GSM1198045	211	1	Normal Colon	61.0296	81.8932	17.7412	44.5658	9.36734	20.012	19.8701	47.9721	78.2031	8.2319	226.377	189.476	1016.64	5.67717	132.136	20.4378	46.6947	56.0621	30.2309	26.115	49.2495	37.0436	462.264	47.5463	5.39331	34.4888	291.807	303.445	148.032	9.08348	68.5519	7.52225	44.9916	20.8636	13.9091	3.12244	42.4369	4.11595	4.11595		11.2124	2.69666	38.7467	37.3274	242.415	263.137
GSM1198046	211	2	Primary Tumor	1488.05	1158.64	700.36	125.003	259.754	138.407	119.722	1638.13	87.0246	16.3488	79.6118	11.4747	696.502	5.07728	161.965	70.5742	114.95	36.2518	21.7308	37.1657	93.5236	22.5431	73.316	23.6601	7.71747	38.3843	33.7132	2369.47	25.6911	46.9141	11.0685	58.1857	375.516	9.84993	58.7949	19.1921	4.56956	1.92937	1.92937		4.26492	4.87419	46.9141	15.8411	201.873	263.409
GSM1198047	234	1	Normal Colon	35.5778	45.8612	37.8236	52.4803	22.9306	28.3677	34.8687	134.274	99.6416	9.8105	236.28	178.953	1319.57	7.44653	17.9662	37.9418	32.1501	50.8255	26.2401	36.2871	73.4015	79.075	504	65.2458	3.78236	44.3246	123.872	158.032	81.0844	16.075	17.9662	14.6567	39.1238	14.5385	26.5947	25.6491	31.0863	3.42777	3.42777		6.85553	2.71857	43.8518	42.5516	131.437	163.233
GSM1198048	238	2	Primary Tumor	504.634	324.802	249.837	40.246	130.799	77.7995	23.0989	556.5	101.182	23.9492	6.51872	3.54278	282.431	3.96792	73.8316	55.4091	88.4279	5.38503	12.6123	17.7139	72.2728	8.36097	107.701	20.8316	4.67647	62.0695	34.4358	243.602	10.3449	13.0374	4.67647	89.845	5.24332	3.11765	16.4385	14.738	13.4626	2.5508	2.5508		5.38503	4.10963	4.81818	6.37701	99.9065	114.078
GSM1198049	238	3	Liver Metastasis	229.043	325.678	142.124	25.9475	13.2407	51.895	19.1136	768.174	60.117	8.75595	148.21	2.56272	19.1136	2.77628	453.708	47.517	82.0069	14.0949	24.4526	46.1289	6.72713	28.9373	54.7781	11.5322	2.77628	89.8018	9.18307	347.568	22.9577	8.64917	13.6678	163.694	8.43561	16.7644	26.1611	25.2	45.8085	5.33899	5.33899		9.28985	3.84407	31.3933	5.55255	97.1697	135.504
GSM1198050	238	1	Normal Colon	41.1749	50.8534	7.87408	22.4739	10.0067	13.7796	7.87408	4.59321	35.5974	1.1483	83.6621	64.9612	166.34	3.11682	8.20217	15.5841	11.483	17.2246	5.24939	7.71004	43.9636	58.8916	420.279	28.7076	3.93704	21.3256	40.0266	197.672	74.1476	14.2718	42.1591	18.2088	26.411	5.08534	25.0986	19.029	3.773	2.46065	2.46065		4.59321	2.62469	40.0266	5.57747	117.783	97.9339
GSM1198051	261	2	Primary Tumor	457.209	202.45	186.58	98.6669	60.7663	74.2351	21.5083	322.416	134.375	21.5083	5.01165	5.74252	337.347	5.01165	79.56	44.7916	72.0425	16.9143	36.8565	32.5757	88.9568	40.8241	139.7	26.9376	4.3852	59.5134	29.1302	766.783	12.6335	7.62189	5.42929	68.3882	13.26	26.9376	18.0628	8.97921	9.50126	2.08819	2.08819		9.39685	3.3411	9.9189	13.9909	96.7875	122.994
GSM1198052	261	3	Liver Metastasis	174.246	97.9214	92.6307	46.9225	10.3212	44.8409	22.8975	575.733	44.147	18.6476	45.6215	0.954062	26.627	2.86218	46.5755	81.7023	70.3404	5.8111	15.0915	16.1323	24.2852	5.98457	39.6369	19.8618	3.29585	165.66	9.19368	150.568	15.7854	9.36715	4.77031	7.28556	21.8567	12.3161	9.28042	13.2701	3.03565	1.90812	1.90812		6.50497	1.64792	17.6068	5.5509	145.451	181.358
[truncated: 20 more columns]

## Sheet: sample info
Sample	PATIENT NUMBER	TUMOR LOCATION	PT	ORGANISM PART	WHO PERFORMANCE STATUS	SEX	DIFFERENTIATION	PN	AGE
GSM1197996 1	1	Left colon	pT3	Primary Tumor	1	female	Well	pN2	51
GSM1197997 1	1	Left colon	pT3	Normal Colon	1	female	Well	pN2	51
GSM1197998 1	1	Left colon	pT3	Liver Metastasis	1	female	Well	pN2	51
GSM1197999 1	7	Rectum-sigmoid junction	pT3	Liver Metastasis	not specified	male	not specified	pN0	53
GSM1198000 1	8	Left colon	pT3	Liver Metastasis	0	male	Moderate	pN2	49
GSM1198001 1	21	Left colon	pT3	Primary Tumor	1	female	Well	pN2	68
GSM1198002 1	21	Left colon	pT3	Normal Colon	1	female	Well	pN2	68
GSM1198003 1	30	Left colon	pT4	Normal Colon	0	male	not specified	pN0	72
GSM1198004 1	42	Left colon	pT4	Liver Metastasis	1	female	Well	pN1	50
GSM1198005 1	42	Left colon	pT4	Normal Colon	1	female	Well	pN1	50
GSM1198006 1	42	Left colon	pT4	Primary Tumor	1	female	Well	pN1	50
GSM1198007 1	43	Left colon	pT3	Primary Tumor	1	male	Well	pN2	71
GSM1198008 1	50	rectum	pT3	Liver Metastasis	0	male	Well	pN2	68
GSM1198009 1	51	Left colon	pT4	Liver Metastasis	0	male	Moderate	pN0	65
GSM1198010 1	51	Left colon	pT4	Primary Tumor	0	male	Moderate	pN0	65
GSM1198011 1	56	Left colon	pT3	Liver Metastasis	0	male	Well	pN2	60
GSM1198012 1	56	Left colon	pT3	Primary Tumor	0	male	Well	pN2	60
GSM1198013 1	56	Left colon	pT3	Normal Colon	0	male	Well	pN2	60
GSM1198014 1	64	Left colon	pT3	Primary Tumor	0	male	Moderate	pN2	64
GSM1198015 1	64	Left colon	pT3	Normal Colon	0	male	Moderate	pN2	64
GSM1198016 1	77	Left colon	pT3	Normal Colon	1	male	Well	pN2	62
GSM1198017 1	77	Left colon	pT3	Liver Metastasis	1	male	Well	pN2	62
GSM1198018 1	77	Left colon	pT3	Primary Tumor	1	male	Well	pN2	62
GSM1198019 1	93	Rectum-sigmoid junction	pT4	Liver Metastasis	1	male	Poor	pN2	50
GSM1198020 1	93	Rectum-sigmoid junction	pT4	Primary Tumor	1	male	Poor	pN2	50
GSM1198021 1	94	transverse colon	pT4	Normal Colon	0	female	Moderate	pN2	64
GSM1198022 1	94	transverse colon	pT4	Liver Metastasis	0	female	Moderate	pN2	64
GSM1198023 1	103	rectum	pT4	Liver Metastasis	0	male	Well	pN1	54
GSM1198024 1	108	Right colon	pT3	Normal Colon	1	female	Moderate	pN2	45
GSM1198025 1	108	Right colon	pT3	Liver Metastasis	1	female	Moderate	pN2	45
GSM1198026 1	108	Right colon	pT3	Primary Tumor	1	female	Moderate	pN2	45
GSM1198027 1	109	Left colon	pT3	Normal Colon	0	female	not specified	pN2	69
GSM1198028 1	109	Left colon	pT3	Primary Tumor	0	female	not specified	pN2	69
GSM1198029 1	123	Left colon	pT3	Primary Tumor	0	female	Poor	pN2	56
GSM1198030 1	141	Left colon	pT3	Primary Tumor	0	male	Well	pN0	57
GSM1198031 1	141	Left colon	pT3	Liver Metastasis	0	male	Well	pN0	57
GSM1198032 1	141	Left colon	pT3	Normal Colon	0	male	Well	pN0	57
GSM1198033 1	174	rectum	not specified	Liver Metastasis	0	male	not specified	not specified	76
GSM1198034 1	178	Left colon	pT3	Normal Colon	1	male	Well	pN0	54
GSM1198035 1	178	Left colon	pT3	Primary Tumor	1	male	Well	pN0	54
GSM1198036 1	185	Left colon	pT3	Liver Metastasis	0	female	Well	pN1	60
GSM1198037 1	185	Left colon	pT3	Primary Tumor	0	female	Well	pN1	60
GSM1198038 1	185	Left colon	pT3	Normal Colon	0	female	Well	pN1	60
GSM1198039 1	202	Left colon	pT3	Liver Metastasis	1	female	Moderate	pN1	53
GSM1198040 1	202	Left colon	pT3	Normal Colon	1	female	Moderate	pN1	53
GSM1198041 1	202	Left colon	pT3	Primary Tumor	1	female	Moderate	pN1	53
GSM1198042 1	209	Left colon	pT3	Liver Metastasis	1	male	Moderate	pN0	52
GSM1198043 1	209	Left colon	pT3	Primary Tumor	1	male	Moderate	pN0	52
GSM1198044 1	209	Left colon	pT3	Normal Colon	1	male	Moderate	pN0	52
GSM1198045 1	211	Left colon	pT4	Normal Colon	1	male	Poor	pN2	61
GSM1198046 1	211	Left colon	pT4	Primary Tumor	1	male	Poor	pN2	61
GSM1198047 1	234	caecum	pT3	Normal Colon	not specified	female	Moderate	pN1	57
GSM1198048 1	238	Left colon	pT3	Primary Tumor	0	male	Moderate	pN2	70
GSM1198049 1	238	Left colon	pT3	Liver Metastasis	0	male	Moderate	pN2	70
GSM1198050 1	238	Left colon	pT3	Normal Colon	0	male	Moderate	pN2	70
GSM1198051 1	261	transverse colon	pT3	Primary Tumor	1	female	Moderate	pN1	59
GSM1198052 1	261	transverse colon	pT3	Liver Metastasis	1	female	Moderate	pN1	59

## Sheet: log
Samples	PATIENT NUMBER		ORGANISM PART	CXCL1_204470_at	CXCL2_209774_x_at	CXCL3_207850_at	CXCL4_206390_x_at	CXCL5_214974_x_at	CXCL6_206336_at	CXCL7_214146_s_at	CXCL8_202859_x_at	CXCL9_203915_at	CXCL11_210163_at	CXCL12_209687_at	CXCL13_205242_at	CXCL14_218002_s_at	CCL1_207533_at	CCL2_216598_s_at	CCL3_205114_s_at	CCL4_204103_at	CCL5_1405_i_at	CCL7_208075_s_at	CCL8_214038_at	CCL11_210133_at	CCL14_206407_s_at	CCL15_210390_s_at	CCL16_207354_at	CCL17_207900_at	CCL18_32128_at	CCL19_210072_at	CCL20_205476_at	CCL21_204606_at	CCL22_207861_at	CCL23_210548_at	CCL24_221463_at	CCL25_206988_at	CCL27_207955_at	CX3CL1_203687_at	XCL1_206365_at	XCL1_206366_x_at	XCL1_214567_s_at	XCL2_214567_s_at
GSM1197997	1	1	Normal Colon	6.08726	7.7175	4.85647	6.55465	4.79635	5.45122	5.1725	6.87839	7.37105	4.63408	9.39785	7.80401	10.8111	2.56369	7.94567	6.3398	6.9071	8.53409	2.94221	7.81162	8.09351	6.46093	9.58495	5.39151	4.99665	6.37105	7.7175	9.46818	7.62978	4.04912	7.24739	6.24177	5.43159	3.41169	6.70937	5.32923	5.37105	2.82673	2.82673
GSM1197996	1	2	Primary Tumor	9.54055	9.17166	8.83181	6.83181	8.04904	6.83781	6.19171	11.4342	7.47951	7.33855	7.75465	3.73228	7.8527	2.09485	7.5867	7.58313	7.30863	4.83181	5.17285	6.38435	6.34277	5.93615	6.31724	4.28247	2.50989	7.57956	6.04386	9.46408	5.35119	3.96932	2.50989	7.04904	5.31724	3.92492	6.53225	5.50989	4.67981	3.44848	3.44848
GSM1197998	1	3	Liver Metastasis	8.4647	7.51915	7.83465	6.04719	4.28363	5.94483	7.51915	8.79106	7.06682	5.72773	7.89629	2.1793	3.81156	2.02729	6.69657	6.13349	6.2061	5.16115	4.92346	5.97631	5.81156	5.08619	6.92346	4.92346	2.3168	5.78811	5.23241	10.0607	6.3331	3.76426	2.66472	6.69026	3.3168	4.90176	6.24107	4.92346	4.50122	2.3168	2.3168
GSM1197999	7	3	Liver Metastasis	8.64669	8.52466	8.11018	6.86755	5.14983	5.63277	9.26162	9.3265	7.74057	9.78392	7.76631	6.17567	5.76347	2.68168	7.85694	7.96461	8.44013	7.44013	5.29835	7.7776	5.3895	6.25052	8.26062	6.35222	2.86225	9.8027	6.64515	10.9312	7.09672	4.09672	0.774789	1.77479	3.81918	5.31395	6.76347	4.50271	3.35975	3.02272	3.02272
GSM1198000	8	3	Liver Metastasis	8.04708	8.72085	7.51726	7.28809	4.10222	4.68718	4.71889	9.48995	6.65476	5.17261	7.22324	1.78029	4.62159	3.10222	6.91643	6.76518	6.88882	4.14953	2.36525	3.51726	4.51726	5.68718	9.11121	5.55288	3.83919	5.60472	5.90957	8.31945	4.74992	2.78029	5.00268	5.34508	11.0587	1.78029	4.44326	4.83919	1.78029	2.00268	2.00268
GSM1198002	21	1	Normal Colon	6.20354	6.16004	5.09992	6.20354	3.93765	4.35269	5.27325	6.21776	6.60061	4.30022	9.01701	8.01701	9.88295	1.54533	5.83073	5.35269	6.48785	6.83073	4.67461	4.63279	6.35269	5.71526	9.60738	4.49953	2.86726	6.21776	7.49953	8.13779	7.36551	3.45222	3.13029	3.00476	3.71526	2.35269	4.24577	4.54533	6.06889	5.18919	5.18919
GSM1198001	21	2	Primary Tumor	9.00169	8.32143	8.15432	4.73646	8.00637	6.29105	3.23896	11.187	6.17387	3.85194	2.73646	3.85194	8.72136	2.47343	3.79536	6.51782	4.39943	2.95886	2.95886	3.05839	6.65135	7.07036	8.07631	5.32143	3.47343	5.61093	5.87942	9.82922	4.19589	3.95885	5.57777	7.19589	6.19589	3.79536	6.88621	5.47343	4.4369	5.54382	5.54382
GSM1198003	30	1	Normal Colon	8.04182	7.93329	6.52682	6.50098	4.88083	5.46579	5.82638	9.85895	7.82638	5.17033	8.85726	8.33295	10.1833	2.58537	9.79394	6.95883	8.00858	7.69959	5.29586	8.81768	8.43428	7.60975	9.46133	5.48349	1.93329	7.06845	8.50964	9.59863	8.31081	4.82638	5.89412	5.33539	4.03283	4.61779	6.8333	3.7109	4.17033	2.93329	2.93329
GSM1198005	42	1	Normal Colon	6.41347	6.98746	5.4776	4.41347	5.56875	5.78693	6.50863	6.31159	7.74846	#NUM!	10.0547	6.72223	8.44188	2.95404	6.68196	6.90824	7.33774	5.0415	4.4776	6.91983	7.33774	7.10379	9.93418	6.23944	3.539	5.23944	8.13892	9.00661	8.43786	4.27597	4.539	3.86093	4.27597	5.5979	6.91983	6.0415	6.4932	2.27597	2.27597
GSM1198006	42	2	Primary Tumor	9.2052	9.20945	8.47436	7.10708	6.43143	5.46019	7.13708	10.0632	6.92651	6.20095	7.69608	4.70412	11.0312	2.01962	6.99363	7.52515	7.80472	5.82698	4.63853	5.70412	6.22349	5.49767	7.37214	5.11916	2.21227	7.36708	7.9969	10.9659	6.89877	4.6717	4.53419	5.49767	2.91271	4.46019	6.44108	4.21227	3.53419	2.21227	2.21227
GSM1198004	42	3	Liver Metastasis	7.25811	6.20627	5.27498	5.43368	2.65607	6.52114	5.20627	8.2194	5.54916	2.65607	4.89311	-0.151283	11.1514	1.43368	3.01864	6.24103	2.65607	4.75561	4.75561	1.84872	4.7067	3.17065	7.31632	3.65607	4.24103	6.53522	5.09665	8.23242	4.37228	2.43368	1.43368	0.848717	2.43368	4.54916	5.6036	4.37228	2.43368	-0.151283	-0.151283
GSM1198007	43	2	Primary Tumor	8.73087	8.74713	7.7592	7.16217	4.35481	5.35481	9.96258	8.75519	8.13153	6.88206	7.26735	7.37587	11.8339	1.85231	5.85231	6.92556	6.19808	6.22154	4.35481	4.35481	6.55275	3.96779	6.9112	4.43727	2.85231	6.69361	7.72678	8.73087	6.96779	6.22154	4.72678	6.8967	4.79091	4.17424	5.9112	4.96779	6.51528	5.4768	5.4768
GSM1198008	50	3	Liver Metastasis	9.36614	10.1624	9.08693	7.66119	4.20175	7.04421	5.73609	7.68362	8.93249	7.3772	9.11361	4.92874	3.04421	2.34377	6.76163	5.98763	6.91363	5.55323	5.25066	5.34377	4.83563	6.16395	7.0162	6.9212	2.34377	6.04421	7.25666	8.62686	6.6657	3.80321	4.77004	6.00199	5.47306	4.6657	5.77004	3.43124	4.92874	1.92874	1.92874
GSM1198010	51	2	Primary Tumor	10.0161	8.99801	8.74813	5.58645	4.7929	5.13393	3.00148	9.1084	7.69336	3.38851	5.74399	6.18369	10.4245	1.62297	7.06259	6.45079	7.77272	5.32341	4.38851	4.72731	6.47097	4.76047	7.05593	4.7929	3.76048	8.74399	5.8709	12.4788	5.13393	3.54897	2.30104	6.24356	3.88601	2.88601	5.80884	5.13393	5.32341	5.1084	5.1084
GSM1198009	51	3	Liver Metastasis	5.67923	6.70476	6.24111	3.37437	1.60884	4.74634	3.98735	9.81243	6.27559	3.60884	7.28691	2.09426	5.0418	1.28691	7.16955	6.6963	6.44678	0.28691	5.1938	5.30928	5.14489	3.28691	7.84533	3.1938	2.28691	6.0418	4.41619	11.8139	6.32033	3.37437	2.60884	6.68779	4.8415	1.87187	5.47673	3.60884	4.93077	2.45683	2.45683
GSM1198013	56	1	Normal Colon	6.74575	7.07211	5.08094	5.14965	3.81085	4.36724	4.18282	7.23908	7.31584	3.04531	9.7623	8.82929	10.0831	2.30835	8.37084	5.78947	7.29324	8.06323	4.72338	7.04531	7.96179	6.77867	8.8908	5.1157	3.04531	7.86294	9.4564	10.0226	9.04531	6.02717	6.13278	3.97131	3.53074	3.53074	5.93284	5.04531	5.55627	5.36724	5.36724
GSM1198012	56	2	Primary Tumor	9.99263	9.75668	8.02269	5.42277	8.78326	7.86018	4.23013	11.1028	6.06663	3.64517	6.3924	-0.162188	7.65799	1.42277	8.57928	7.48167	6.53825	2.15974	4.42277	5.29724	7.12321	4.15974	8.0952	5.64517	2.15974	5.53825	4.00774	10.0165	5.53825	5.5927	2.42277	6.63223	5.12321	2.15974	4.48167	4.69579	3.83781	1.42277	1.42277
GSM1198011	56	3	Liver Metastasis	8.11052	8.25645	7.2746	6.28895	5.63074	8.19299	5.1543	8.96613	7.38563	4.80067	7.17764	2.80067	6.10648	1.95267	8.52859	6.33118	5.67514	5.33118	5.1226	4.58494	5.87867	5.09017	7.90221	6.18533	4.02306	6.53763	4.53763	8.21194	7.2601	3.63074	5.1543	6.31724	4.38563	3.33118	6.28895	6.13854	2.95267	2.95267	2.95267
GSM1198015	64	1	Normal Colon	6.49845	6.41438	4.97998	4.09246	2.94045	5.16284	5.09246	7.14557	9.25434	6.84734	8.80395	8.08341	9.06515	2.09246	6.12808	6.91008	7.94045	6.12808	3.94045	4.72472	6.09246	5.85799	9.27037	5.83662	3.22996	6.77053	8.45703	9.38891	8.41799	3.85799	5.79289	3.22996	3.09246	5.12808	4.62851	2.09246	5.55189	1.77053	1.77053
GSM1198014	64	2	Primary Tumor	9.55254	9.84615	8.10138	6.23513	8.70816	7.27222	5.40505	11.0462	6.1259	7.05105	8.15796	3.55706	11.0484	1.65017	8.04677	8.68908	8.13801	2.65017	4.40505	5.91695	8.25379	4.93557	6.94479	4.45752	1.65017	6.45752	5.23513	8.71086	7.63885	5.73763	3.55706	5.83999	4.04248	4.45752	7.15796	3.65017	3.35061	2.65017	2.65017
GSM1198016	77	1	Normal Colon	8.12601	7.99723	7.62781	6.87011	2.94411	4.62219	5.32263	7.20715	7.04845	4.20715	9.4166	8.55292	9.92597	1.62219	8.5966	7.63899	7.69365	7.96648	3.62219	6.87957	6.82186	6.67747	9.59373	4.70965	2.94411	5.88897	8.52305	10.1987	7.61087	5.50483	5.45508	5.70965	4.08162	5.75147	5.94411	5.0145	6.08162	1.94411	1.94411
GSM1198018	77	2	Primary Tumor	7.96498	8.61351	7.44585	3.61803	3.46602	4.20299	3.93995	8.59988	5.93995	5.07746	5.65365	1.2961	8.26764	0.881061	3.75553	5.31847	6.32952	5.75553	3.46602	2.75553	6.5345	4.38356	6.8118	3.2961	3.81966	6.25029	4.15408	11.5798	5.52492	2.88106	3.2961	8.05099	4.46602	4.81966	3.10345	2.10345	4.50555	1.61803	1.61803
GSM1198017	77	3	Liver Metastasis	9.84218	9.86241	8.86979	6.69565	4.76965	7.76965	8.45895	10.7515	6.94757	6.4135	9.76852	6.4364	6.29321	1.44772	9.25185	6.7606	7.46453	6.68613	5.55624	5.44772	6.09158	6.2159	7.80527	7.89893	4.76965	9.20428	7.85711	11.5111	7.43641	3.84004	2.44772	6.79645	3.14816	5.28061	6.34254	4.87398	5.40192	2.76965	2.76965
GSM1198020	93	2	Primary Tumor	7.12054	5.65423	5.31319	6.3605	4.21365	3.86573	5.53558	6.74615	6.26428	4.21365	4.49376	3.57622	9.77699	1.99126	7.05016	5.61575	5.65423	3.72823	4.92986	4.10674	6.71008	6.55605	6.33704	4.4063	2.99126	7.17448	4.57622	7.65423	5.53558	3.72823	4.4063	5.53558	5.05016	2.99126	5.31319	5.26428	3.57622	1.4063	1.4063
GSM1198019	93	3	Liver Metastasis	8.41124	7.94282	7.72487	6.71149	2.7025	7.68436	8.64502	8.78997	8.31721	8.9139	8.36642	7.29346	2.38057	1.96554	8.03163	6.56048	7.26322	6.3918	2.7025	5.87243	5.53032	5.28747	6.3918	6.40294	2.38057	7.95422	6.92747	9.15371	6.46804	2.96554	3.18793	3.96554	3.77289	1.96554	4.42497	2.7025	3.18793	2.7025	2.7025
GSM1198021	94	1	Normal Colon	5.5866	5.78824	2.5866	4.84964	4.26468	5.35214	4.90853	7.00614	7.35214	4.35214	7.97892	10.0591	9.27311	2.26468	6.78824	5.90853	7.14732	7.23046	5.17157	6.19541	6.70762	6.41442	9.10073	3.84964	2.26468	6.30907	9.50785	8.91931	7.64838	6.41442	7.13504	4.5126	3.26468	1.84964	6.21887	4.90853	3.96512	1.84964	1.84964
GSM1198022	94	3	Liver Metastasis	7.47389	6.95501	6.60317	6.17433	4.13685	2.69628	6.33187	7.63712	9.38078	9.09349	6.13685	6.94421	7.24648	1.47389	7.40462	6.21085	7.46635	6.85471	5.01821	5.88892	5.50363	6.13685	7.90573	4.58936	3.97639	8.63376	5.7469	11.1099	4.7469	3.88892	2.47389	5.7469	5.44351	3.21085	6.01821	1.88892	4.41249	1.47389	1.47389
GSM1198023	103	3	Liver Metastasis	8.6274	8.24553	7.91995	7.20113	5.7861	6.8641	6.90157	9.45538	7.52306	4.20114	7.59345	1.61617	6.20113	2.61617	10.989	7.82563	9.50492	6.0756	3.61617	6.13973	7.26003	3.61617	6.9381	6.8641	3.20113	6.7861	7.7247	8.46166	8.35764	3.9381	2.61617	6.61617	4.61617	3.20113	6.42353	4.7861	3.61617	2.61617	2.61617
GSM1198024	108	1	Normal Colon	4.99412	6.87382	1.93522	4.52018	3.93522	4.93522	4.80969	7.44829	6.88942	2.67219	10.3947	5.10515	7.77652	1.93522	8.02974	4.25715	6.57908	5.87382	2.35026	5.10515	7.75114	5.47954	8.07818	3.52018	3.67219	1.93522	6.18315	4.15761	6.37263	3.67219	3.15761	3.15761	4.52018	4.15761	3.93522	4.35026	4.15761	2.35026	2.35026
GSM1198026	108	2	Primary Tumor	8.79715	7.79715	7.28581	6.46765	5.61204	4.67915	5.12661	10.4206	7.27501	7.00108	5.30719	6.00108	6.197	2.21972	3.21972	6.50513	6.75888	4.46765	3.92016	6.77431	6.38965	6.44854	7.0777	4.30719	4.67915	8.63758	3.67915	9.25315	5.26412	4.30719	3.92016	6.90622	4.38965	4.30719	4.12661	4.67915	4.92016	4.12661	4.12661
GSM1198025	108	3	Liver Metastasis	7.98797	7.56236	6.96675	6.38179	3.79683	5.4135	4.64482	9.16606	6.99846	6.33288	7.60418	5.4135	4.59038	1.88994	6.86722	5.74792	6.82067	6.3162	2.88994	5.4749	5.72283	4.88994	6.94522	3.69729	1.4749	6.9774	5.9123	8.28654	3.4749	3.21186	2.21186	4.21186	5.09939	4.05986	3.69729	-0.110064	3.21186	1.88994	1.88994
GSM1198027	109	1	Normal Colon	4.90146	7.0212	4.59334	5.059	4.59334	5.59334	4.72458	7.99544	6.75561	3.37095	10.898	5.95591	7.45841	2.52295	8.63565	5.20102	6.61041	2.78598	5.00838	5.00838	8.62309	5.59334	6.03391	4.78598	2.52295	4.72458	7.79348	4.66045	6.81573	4.66045	5.62729	3.00838	3.52295	3.00838	6.77088	4.20102	3.37095	1.20102	1.20102
GSM1198028	109	2	Primary Tumor	10.7752	9.28956	8.43704	6.65879	8.20178	7.73434	5.47718	11.9686	5.02652	5.57906	4.92699	1.70459	8.08542	2.44156	6.80613	8.62346	7.99	1.70459	4.28956	4.70459	5.57906	5.24892	7.55426	4.02652	1.11963	5.5459	4.51195	11.3823	5.32909	5.79206	2.44156	6.28956	4.64319	0.119632	5.79206	4.02652	3.11963	1.11963	1.11963
GSM1198029	123	2	Primary Tumor	8.65946	7.6401	6.18553	4.43064	9.37316	6.47504	5.67857	12.092	6.87359	2.43064	6.9225	2.0156	5.75257	2.43064	7.08885	8.17884	8.30101	5.0745	4.43064	4.60057	6.45301	5.51811	7.78819	5.51811	2.75257	6.98523	5.6401	8.57019	5.67857	5.89007	2.75257	5.82296	4.13108	4.9542	6.33753	4.67857	3.238	1.43064	1.43064
GSM1198032	141	1	Normal Colon	6.11966	3.91802	5.18106	6.18106	#NUM!	4.91802	2.59609	2.59609	6.98841	2.59609	7.93594	9.45408	10.3443	3.18106	5.50299	6.05553	6.72538	6.45408	4.40345	4.76602	3.59609	3.91802	8.78592	3.18106	2.59609	5.91802	8.74584	9.40988	8.39051	6.23995	5.05553	5.29653	3.91802	4.59609	4.91802	5.05553	3.59609	1.5961	1.5961
GSM1198030	141	2	Primary Tumor	9.84195	9.75449	9.43631	6.54804	7.69309	6.60249	4.30703	9.45862	6.89199	4.30703	5.37116	4.54804	8.55496	1.8476	5.30703	6.40219	7.50581	6.01752	2.8476	2.8476	6.89199	4.43256	6.99734	6.09553	2.43256	1.8476	4.54804	11.379	5.16953	5.8476	2.43256	7.49145	5.65495	5.01752	5.54804	3.8476	4.65495	0.847598	0.847598
GSM1198031	141	3	Liver Metastasis	5.5574	7.17038	5.86225	6.11379	5.17038	4.0549	1.46994	7.73672	10.3798	7.73672	6.75534	6.63986	6.17038	1.46994	3.79187	6.37683	7.19786	7.32792	3.0549	6.0549	6.0549	4.0549	6.27729	6.0549	1.46994	7.32792	5.92937	8.9935	4.92937	3.46994	3.46994	5.92937	5.71786	4.27729	4.27729	4.79187	1.46994	4.63986	4.63986
GSM1198033	174	3	Liver Metastasis	5.28555	6.57505	3.92298	6.43755	3.43755	4.92298	3.43755	7.57505	6.2449	3.92298	6.60747	2.70058	2.11562	1.11562	7.55856	5.9736	6.57505	2.11562	1.11562	4.70058	6.02251	6.32507	7.16001	4.92298	2.70058	6.28555	5.28555	7.20308	2.11562	3.43755	2.70058	8.70058	4.11562	2.70058	5.28555	3.92298	3.70058	2.11562	2.11562
GSM1198034	178	1	Normal Colon	8.13124	8.3168	6.78075	5.62874	5.91825	5.04378	3.45882	4.78075	7.10267	5.62874	7.91825	6.98238	9.4246	2.45882	8.79867	6.26617	7.5881	5.78075	3.45882	7.50321	7.50321	5.26617	9.15926	6.70675	4.45882	2.45882	7.74422	8.95067	6.98238	4.78075	3.45882	2.45882	4.45882	5.26617	4.78075	4.45882	4.45882	2.45882	2.45882
GSM1198035	178	2	Primary Tumor	10.0884	10.5653	8.82674	6.08178	6.85046	6.97075	3.3269	9.08178	8.53635	8.19726	5.3269	7.08178	9.10168	2.3269	3.91186	7.08178	8.02734	5.85046	4.3269	5.13425	6.02734	3.91186	7.23379	5.71921	2.3269	5.02734	6.23379	11.9194	6.02734	5.64882	1.3269	6.23379	5.49682	5.13425	6.91186	4.49682	2.3269	1.3269	1.3269
GSM1198038	185	1	Normal Colon	4.73888	5.49125	4.45045	5.5641	2.72916	4.31412	1.91203	5.74371	6.11217	0.104671	8.44749	7.92165	9.28707	1.97914	4.68963	4.14907	5.01955	5.97914	3.22015	4.51971	6.05109	5.38389	8.07238	3.04327	2.32706	4.94597	8.07909	8.31412	6.78415	3.96265	4.53094	2.72916	2.04327	4.37769	4.9291	3.80511	4.0275	0.519709	0.519709
GSM1198037	185	2	Primary Tumor	8.96709	7.78976	8.36253	5.85765	4.55829	4.89998	2.90976	9.27182	6.43332	4.5332	3.91947	3.7447	9.71659	1.45519	2.12657	5.90732	6.68615	1.6072	3.77712	2.82959	4.66609	1.6545	7.30022	4.7447	1.45519	2.55829	4.37979	11.645	4.06663	3.75559	0.870231	5.11393	2.22387	1.6072	5.42141	4.23169	1.40075	0.607197	0.607197
GSM1198036	185	3	Liver Metastasis	5.61543	5.7517	5.74238	5.52776	4.06742	5.02194	1.34694	6.8019	4.97497	1.88751	4.52414	3.22736	6.00645	1.41107	4.8004	4.70769	4.30536	2.69487	3.89874	4.41889	4.05744	4.57401	6.63234	4.90988	2.47247	4.61543	4.28839	10.5372	4.30536	2.58795	0.794401	5.59487	4.01679	1.13544	4.81232	4.78233	1.6424	0.587951	0.587951
GSM1198040	202	1	Normal Colon	5.47662	5.44965	2.67593	5.41522	4.86128	3.89166	3.52909	2.52909	6.70757	3.95055	8.26863	5.07928	8.9744	2.36559	6.27632	4.75515	5.57348	4.37994	3.36559	5.87148	7.35654	6.07928	8.352	5.13112	1.62862	2.96966	6.18934	8.14695	5.04366	2.93118	5.32164	5.03461	3.60437	3.07928	3.21358	3.36559	1.96966	3.62862	3.62862
GSM1198041	202	2	Primary Tumor	9.93568	10.7549	9.43722	6.77699	7.97785	5.94197	2.65656	10.4668	6.29422	3.66939	4.12533	5.36884	8.18348	1.43417	6.15755	6.31885	6.53045	3.84921	2.65656	5.46023	6.97074	5.09238	8.00529	4.25009	1.54965	5.94461	5.34506	11.8649	3.03903	4.27547	1.7561	4.41906	1.70719	3.8936	4.45654	3.87158	4.53571	4.08761	4.08761
GSM1198039	202	3	Liver Metastasis	6.94964	7.10287	6.18513	6.23635	2.57562	4.51053	4.88048	6.65558	7.84791	5.36468	4.91443	4.05802	4.3708	2.29552	6.34925	6.39505	6.98202	5.13202	2.94759	6.01564	2.81009	2.44236	7.34303	4.3708	2.94759	5.73609	1.81009	10.2537	5.11021	3.01172	1.39505	5.38903	2.07312	2.34614	5.87187	3.55425	5.1886	1.29552	1.29552
GSM1198044	209	1	Normal Colon	6.7032	6.10264	5.50389	6.24086	3.00534	4.57908	2.16404	4.95412	7.47843	3.86448	8.94047	8.57767	10.3866	2.62347	7.63165	6.69021	6.62893	6.14132	3.19379	7.16028	5.77383	6.41197	8.2364	6.32391	2.38643	5.48597	8.618	7.76395	8.20935	4.64517	5.51572	3.53327	4.44944	4.92781	5.67184	5.65589	5.52745	3.22293	3.22293
GSM1198043	209	2	Primary Tumor	7.69266	7.50998	6.49928	5.83404	6.76427	5.78042	5.06261	8.5534	5.64228	3.4128	2.36217	1.87674	8.36699	1.82783	4.67721	6.54728	5.92695	2.3274	2.58456	5.14976	2.42928	5.29178	7.6209	4.66334	0.969852	6.1572	2.42928	9.4372	3.1793	2.55481	3.61371	7.40344	4.08879	2.05731	5.76751	3.3097	4.03594	1.36217	1.36217
GSM1198042	209	3	Liver Metastasis	6.8496	6.69968	5.48006	6.58432	3.37637	7.50486	3.67593	7.31436	5.81292	3.97971	6.08955	1.84585	5.09378	1.92385	6.98654	4.55244	3.80521	2.37637	4.05097	4.91433	3.45729	5.08107	7.00123	3.48328	1.63012	5.68435	2.34835	7.9503	3.49611	2.86575	2.45729	6.20536	4.33414	2.76339	4.62429	4.19163	1.96133	1.13536	1.13536
GSM1198045	211	1	Normal Colon	5.93144	6.35567	4.14903	5.47787	3.22764	4.3228	4.31253	5.58412	6.28915	3.04123	7.82259	7.56587	9.98959	2.50517	7.04588	4.35317	5.54519	5.80895	4.91795	4.70681	5.62204	5.21115	8.85257	5.57126	2.43117	5.10806	8.18887	8.24529	7.20977	3.18324	6.09912	2.91117	5.49158	4.38292	3.79795	1.64268	5.40725	2.04123	2.04123
GSM1198046	211	2	Primary Tumor	10.5392	10.1782	9.45195	6.96582	8.021	7.11277	6.90355	10.6778	6.44335	4.03112	6.31491	3.52038	9.44398	2.34406	7.33954	6.14107	6.84486	5.17998	4.44167	5.2159	6.54726	4.49462	6.19606	4.56439	2.94813	5.26244	5.07524	11.2103	4.68319	5.55195	3.46839	5.86259	8.55273	3.30011	5.87762	4.26244	2.19205	0.948128	0.948128
GSM1198047	234	1	Normal Colon	5.15291	5.5192	5.24122	5.7137	4.5192	4.82618	5.12386	7.06904	6.63868	3.29433	7.88435	7.48344	10.3659	2.89657	4.16722	5.24572	5.00675	5.66748	4.7137	5.18138	6.19774	6.30515	8.97728	6.02781	1.91929	5.47003	6.95271	7.30407	6.34135	4.00675	4.16722	3.87348	5.28998	3.8618	4.73307	4.68084	4.95821	1.77727	1.77727
GSM1198050	238	1	Normal Colon	5.36369	5.66827	2.97711	4.49018	3.32289	3.78447	2.97711	2.1995	5.1537	0.199505	6.3865	6.02151	7.37799	1.64008	3.03601	3.962	3.52143	4.10639	2.39215	2.94674	5.45824	5.87999	8.7152	4.84336	1.97711	4.41452	5.32289	7.62697	6.21233	3.83509	5.39777	4.18656	4.72307	2.34635	4.64954	4.25013	1.91571	1.29904	1.29904
GSM1198048	238	2	Primary Tumor	8.97909	8.34342	7.96484	5.33077	7.03121	6.28169	4.52975	9.12024	6.66081	4.58191	2.70459	1.82488	8.14175	1.98838	6.20617	5.79205	6.46643	2.42895	3.65676	4.14681	6.17538	3.06367	6.75088	4.3807	2.22542	5.95581	5.10584	7.92838	3.37085	3.70459	2.22542	6.48937	2.39048	1.64046	4.03901	3.88147	3.75088	1.35095	1.35095
GSM1198049	238	3	Liver Metastasis	7.83947	8.3473	7.15101	4.69752	3.72691	5.69752	4.25653	9.58529	5.9097	3.13026	7.2115	1.35767	4.25653	1.47315	8.82562	5.57037	6.35767	3.81711	4.61191	5.5276	2.74999	4.85486	5.77553	3.5276	1.47315	6.48867	3.19898	8.44115	4.5209	3.11256	3.77271	7.35485	3.07649	4.06733	4.70935	4.65535	5.51754	2.41657	2.41657
GSM1198051	261	2	Primary Tumor	8.83671	7.66142	7.54365	6.62449	5.9252	6.21403	4.42682	8.33278	7.07012	4.42682	2.32529	2.52168	8.39809	2.32529	6.31397	5.48516	6.17078	4.08017	5.20385	5.02573	6.47503	5.35135	7.12619	4.75155	2.13264	5.89514	4.86445	9.58267	3.65919	2.93015	2.44076	6.09568	3.72901	4.75155	4.17495	3.16659	3.24812	1.06225	1.06225
GSM1198052	261	3	Liver Metastasis	7.44498	6.61355	6.53342	5.55221	3.36754	5.48674	4.51712	9.16926	5.46424	4.22092	5.51164	-0.0678458	4.73482	1.51712	5.5415	6.35231	6.13628	2.53881	3.91567	4.01188	4.60201	2.58125	5.30877	4.31193	1.72065	7.37208	3.20064	7.23427	3.98052	3.22761	2.25408	2.86504	4.45	3.62247	3.21419	3.73011	1.60201	0.932154	0.932154

## Sheet: 3 in pair
GSM1197997	1	1	Normal Colon	6.08726	7.7175	4.85647	6.55465	4.79635	5.45122	5.1725	6.87839	7.37105	4.63408	9.39785	7.80401	10.8111	2.56369	7.94567	6.3398	6.9071	8.53409	2.94221	7.81162	8.09351	6.46093	9.58495	5.39151	4.99665	6.37105	7.7175	9.46818	7.62978	4.04912	7.24739	6.24177	5.43159	3.41169	6.70937	5.32923	5.37105	2.82673	2.82673
GSM1198005	42	1	Normal Colon	6.41347	6.98746	5.4776	4.41347	5.56875	5.78693	6.50863	6.31159	7.74846	#NUM!	10.0547	6.72223	8.44188	2.95404	6.68196	6.90824	7.33774	5.0415	4.4776	6.91983	7.33774	7.10379	9.93418	6.23944	3.539	5.23944	8.13892	9.00661	8.43786	4.27597	4.539	3.86093	4.27597	5.5979	6.91983	6.0415	6.4932	2.27597	2.27597
GSM1198013	56	1	Normal Colon	6.74575	7.07211	5.08094	5.14965	3.81085	4.36724	4.18282	7.23908	7.31584	3.04531	9.7623	8.82929	10.0831	2.30835	8.37084	5.78947	7.29324	8.06323	4.72338	7.04531	7.96179	6.77867	8.8908	5.1157	3.04531	7.86294	9.4564	10.0226	9.04531	6.02717	6.13278	3.97131	3.53074	3.53074	5.93284	5.04531	5.55627	5.36724	5.36724
GSM1198016	77	1	Normal Colon	8.12601	7.99723	7.62781	6.87011	2.94411	4.62219	5.32263	7.20715	7.04845	4.20715	9.4166	8.55292	9.92597	1.62219	8.5966	7.63899	7.69365	7.96648	3.62219	6.87957	6.82186	6.67747	9.59373	4.70965	2.94411	5.88897	8.52305	10.1987	7.61087	5.50483	5.45508	5.70965	4.08162	5.75147	5.94411	5.0145	6.08162	1.94411	1.94411
GSM1198024	108	1	Normal Colon	4.99412	6.87382	1.93522	4.52018	3.93522	4.93522	4.80969	7.44829	6.88942	2.67219	10.3947	5.10515	7.77652	1.93522	8.02974	4.25715	6.57908	5.87382	2.35026	5.10515	7.75114	5.47954	8.07818	3.52018	3.67219	1.93522	6.18315	4.15761	6.37263	3.67219	3.15761	3.15761	4.52018	4.15761	3.93522	4.35026	4.15761	2.35026	2.35026
GSM1198032	141	1	Normal Colon	6.11966	3.91802	5.18106	6.18106	#NUM!	4.91802	2.59609	2.59609	6.98841	2.59609	7.93594	9.45408	10.3443	3.18106	5.50299	6.05553	6.72538	6.45408	4.40345	4.76602	3.59609	3.91802	8.78592	3.18106	2.59609	5.91802	8.74584	9.40988	8.39051	6.23995	5.05553	5.29653	3.91802	4.59609	4.91802	5.05553	3.59609	1.5961	1.5961
GSM1198038	185	1	Normal Colon	4.73888	5.49125	4.45045	5.5641	2.72916	4.31412	1.91203	5.74371	6.11217	0.104671	8.44749	7.92165	9.28707	1.97914	4.68963	4.14907	5.01955	5.97914	3.22015	4.51971	6.05109	5.38389	8.07238	3.04327	2.32706	4.94597	8.07909	8.31412	6.78415	3.96265	4.53094	2.72916	2.04327	4.37769	4.9291	3.80511	4.0275	0.519709	0.519709
GSM1198040	202	1	Normal Colon	5.47662	5.44965	2.67593	5.41522	4.86128	3.89166	3.52909	2.52909	6.70757	3.95055	8.26863	5.07928	8.9744	2.36559	6.27632	4.75515	5.57348	4.37994	3.36559	5.87148	7.35654	6.07928	8.352	5.13112	1.62862	2.96966	6.18934	8.14695	5.04366	2.93118	5.32164	5.03461	3.60437	3.07928	3.21358	3.36559	1.96966	3.62862	3.62862
GSM1198044	209	1	Normal Colon	6.7032	6.10264	5.50389	6.24086	3.00534	4.57908	2.16404	4.95412	7.47843	3.86448	8.94047	8.57767	10.3866	2.62347	7.63165	6.69021	6.62893	6.14132	3.19379	7.16028	5.77383	6.41197	8.2364	6.32391	2.38643	5.48597	8.618	7.76395	8.20935	4.64517	5.51572	3.53327	4.44944	4.92781	5.67184	5.65589	5.52745	3.22293	3.22293
GSM1198050	238	1	Normal Colon	5.36369	5.66827	2.97711	4.49018	3.32289	3.78447	2.97711	2.1995	5.1537	0.199505	6.3865	6.02151	7.37799	1.64008	3.03601	3.962	3.52143	4.10639	2.39215	2.94674	5.45824	5.87999	8.7152	4.84336	1.97711	4.41452	5.32289	7.62697	6.21233	3.83509	5.39777	4.18656	4.72307	2.34635	4.64954	4.25013	1.91571	1.29904	1.29904
GSM1197996	1	2	Primary Tumor	9.54055	9.17166	8.83181	6.83181	8.04904	6.83781	6.19171	11.4342	7.47951	7.33855	7.75465	3.73228	7.8527	2.09485	7.5867	7.58313	7.30863	4.83181	5.17285	6.38435	6.34277	5.93615	6.31724	4.28247	2.50989	7.57956	6.04386	9.46408	5.35119	3.96932	2.50989	7.04904	5.31724	3.92492	6.53225	5.50989	4.67981	3.44848	3.44848
GSM1198006	42	2	Primary Tumor	9.2052	9.20945	8.47436	7.10708	6.43143	5.46019	7.13708	10.0632	6.92651	6.20095	7.69608	4.70412	11.0312	2.01962	6.99363	7.52515	7.80472	5.82698	4.63853	5.70412	6.22349	5.49767	7.37214	5.11916	2.21227	7.36708	7.9969	10.9659	6.89877	4.6717	4.53419	5.49767	2.91271	4.46019	6.44108	4.21227	3.53419	2.21227	2.21227
GSM1198012	56	2	Primary Tumor	9.99263	9.75668	8.02269	5.42277	8.78326	7.86018	4.23013	11.1028	6.06663	3.64517	6.3924	-0.162188	7.65799	1.42277	8.57928	7.48167	6.53825	2.15974	4.42277	5.29724	7.12321	4.15974	8.0952	5.64517	2.15974	5.53825	4.00774	10.0165	5.53825	5.5927	2.42277	6.63223	5.12321	2.15974	4.48167	4.69579	3.83781	1.42277	1.42277
GSM1198018	77	2	Primary Tumor	7.96498	8.61351	7.44585	3.61803	3.46602	4.20299	3.93995	8.59988	5.93995	5.07746	5.65365	1.2961	8.26764	0.881061	3.75553	5.31847	6.32952	5.75553	3.46602	2.75553	6.5345	4.38356	6.8118	3.2961	3.81966	6.25029	4.15408	11.5798	5.52492	2.88106	3.2961	8.05099	4.46602	4.81966	3.10345	2.10345	4.50555	1.61803	1.61803
GSM1198026	108	2	Primary Tumor	8.79715	7.79715	7.28581	6.46765	5.61204	4.67915	5.12661	10.4206	7.27501	7.00108	5.30719	6.00108	6.197	2.21972	3.21972	6.50513	6.75888	4.46765	3.92016	6.77431	6.38965	6.44854	7.0777	4.30719	4.67915	8.63758	3.67915	9.25315	5.26412	4.30719	3.92016	6.90622	4.38965	4.30719	4.12661	4.67915	4.92016	4.12661	4.12661
GSM1198030	141	2	Primary Tumor	9.84195	9.75449	9.43631	6.54804	7.69309	6.60249	4.30703	9.45862	6.89199	4.30703	5.37116	4.54804	8.55496	1.8476	5.30703	6.40219	7.50581	6.01752	2.8476	2.8476	6.89199	4.43256	6.99734	6.09553	2.43256	1.8476	4.54804	11.379	5.16953	5.8476	2.43256	7.49145	5.65495	5.01752	5.54804	3.8476	4.65495	0.847598	0.847598
GSM1198037	185	2	Primary Tumor	8.96709	7.78976	8.36253	5.85765	4.55829	4.89998	2.90976	9.27182	6.43332	4.5332	3.91947	3.7447	9.71659	1.45519	2.12657	5.90732	6.68615	1.6072	3.77712	2.82959	4.66609	1.6545	7.30022	4.7447	1.45519	2.55829	4.37979	11.645	4.06663	3.75559	0.870231	5.11393	2.22387	1.6072	5.42141	4.23169	1.40075	0.607197	0.607197
GSM1198041	202	2	Primary Tumor	9.93568	10.7549	9.43722	6.77699	7.97785	5.94197	2.65656	10.4668	6.29422	3.66939	4.12533	5.36884	8.18348	1.43417	6.15755	6.31885	6.53045	3.84921	2.65656	5.46023	6.97074	5.09238	8.00529	4.25009	1.54965	5.94461	5.34506	11.8649	3.03903	4.27547	1.7561	4.41906	1.70719	3.8936	4.45654	3.87158	4.53571	4.08761	4.08761
GSM1198043	209	2	Primary Tumor	7.69266	7.50998	6.49928	5.83404	6.76427	5.78042	5.06261	8.5534	5.64228	3.4128	2.36217	1.87674	8.36699	1.82783	4.67721	6.54728	5.92695	2.3274	2.58456	5.14976	2.42928	5.29178	7.6209	4.66334	0.969852	6.1572	2.42928	9.4372	3.1793	2.55481	3.61371	7.40344	4.08879	2.05731	5.76751	3.3097	4.03594	1.36217	1.36217
GSM1198048	238	2	Primary Tumor	8.97909	8.34342	7.96484	5.33077	7.03121	6.28169	4.52975	9.12024	6.66081	4.58191	2.70459	1.82488	8.14175	1.98838	6.20617	5.79205	6.46643	2.42895	3.65676	4.14681	6.17538	3.06367	6.75088	4.3807	2.22542	5.95581	5.10584	7.92838	3.37085	3.70459	2.22542	6.48937	2.39048	1.64046	4.03901	3.88147	3.75088	1.35095	1.35095
GSM1197998	1	3	Liver Metastasis	8.4647	7.51915	7.83465	6.04719	4.28363	5.94483	7.51915	8.79106	7.06682	5.72773	7.89629	2.1793	3.81156	2.02729	6.69657	6.13349	6.2061	5.16115	4.92346	5.97631	5.81156	5.08619	6.92346	4.92346	2.3168	5.78811	5.23241	10.0607	6.3331	3.76426	2.66472	6.69026	3.3168	4.90176	6.24107	4.92346	4.50122	2.3168	2.3168
GSM1198004	42	3	Liver Metastasis	7.25811	6.20627	5.27498	5.43368	2.65607	6.52114	5.20627	8.2194	5.54916	2.65607	4.89311	-0.151283	11.1514	1.43368	3.01864	6.24103	2.65607	4.75561	4.75561	1.84872	4.7067	3.17065	7.31632	3.65607	4.24103	6.53522	5.09665	8.23242	4.37228	2.43368	1.43368	0.848717	2.43368	4.54916	5.6036	4.37228	2.43368	-0.151283	-0.151283
GSM1198011	56	3	Liver Metastasis	8.11052	8.25645	7.2746	6.28895	5.63074	8.19299	5.1543	8.96613	7.38563	4.80067	7.17764	2.80067	6.10648	1.95267	8.52859	6.33118	5.67514	5.33118	5.1226	4.58494	5.87867	5.09017	7.90221	6.18533	4.02306	6.53763	4.53763	8.21194	7.2601	3.63074	5.1543	6.31724	4.38563	3.33118	6.28895	6.13854	2.95267	2.95267	2.95267
GSM1198017	77	3	Liver Metastasis	9.84218	9.86241	8.86979	6.69565	4.76965	7.76965	8.45895	10.7515	6.94757	6.4135	9.76852	6.4364	6.29321	1.44772	9.25185	6.7606	7.46453	6.68613	5.55624	5.44772	6.09158	6.2159	7.80527	7.89893	4.76965	9.20428	7.85711	11.5111	7.43641	3.84004	2.44772	6.79645	3.14816	5.28061	6.34254	4.87398	5.40192	2.76965	2.76965
GSM1198025	108	3	Liver Metastasis	7.98797	7.56236	6.96675	6.38179	3.79683	5.4135	4.64482	9.16606	6.99846	6.33288	7.60418	5.4135	4.59038	1.88994	6.86722	5.74792	6.82067	6.3162	2.88994	5.4749	5.72283	4.88994	6.94522	3.69729	1.4749	6.9774	5.9123	8.28654	3.4749	3.21186	2.21186	4.21186	5.09939	4.05986	3.69729	-0.110064	3.21186	1.88994	1.88994
GSM1198031	141	3	Liver Metastasis	5.5574	7.17038	5.86225	6.11379	5.17038	4.0549	1.46994	7.73672	10.3798	7.73672	6.75534	6.63986	6.17038	1.46994	3.79187	6.37683	7.19786	7.32792	3.0549	6.0549	6.0549	4.0549	6.27729	6.0549	1.46994	7.32792	5.92937	8.9935	4.92937	3.46994	3.46994	5.92937	5.71786	4.27729	4.27729	4.79187	1.46994	4.63986	4.63986
GSM1198036	185	3	Liver Metastasis	5.61543	5.7517	5.74238	5.52776	4.06742	5.02194	1.34694	6.8019	4.97497	1.88751	4.52414	3.22736	6.00645	1.41107	4.8004	4.70769	4.30536	2.69487	3.89874	4.41889	4.05744	4.57401	6.63234	4.90988	2.47247	4.61543	4.28839	10.5372	4.30536	2.58795	0.794401	5.59487	4.01679	1.13544	4.81232	4.78233	1.6424	0.587951	0.587951
GSM1198039	202	3	Liver Metastasis	6.94964	7.10287	6.18513	6.23635	2.57562	4.51053	4.88048	6.65558	7.84791	5.36468	4.91443	4.05802	4.3708	2.29552	6.34925	6.39505	6.98202	5.13202	2.94759	6.01564	2.81009	2.44236	7.34303	4.3708	2.94759	5.73609	1.81009	10.2537	5.11021	3.01172	1.39505	5.38903	2.07312	2.34614	5.87187	3.55425	5.1886	1.29552	1.29552
GSM1198042	209	3	Liver Metastasis	6.8496	6.69968	5.48006	6.58432	3.37637	7.50486	3.67593	7.31436	5.81292	3.97971	6.08955	1.84585	5.09378	1.92385	6.98654	4.55244	3.80521	2.37637	4.05097	4.91433	3.45729	5.08107	7.00123	3.48328	1.63012	5.68435	2.34835	7.9503	3.49611	2.86575	2.45729	6.20536	4.33414	2.76339	4.62429	4.19163	1.96133	1.13536	1.13536
GSM1198049	238	3	Liver Metastasis	7.83947	8.3473	7.15101	4.69752	3.72691	5.69752	4.25653	9.58529	5.9097	3.13026	7.2115	1.35767	4.25653	1.47315	8.82562	5.57037	6.35767	3.81711	4.61191	5.5276	2.74999	4.85486	5.77553	3.5276	1.47315	6.48867	3.19898	8.44115	4.5209	3.11256	3.77271	7.35485	3.07649	4.06733	4.70935	4.65535	5.51754	2.41657	2.41657
Samples	PATIENT NUMBER		ORGANISM PART	CXCL1_204470_at	CXCL2_209774_x_at	CXCL3_207850_at	CXCL4_206390_x_at	CXCL5_214974_x_at	CXCL6_206336_at	CXCL7_214146_s_at	CXCL8_202859_x_at	CXCL9_203915_at	CXCL11_210163_at	CXCL12_209687_at	CXCL13_205242_at	CXCL14_218002_s_at	CCL1_207533_at	CCL2_216598_s_at	CCL3_205114_s_at	CCL4_204103_at	CCL5_1405_i_at	CCL7_208075_s_at	CCL8_214038_at	CCL11_210133_at	CCL14_206407_s_at	CCL15_210390_s_at	CCL16_207354_at	CCL17_207900_at	CCL18_32128_at	CCL19_210072_at	CCL20_205476_at	CCL21_204606_at	CCL22_207861_at	CCL23_210548_at	CCL24_221463_at	CCL25_206988_at	CCL27_207955_at	CX3CL1_203687_at	XCL1_206365_at	XCL1_206366_x_at	XCL1_214567_s_at	XCL2_214567_s_at

## Sheet: ligand_N-P
Samples	PATIENT NUMBER	Stage	ORGANISM PART	CXCL1_204470_at	CXCL2_209774_x_at	CXCL3_207850_at	CXCL4_206390_x_at	CXCL5_214974_x_at	CXCL6_206336_at	CXCL7_214146_s_at	CXCL8_202859_x_at	CXCL9_203915_at	CXCL11_210163_at	CXCL12_209687_at	CXCL13_205242_at	CXCL14_218002_s_at	CCL1_207533_at	CCL2_216598_s_at	CCL3_205114_s_at	CCL4_204103_at	CCL5_1405_i_at	CCL7_208075_s_at	CCL8_214038_at	CCL11_210133_at	CCL14_206407_s_at	CCL15_210390_s_at	CCL16_207354_at	CCL17_207900_at	CCL18_32128_at	CCL19_210072_at	CCL20_205476_at	CCL21_204606_at	CCL22_207861_at	CCL23_210548_at	CCL24_221463_at	CCL25_206988_at	CCL27_207955_at	CX3CL1_203687_at	XCL1_206365_at	XCL2_214567_s_at
GSM1197997	1	1	Normal Colon	6.08726	7.7175	4.85647	6.55465	4.79635	5.45122	5.1725	6.87839	7.37105	4.63408	9.39785	7.80401	10.8111	2.56369	7.94567	6.3398	6.9071	8.53409	2.94221	7.81162	8.09351	6.46093	9.58495	5.39151	4.99665	6.37105	7.7175	9.46818	7.62978	4.04912	7.24739	6.24177	5.43159	3.41169	6.70937	5.32923	2.82673
GSM1198002	21	1	Normal Colon	6.20354	6.16004	5.09992	6.20354	3.93765	4.35269	5.27325	6.21776	6.60061	4.30022	9.01701	8.01701	9.88295	1.54533	5.83073	5.35269	6.48785	6.83073	4.67461	4.63279	6.35269	5.71526	9.60738	4.49953	2.86726	6.21776	7.49953	8.13779	7.36551	3.45222	3.13029	3.00476	3.71526	2.35269	4.24577	4.54533	5.18919
GSM1198005	42	1	Normal Colon	6.41347	6.98746	5.4776	4.41347	5.56875	5.78693	6.50863	6.31159	7.74846	0.5	10.0547	6.72223	8.44188	2.95404	6.68196	6.90824	7.33774	5.0415	4.4776	6.91983	7.33774	7.10379	9.93418	6.23944	3.539	5.23944	8.13892	9.00661	8.43786	4.27597	4.539	3.86093	4.27597	5.5979	6.91983	6.0415	2.27597
GSM1198013	56	1	Normal Colon	6.74575	7.07211	5.08094	5.14965	3.81085	4.36724	4.18282	7.23908	7.31584	3.04531	9.7623	8.82929	10.0831	2.30835	8.37084	5.78947	7.29324	8.06323	4.72338	7.04531	7.96179	6.77867	8.8908	5.1157	3.04531	7.86294	9.4564	10.0226	9.04531	6.02717	6.13278	3.97131	3.53074	3.53074	5.93284	5.04531	5.36724
GSM1198015	64	1	Normal Colon	6.49845	6.41438	4.97998	4.09246	2.94045	5.16284	5.09246	7.14557	9.25434	6.84734	8.80395	8.08341	9.06515	2.09246	6.12808	6.91008	7.94045	6.12808	3.94045	4.72472	6.09246	5.85799	9.27037	5.83662	3.22996	6.77053	8.45703	9.38891	8.41799	3.85799	5.79289	3.22996	3.09246	5.12808	4.62851	2.09246	1.77053
GSM1198016	77	1	Normal Colon	8.12601	7.99723	7.62781	6.87011	2.94411	4.62219	5.32263	7.20715	7.04845	4.20715	9.4166	8.55292	9.92597	1.62219	8.5966	7.63899	7.69365	7.96648	3.62219	6.87957	6.82186	6.67747	9.59373	4.70965	2.94411	5.88897	8.52305	10.1987	7.61087	5.50483	5.45508	5.70965	4.08162	5.75147	5.94411	5.0145	1.94411
GSM1198024	108	1	Normal Colon	4.99412	6.87382	1.93522	4.52018	3.93522	4.93522	4.80969	7.44829	6.88942	2.67219	10.3947	5.10515	7.77652	1.93522	8.02974	4.25715	6.57908	5.87382	2.35026	5.10515	7.75114	5.47954	8.07818	3.52018	3.67219	1.93522	6.18315	4.15761	6.37263	3.67219	3.15761	3.15761	4.52018	4.15761	3.93522	4.35026	2.35026
GSM1198027	109	1	Normal Colon	4.90146	7.0212	4.59334	5.059	4.59334	5.59334	4.72458	7.99544	6.75561	3.37095	10.898	5.95591	7.45841	2.52295	8.63565	5.20102	6.61041	2.78598	5.00838	5.00838	8.62309	5.59334	6.03391	4.78598	2.52295	4.72458	7.79348	4.66045	6.81573	4.66045	5.62729	3.00838	3.52295	3.00838	6.77088	4.20102	1.20102
GSM1198032	141	1	Normal Colon	6.11966	3.91802	5.18106	6.18106	1	4.91802	2.59609	2.59609	6.98841	2.59609	7.93594	9.45408	10.3443	3.18106	5.50299	6.05553	6.72538	6.45408	4.40345	4.76602	3.59609	3.91802	8.78592	3.18106	2.59609	5.91802	8.74584	9.40988	8.39051	6.23995	5.05553	5.29653	3.91802	4.59609	4.91802	5.05553	1.5961
GSM1198034	178	1	Normal Colon	8.13124	8.3168	6.78075	5.62874	5.91825	5.04378	3.45882	4.78075	7.10267	5.62874	7.91825	6.98238	9.4246	2.45882	8.79867	6.26617	7.5881	5.78075	3.45882	7.50321	7.50321	5.26617	9.15926	6.70675	4.45882	2.45882	7.74422	8.95067	6.98238	4.78075	3.45882	2.45882	4.45882	5.26617	4.78075	4.45882	2.45882
GSM1198038	185	1	Normal Colon	4.73888	5.49125	4.45045	5.5641	2.72916	4.31412	1.91203	5.74371	6.11217	0.104671	8.44749	7.92165	9.28707	1.97914	4.68963	4.14907	5.01955	5.97914	3.22015	4.51971	6.05109	5.38389	8.07238	3.04327	2.32706	4.94597	8.07909	8.31412	6.78415	3.96265	4.53094	2.72916	2.04327	4.37769	4.9291	3.80511	0.519709
GSM1198040	202	1	Normal Colon	5.47662	5.44965	2.67593	5.41522	4.86128	3.89166	3.52909	2.52909	6.70757	3.95055	8.26863	5.07928	8.9744	2.36559	6.27632	4.75515	5.57348	4.37994	3.36559	5.87148	7.35654	6.07928	8.352	5.13112	1.62862	2.96966	6.18934	8.14695	5.04366	2.93118	5.32164	5.03461	3.60437	3.07928	3.21358	3.36559	3.62862
GSM1198044	209	1	Normal Colon	6.7032	6.10264	5.50389	6.24086	3.00534	4.57908	2.16404	4.95412	7.47843	3.86448	8.94047	8.57767	10.3866	2.62347	7.63165	6.69021	6.62893	6.14132	3.19379	7.16028	5.77383	6.41197	8.2364	6.32391	2.38643	5.48597	8.618	7.76395	8.20935	4.64517	5.51572	3.53327	4.44944	4.92781	5.67184	5.65589	3.22293
GSM1198045	211	1	Normal Colon	5.93144	6.35567	4.14903	5.47787	3.22764	4.3228	4.31253	5.58412	6.28915	3.04123	7.82259	7.56587	9.98959	2.50517	7.04588	4.35317	5.54519	5.80895	4.91795	4.70681	5.62204	5.21115	8.85257	5.57126	2.43117	5.10806	8.18887	8.24529	7.20977	3.18324	6.09912	2.91117	5.49158	4.38292	3.79795	1.64268	2.04123
GSM1198050	238	1	Normal Colon	5.36369	5.66827	2.97711	4.49018	3.32289	3.78447	2.97711	2.1995	5.1537	0.199505	6.3865	6.02151	7.37799	1.64008	3.03601	3.962	3.52143	4.10639	2.39215	2.94674	5.45824	5.87999	8.7152	4.84336	1.97711	4.41452	5.32289	7.62697	6.21233	3.83509	5.39777	4.18656	4.72307	2.34635	4.64954	4.25013	1.29904
GSM1197996	1	2	Primary Tumor	9.54055	9.17166	8.83181	6.83181	8.04904	6.83781	6.19171	11.4342	7.47951	7.33855	7.75465	3.73228	7.8527	2.09485	7.5867	7.58313	7.30863	4.83181	5.17285	6.38435	6.34277	5.93615	6.31724	4.28247	2.50989	7.57956	6.04386	9.46408	5.35119	3.96932	2.50989	7.04904	5.31724	3.92492	6.53225	5.50989	3.44848
GSM1198001	21	2	Primary Tumor	9.00169	8.32143	8.15432	4.73646	8.00637	6.29105	3.23896	11.187	6.17387	3.85194	2.73646	3.85194	8.72136	2.47343	3.79536	6.51782	4.39943	2.95886	2.95886	3.05839	6.65135	7.07036	8.07631	5.32143	3.47343	5.61093	5.87942	9.82922	4.19589	3.95885	5.57777	7.19589	6.19589	3.79536	6.88621	5.47343	5.54382
GSM1198006	42	2	Primary Tumor	9.2052	9.20945	8.47436	7.10708	6.43143	5.46019	7.13708	10.0632	6.92651	6.20095	7.69608	4.70412	11.0312	2.01962	6.99363	7.52515	7.80472	5.82698	4.63853	5.70412	6.22349	5.49767	7.37214	5.11916	2.21227	7.36708	7.9969	10.9659	6.89877	4.6717	4.53419	5.49767	2.91271	4.46019	6.44108	4.21227	2.21227
GSM1198012	56	2	Primary Tumor	9.99263	9.75668	8.02269	5.42277	8.78326	7.86018	4.23013	11.1028	6.06663	3.64517	6.3924	-0.162188	7.65799	1.42277	8.57928	7.48167	6.53825	2.15974	4.42277	5.29724	7.12321	4.15974	8.0952	5.64517	2.15974	5.53825	4.00774	10.0165	5.53825	5.5927	2.42277	6.63223	5.12321	2.15974	4.48167	4.69579	1.42277
GSM1198014	64	2	Primary Tumor	9.55254	9.84615	8.10138	6.23513	8.70816	7.27222	5.40505	11.0462	6.1259	7.05105	8.15796	3.55706	11.0484	1.65017	8.04677	8.68908	8.13801	2.65017	4.40505	5.91695	8.25379	4.93557	6.94479	4.45752	1.65017	6.45752	5.23513	8.71086	7.63885	5.73763	3.55706	5.83999	4.04248	4.45752	7.15796	3.65017	2.65017
GSM1198018	77	2	Primary Tumor	7.96498	8.61351	7.44585	3.61803	3.46602	4.20299	3.93995	8.59988	5.93995	5.07746	5.65365	1.2961	8.26764	0.881061	3.75553	5.31847	6.32952	5.75553	3.46602	2.75553	6.5345	4.38356	6.8118	3.2961	3.81966	6.25029	4.15408	11.5798	5.52492	2.88106	3.2961	8.05099	4.46602	4.81966	3.10345	2.10345	1.61803
GSM1198026	108	2	Primary Tumor	8.79715	7.79715	7.28581	6.46765	5.61204	4.67915	5.12661	10.4206	7.27501	7.00108	5.30719	6.00108	6.197	2.21972	3.21972	6.50513	6.75888	4.46765	3.92016	6.77431	6.38965	6.44854	7.0777	4.30719	4.67915	8.63758	3.67915	9.25315	5.26412	4.30719	3.92016	6.90622	4.38965	4.30719	4.12661	4.67915	4.12661
GSM1198028	109	2	Primary Tumor	10.7752	9.28956	8.43704	6.65879	8.20178	7.73434	5.47718	11.9686	5.02652	5.57906	4.92699	1.70459	8.08542	2.44156	6.80613	8.62346	7.99	1.70459	4.28956	4.70459	5.57906	5.24892	7.55426	4.02652	1.11963	5.5459	4.51195	11.3823	5.32909	5.79206	2.44156	6.28956	4.64319	0.119632	5.79206	4.02652	1.11963
GSM1198030	141	2	Primary Tumor	9.84195	9.75449	9.43631	6.54804	7.69309	6.60249	4.30703	9.45862	6.89199	4.30703	5.37116	4.54804	8.55496	1.8476	5.30703	6.40219	7.50581	6.01752	2.8476	2.8476	6.89199	4.43256	6.99734	6.09553	2.43256	1.8476	4.54804	11.379	5.16953	5.8476	2.43256	7.49145	5.65495	5.01752	5.54804	3.8476	0.847598
GSM1198035	178	2	Primary Tumor	10.0884	10.5653	8.82674	6.08178	6.85046	6.97075	3.3269	9.08178	8.53635	8.19726	5.3269	7.08178	9.10168	2.3269	3.91186	7.08178	8.02734	5.85046	4.3269	5.13425	6.02734	3.91186	7.23379	5.71921	2.3269	5.02734	6.23379	11.9194	6.02734	5.64882	1.3269	6.23379	5.49682	5.13425	6.91186	4.49682	1.3269
GSM1198037	185	2	Primary Tumor	8.96709	7.78976	8.36253	5.85765	4.55829	4.89998	2.90976	9.27182	6.43332	4.5332	3.91947	3.7447	9.71659	1.45519	2.12657	5.90732	6.68615	1.6072	3.77712	2.82959	4.66609	1.6545	7.30022	4.7447	1.45519	2.55829	4.37979	11.645	4.06663	3.75559	0.870231	5.11393	2.22387	1.6072	5.42141	4.23169	0.607197
GSM1198041	202	2	Primary Tumor	9.93568	10.7549	9.43722	6.77699	7.97785	5.94197	2.65656	10.4668	6.29422	3.66939	4.12533	5.36884	8.18348	1.43417	6.15755	6.31885	6.53045	3.84921	2.65656	5.46023	6.97074	5.09238	8.00529	4.25009	1.54965	5.94461	5.34506	11.8649	3.03903	4.27547	1.7561	4.41906	1.70719	3.8936	4.45654	3.87158	4.08761
GSM1198043	209	2	Primary Tumor	7.69266	7.50998	6.49928	5.83404	6.76427	5.78042	5.06261	8.5534	5.64228	3.4128	2.36217	1.87674	8.36699	1.82783	4.67721	6.54728	5.92695	2.3274	2.58456	5.14976	2.42928	5.29178	7.6209	4.66334	0.969852	6.1572	2.42928	9.4372	3.1793	2.55481	3.61371	7.40344	4.08879	2.05731	5.76751	3.3097	1.36217
GSM1198046	211	2	Primary Tumor	10.5392	10.1782	9.45195	6.96582	8.021	7.11277	6.90355	10.6778	6.44335	4.03112	6.31491	3.52038	9.44398	2.34406	7.33954	6.14107	6.84486	5.17998	4.44167	5.2159	6.54726	4.49462	6.19606	4.56439	2.94813	5.26244	5.07524	11.2103	4.68319	5.55195	3.46839	5.86259	8.55273	3.30011	5.87762	4.26244	0.948128
GSM1198048	238	2	Primary Tumor	8.97909	8.34342	7.96484	5.33077	7.03121	6.28169	4.52975	9.12024	6.66081	4.58191	2.70459	1.82488	8.14175	1.98838	6.20617	5.79205	6.46643	2.42895	3.65676	4.14681	6.17538	3.06367	6.75088	4.3807	2.22542	5.95581	5.10584	7.92838	3.37085	3.70459	2.22542	6.48937	2.39048	1.64046	4.03901	3.88147	1.35095
				CXCL1	CXCL2	CXCL3	CXCL4	CXCL5	CXCL6	CXCL7	CXCL8	CXCL9	CXCL11	CXCL12	CXCL13	CXCL14	CCL1	CCL2	CCL3	CCL4	CCL5	CCL7	CCL8	CCL11	CCL14	CCL15	CCL16	CCL17	CCL18	CCL19	CCL20	CCL21	CCL22	CCL23	CCL24	CCL25	CCL27	CX3CL1	XCL1	XCL2
			p-value	7.26026e-07	7.01308e-06	1.77105e-06	0.160407	7.02371e-06	0.000183061	0.131924	5.52037e-08	0.171747	0.00195204	1.77623e-06	9.01548e-05	0.176262	0.0236446	0.0690495	0.00307532	0.254344	0.000718684	0.84246	0.0356398	0.2918	0.0103109	0.000271654	0.445848	0.054416	0.358941	3.40427e-05	0.000805294	1.27949e-06	0.548223	0.000571489	1.79775e-06	0.302989	0.0488785	0.379414	0.649868	0.350075
			q-value	1.34315e-05	3.70691e-05	1.63822e-05	0.237403	3.24846e-05	0.000615749	0.203383	2.04254e-06	0.24441	0.00451409	1.31441e-05	0.000333573	0.241544	0.0460447	0.11108	0.00669335	0.336097	0.00189938	0.84246	0.0659336	0.372296	0.0211947	0.000837599	0.485188	0.0915177	0.415026	0.000139954	0.00198639	1.57804e-05	0.57955	0.00162655	1.10861e-05	0.373686	0.0861193	0.425404	0.66792	0.417831
			diff	3.22928	2.6237	3.55751	0.574115	3.3042	1.52016	0.560439	4.50817	-0.459978	1.9677	-3.64767	-3.86813	-0.590571	-0.391349	-1.24609	1.18705	0.386922	-2.15056	0.0582665	-0.948132	-0.50596	-1.07971	-1.52089	-0.26839	-0.606075	0.628593	-2.80213	2.20582	-2.35006	0.211424	-2.16727	2.54271	0.42306	-0.748013	0.366398	-0.173426	-0.33461
			-LogQ	4.87188	4.43099	4.78563	0.624514	4.48832	3.2106	0.691686	5.68983	0.611882	2.34543	4.88127	3.47681	0.617003	1.33682	0.954366	2.17436	0.473535	2.72139	0.0744509	1.18089	0.429112	1.67377	3.07696	0.31409	1.03849	0.381925	3.85402	2.70194	4.80188	0.236909	2.78873	4.95522	0.427493	1.0649	0.371199	0.175276	0.378999
	1
	42
	51			6.16232
	56
	77
	93
	108
	141
	185
	202
	209
	238
	261

## Sheet: Ligand_P-M
Samples	PATIENT NUMBER	Stage	ORGANISM PART	CXCL1_204470_at	CXCL2_209774_x_at	CXCL3_207850_at	CXCL4_206390_x_at	CXCL5_214974_x_at	CXCL6_206336_at	CXCL7_214146_s_at	CXCL8_202859_x_at	CXCL9_203915_at	CXCL11_210163_at	CXCL12_209687_at	CXCL13_205242_at	CXCL14_218002_s_at	CCL1_207533_at	CCL2_216598_s_at	CCL3_205114_s_at	CCL4_204103_at	CCL5_1405_i_at	CCL7_208075_s_at	CCL8_214038_at	CCL11_210133_at	CCL14_206407_s_at	CCL15_210390_s_at	CCL16_207354_at	CCL17_207900_at	CCL18_32128_at	CCL19_210072_at	CCL20_205476_at	CCL21_204606_at	CCL22_207861_at	CCL23_210548_at	CCL24_221463_at	CCL25_206988_at	CCL27_207955_at	CX3CL1_203687_at	XCL1_206365_at	XCL2_214567_s_at
GSM1197996	1	2	Primary Tumor	9.54055	9.17166	8.83181	6.83181	8.04904	6.83781	6.19171	11.4342	7.47951	7.33855	7.75465	3.73228	7.8527	2.09485	7.5867	7.58313	7.30863	4.83181	5.17285	6.38435	6.34277	5.93615	6.31724	4.28247	2.50989	7.57956	6.04386	9.46408	5.35119	3.96932	2.50989	7.04904	5.31724	3.92492	6.53225	5.50989	3.44848
GSM1198006	42	2	Primary Tumor	9.2052	9.20945	8.47436	7.10708	6.43143	5.46019	7.13708	10.0632	6.92651	6.20095	7.69608	4.70412	11.0312	2.01962	6.99363	7.52515	7.80472	5.82698	4.63853	5.70412	6.22349	5.49767	7.37214	5.11916	2.21227	7.36708	7.9969	10.9659	6.89877	4.6717	4.53419	5.49767	2.91271	4.46019	6.44108	4.21227	2.21227
GSM1198010	51	2	Primary Tumor	10.0161	8.99801	8.74813	5.58645	4.7929	5.13393	3.00148	9.1084	7.69336	3.38851	5.74399	6.18369	10.4245	1.62297	7.06259	6.45079	7.77272	5.32341	4.38851	4.72731	6.47097	4.76047	7.05593	4.7929	3.76048	8.74399	5.8709	12.4788	5.13393	3.54897	2.30104	6.24356	3.88601	2.88601	5.80884	5.13393	5.1084
GSM1198012	56	2	Primary Tumor	9.99263	9.75668	8.02269	5.42277	8.78326	7.86018	4.23013	11.1028	6.06663	3.64517	6.3924	-0.162188	7.65799	1.42277	8.57928	7.48167	6.53825	2.15974	4.42277	5.29724	7.12321	4.15974	8.0952	5.64517	2.15974	5.53825	4.00774	10.0165	5.53825	5.5927	2.42277	6.63223	5.12321	2.15974	4.48167	4.69579	1.42277
GSM1198018	77	2	Primary Tumor	7.96498	8.61351	7.44585	3.61803	3.46602	4.20299	3.93995	8.59988	5.93995	5.07746	5.65365	1.2961	8.26764	0.881061	3.75553	5.31847	6.32952	5.75553	3.46602	2.75553	6.5345	4.38356	6.8118	3.2961	3.81966	6.25029	4.15408	11.5798	5.52492	2.88106	3.2961	8.05099	4.46602	4.81966	3.10345	2.10345	1.61803
GSM1198020	93	2	Primary Tumor	7.12054	5.65423	5.31319	6.3605	4.21365	3.86573	5.53558	6.74615	6.26428	4.21365	4.49376	3.57622	9.77699	1.99126	7.05016	5.61575	5.65423	3.72823	4.92986	4.10674	6.71008	6.55605	6.33704	4.4063	2.99126	7.17448	4.57622	7.65423	5.53558	3.72823	4.4063	5.53558	5.05016	2.99126	5.31319	5.26428	1.4063
GSM1198026	108	2	Primary Tumor	8.79715	7.79715	7.28581	6.46765	5.61204	4.67915	5.12661	10.4206	7.27501	7.00108	5.30719	6.00108	6.197	2.21972	3.21972	6.50513	6.75888	4.46765	3.92016	6.77431	6.38965	6.44854	7.0777	4.30719	4.67915	8.63758	3.67915	9.25315	5.26412	4.30719	3.92016	6.90622	4.38965	4.30719	4.12661	4.67915	4.12661
GSM1198030	141	2	Primary Tumor	9.84195	9.75449	9.43631	6.54804	7.69309	6.60249	4.30703	9.45862	6.89199	4.30703	5.37116	4.54804	8.55496	1.8476	5.30703	6.40219	7.50581	6.01752	2.8476	2.8476	6.89199	4.43256	6.99734	6.09553	2.43256	1.8476	4.54804	11.379	5.16953	5.8476	2.43256	7.49145	5.65495	5.01752	5.54804	3.8476	0.847598
GSM1198037	185	2	Primary Tumor	8.96709	7.78976	8.36253	5.85765	4.55829	4.89998	2.90976	9.27182	6.43332	4.5332	3.91947	3.7447	9.71659	1.45519	2.12657	5.90732	6.68615	1.6072	3.77712	2.82959	4.66609	1.6545	7.30022	4.7447	1.45519	2.55829	4.37979	11.645	4.06663	3.75559	0.870231	5.11393	2.22387	1.6072	5.42141	4.23169	0.607197
GSM1198041	202	2	Primary Tumor	9.93568	10.7549	9.43722	6.77699	7.97785	5.94197	2.65656	10.4668	6.29422	3.66939	4.12533	5.36884	8.18348	1.43417	6.15755	6.31885	6.53045	3.84921	2.65656	5.46023	6.97074	5.09238	8.00529	4.25009	1.54965	5.94461	5.34506	11.8649	3.03903	4.27547	1.7561	4.41906	1.70719	3.8936	4.45654	3.87158	4.08761
GSM1198043	209	2	Primary Tumor	7.69266	7.50998	6.49928	5.83404	6.76427	5.78042	5.06261	8.5534	5.64228	3.4128	2.36217	1.87674	8.36699	1.82783	4.67721	6.54728	5.92695	2.3274	2.58456	5.14976	2.42928	5.29178	7.6209	4.66334	0.969852	6.1572	2.42928	9.4372	3.1793	2.55481	3.61371	7.40344	4.08879	2.05731	5.76751	3.3097	1.36217
GSM1198048	238	2	Primary Tumor	8.97909	8.34342	7.96484	5.33077	7.03121	6.28169	4.52975	9.12024	6.66081	4.58191	2.70459	1.82488	8.14175	1.98838	6.20617	5.79205	6.46643	2.42895	3.65676	4.14681	6.17538	3.06367	6.75088	4.3807	2.22542	5.95581	5.10584	7.92838	3.37085	3.70459	2.22542	6.48937	2.39048	1.64046	4.03901	3.88147	1.35095
GSM1198051	261	2	Primary Tumor	8.83671	7.66142	7.54365	6.62449	5.9252	6.21403	4.42682	8.33278	7.07012	4.42682	2.32529	2.52168	8.39809	2.32529	6.31397	5.48516	6.17078	4.08017	5.20385	5.02573	6.47503	5.35135	7.12619	4.75155	2.13264	5.89514	4.86445	9.58267	3.65919	2.93015	2.44076	6.09568	3.72901	4.75155	4.17495	3.16659	1.06225
GSM1197998	1	3	Liver Metastasis	8.4647	7.51915	7.83465	6.04719	4.28363	5.94483	7.51915	8.79106	7.06682	5.72773	7.89629	2.1793	3.81156	2.02729	6.69657	6.13349	6.2061	5.16115	4.92346	5.97631	5.81156	5.08619	6.92346	4.92346	2.3168	5.78811	5.23241	10.0607	6.3331	3.76426	2.66472	6.69026	3.3168	4.90176	6.24107	4.92346	2.3168
GSM1198004	42	3	Liver Metastasis	7.25811	6.20627	5.27498	5.43368	2.65607	6.52114	5.20627	8.2194	5.54916	2.65607	4.89311	-0.151283	11.1514	1.43368	3.01864	6.24103	2.65607	4.75561	4.75561	1.84872	4.7067	3.17065	7.31632	3.65607	4.24103	6.53522	5.09665	8.23242	4.37228	2.43368	1.43368	0.848717	2.43368	4.54916	5.6036	4.37228	-0.151283
GSM1198009	51	3	Liver Metastasis	5.67923	6.70476	6.24111	3.37437	1.60884	4.74634	3.98735	9.81243	6.27559	3.60884	7.28691	2.09426	5.0418	1.28691	7.16955	6.6963	6.44678	0.28691	5.1938	5.30928	5.14489	3.28691	7.84533	3.1938	2.28691	6.0418	4.41619	11.8139	6.32033	3.37437	2.60884	6.68779	4.8415	1.87187	5.47673	3.60884	2.45683
GSM1198011	56	3	Liver Metastasis	8.11052	8.25645	7.2746	6.28895	5.63074	8.19299	5.1543	8.96613	7.38563	4.80067	7.17764	2.80067	6.10648	1.95267	8.52859	6.33118	5.67514	5.33118	5.1226	4.58494	5.87867	5.09017	7.90221	6.18533	4.02306	6.53763	4.53763	8.21194	7.2601	3.63074	5.1543	6.31724	4.38563	3.33118	6.28895	6.13854	2.95267
GSM1198017	77	3	Liver Metastasis	9.84218	9.86241	8.86979	6.69565	4.76965	7.76965	8.45895	10.7515	6.94757	6.4135	9.76852	6.4364	6.29321	1.44772	9.25185	6.7606	7.46453	6.68613	5.55624	5.44772	6.09158	6.2159	7.80527	7.89893	4.76965	9.20428	7.85711	11.5111	7.43641	3.84004	2.44772	6.79645	3.14816	5.28061	6.34254	4.87398	2.76965
GSM1198019	93	3	Liver Metastasis	8.41124	7.94282	7.72487	6.71149	2.7025	7.68436	8.64502	8.78997	8.31721	8.9139	8.36642	7.29346	2.38057	1.96554	8.03163	6.56048	7.26322	6.3918	2.7025	5.87243	5.53032	5.28747	6.3918	6.40294	2.38057	7.95422	6.92747	9.15371	6.46804	2.96554	3.18793	3.96554	3.77289	1.96554	4.42497	2.7025	2.7025
GSM1198025	108	3	Liver Metastasis	7.98797	7.56236	6.96675	6.38179	3.79683	5.4135	4.64482	9.16606	6.99846	6.33288	7.60418	5.4135	4.59038	1.88994	6.86722	5.74792	6.82067	6.3162	2.88994	5.4749	5.72283	4.88994	6.94522	3.69729	1.4749	6.9774	5.9123	8.28654	3.4749	3.21186	2.21186	4.21186	5.09939	4.05986	3.69729	-0.110064	1.88994
GSM1198031	141	3	Liver Metastasis	5.5574	7.17038	5.86225	6.11379	5.17038	4.0549	1.46994	7.73672	10.3798	7.73672	6.75534	6.63986	6.17038	1.46994	3.79187	6.37683	7.19786	7.32792	3.0549	6.0549	6.0549	4.0549	6.27729	6.0549	1.46994	7.32792	5.92937	8.9935	4.92937	3.46994	3.46994	5.92937	5.71786	4.27729	4.27729	4.79187	4.63986
GSM1198036	185	3	Liver Metastasis	5.61543	5.7517	5.74238	5.52776	4.06742	5.02194	1.34694	6.8019	4.97497	1.88751	4.52414	3.22736	6.00645	1.41107	4.8004	4.70769	4.30536	2.69487	3.89874	4.41889	4.05744	4.57401	6.63234	4.90988	2.47247	4.61543	4.28839	10.5372	4.30536	2.58795	0.794401	5.59487	4.01679	1.13544	4.81232	4.78233	0.587951
GSM1198039	202	3	Liver Metastasis	6.94964	7.10287	6.18513	6.23635	2.57562	4.51053	4.88048	6.65558	7.84791	5.36468	4.91443	4.05802	4.3708	2.29552	6.34925	6.39505	6.98202	5.13202	2.94759	6.01564	2.81009	2.44236	7.34303	4.3708	2.94759	5.73609	1.81009	10.2537	5.11021	3.01172	1.39505	5.38903	2.07312	2.34614	5.87187	3.55425	1.29552
GSM1198042	209	3	Liver Metastasis	6.8496	6.69968	5.48006	6.58432	3.37637	7.50486	3.67593	7.31436	5.81292	3.97971	6.08955	1.84585	5.09378	1.92385	6.98654	4.55244	3.80521	2.37637	4.05097	4.91433	3.45729	5.08107	7.00123	3.48328	1.63012	5.68435	2.34835	7.9503	3.49611	2.86575	2.45729	6.20536	4.33414	2.76339	4.62429	4.19163	1.13536
GSM1198049	238	3	Liver Metastasis	7.83947	8.3473	7.15101	4.69752	3.72691	5.69752	4.25653	9.58529	5.9097	3.13026	7.2115	1.35767	4.25653	1.47315	8.82562	5.57037	6.35767	3.81711	4.61191	5.5276	2.74999	4.85486	5.77553	3.5276	1.47315	6.48867	3.19898	8.44115	4.5209	3.11256	3.77271	7.35485	3.07649	4.06733	4.70935	4.65535	2.41657
GSM1198052	261	3	Liver Metastasis	7.44498	6.61355	6.53342	5.55221	3.36754	5.48674	4.51712	9.16926	5.46424	4.22092	5.51164	-0.0678458	4.73482	1.51712	5.5415	6.35231	6.13628	2.53881	3.91567	4.01188	4.60201	2.58125	5.30877	4.31193	1.72065	7.37208	3.20064	7.23427	3.98052	3.22761	2.25408	2.86504	4.45	3.62247	3.21419	3.73011	0.932154
				CXCL1	CXCL2	CXCL3	CXCL4	CXCL5	CXCL6	CXCL7	CXCL8	CXCL9	CXCL11	CXCL12	CXCL13	CXCL14	CCL1	CCL2	CCL3	CCL4	CCL5	CCL7	CCL8	CCL11	CCL14	CCL15	CCL16	CCL17	CCL18	CCL19	CCL20	CCL21	CCL22	CCL23	CCL24	CCL25	CCL27	CX3CL1	XCL1	XCL2
			p-value	0.00930749	0.0272254	0.0276356	0.577018	0.000127163	0.484406	0.547431	0.134362	0.697545	0.727514	0.00675672	0.848012	4.24261e-05	0.569845	0.251064	0.258769	0.133832	0.417148	0.648222	0.543703	0.00418603	0.381336	0.246556	0.758574	0.954878	0.42012	0.778267	0.0194545	0.226213	0.016871	0.602215	0.0396783	0.945222	0.934389	0.941227	0.81201	0.710299
			q-value	0.0688754	0.125918	0.113613	0.88957	0.00235252	0.89615	0.92068	0.414282	0.955895	0.928208	0.0624997	0.950801	0.00156977	0.916708	0.61929	0.598404	0.450162	0.857471	0.922469	0.957953	0.0516278	0.829967	0.651612	0.935574	0.954878	0.818128	0.928899	0.102831	0.643837	0.104038	0.891279	0.14681	0.971478	1.01684	0.995011	0.938886	0.938609	0.05
				1.60615	1.17499	1.24805	0.209323	2.58198	-0.368363	-0.36213	0.839948	-0.17631	-0.228992	-1.85769	0.160689	3.27399	0.0797176	-0.832547	0.34671	0.779739	-0.49325	-0.150674	-0.326785	1.29115	0.46252	0.261544	-0.144695	-0.0237764	-0.508716	0.172749	0.966847	-0.482795	0.790103	0.221286	1.08245	0.0209862	0.0265055	-0.0284556	0.130178	0.208933
			-LogQ	1.16194	0.899913	0.944572	0.05082	2.62847	0.0476191	0.0358913	0.382703	0.0195899	0.0323546	1.20412	0.0219101	2.80416	0.0377692	0.208106	0.223006	0.346632	0.0667806	0.035048	0.0186559	1.28712	0.0809392	0.186011	0.0289217	0.0200522	0.0871786	0.0320314	0.987876	0.191224	0.982809	0.0499865	0.833245	0.0125672	-0.0072507	0.00217194	0.0273871	0.0275151	1.30103

## Sheet: Gene
	CXCL5				CXCL12				CXCL14				CXCL1				CXCL8
1	4.79635	8.04904	4.28363		9.39785	7.75465	7.89629		10.8111	7.8527	3.81156		6.08726	9.54055	8.4647		6.87839	11.4342	8.79106
21	3.93765	8.00637			9.01701	2.73646			9.88295	8.72136			6.20354	9.00169			6.21776	11.187
42	5.56875	6.43143	2.65607		10.0547	7.69608	4.89311		8.44188	11.0312	11.1514		6.41347	9.2052	7.25811		6.31159	10.0632	8.2194
51			1.60884				7.28691				5.0418				5.67923				9.81243
56	3.81085	8.78326	5.63074		9.7623	6.3924	7.17764		10.0831	7.65799	6.10648		6.74575	9.99263	8.11052		7.23908	11.1028	8.96613
64	2.94045	8.70816			8.80395	8.15796			9.06515	11.0484			6.49845	9.55254			7.14557	11.0462
77	2.94411	3.46602	4.76965		9.4166	5.65365	9.76852		9.92597	8.26764	6.29321		8.12601	7.96498	9.84218		7.20715	8.59988	10.7515
93			2.7025				8.36642				2.38057				8.41124				8.78997
108	3.93522	5.61204	3.79683		10.3947	5.30719	7.60418		7.77652	6.197	4.59038		4.99412	8.79715	7.98797		7.44829	10.4206	9.16606
109	4.59334	8.20178			10.898	4.92699			7.45841	8.08542			4.90146	10.7752			7.99544	11.9686
141	1	7.69309	5.17038		7.93594	5.37116	6.75534		10.3443	8.55496	6.17038		6.11966	9.84195	5.5574		2.59609	9.45862	7.73672
178	5.91825	6.85046			7.91825	5.3269			9.4246	9.10168			8.13124	10.0884			4.78075	9.08178
185	2.72916	4.55829	4.06742		8.44749	3.91947	4.52414		9.28707	9.71659	6.00645		4.73888	8.96709	5.61543		5.74371	9.27182	6.8019
202	4.86128	7.97785	2.57562		8.26863	4.12533	4.91443		8.9744	8.18348	4.3708		5.47662	9.93568	6.94964		2.52909	10.4668	6.65558
209	3.00534	6.76427	3.37637		8.94047	2.36217	6.08955		10.3866	8.36699	5.09378		6.7032	7.69266	6.8496		4.95412	8.5534	7.31436
211	3.22764	8.021			7.82259	6.31491			9.98959	9.44398			5.93144	10.5392			5.58412	10.6778
238	3.32289	7.03121	3.72691		6.3865	2.70459	7.2115		7.37799	8.14175	4.25653		5.36369	8.97909	7.83947		2.1995	9.12024	9.58529
261			3.36754				5.51164				4.73482				7.44498				9.16926
	3.77275	7.07695	3.67173
	1.25456	1.53122	1.13455

## Sheet: receptor
Samples	PATIENT NUMBER		ORGANISM PART	CXCR1_207094_at	CXCR2_207008_at	CXCR3_207681_at	CXCR3_217119_s_at	CXCR4_209201_x_at	CXCR4_211919_s_at	CXCR4_217028_at	CXCR5_206126_at	CXCR5_216734_s_at	CXCR6_206974_at	CXCR6_211469_s_at	CXCR7_212977_at	CCR1_205098_at	CCR1_205099_s_at	CCR2_206978_at	CCR2_207794_at	CCR3_208304_at	CCR4_208376_at	CCR5_206991_s_at	CCR6_206983_at	CCR7_206337_at	CCR8_208059_at	CCR9_207445_s_at	CCR10_220565_at	CX3CR1_205898_at	XCR1_221468_at
GSM1197996	1	2	Primary Tumor	13.7647	51.7364	59.8053	25.1562	439.997	552.013	483.189	5.2211	13.2901	64.0772	18.9858	352.662	204.098	49.3631	54.1096	41.7688	25.6309	66.4504	104.422	10.4422	58.8561	45.0913	49.8378	45.566	48.4138	24.6816
GSM1197997	1	1	Normal Colon	17.7366	4.13854	76.8585	17.1454	514.361	592.993	577.621	30.7434	5.32097	66.2166	40.7941	658.618	81.5883	63.8517	101.69	13.598	40.2029	49.0712	80.997	23.6488	68.5814	39.0205	24.24	36.6556	37.838	49.0712
GSM1197998	1	3	Liver Metastasis	10.8704	2.26466	19.929	13.588	441.156	370.952	572.507	26.723	3.17053	38.4993	21.7408	121.386	260.889	70.6575	40.311	9.05865	36.2346	31.7053	125.915	10.8704	50.2755	30.3465	43.0286	38.0463	69.7516	40.311
GSM1197999	7	3	Liver Metastasis	13.2598	5.98829	84.6915	62.4493	186.92	267.762	213.012	11.9766	8.5547	50.045	82.1251	336.2	207.024	58.5997	96.6681	21.3867	32.9356	14.9707	135.164	36.7852	47.4786	45.3399	61.1661	36.3575	48.7618	11.1211
GSM1198000	8	3	Liver Metastasis	18.8923	2.28997	49.2344	36.6395	176.328	290.826	322.886	6.86991	16.0298	29.1971	21.7547	198.655	89.3089	52.0968	36.6395	24.0447	26.3347	30.9146	73.2791	8.0149	24.6172	34.3496	37.212	22.8997	34.3496	8.58739
GSM1198001	21	2	Primary Tumor	18.3269	31.1003	64.9774	39.9861	32.7664	222.7	52.204	12.218	4.99826	24.4359	47.2058	127.733	164.942	50.5379	34.4324	23.8806	48.3165	21.1038	29.9895	7.21971	97.1883	49.9826	19.993	37.2092	30.5449	33.3217
GSM1198002	21	1	Normal Colon	5.83742	2.18903	57.6445	5.83742	188.257	216.714	220.363	82.4535	11.6748	28.4574	53.2664	140.828	65.671	36.4839	57.6445	9.48581	30.6465	11.6748	16.0529	5.83742	37.9432	18.9716	17.5123	34.2948	35.0245	47.429
GSM1198003	30	1	Normal Colon	18.5507	80.7501	96.5728	31.0997	409.752	455.038	282.08	20.7331	5.45609	85.115	95.4815	345.37	231.884	78.5677	135.311	47.468	52.9241	63.8362	168.593	22.37	104.757	29.4629	76.3852	78.5677	54.0153	33.8278
GSM1198004	42	3	Liver Metastasis	63.0315	5.4027	53.1265	2.70135	26.113	39.6198	212.506	12.6063	4.50225	12.6063	11.7058	33.3166	67.5337	33.3166	23.4117	5.4027	3.6018	17.1085	41.4207	4.50225	13.5067	2.70135	17.1085	25.2126	14.4072	36.018
GSM1198005	42	1	Normal Colon	30.028	5.81187	141.422	10.6551	364.211	509.508	253.785	14.5297	4.84323	44.5577	49.4009	297.374	85.2408	35.8399	125.924	74.5857	47.4636	97.8332	99.7705	20.3416	215.039	66.8366	66.8366	87.1781	52.3069	66.8366
GSM1198006	42	2	Primary Tumor	11.5851	11.5851	92.1012	39.9685	302.37	335.967	375.356	7.53029	9.8473	39.9685	37.0722	174.355	126.856	44.0232	71.8274	11.0058	22.5909	51.5535	99.0523	14.4813	74.1444	23.1701	56.1875	34.1759	30.7004	8.68879
GSM1198007	43	2	Primary Tumor	7.22156	8.42515	14.4431	7.22156	374.317	446.533	359.874	7.22156	6.01797	38.515	39.7186	107.12	89.0659	3.61078	71.012	39.7186	33.7006	73.4192	92.6767	15.6467	62.5868	54.1617	39.7186	27.6826	37.3114	24.0719
GSM1198008	50	3	Liver Metastasis	19.6706	5.71082	45.0521	38.0722	130.714	222.088	138.329	5.07629	17.1325	42.5139	31.7268	60.2809	114.851	6.34536	105.333	43.1484	34.2649	33.6304	112.947	23.4778	55.8392	38.0722	36.8031	22.2088	45.0521	12.0562
GSM1198009	51	3	Liver Metastasis	6.10012	3.05006	41.4808	13.4203	368.447	409.318	278.166	15.2503	17.0803	25.0105	26.2305	109.802	106.142	34.7707	43.3109	8.54017	8.54017	22.5704	27.4505	13.4203	3.66007	22.5704	17.0803	25.6205	21.9604	19.5204
GSM1198010	51	2	Primary Tumor	8.62425	5.54416	62.2178	19.7126	258.111	316.633	245.175	23.4087	6.16018	65.2979	62.8338	303.697	83.7784	16.0165	42.5052	8.62425	2.46407	28.3368	128.132	14.7844	48.0494	17.2485	19.7126	96.0987	35.113	33.2649
GSM1198011	56	3	Liver Metastasis	7.74181	47.9992	10.8385	37.1607	358.446	414.961	255.48	9.29017	5.41927	43.3541	10.0643	54.9668	153.288	8.51599	81.289	6.19345	17.032	44.9025	46.4509	23.2254	44.9025	18.5803	35.6123	33.2898	120.772	5.41927
GSM1198012	56	2	Primary Tumor	7.14935	8.93669	15.1924	42.8961	140.306	210.012	109.028	2.68101	8.93669	34.8531	7.14935	160.86	92.0479	35.7467	26.8101	3.57468	16.086	24.1291	10.724	16.086	30.3847	17.8734	22.3417	31.2784	27.7037	3.57468
GSM1198013	56	1	Normal Colon	19.8126	24.7658	40.4508	16.5105	317.827	381.393	154.373	51.1826	10.7318	61.0889	70.1697	330.21	226.194	55.3102	68.5186	24.7658	37.1487	41.2763	38.7997	31.37	118.05	28.8934	23.9402	75.1228	50.3571	23.1147
GSM1198014	64	2	Primary Tumor	8.63142	5.49272	12.5548	3.1387	309.162	327.209	233.833	17.2628	10.2008	28.2483	54.9272	440.202	103.577	20.4015	47.8651	16.4782	3.92337	32.9563	18.8322	14.1241	44.7264	3.1387	29.8176	42.3724	14.1241	10.2008
GSM1198015	64	1	Normal Colon	15.353	17.0589	55.4415	35.8237	326.678	304.502	193.619	12.7942	41.7944	64.8239	45.2062	164.619	117.707	34.9708	56.2945	44.3532	8.52947	43.5003	22.1766	10.2354	77.6181	18.7648	25.5884	25.5884	8.52947	46.9121
GSM1198016	77	1	Normal Colon	7.69603	9.23523	76.1907	9.23523	567.197	595.673	425.59	49.2546	29.2449	86.9651	73.1123	298.606	86.1955	36.9409	64.6466	47.7154	30.7841	56.181	101.588	30.0145	67.7251	30.7841	33.8625	45.4066	16.9313	30.7841
GSM1198017	77	3	Liver Metastasis	25.2318	25.2318	68.1942	12.275	330.06	420.076	425.532	8.1833	17.7305	50.4637	54.5553	358.019	186.17	107.747	73.6497	37.5068	38.8707	37.5068	127.523	30.0054	81.833	30.0054	30.6874	42.2804	18.4124	10.9111
GSM1198018	77	2	Primary Tumor	6.75301	6.1391	19.0312	34.3789	221.007	277.487	208.729	6.75301	11.6643	46.6571	76.1248	153.477	66.3023	7.98083	20.8729	4.29737	3.06955	33.765	34.3789	19.0312	20.8729	15.9617	28.8538	55.2519	17.1895	11.0504
GSM1198019	93	3	Liver Metastasis	14.9714	13.0186	52.0744	6.5093	136.695	193.977	233.033	19.5279	5.85837	49.4707	43.6123	56.6309	152.969	24.0844	64.4421	22.1316	22.1316	34.4993	106.752	18.877	37.754	14.3205	28.6409	17.5751	33.8484	4.55651
GSM1198020	93	2	Primary Tumor	11.9275	7.95169	64.9388	26.5056	45.0596	120.601	120.601	17.2287	2.65056	25.1804	19.8792	96.7456	62.2883	2.65056	47.7102	26.5056	41.0838	5.30113	47.7102	17.2287	3.97585	37.1079	23.8551	31.8068	33.132	17.2287
GSM1198021	94	1	Normal Colon	14.4164	13.215	14.4164	13.215	874.595	987.523	689.585	14.4164	7.2082	64.8738	57.6656	81.6929	90.1025	4.80547	80.4916	28.8328	14.4164	80.4916	97.3107	24.0273	166.99	54.0615	26.4301	49.256	7.2082	9.61093
GSM1198022	94	3	Liver Metastasis	6.48128	2.77769	99.071	16.6661	352.767	499.058	385.173	3.70359	4.62948	43.5172	33.3323	79.6271	136.107	29.6287	46.2948	14.8143	17.592	24.9992	126.848	14.8143	50.9243	29.6287	12.9626	33.3323	12.9626	6.48128
GSM1198023	103	3	Liver Metastasis	21.4592	30.6561	30.6561	30.6561	616.187	588.596	646.843	18.3936	6.13121	73.5746	79.7058	128.755	205.396	134.887	104.231	12.2624	33.7217	55.1809	116.493	33.7217	88.9026	9.19682	52.1153	45.9841	91.9682	58.2465
GSM1198024	108	1	Normal Colon	16.5723	16.5723	12.7479	7.64874	116.006	195.043	135.128	8.92353	25.4958	42.0681	20.3966	252.408	73.9378	3.82437	54.816	15.2975	40.7933	53.5412	98.1588	12.7479	44.6176	24.221	54.816	53.5412	61.1899	12.7479
GSM1198025	108	3	Liver Metastasis	13.8982	2.77964	22.2371	6.48583	151.954	160.293	200.134	11.1186	7.41238	37.0619	15.7513	48.1804	129.717	28.723	79.683	22.2371	5.55928	13.8982	113.039	3.70619	25.0168	12.9717	19.4575	26.8699	5.55928	6.48583
GSM1198026	108	2	Primary Tumor	9.31608	6.98706	12.8096	4.65804	165.36	260.85	300.444	6.98706	4.65804	34.9353	37.2643	81.5157	149.057	32.6063	79.1867	60.5545	38.4288	72.1996	151.386	9.31608	62.8835	45.4159	25.6192	6.98706	40.7578	9.31608
GSM1198027	109	1	Normal Colon	16.0932	5.74756	78.1668	8.04658	201.165	236.799	280.481	9.19609	3.44853	45.9805	54.027	277.032	97.7085	8.04658	96.559	42.5319	20.6912	68.9707	93.1104	33.3358	57.4756	43.6814	50.5785	18.3922	129.895	19.5417
GSM1198028	109	2	Primary Tumor	8.69166	7.6052	9.77812	4.34583	124.943	147.758	149.931	7.6052	3.25937	24.9885	36.9396	65.1875	60.8416	28.2479	36.9396	5.43229	26.075	13.0375	60.8416	6.51875	34.7666	41.2854	21.7292	21.7292	2.17292	5.43229
GSM1198029	123	2	Primary Tumor	14.8262	22.9132	44.4785	2.69567	359.872	366.611	381.437	9.43483	8.087	40.435	29.6523	90.3048	99.7397	5.39133	51.2177	26.9567	9.43483	56.609	29.6523	4.0435	40.435	33.6958	18.8697	25.6088	16.174	10.7827
GSM1198030	141	2	Primary Tumor	7.19801	12.5965	7.19801	26.9925	210.542	287.92	217.74	26.9925	10.797	68.3811	55.7846	124.166	111.569	17.995	37.7895	30.5915	26.9925	43.188	98.9726	32.391	53.9851	28.792	35.99	23.3935	32.391	7.19801
GSM1198031	141	3	Liver Metastasis	8.31029	2.7701	69.2525	11.0804	238.228	285.32	326.872	5.5402	2.7701	36.0113	27.701	77.5628	116.344	16.6206	63.7123	11.0804	36.0113	33.2412	88.6432	38.7814	83.103	47.0917	33.2412	30.4711	41.5515	5.5402
GSM1198032	141	1	Normal Colon	18.1394	3.02324	30.2324	33.2556	507.904	513.951	432.323	18.1394	6.04648	51.3951	30.2324	129.999	54.4183	54.4183	54.4183	6.04648	57.4415	60.4648	69.5345	3.02324	184.418	51.3951	30.2324	21.1627	51.3951	6.04648
GSM1198033	174	3	Liver Metastasis	19.5019	13.0013	36.837	36.837	520.052	572.057	485.381	4.33376	6.50064	17.335	19.5019	171.184	104.01	47.6714	45.5045	58.5058	30.3363	47.6714	21.6688	21.6688	39.0039	15.1682	43.3376	41.1707	2.16688	8.66753
GSM1198034	178	1	Normal Colon	10.9953	5.49766	21.9906	16.493	65.972	148.437	93.4603	21.9906	10.9953	27.4883	32.986	109.953	120.949	5.49766	93.4603	43.9813	27.4883	54.9766	49.479	38.4836	43.9813	38.4836	49.479	65.972	60.4743	10.9953
GSM1198035	178	2	Primary Tumor	15.0517	57.6983	140.483	5.01725	135.466	235.811	125.431	37.6294	10.0345	45.1552	70.2415	92.8191	100.345	2.50862	47.6638	80.276	10.0345	62.7156	35.1207	37.6294	70.2415	27.5949	42.6466	47.6638	15.0517	30.1035
GSM1198036	185	3	Liver Metastasis	3.00622	0.578119	9.48115	16.0717	146.033	172.973	99.899	6.47493	5.89682	19.1935	8.90303	46.712	39.1965	20.9279	11.4468	18.1529	4.62495	30.0622	21.506	2.77497	15.2623	14.3374	15.378	3.81559	11.5624	4.50933
GSM1198037	185	2	Primary Tumor	5.58542	2.53883	39.8088	6.09319	314.104	345.179	176.702	18.3811	3.2497	24.0681	20.9199	115.161	83.7813	31.6846	41.8399	25.896	6.29629	18.2796	52.1983	31.8877	52.2998	15.3345	23.865	26.81	30.8721	13.6081
GSM1198038	185	1	Normal Colon	8.42278	18.4584	27.9565	16.8456	246.59	232.612	157.703	4.301	21.6842	59.4971	20.0713	56.2714	51.7912	25.6268	47.1318	16.8456	4.4802	25.2684	52.3288	23.6555	79.3892	5.37625	28.8525	18.9961	43.3684	5.37625
GSM1198039	202	3	Liver Metastasis	4.03264	12.4486	8.94193	5.78596	239.328	216.886	140.792	4.55863	5.43529	21.0398	35.4171	79.2501	116.946	75.2174	25.7738	14.0266	8.7666	35.7677	18.5852	7.01328	23.8452	11.7472	18.2345	19.2865	17.3579	2.80531
GSM1198040	202	1	Normal Colon	5.15362	3.29832	41.229	9.89496	104.516	139.972	76.0675	12.1625	8.2458	23.7067	10.3072	84.9317	56.2776	10.7195	21.4391	5.35977	6.39049	6.59664	75.449	20.4083	47.8256	10.3072	12.5748	41.8474	34.0139	8.03965
GSM1198041	202	2	Primary Tumor	10.1335	3.04005	25.6715	4.95416	110.23	117.436	61.0262	25.8967	4.95416	23.3071	17.1144	95.5927	63.7285	30.9635	28.4864	18.2403	12.2728	8.2194	12.3854	21.9559	32.5398	12.9484	18.6907	12.1602	22.7441	7.99421
GSM1198042	209	3	Liver Metastasis	7.68856	5.09242	14.5783	12.9807	95.9572	162.858	55.9168	12.1819	6.78989	18.4725	25.2624	60.9093	62.9064	17.474	28.1581	8.28766	3.79435	36.5456	44.1343	13.1804	29.9554	18.7721	13.7795	19.9703	46.7304	9.98514
GSM1198043	209	2	Primary Tumor	4.77418	10.4053	47.8642	4.16211	62.0644	86.1801	44.4366	5.50867	8.69146	31.3382	14.0777	134.779	59.1264	24.9727	16.0364	21.4226	20.076	41.7435	14.5674	10.8949	31.4606	5.14143	22.4019	25.4623	24.1157	8.56904
GSM1198044	209	1	Normal Colon	17.9267	5.6021	9.71031	15.8726	378.889	381.317	180.388	53.22	7.46947	50.7924	47.9914	134.451	171.985	138.745	64.9844	61.2497	14.5655	42.9495	51.9128	23.3421	93.5551	60.316	31.1851	38.8413	40.3351	14.3787
GSM1198045	211	1	Normal Colon	11.2124	2.69666	38.7467	37.3274	242.415	263.137	158.109	37.1855	5.96103	43.0046	18.1669	91.4025	49.2495	15.1864	50.243	27.9601	35.6243	49.9591	58.3329	15.6122	76.0741	28.3859	23.2764	44.14	33.9211	8.94155
GSM1198046	211	2	Primary Tumor	4.26492	4.87419	46.9141	15.8411	201.873	263.409	154.857	6.39738	8.12365	34.2209	42.6492	168.972	92.6096	14.8257	37.5719	23.1524	25.0818	32.5962	64.9892	24.6756	63.2629	27.6204	39.8059	26.0972	28.9405	8.42829
GSM1198047	234	1	Normal Colon	6.85553	2.71857	43.8518	42.5516	131.437	163.233	122.809	6.02814	13.7111	31.2045	47.1613	89.0037	39.5966	39.4784	72.3377	6.73733	30.0225	46.334	72.9287	21.8668	70.0919	28.4859	28.9587	44.6792	39.9512	17.4934
GSM1198048	238	2	Primary Tumor	5.38503	4.10963	4.81818	6.37701	99.9065	114.078	63.4867	15.73	5.81016	31.6016	13.8877	48.0401	74.3984	33.5856	33.869	21.6818	5.10161	41.0963	37.2701	17.1471	11.9038	17.4305	15.5882	16.4385	4.53476	13.0374
GSM1198049	238	3	Liver Metastasis	9.28985	3.84407	31.3933	5.55255	97.1697	135.504	105.285	17.4051	5.01865	27.8695	35.7713	77.4154	97.0629	44.8475	32.1407	41.1102	17.4051	27.4424	61.5052	9.50341	18.7933	23.1712	12.9204	20.6085	24.5594	8.22205
GSM1198050	238	1	Normal Colon	4.59321	2.62469	40.0266	5.57747	117.783	97.9339	67.5859	36.9098	11.8111	37.4019	31.4963	59.3837	39.3704	3.93704	28.8716	20.6695	13.6156	52.3298	18.7009	19.1931	42.8153	39.5344	32.9727	27.8874	31.9885	16.5684
GSM1198051	261	2	Primary Tumor	9.39685	3.3411	9.9189	13.9909	96.7875	122.994	91.7759	19.4201	10.4409	23.8054	43.0167	110.152	51.0562	10.2321	37.2742	20.4642	22.1348	43.5387	30.8008	23.4921	36.1257	30.9052	27.8773	21.5083	4.69843	31.8449
GSM1198052	261	3	Liver Metastasis	6.50497	1.64792	17.6068	5.5509	145.451	181.358	130.533	5.8111	4.24991	20.5557	4.94377	47.5296	65.917	38.5094	33.2187	13.4436	1.90812	19.6016	42.3256	9.10695	22.4638	18.3006	11.4487	14.4844	2.42852	10.4079

## Sheet: Receptor_N-P
Samples	PATIENT NUMBER		ORGANISM PART	CXCR1_207094_at	CXCR2_207008_at	CXCR3_207681_at	CXCR4_217028_at	CXCR5_216734_s_at	CXCR6_206974_at	CXCR7_212977_at	CCR1_205098_at	CCR2_206978_at	CCR3_208304_at	CCR4_208376_at	CCR5_206991_s_at	CCR6_206983_at	CCR7_206337_at	CCR8_208059_at	CCR9_207445_s_at	CCR10_220565_at	CX3CR1_205898_at	XCR1_221468_at
GSM1197997	1	1	Normal Colon	4.14866	2.04912	6.26413	9.17398	2.41169	6.04912	9.3633	6.35029	6.66803	5.32923	5.6168	6.3398	4.56369	6.09975	5.28616	4.59932	5.19596	5.24177	5.6168
GSM1198002	21	1	Normal Colon	2.54533	1.13029	5.84911	7.78374	3.54533	4.83073	7.13779	6.03718	5.84911	4.93765	3.54533	4.00476	2.54533	5.24577	4.24577	4.13029	5.09992	5.13029	5.5677
GSM1198005	42	1	Normal Colon	4.90824	2.539	7.14387	7.98746	2.27597	5.4776	8.21614	6.41347	6.97641	5.56875	6.61225	6.64054	4.34636	7.74846	6.06257	6.06257	6.44589	5.70893	6.06257
GSM1198013	56	1	Normal Colon	4.30835	4.63028	5.33809	7.27028	3.42382	5.93284	8.36724	7.82142	6.09842	5.21524	5.36724	5.27797	4.97131	6.88326	4.85267	4.58137	6.23118	5.65412	4.53074
GSM1198015	64	1	Normal Colon	3.94045	4.09246	5.79289	7.59708	5.38524	6.01845	7.36298	6.87905	5.81492	3.09246	5.44295	4.47097	3.35549	6.27832	4.22996	4.67742	4.67742	3.09246	5.55189
GSM1198016	77	1	Normal Colon	2.94411	3.20715	6.25154	8.73332	4.87011	6.44237	8.2221	6.42954	6.0145	4.94411	5.81201	6.66658	4.90759	6.08162	4.94411	5.08162	5.50483	4.08162	4.94411
GSM1198024	108	1	Normal Colon	4.0507	4.0507	3.67219	7.07818	4.67219	5.39465	7.97962	6.20824	5.77652	5.35026	5.74258	6.61705	3.67219	5.47954	4.59819	5.77652	5.74258	5.93522	3.67219
GSM1198027	109	1	Normal Colon	4.00838	2.52295	6.28848	8.13176	1.78598	5.52295	8.11391	6.61041	6.59334	4.37095	6.10791	6.54087	5.059	5.84488	5.44895	5.66045	4.20102	7.0212	4.28848
GSM1198032	141	1	Normal Colon	4.18106	1.5961	4.91802	8.75597	2.59609	5.68356	7.02236	5.76602	5.76602	5.84402	5.91802	6.11966	1.5961	7.52683	5.68356	4.91802	4.40345	5.68356	2.59609
GSM1198034	178	1	Normal Colon	3.45882	2.45882	4.45882	6.54628	3.45882	4.78075	6.78075	6.91825	6.54628	4.78075	5.78075	5.62874	5.26617	5.45882	5.26617	5.62874	6.04378	5.91825	3.45882
GSM1198038	185	1	Normal Colon	3.0743	4.20621	4.80511	7.30107	4.43857	5.89475	5.81433	5.69463	5.55863	2.16356	4.65926	5.70953	4.5641	6.31087	2.4266	4.85063	4.24763	5.43857	2.4266
GSM1198040	202	1	Normal Colon	2.36559	1.72173	5.36559	6.24921	3.04366	4.56722	6.40823	5.81449	4.42217	2.67593	2.72173	6.23743	4.35109	5.57971	3.36559	3.65247	5.38707	5.08805	3.00713
GSM1198044	209	1	Normal Colon	4.16404	2.48597	3.27952	7.49496	2.90101	5.66654	7.07093	7.42614	6.02202	3.86448	5.42457	5.69802	4.54486	6.54775	5.91447	4.96278	5.27952	5.33397	3.84586
GSM1198045	211	1	Normal Colon	3.48703	1.43117	5.276	7.30478	2.57556	5.42642	6.51416	5.62204	5.65085	5.15479	5.64268	5.86624	3.9646	6.24933	4.8271	4.5408	5.46402	5.08411	3.16052
GSM1198050	238	1	Normal Colon	2.1995	1.39215	5.32289	6.07865	3.56207	5.22504	5.892	5.29904	4.85158	3.76719	5.70956	4.22504	4.26251	5.42006	5.30504	5.0432	4.80154	4.99948	4.05036
GSM1197996	1	2	Primary Tumor	3.7829	5.69311	5.9022	8.91644	3.73228	6.00174	8.46214	7.67312	5.75781	4.67981	6.05421	6.70628	3.38435	5.87912	5.49478	5.63917	5.50989	5.59735	4.62536
GSM1198001	21	2	Primary Tumor	4.19589	4.95886	6.02187	5.70609	2.32143	4.61093	6.99699	7.36582	5.1057	5.59444	4.39943	4.90639	2.85194	6.60271	5.64335	4.32143	5.21759	4.93286	5.05839
GSM1198006	42	2	Primary Tumor	3.53419	3.53419	6.52515	8.55212	3.29973	5.32079	7.44589	6.98705	6.16646	4.49767	5.688	6.63012	3.85612	6.21227	4.53419	5.81218	5.09491	4.94019	3.11916
GSM1198012	56	2	Primary Tumor	2.83781	3.15974	3.92528	6.76855	3.15974	5.12321	7.32967	6.52431	4.7447	4.00774	4.5927	3.42278	4.00774	4.92528	4.15974	4.48167	4.9671	4.79201	1.83781
GSM1198014	64	2	Primary Tumor	3.1096	2.45752	3.65017	7.86933	3.35061	4.82009	8.78202	6.69456	5.5809	1.97209	5.04248	4.23513	3.82009	5.48306	1.65017	4.89809	5.40505	3.82009	3.35061
GSM1198018	77	2	Primary Tumor	2.75553	2.61803	4.25029	7.70549	3.54403	5.54403	7.26188	6.05099	4.38356	1.61803	5.07746	5.10345	4.25029	4.38356	3.99654	4.85069	5.78795	4.10345	3.46602
GSM1198026	108	2	Primary Tumor	3.21972	2.80469	3.67915	8.23095	2.21972	5.12661	6.34901	7.21972	6.30719	5.26412	6.17392	7.24209	3.21972	5.97461	5.50513	4.67915	2.80469	5.34901	3.21972
GSM1198028	109	2	Primary Tumor	3.11963	2.92699	3.28956	7.22816	1.70459	4.64319	6.02652	5.92699	5.2071	4.70459	3.70459	5.92699	2.70459	5.11963	5.36756	4.44156	4.44156	1.11963	2.44156
GSM1198030	141	2	Primary Tumor	2.8476	3.65495	2.8476	7.76646	3.43256	6.09553	6.95612	6.80179	5.23992	4.75449	5.43256	6.62896	5.01752	5.75449	4.8476	5.16953	4.54804	5.01752	2.8476
GSM1198035	178	2	Primary Tumor	3.91186	5.85046	7.13425	6.97075	3.3269	5.49682	6.53635	6.64882	5.57482	3.3269	5.97075	5.13425	5.23379	6.13425	4.78633	5.41436	5.57482	3.91186	4.91186
GSM1198037	185	2	Primary Tumor	2.48167	1.34416	5.31502	7.46518	1.70031	4.58905	6.84751	6.38856	5.38681	2.6545	4.19216	5.70593	4.99493	5.70873	3.93871	4.57682	4.7447	4.94823	3.7664
GSM1198041	202	2	Primary Tumor	3.34106	1.6041	4.6821	5.93136	2.30864	4.5427	6.57883	5.99387	4.8322	3.61739	3.03903	3.63057	4.45654	5.02413	3.6947	4.22425	3.6041	4.50742	2.99896
GSM1198043	209	2	Primary Tumor	2.25525	3.37924	5.58088	5.47368	3.1196	4.96985	7.07445	5.88573	4.00327	4.3274	5.38348	3.86467	3.44559	4.97548	2.36217	4.48555	4.67029	4.5919	3.09913
GSM1198046	211	2	Primary Tumor	2.09252	2.28516	5.55195	7.27479	3.02213	5.09681	7.40064	6.53309	5.23158	4.64857	5.02663	6.02213	4.62501	5.98329	4.78766	5.31491	4.70582	4.85502	3.07524
GSM1198048	238	2	Primary Tumor	2.42895	2.03901	2.26849	5.98838	2.53858	4.98193	5.58617	6.2172	5.08189	2.35095	5.36094	5.21995	4.09989	3.57334	4.12354	3.96239	4.03901	2.18103	3.70459
				CXCR1	CXCR2	CXCR3	CXCR4	CXCR5	CXCR6	CXCR7	CCR1	CCR2	CCR3	CCR4	CCR5	CCR6	CCR7	CCR8	CCR9	CCR10	CX3CR1	XCR1
			diff	-0.52469	0.586407	-0.626821	-0.375932	-0.544353	-0.396648	-0.308776	0.241427	-0.666993	-0.602711	-0.331021	-0.377568	-0.133485	-0.734734	-0.504316	-0.126297	-0.507353	-0.982935	-0.750498
			paired ttest p-value	0.0608489	0.277491	0.178433	0.130354	0.113895	0.0169411	0.236072	0.330134	0.00388371	0.0546543	0.121888	0.208145	0.688652	0.0142748	0.179268	0.476173	0.0710639	0.0330629	0.0434746
			-LogP	1.21575	0.556751	0.748525	0.884875	0.943495	1.77106	0.626956	0.48131	2.41075	1.26238	0.914038	0.681634	0.162	1.84543	0.746496	0.322235	1.14835	1.48066	1.36176

## Sheet: Sheet5
1	CXCR1	-0.52469	0.0608489	1.21575
2	CXCR2	0.586407	0.277491	0.556751
3	CXCR3	-0.626821	0.178433	0.748525
4	CXCR4	-0.375932	0.130354	0.884875
5	CXCR5	-0.544353	0.113895	0.943495
6	CXCR6	-0.396648	0.0169411	1.77106
7	CXCR7	-0.308776	0.236072	0.626956
8	CCR1	0.241427	0.330134	0.48131
9	CCR2	-0.666993	0.00388371		2.41075
10	CCR3	-0.602711	0.0546543	1.26238
11	CCR4	-0.331021	0.121888	0.914038
12	CCR5	-0.377568	0.208145	0.681634
13	CCR6	-0.133485	0.688652	0.162
14	CCR7	-0.734734	0.0142748		1.84543
15	CCR8	-0.504316	0.179268	0.746496
16	CCR9	-0.126297	0.476173	0.322235
17	CCR10	-0.507353	0.0710639	1.14835
18	CX3CR1	-0.982935	0.0330629		1.48066
19	XCR1	-0.750498	0.0434746		1.36176

[truncated: 6 more sheets: Receptor_P-M, Sheet6, M-N ligand, Sheet2, M-N receptor, Sheet4]
