# Supplementary material for: Insights of Expression Profile of Chemokine Family in Inflammatory Bowel Diseases and Carcinogenesis
Source: Int J Mol Sci. 2024 Oct 9;25(19):10857. doi: 10.3390/ijms251910857 (PMC11476924; doi:10.3390/ijms251910857)
Supplement: Supplementary file 1 [file ijms-25-10857-s001.zip › Sidra-LUMC Summary.xlsx]

## Sheet: Original
Sample Id	Path Tumor Stage	CXCL1: mRNA expression normalized counts	CXCL2: mRNA expression normalized counts	CXCL3: mRNA expression normalized counts	CXCL4: mRNA expression normalized counts	CXCL5: mRNA expression normalized counts	CXCL6: mRNA expression normalized counts	CXCL7: mRNA expression normalized counts	CXCL9: mRNA expression normalized counts	CXCL10: mRNA expression normalized counts	CXCL11: mRNA expression normalized counts	CXCL12: mRNA expression normalized counts	CXCL13: mRNA expression normalized counts	CXCL14: mRNA expression normalized counts	CXCL16: mRNA expression normalized counts	CCL1: mRNA expression normalized counts	CCL2: mRNA expression normalized counts	CCL3: mRNA expression normalized counts	CCL4: mRNA expression normalized counts	CCL5: mRNA expression normalized counts	CCL7: mRNA expression normalized counts	CCL8: mRNA expression normalized counts	CCL11: mRNA expression normalized counts	CCL13: mRNA expression normalized counts	CCL14: mRNA expression normalized counts	CCL15: mRNA expression normalized counts	CCL16: mRNA expression normalized counts	CCL17: mRNA expression normalized counts	CCL18: mRNA expression normalized counts	CCL19: mRNA expression normalized counts	CCL20: mRNA expression normalized counts	CCL21: mRNA expression normalized counts	CCL22: mRNA expression normalized counts	CCL23: mRNA expression normalized counts	CCL24: mRNA expression normalized counts	CCL25: mRNA expression normalized counts	CCL26: mRNA expression normalized counts	CCL28: mRNA expression normalized counts	CX3CL1: mRNA expression normalized counts	XCL1: mRNA expression normalized counts	XCL2: mRNA expression normalized counts	CXCR1: mRNA expression normalized counts	CXCR2: mRNA expression normalized counts	CXCR3: mRNA expression normalized counts	CXCR4: mRNA expression normalized counts	CXCR5: mRNA expression normalized counts	CXCR6: mRNA expression normalized counts	CCR1: mRNA expression normalized counts	CCR2: mRNA expression normalized counts
SER-SILU-CC-P0047-PT-01	1	10.4179	9.06878	10.5784	6.14975	1.58496	3.16993	2.58496	7.27612	8.05528	7.47573	8.88264	5.64386	12.2357	11.245	0	7.30378	6.04439	7.11894	7.99435	0	4.24793	5.70044	4.75489	2.58496	5.61471	0	1.58496	5.49185	5.49185	8.81698	7.61471	5.83289	1	12.1592	0	6.49185	8.87958	9.99152	3.70044	3.16993	3.80735	5.16993	5.49185	9.96723	1	7.35755	7.56986	5.16993
SER-SILU-CC-P0159-PT-01	1	9.69523	9.24793	9.58308	7.31288	1	5.12928	3.70044	5.67242	4.85798	3.16993	10.0993	6.18982	13.0244	10.7465	0	8.93369	3.32193	5.55459	7.27612	2	4.08746	9.66	8.74147	3.32193	5.42626	0	2.80735	5.85798	8.01123	8.64386	8.92778	7.33092	1	9.84706	2	2.32193	9.89785	8.66534	1	1.58496	4.39232	5.35755	4.85798	10.1548	1	6.83289	7.70736	7.54689
SER-SILU-CC-P0169-PT-01	1	11.5798	8.25739	9.95129	7.87652	6.70044	5.72792	2	9.54882	10.4717	10.2252	8.31288	8.36632	12.7787	10.783	0	8.90689	4.52356	6.93074	9.65105	0	4.39232	8.09276	5.04439	0	4.45943	0	0	6.98869	4.52356	10.9366	7.39232	6	1	9.28309	3.90689	2.58496	9.50779	8.25739	3.58496	3.90689	5.24793	5.61471	7.49185	9.53916	2.58496	8.19476	7.58496	6.84549
SER-SILU-CC-P0210-PT-01	1	8.17991	6.47573	7.40939	6.49185	2.32193	3.58496	2	7.96578	8.32643	6.79442	8.75822	7.63663	13.2014	11.3531	0	8.87652	5.49185	7.14975	9.73132	1.58496	5.61471	6.98869	5.70044	3.16993	6.44294	0	3.32193	4.32193	7.98869	9.59432	8.74483	5.93074	1.58496	9.36851	0	5.20945	10.2527	9.21675	4.32193	2	3.32193	3.16993	6.18982	9.36851	3.32193	7.88874	7.43463	6.93074
SER-SILU-CC-P0246-PT-01	1	10.1421	9.39232	9.66888	2.58496	6.47573	5.12928	2.32193	10.2107	11.0708	8.33092	6.71425	7.02237	12.136	10.5718	0	8	7.08746	8.32643	9.76155	0	5.20945	5.24793	4	4.16993	7.03342	2.32193	3.90689	7.04439	5.83289	9.42627	6.94252	4.9542	1.58496	8.34873	0	2.32193	10.3945	8.02237	2.32193	4.80736	4.80736	5.67242	5.83289	9.40727	3.16993	8.27146	7.43463	5.83289
SER-SILU-CC-P0252-PT-01	1	9.86264	8.2621	9.54882	7.89482	2	3.45943	2	8.16992	7.85175	7.52356	8.07682	3.70044	13.0751	10.7254	1	6.84549	4.80736	6.08746	9.37721	1	4.9542	5.78136	5.88264	4	6	0	2	4.39232	4.58496	12.2851	0	6.78136	3.32193	8.71425	0	2.80735	10.6393	8.78463	4.64386	4.16993	1	3.32193	5.97728	8.60363	2.80735	8.11374	7.06609	6.42626
SER-SILU-CC-P0266-PT-01	1	11.4189	9.38154	11.0661	5.93074	7.64386	6.50779	2	7.62205	7.66534	5.90689	9.0954	6.74147	12.7553	10.9211	2.32193	9.224	5	6.45943	7.8392	1	5.32193	9.07414	7.80736	0	4.45943	0	3.80735	4.80736	6.18982	11.0396	2.32193	7.64386	1	9.89026	4.39232	3.70044	9.7879	7.9542	2.58496	0	7.26679	7.39232	6.10852	10.2958	4	7.70044	8.29921	7.8392
SER-SILU-CC-P0275-PT-01	1	10.6493	8.21917	10.0389	8.43463	3.16993	5.24793	3.70044	7.59991	7.7879	7.17991	7.65105	6.10852	13.0446	11.1561	0	6.61471	6.12928	6.72792	8.20945	0	2.58496	2.58496	1	0	4.80736	0	2.32193	7.53916	3.58496	9.33539	0	5.80736	0	10.0941	1	3.32193	9.60548	8.53916	1.58496	2.58496	5.85798	6.12928	6.45943	8.29462	2.58496	7.61471	8.16992	5.80736
SER-SILU-CC-P0280-PT-01	1	12.6616	10.207	10.8186	1	8.12928	8.20945	4.64386	11.1157	10.9091	11.8431	9.36413	9.70563	11.0382	10.8634	0	9.61655	6.37504	8.28077	10.4798	2.58496	6.12928	7.98869	6.04439	2.58496	5.16993	1	0	9.6865	6.20945	11.098	7.05528	7.26679	2.80735	8.65821	0	2.80735	10.8918	9.46557	4.9542	4.39232	8.08215	8.13955	7.45121	10.6493	1.58496	8.66888	9.43045	7.56986
SER-SILU-CC-P0283-PT-01	1	10.8074	9.62753	10.4848	2	6.89482	7.18982	1	10.9076	10.196	8.51175	8.88264	8.59246	11.0661	11.0362	0	8.29921	6.87036	8.25267	10.0196	1.58496	6.16993	6.40939	6.20945	3.80735	5.42626	0	2.58496	9.98442	5.24793	9.66178	7.06609	6.80736	3.16993	11.3437	1.58496	4.80736	8.89178	7.04439	4.39232	4.9542	6.08746	6.37504	6.70044	11.3734	2	8.18487	8.27146	5.70044
SER-SILU-CC-P0317-PT-01	1	10.4696	8.49185	9.57365	5.72792	6.24793	7.3837	5	7.08746	9.2503	7.40088	7.46761	9.2738	12.5976	9.59991	0	9.76653	7	8.01681	9.30606	1.58496	5.85798	9.84235	9.85953	2.58496	6.70044	0	4.75489	6.24793	8.33092	10.3663	9.63118	6.35755	1	10.2264	0	3.70044	11.357	6.89482	3.58496	4.64386	6.18982	5.80736	6.16993	10.792	2.32193	8.52748	7.56986	7.5157
SER-SILU-CC-P0333-PT-01	1	10.0768	9.01681	9.50184	3.90689	5.39232	5.52356	0	7.30378	7.49985	6.20945	8.45943	3.45943	12.1144	9.87958	0	6.64386	4.08746	5.35755	7.46761	0	3.32193	6.02237	0	1	5.20945	0	3	4.90689	3.45943	10.1046	7.67242	5.16993	0	9.51964	0	0	7.62936	6.97728	0	0	4.52356	4.90689	7.14975	7.69349	0	6.70044	7.64386	4.70044
SER-SILU-CC-P0334-PT-01	1	10.0238	8.0607	9.45738	4.85798	4.08746	5.49185	3.70044	5.9542	5.70044	4.45943	8.22882	6.84549	13.7559	10.446	0	8.57743	3.80735	5.70044	6	1.58496	1	8.07682	2.80735	2.58496	5.2854	1	2.58496	5.32193	6.52356	9.67419	6.44294	6.88264	1	8.73471	1	1	7.84549	6.98869	1.58496	1	4.39232	5.04439	5.64386	9.12412	2.32193	6.83289	7.34873	5.75489
SER-SILU-CC-P0345-PT-01	1	11.6782	10.2384	10.2216	3	9.66534	8.27146	4.16993	10.9866	10.8517	7.56224	9.79766	6	12.4165	10.4929	0	8.61102	7	8.04985	8.91588	3.80735	6.37504	6.42626	5.35755	3	5.20945	0	5.67242	9.56224	6.26679	13.7745	5.78136	7.98869	2.32193	6.88264	3.32193	0	8.08746	8.33985	5.83289	3.16993	5.70044	5.70044	6.47573	10.5765	0	8.41363	8.38802	5.97728
SER-SILU-CC-P0366-PT-01	1	12.388	10.7364	11.7436	6.39232	5.49185	5.70044	5.39232	10.1948	10.3707	10.3608	4.70044	6.06609	9.84706	11.236	0	2.58496	7.71425	8.11374	9.54882	0	4.16993	0	2.58496	0	7.39232	0	0	8.76818	5.78136	12.6889	4.52356	5.83289	0	9.53138	4.39232	4.39232	9.22159	10.0028	3.80735	3.58496	0	5.49185	7.45121	7.99435	0	7.56224	6.45943	3.80735
SER-SILU-CC-P0442-PT-01	1	10.9665	10.2562	10.4051	4.75489	7.3837	6.10852	0	9.08746	9.39874	7.2854	8.77149	3.32193	11.7478	11.0423	1	8.05528	5.55459	7.46761	7.8392	0	4.75489	5.61471	4.85798	1	2.32193	0	3.16993	7.27612	3.70044	9.62022	2	5.78136	1.58496	11.6119	6.96578	5.64386	8.20457	8.0607	2	0	5.32193	5.80736	6.74147	10.4838	0	8.02791	7.33092	4.90689
SER-SILU-CC-P0007-PT-01	2	11.6371	9.55842	10.3242	5.61471	7.23841	5.35755	2	8.84862	8.97728	9.22641	7.9542	5.39232	12.9801	11.444	0	7.13955	4.90689	6.50779	8.30378	0	3.58496	6.52356	3.90689	2.32193	5.08746	0	2.32193	7.18982	4.80736	9.80896	3.70044	5.45943	0	11.2155	2	5.78136	9.17243	10.098	2	2.32193	4.64386	4.80736	5.90689	9.9629	2.32193	7.40088	7.24793	5.20945
SER-SILU-CC-P0031-PT-01	2	9.40939	7.62205	9.2621	6.18982	1.58496	3	0	10.4429	8.92481	8.82018	8.37938	6.2854	13.5274	10.7838	0	7.80736	5.04439	6.97728	9.31061	1	2.58496	7.67948	3.80735	1	5.24793	0	3	4.9542	6.14975	10.3072	1.58496	6.37504	0	9.88874	1	4	9.50581	9.55459	1.58496	4.32193	4.9542	4.90689	6.79442	9.18735	3.16993	7.5157	7.5157	6.74147
SER-SILU-CC-P0037-PT-01	2	12.6584	10.2372	11.1874	7.3837	9.97011	7.39232	5.97728	8.83605	9.55459	8.62205	8.62571	6.16993	12.163	11.4325	1	9.00282	5.61471	6.58496	8.41363	1	5.88264	8.60733	3.45943	1	4.08746	0	3	7.27612	4.9542	10.6591	9.10329	7	0	11.2854	1	2.80735	7.19967	8.24793	2.80735	2.80735	6.56986	7.11894	7.70736	9.00563	2.80735	7.54689	8.44708	5.88264
SER-SILU-CC-P0053-PT-01	2	11.1599	10.9658	10.7805	0	9.69	8.59991	2	8.04439	8.07146	7.65105	7.41785	5.83289	10.7202	11.0244	0	8.14975	5.08746	6.30378	7.18982	2	3.90689	6.26679	3.45943	0	5.24793	0	2.32193	8.18487	4.08746	10.8178	6.47573	6.9542	0	10.0607	0	8.23362	8.03342	7.11894	1	0	6.55459	6.75489	7.15987	11.9352	1	6.52356	7.3837	5.24793
SER-SILU-CC-P0063-PT-01	2	13.1424	11.1536	12.3674	6.50779	10.8673	10.3945	3.32193	7.02237	7.53138	6.72792	6.98869	7.60733	11.5859	11.4818	2.80735	8.55842	6.94252	8.13955	9.66888	1	6.37504	5.64386	7.37504	1	6.76818	1	4.58496	7.25739	5.85798	12.4569	8.07682	7.96578	1	9.67066	2	4.16993	10.716	7.43463	3.70044	5.08746	4.58496	4.45943	6.14975	10.2046	0	7.73471	7.69349	7.14975
SER-SILU-CC-P0100-PT-01	2	12.043	11.1731	12.5488	6.58496	8.33985	7.20945	2.80735	8.55459	9.60177	10.8842	7.67948	7.75489	10.9322	9.84706	0	7.27612	5.52356	6.79442	7.20945	1.58496	4.80736	6.30378	4.75489	1.58496	4.08746	0	2.32193	7.36632	3.70044	11.2732	6.90689	5.32193	1.58496	7.72792	0	2.80735	8.28077	8.70044	4.39232	2.80735	5.61471	5.55459	6.39232	9.97871	0	6.58496	6.45943	5.61471
SER-SILU-CC-P0128-PT-01	2	11.703	10.207	11.0661	6.56986	6.72792	5.12928	5.42626	7.7211	8.33539	6.64386	7.3837	7.25739	13.1523	11.3537	0	7.94837	4.75489	6.32193	8.99152	0	1	6.72792	2.32193	0	6.55459	0	5.61471	5.88264	6.24793	13.4583	1	7.74819	1.58496	10.1267	2.32193	2	11.7271	8.42627	3.80735	2.32193	4.45943	5.9542	6.12928	10.2538	4.08746	7.81378	7.25739	6.49185
SER-SILU-CC-P0132-PT-01	2	10.5236	9.57365	10.2155	5.64386	3.32193	6.10852	2.58496	6.79442	8.07682	7.65105	8.69	5.24793	13.3993	11.2192	0	7.60733	3.90689	5.78136	7.65105	1.58496	3	6.30378	4.70044	1	5.70044	0	1	5.58496	4.32193	11.286	7.02237	5.04439	1	9.2854	1.58496	4.24793	9.20945	8.46761	6.97728	1.58496	5.85798	6.14975	4.52356	9.59991	0	6.90689	6.53916	4.45943
SER-SILU-CC-P0138-PT-01	2	13.2793	12.0532	12.695	6.62936	7.20945	7.27612	3.80735	8.40939	8.98014	5.45943	8.21432	5.93074	12.6771	10.7969	0	8.27146	6.49185	7.2854	8.23362	0	4.80736	6.16993	4.08746	3.16993	5.78136	0	4.75489	7.46761	6.20945	14.14	7.77479	7.31288	1	8.66534	3.80735	2	10.2288	10.1033	0	3	6.04439	6.12928	6.06609	10.2562	0	8.06609	7.49985	6.10852
SER-SILU-CC-P0174-PT-01	2	11.7151	10.1799	11.1718	6.93074	5.83289	4.9542	3	5.83289	7.07682	6.89482	7.40088	1	12.0566	10.3542	0	7.52356	5.80736	6.89482	8.56986	2.32193	2.58496	7.31288	4.70044	1	5.72792	0	3.90689	2.32193	5.24793	11.2052	5.32193	6.55459	0	10.4105	0	5.08746	10.1523	9.48985	3.16993	4.24793	3.58496	5.24793	5.93074	8.67948	0	6.78136	6.50779	4.64386
SER-SILU-CC-P0176-PT-01	2	9.53138	7.94252	9.67596	0	5.52356	3.16993	3	0	5.2854	3.90689	6.32193	10.7838	10.7993	10.3565	0	6.6865	3.32193	0	7.54689	0	7.56986	4.85798	5.83289	0	0	6.58496	0	3	8.08746	10.6874	4.9542	8.2854	0	7.60733	0	0	9.51767	8.01681	0	0	3.32193	9.25974	0	8.683	0	5.12928	6.02237	0
SER-SILU-CC-P0185-PT-01	2	10.4574	8.60733	9.96	6.75489	2.32193	4.39232	2.32193	6.2854	7.5157	7.97728	7.46761	1.58496	11.7752	10.7288	0	6.55459	5.90689	7.34873	7.31288	0	2.32193	3.80735	3.58496	2.32193	6.65821	0	2.80735	6.45943	1.58496	8.84235	0	4.32193	2.80735	11.6184	0	6.22882	7.93074	8.17991	3.80735	4.64386	5	5.04439	4.70044	9.37504	0	6.62936	6.88264	4.64386
SER-SILU-CC-P0188-PT-01	2	11.8704	10.5008	11.1517	6	7.26679	6.45943	1	7.83289	7.74147	6.42626	7.86419	5.72792	12.6673	10.4481	2	8.07146	5.75489	7.29462	7.82655	1	3.45943	7.69349	2.80735	2	5.45943	1	3	7.01123	4.75489	12.7076	7.83289	5.93074	2.32193	6.82018	6.87036	1	7.62205	7.39232	3.90689	2	4.70044	4.70044	7.11894	9.30378	0	7.56224	7.56224	5
SER-SILU-CC-P0206-PT-01	2	12.3832	11.819	12.4284	8.67948	7.01123	6.64386	10.4949	8.60733	11.9177	9.75989	7.23841	9.783	12.0908	9.85019	0	10.3498	9.35755	9.20212	7.96	4.70044	8.77808	9.63299	8.45533	1.58496	8.85487	0	8.10852	9.21675	6.71425	11.1997	9.49185	6.87036	3.80735	11.525	0	6.98869	10.4564	6.22882	5.24793	6.14975	6.37504	5.97728	6.26679	10.6294	0	9.30834	8.0607	7.56986
SER-SILU-CC-P0212-PT-01	2	12.2378	10.363	11.1637	6.87036	8.66534	8.12928	0	8.04985	9.35975	7.22882	8.04985	7.35755	12.6709	11.388	0	9.99294	5.64386	7.09803	8.93074	0	5.32193	8.04985	7.56224	0	4.32193	0	4	8.18983	6.10852	11.5915	11.1389	7.14975	0	9.72622	0	3.90689	10.9542	9.72962	4.16993	1	5.85798	7.49985	5.85798	10.6055	3	7.82018	7.82655	6.47573
SER-SILU-CC-P0218-PT-01	2	11.4984	10.5803	10.151	2	10.032	8.19967	2.80735	9.61102	9.3837	6.88264	7.85798	6.90689	12.5304	9.81858	0	9.01681	6.67242	7.40939	6.91886	2	4.75489	6.58496	3.90689	0	5.16993	1	4.16993	6.42626	5.80736	13.452	8.63663	6.42626	1	9.58496	0	2	10.0389	8.66178	4.16993	2.58496	5.70044	5.90689	6.37504	10.2155	0	7.34873	8.10852	6.37504
SER-SILU-CC-P0227-PT-01	2	10.0526	8.55075	8.86109	2.58496	11.2107	7.20945	1.58496	10.1523	9.49586	7.36632	7.49185	7.26679	6.16993	10.8033	0	8.53138	8.48382	8.02791	9.01123	3.58496	6	4.08746	4.32193	0	5.83289	0	2	8.65464	7.09803	9.41785	7.80736	6.10852	1.58496	10.0993	0	5.52356	2.58496	7.22882	1.58496	3.90689	6.91886	6.83289	5.80736	9.22882	2	6.6865	8.07682	5.67242
SER-SILU-CC-P0228-PT-01	2	9.80574	6.61471	8.74819	4.75489	5.58496	5.93074	0	10.1485	10.7566	10.9248	8.37069	7.67948	11.819	11.1344	0	8.40088	5.52356	7.35755	9.13699	2.58496	5.42626	8.33092	6.55459	0	6.22882	0	2	7.20945	6.67242	7.8392	9.20212	6.44294	0	10.9758	2.58496	4.32193	10.236	7.83289	2.32193	1.58496	4.75489	5.72792	6.32193	10.6129	2.58496	7.33985	8.27146	6.97728
SER-SILU-CC-P0229-PT-01	2	12.7076	11.2986	11.3253	4.85798	10.821	7.81378	3.80735	5.58496	7.87036	4.39232	9.39017	5.20945	11.7669	10.7756	0	9.20212	6.42626	6.90689	7.45943	0	4.08746	8.17991	4	3.16993	6.30378	0	3.70044	3.58496	4.85798	12.5838	5.88264	7.70044	1.58496	8.14975	13.3471	2.32193	8.69349	8.33539	5.32193	2.32193	5.20945	4.24793	6.2854	8.81698	0	7.24793	6.35755	4.16993
SER-SILU-CC-P0232-PT-01	2	10.9031	9.67243	11.0868	4.08746	5.55459	5.55459	2	9.74483	9.48784	9.33539	9.86419	9.14975	11.3437	11.1978	0	9.39232	4.70044	6.65821	8.83289	2.58496	6.2854	8.5157	8.45533	2.58496	5.08746	0	0	8.82337	8.42627	10.0028	10.809	5.83289	2.32193	8.60363	1	3	9.48382	8.47573	1	3	6.56986	7.06609	6.30378	10.611	3.70044	7.81378	8.66888	7.01123
SER-SILU-CC-P0236-PT-01	2	8.33539	7.06609	8.01123	4.39232	3.16993	4.08746	1	9.59059	10.0875	10.4284	8.62571	5.52356	12.2255	10.4083	0	7.87036	4.45943	5.97728	6.96578	3.45943	4.9542	7.27612	6.32193	1.58496	5.55459	0	0	10.0293	5.20945	9.49785	10.1948	5.75489	1.58496	9.75322	0	4.08746	8.14975	7.42626	0	0	3.58496	4.85798	4.58496	9.48784	0	5.45943	8.23362	6.02237
SER-SILU-CC-P0238-PT-01	2	12.726	10.973	12.277	7.62936	7.67948	5.35755	3.80735	8.12412	8.47978	7.15987	7.65821	3.16993	11.0566	11.1836	0	7.25739	7	7.35755	7.14975	0	3.45943	5.24793	4.45943	4	7.37504	0	3.45943	6.88264	4.52356	12.9333	7.09803	6.33985	1	10.5868	3	3.16993	9.45943	6.16993	0	0	7.12928	7.70736	6.44294	9.34651	1	7.16993	7.84549	5.55459
SER-SILU-CC-P0239-PT-01	2	8.59991	7.80736	8.76487	5.24793	5.08746	4.52356	0	6.18982	5.83289	5.93074	7.45943	8	11.6289	10.1357	0	6.62936	4.32193	6.02237	8.52748	0	3.58496	7.26679	7.80736	1.58496	6.52356	1.58496	3	3.80735	5.88264	9.80735	5.78136	7.07682	3.32193	11.3465	0	2.32193	9.97728	7.31288	3	0	3.32193	4.85798	7.5157	9.31967	3.70044	6.97728	7.26679	6.39232
SER-SILU-CC-P0260-PT-01	2	11.9705	9.95855	10.4168	1	9.96434	9.03617	3.58496	7.7879	7.7879	6.75489	8.49985	5.78136	10.5507	11.368	2	8.6865	9.22882	8.63299	7.29462	3	5.20945	7.22882	3.58496	2.58496	4.80736	0	3	6.55459	4.64386	8.72451	5.49185	6.75489	2	10.5127	0	7.17991	6.08746	7.09803	2.58496	1	9.71253	9.63481	5.16993	10.5962	0	5.97728	8.59991	5.20945
SER-SILU-CC-P0265-PT-01	2	10.8941	9.0954	9.54496	3.58496	9.67948	7.76818	1	9.16742	8.83289	6.47573	10.744	8.75822	12.0721	11.0993	0	9.63844	5.12928	6.18982	8.12412	1.58496	5.49185	8.33539	5.2854	2	4.32193	0	4.08746	6.44294	9.23362	8.70044	10.0795	6.80736	2	8.683	3	0	6.71425	8.85487	0	0	5.24793	6.32193	5.52356	9.59619	1	6.80736	7.99435	5.55459
SER-SILU-CC-P0270-PT-01	2	10.0661	7.56224	9.17742	5.45943	4.32193	5	1.58496	9.76487	9.81538	8.59246	8.82655	8.58872	10.7928	10.3934	0	9.41996	5.90689	7.93664	10.4325	2.58496	5.75489	8.82655	7.91886	2.32193	5.49185	1	3	9.07949	6.83289	8.0607	10.363	7.27612	2.32193	9.57365	2.32193	2.58496	10.6375	7.56224	1.58496	2.80735	6.02237	6.02237	7	11.1599	3.58496	8.62936	8.79766	7.3837
SER-SILU-CC-P0273-PT-01	2	11.807	11.6073	10.988	4	7.66534	7.67242	5.49185	9.47167	10.9046	9.08746	7.35755	10.3163	12.314	10.8657	0	8.66178	7.49185	8.41363	8.66178	1.58496	4.45943	7.08746	6.16993	2.32193	4.70044	0	5.75489	8.09276	7.94252	13.1327	10.1472	6.64386	0	6.94252	3.70044	2.80735	10.0928	9.44501	3.80735	3.58496	6.6865	7.13955	4.32193	11.4476	1.58496	7.96578	8.44294	5.88264
SER-SILU-CC-P0279-PT-01	2	10.2819	8.22882	9.95274	5.58496	7.05528	5.45943	5.24793	4.52356	7.3837	7.13955	7.45121	4.9542	10.8963	10.7665	0	6.80736	4.75489	6	7.60733	0	4.08746	6.74147	5.39232	1	4.64386	0	1	8.29921	5.55459	11.2282	8.09276	6.30378	2	9.42417	0	2.80735	8.40939	7.96578	4.52356	1	4.32193	5.70044	7.83289	8.66534	1	6.22882	6.45943	4.52356
SER-SILU-CC-P0281-PT-01	2	10.6917	9.55842	10.2167	5	5.83289	5.04439	1.58496	5.49185	5.67242	2.32193	7.69349	5.93074	12.312	11.0126	0	7.03342	4.80736	6.02237	6.71425	1	0	6.08746	0	1	4.16993	0	4.52356	5.39232	4.70044	11.0217	6.82018	7.11894	0	10.2384	0	4.08746	10.8122	7.17991	3.32193	3.16993	4.32193	5.24793	6.26679	8.91886	1.58496	7.43463	7.09803	5.04439
SER-SILU-CC-P0295-PT-01	2	10.9894	8.49586	9.97442	6.44294	8.03342	5.61471	3.70044	11.0175	10.5803	10.218	9.683	8.8857	11.4152	11.221	0	8.51175	6.85798	7.31288	9.02237	3	4.45943	6.90689	7.40939	1	5.42626	1.58496	4.32193	9.80252	7.37504	8.02237	9.71081	7.53916	2.58496	11.9848	2.58496	9.64926	8.66888	9.63481	2	1.58496	5.75489	5.08746	5.72792	11.2113	0	7.52356	8.02791	6.59991
SER-SILU-CC-P0296-PT-01	2	7.96	7.54689	8.16992	6.90689	2.32193	2	5.58496	7.07682	7.59991	8.08215	8.18487	3.70044	12.752	10.6917	1	6.37504	4.52356	6.24793	8.61471	0	1	6.42626	3.58496	4	6.72792	1	2	2.32193	4.24793	9.76155	2.80735	5.2854	0	9.06339	1	2	10.6221	9.55842	4.24793	4.32193	4.39232	5.12928	6.22882	8.94837	2.80735	7.93664	7.3837	6.22882
SER-SILU-CC-P0323-PT-01	2	9.60918	8.04439	9.45121	1	3.45943	1	4.75489	11.3117	11.4702	11.1389	7.70736	7.96	10.2819	12.1536	3.16993	7.63663	6.42626	7.14975	8.58496	5.16993	6.47573	4.52356	7.31288	3.45943	6.26679	0	4	10.0661	7.01123	10.2574	7.86419	5.97728	2	8.35315	1	4.75489	6.62936	8.82337	0	3.80735	2.58496	4.45943	7.67948	9.37504	0	6.04439	7.90087	5.35755
SER-SILU-CC-P0335-PT-01	2	9.53916	7.24793	9.19476	5.12928	4.58496	5	1	11.4722	9.86573	8.64746	9.47978	5.85798	13.0536	10.9643	0	9.04439	5.42626	5.85798	7.71425	3.80735	4.90689	8.29921	6.6865	0	5.85798	0	2.32193	9.25503	5.04439	9.56224	8.87958	5.67242	2	9.54882	0	4	7.8392	7.8009	0	0	5.08746	5.49185	6.06609	9.85953	0	6.56986	8.54303	5.85798
SER-SILU-CC-P0342-PT-01	2	11.3826	9.66534	10.4284	5.88264	10.5831	7.44294	3.58496	8.01681	9.21432	7.07682	10.5746	8.20945	9.89178	12.137	0	8.72792	6.59991	7.34873	7.53916	2.58496	4	7.19967	7.04439	0	4.64386	0	1.58496	10.875	5.70044	9.91886	9.31515	6.76818	2.80735	10.128	0	5.75489	7.46761	9.33762	0	1	8.40939	8.50383	5.32193	11.1637	2	6.08746	8.27146	6
SER-SILU-CC-P0343-PT-01	2	10.5127	9.59059	9.78627	5.88264	6	5.55459	4.32193	6.84549	6.32193	6	8.56986	3.80735	12.327	10.4666	0	6.65821	2.58496	4.64386	7.56224	0	1.58496	5.42626	4.64386	3.58496	4.80736	0	2.32193	5.32193	4.58496	11.4954	8.93664	5.42626	0	9.22641	1	1	8.62205	7.80736	5.61471	0	3.32193	4.64386	5.85798	9.00282	0	5.67242	7.20945	5.20945
SER-SILU-CC-P0357-PT-01	2	11.3129	9.26444	11.3783	6.91886	8.32193	7.35755	5.32193	10.2738	10.8634	10.2276	7.45121	7.96	11.2825	11.4157	1	8.18983	6.37504	7.79442	8.50383	2.32193	5.55459	7.02237	4.45943	2	5.67242	0	0	6.16993	4.9542	9.86882	7.37504	6.2854	0	10.6865	5.49185	5.20945	8.45943	8.21432	1	2.80735	5.32193	6	7.42626	9.69	1	6.91886	7.7211	5.32193
SER-SILU-CC-P0360-PT-01	2	11.8549	9.79279	10.0875	5.9542	11.3134	9.43254	7.58496	6.94252	6.97728	6.2854	8.96578	5.70044	8.99718	9.84078	1	8.82972	7.49985	7.93664	7.14975	4.24793	6.35755	9.43045	5.16993	1	3.32193	0	2.32193	8.7039	4.24793	10.6689	9.07414	6.80736	1	9.40939	0	4	4.64386	6.87036	2.32193	2.32193	6.89482	6.98869	7.15987	8.24793	0	5.90689	7.03342	4.32193
SER-SILU-CC-P0361-PT-01	2	8.64746	7.8392	9.27146	6.67242	2.58496	3.80735	3.16993	7.27612	7.47573	7.83289	7.80736	7.36632	11.5411	10.6987	0	7.25739	3.90689	5.04439	7.2854	0	2.58496	6.61471	5.16993	2.80735	5.64386	0	2.80735	5.78136	7.7211	8.5812	9.05528	6.6865	2	9.37504	0	3.58496	8.28077	8.00563	2.58496	0	2.80735	4.70044	6.12928	7.77479	2.80735	5.52356	6.6865	5.67242
SER-SILU-CC-P0372-PT-01	2	10.4242	8.7879	8.91588	3.58496	10.2336	7.82655	3.80735	11.5187	11.115	8.93958	9.84706	7.5157	8.15482	11.3929	1	9.79279	8.22882	8.91588	9.78136	4.75489	7.76155	6.12928	7.41785	0	5.72792	0	3.90689	9.41785	5.45943	8.03892	9.56605	7.13955	3.70044	7.86419	0	4.08746	8.84862	7.72792	3	4.39232	5.12928	5.32193	6.88264	10.6733	1	7.7879	9.34207	7.19967
SER-SILU-CC-P0377-PT-01	2	9.66534	8.40088	8.97442	3.90689	6.96578	6.65821	0	10.4367	10.0634	8.33092	9.20945	9.03617	10.3718	11.0375	0	8.44708	5.90689	7.46761	9.79928	1	5.52356	8.43463	7.71425	0	4.64386	0	3.58496	9.96434	8.06609	9.57932	10.196	6.96578	4.45943	9.31288	5.90689	4.75489	9.22159	8.61102	4.58496	4.32193	6.14975	6.45943	8.09803	9.72622	1	8.01123	8.29462	6.59991
SER-SILU-CC-P0378-PT-01	2	10.2842	9.62205	10.2252	4.39232	4.45943	3.32193	3.80735	7.59991	7.32193	5.12928	7.7879	6.97728	12.204	11.3498	0	6.65821	4.24793	5.93074	6.90689	0	0	5.39232	0	2.80735	4.90689	0	3.58496	5.70044	7.31288	10.5372	7.8009	6.59991	0	10.1774	0	3.32193	8.7211	8.73809	0	0	4.08746	4.70044	6.26679	8.94252	3.16993	6.64386	7.12928	5.85798
SER-SILU-CC-P0386-PT-01	2	10.5147	9.14975	9.89482	4.64386	5.9542	5.88264	2.58496	9.76818	9.50977	8.46352	9.15735	7.05528	11.6768	11.2808	0	6.82018	4.75489	6.83289	9.04985	0	3.70044	7.7211	7.35755	1.58496	3.90689	0	3.16993	6.06609	4.08746	11.8781	5.97728	6.9542	1	9.69	1	2	10.4727	8.88264	3.70044	4.16993	6.18982	6.49185	6.53916	10.0888	1	7.7879	7.7211	7.07682
SER-SILU-CC-P0388-PT-01	2	11.2432	9.13699	10.3966	2.80735	4	5.32193	10.1072	7.87036	8.19476	6.26679	8.84549	7.96578	12.7754	10.4398	0	8.93369	4.70044	6.22882	8.15987	1.58496	5.12928	9.20701	8.13955	2.80735	5.24793	0	2.80735	6.80736	6.35755	10.4168	8.8009	6.50779	1.58496	10.1241	0	0	10.8455	8.05528	4.16993	1.58496	4.90689	5.24793	5.75489	9.53916	1.58496	7.78136	8.13443	7.70736
SER-SILU-CC-P0393-PT-01	2	11.2479	9.21917	9.783	4.64386	8.25267	7.09803	3.80735	7.75489	7.59246	6.06609	9.93221	6.45943	13.434	10.5226	0	8.45121	3.80735	7.02237	9.36194	0	3.80735	8.18487	5.55459	2.80735	4.24793	0	2.32193	7.87652	6.67242	9.94983	8.14466	6.30378	0	9.20701	2	2.32193	9.34873	8.82655	2.32193	3	4.64386	4.85798	5.88264	9.75656	2.58496	7.91886	7.57743	6.58496
SER-SILU-CC-P0396-PT-01	2	11.272	9.77314	11.0987	6.79442	3.80735	4.39232	3.16993	7.61471	7.26679	6.08746	7.16993	2.80735	12.8496	10.6411	1	6.42626	3.32193	5.88264	7.53916	0	0	6.26679	2.32193	0	4.9542	0	4.52356	4.58496	4.08746	10.6751	0	5.61471	1	9.89936	0	3.58496	9.91289	8.20945	0	0	4	5.55459	4.32193	9.80574	0	7.60733	6.62936	5.85798
SER-SILU-CC-P0402-PT-01	2	10.1459	8.63299	10.1033	4.90689	6	4.58496	4.85798	9.90237	9.82496	8.99152	8.87036	6.52356	11.6357	11.7948	1.58496	6.93074	5.16993	6.90689	8.70044	2.32193	3.58496	6.89482	6.55459	1.58496	4.16993	0	4.52356	10.4635	5.70044	11.6106	8.67948	6.80736	2	10.9396	0	4.39232	6.80736	8.45533	4.39232	0	3.32193	3.70044	6.06609	9.57365	0	6.45943	8.24317	5.80736
SER-SILU-CC-P0403-PT-01	2	10.6564	8.76818	9.59059	3.90689	7.49185	6.42626	5.75489	7.3837	8.61471	6.94252	8.79442	5.80736	13.3815	9.41996	0	9.37069	5.16993	6.37504	7.3837	1.58496	4.16993	8.46352	4.08746	1.58496	6.2854	0	2.32193	7.18982	3.90689	9.32643	8.95129	7.49985	0	8.97154	0	1	7.96578	8.08746	0	0	5.70044	5.90689	6.62936	9.49785	2.80735	6.72792	8.12412	6.44294
SER-SILU-CC-P0406-PT-01	2	9.44501	7.59246	8.9571	6.35755	3.70044	4.16993	6.12928	11.1402	11.4564	11.1523	9.31741	8.71425	11.2854	10.5661	0	8.15482	5.12928	6.72792	8.32193	0	4.70044	6.33985	6.49185	1.58496	4.39232	0	2	8.14466	4.9542	10.2288	9.52748	7.12928	1	8.91289	3.45943	4.45943	7.31288	9.89936	3.32193	2.32193	3.32193	4.90689	6.82018	9.30606	1	7.59246	8.27612	6.24793
SER-SILU-CC-P0410-PT-01	2	11.3619	8.93664	9.39446	0	11.9912	8.95129	5.20945	4.24793	6.30378	5.85798	9.04166	6.83289	7.93074	11.4635	0	8.53916	6.59991	7.11894	6.24793	4.16993	3.32193	7.2854	5.20945	0	4.80736	0	2.58496	7.33985	7.65105	7.67242	9.68825	5.64386	1.58496	5.49185	0	3.45943	6.22882	7.66534	2.32193	1.58496	8.64025	8.54303	2.80735	9.49385	2	3.80735	8.29002	7.82018
SER-SILU-CC-P0422-PT-01	2	9.33539	8.65821	11.0668	2.80735	14.8447	5.90689	1.58496	9.80252	10.196	10.7381	8.33985	8.35755	11.9043	10.676	0	8.71425	6.97728	8.09803	9.78463	1	5.16993	8.56605	7.26679	2.58496	6.04439	0	4.08746	8.60733	6.37504	9.2621	9.41785	7.05528	3	10.0861	3.32193	4.24793	9.02791	6.6865	3.58496	4.16993	8.65105	8.71081	7.49185	10.7541	0	8.01123	8.46761	6.6865
SER-SILU-CC-P0424-PT-01	2	11.6439	10.5613	11.9106	2	7.31288	6.70044	5.16993	12.8323	13.1864	11.2366	7.40088	11.0674	9.77643	10.5038	1.58496	10.0389	9.05799	9.96	11.7228	2.80735	9.15228	7.72792	7.78136	1.58496	6.26679	0	2.58496	10.1202	5.93074	10.4605	8.31288	7.60733	2.58496	7.83289	7.06609	3.70044	8.29462	7.16993	5.67242	5.78136	7.17991	7.45943	7.82018	10.8742	3.32193	10.6384	9.86728	7.49985
SER-SILU-CC-P0436-PT-01	2	9.03342	7.82018	8.91588	4.39232	2.58496	4.08746	1.58496	4.32193	5.12928	4.08746	10.2432	2.58496	12.1286	10.4838	0	7.71425	3	4.9542	6.85798	0	4.39232	8.10329	7.59991	3.58496	5.52356	0	0	6.04439	5.83289	7.75489	8.99152	5.08746	0	11.96	1	4.58496	8.19476	7.74147	0	0	1.58496	2.58496	4.58496	9.46557	0	6	7.13955	5.20945
SER-SILU-CC-P0441-PT-01	2	10.2021	8.37069	9.53138	6.08746	3.80735	3.45943	2.58496	7.84549	7.33985	7.53916	7.8009	4.08746	13.11	11.0077	0	7.30378	3.45943	5.52356	7.40939	1	1	5.90689	3.45943	1.58496	5.75489	0	1	2.32193	4.45943	10.445	1	6.16993	0	10.4533	0	3.32193	9.51767	9.37504	2.32193	1	3.32193	5.04439	5.64386	8.86419	1	7.25739	7.04439	5.80736
SER-SILU-CC-P0002-PT-01	3	10.6865	9.99718	10.7541	4.80736	13.5898	6.83289	11.1824	6.90689	8.79116	8.99718	8.14975	4.70044	11.4543	10.2396	0	7.10852	6.32193	6.79442	5.75489	1.58496	4.45943	5.80736	3.70044	3.45943	7.90087	0	3	4	5.42626	10.7347	5.08746	6.53916	3.16993	9.42417	1.58496	3.16993	10.1228	6.26679	2	2	6.72792	6.64386	7.42626	8.93664	2.58496	4.9542	7.15987	3.16993
SER-SILU-CC-P0005-PT-01	3	11.741	10.1561	10.7202	5.67242	8.62936	8.03342	3.45943	10.3049	11.0741	7.70736	7.49185	9.60548	13.1619	9.89936	0	10.5018	7.82655	8.34873	9.67948	2.80735	6.26679	9.01123	6.37504	0	6.26679	0	4	6.94252	6.56986	12.7138	9.80735	6.61471	2	11.0451	2.58496	4.75489	10.0993	8.07146	4.70044	4.58496	5.80736	6.04439	7.29462	11.3581	1	8.71081	8.56986	6.18982
SER-SILU-CC-P0009-PT-01	3	11.7748	10.102	11.2378	6.83289	8.2621	6.79442	2.58496	10.1124	10.7482	9.60733	7.72792	9.12412	12.4883	10.5812	0	7.65105	7.97728	9.07146	8.98869	0	4.24793	6.45943	6.75489	2	4.52356	0	2	7.25739	5.32193	10.7074	7.59991	5.08746	2.58496	8.93958	3.16993	3.45943	10.021	8.12928	3	3	6.80736	7.02237	6.06609	10.1536	2.58496	8.8009	8.23841	6.47573
SER-SILU-CC-P0010-PT-01	3	12.0317	10.9607	11.5826	7.98869	9.98442	7.88874	5.70044	8.07146	9.68124	8.63299	7.18982	6.14975	13.8549	10.7313	3.32193	10.5546	7.96	8.83605	8.94544	3	5.08746	9.17991	4.58496	0	6.72792	0	4.64386	7.43463	3.32193	10.7322	9.29002	6.47573	1	12.352	0	4.9542	9.20701	6.89482	4.90689	2.32193	6.16993	6.02237	8.04985	10.2107	0	8.32193	7.8392	5.61471
SER-SILU-CC-P0011-PT-01	3	9.81698	7.49185	8.26679	0	9.22882	5.72792	1	10.2644	10.1861	7.7211	7.53916	7.47573	6.64386	11.7065	1	9.39446	6.55459	7.21917	9.59059	3.45943	6.91886	8.14975	6.39232	0	0	0	2.58496	9.66711	1	7.2854	7.96578	4.08746	1.58496	4.90689	0	3.70044	3	8.07682	4.39232	2.32193	6.10852	4.52356	5.52356	8.75822	1.58496	6.93074	8.55075	5.20945
SER-SILU-CC-P0013-PT-01	3	11.1892	9.783	9.78953	0	8.26679	3.58496	3.80735	10.5906	11.9076	9.75822	8.20945	11.4078	9.56415	11.0244	3.80735	10.115	10.014	10.1137	10.4939	6.96578	8.19967	6.32193	9.48784	1.58496	2	0	5.2854	9.94983	4.45943	8.64025	11.0841	4	4.32193	8.67243	0	4.52356	6	5.45943	5.49185	4.58496	4.32193	5.90689	4.70044	13.4737	0	9.97728	9.34651	7.53916
SER-SILU-CC-P0015-PT-01	3	8.92481	7.76818	8.15987	4.90689	5.49185	4.80736	8.2621	8.33539	10.062	10.2204	10.9396	6.52356	9.87036	10.8423	0	10.0389	6.61471	7.12928	8.35755	4.32193	6.33985	4.45943	6.06609	3.80735	5	0	2	7.82018	6.75489	9.63844	6.58496	3.45943	3.16993	6.52356	0	3.45943	8.02791	7	1.58496	3	4.08746	5.32193	4.39232	11.1718	0	6.20945	8.54303	5.08746
SER-SILU-CC-P0016-PT-01	3	10.2854	8.98014	9.9542	5.61471	7.18982	6.76818	4.58496	7.8009	8.38802	6.87036	5.83289	4	10.2009	9.09803	1	8.10852	5.72792	5.24793	7.94252	1.58496	4.16993	4	2.32193	5.55459	7.94252	2.32193	0	7.83289	3.70044	9.70044	5.08746	2.32193	1.58496	10.9894	4.58496	7.33985	7.76818	7.36632	8.224	1	6.96578	6.80736	6.2854	8.64025	0	5.35755	7.21917	3.70044
SER-SILU-CC-P0018-PT-01	3	12.0067	10.4398	10.5147	4.24793	11.3498	8.61471	4.85798	8.66534	9.86573	10.3696	11.7052	10.6786	10.3987	10.1344	4.39232	10.6812	7.75489	8.91588	9.5411	2.32193	6.45943	8.28077	7.82655	4.75489	5.97728	1.58496	4.52356	8.5157	10.7789	10.5324	11.432	7.79442	2.80735	9.7211	0	5.67242	8.79766	9.10852	1.58496	4	8.11374	8.12928	5.52356	11.8803	3.32193	7.58496	8.74147	6.94252
SER-SILU-CC-P0019-PT-01	3	10.5324	9.59991	10.6193	5.08746	6	6.32193	5.08746	6.44294	7.07682	4.90689	7.88264	2.58496	13.4737	9.95565	0	9.25267	6.14975	7.30378	7.27612	2.80735	6.20945	6.78136	5.97728	3.70044	5.9542	0	1	5.93074	3.16993	10.4939	4.75489	5.93074	1	11.1972	2	4.16993	9.14466	6.65821	4.52356	2.58496	6.20945	5.72792	5.49185	9.68825	0	6.87036	7.45121	5.39232
SER-SILU-CC-P0020-PT-01	3	9.78136	8.59246	8.76818	5.24793	9.85953	7.01123	4.75489	7.82018	7.97154	4.80736	7.65105	6.18982	11.923	10.0848	0	7.43463	7.60733	7.83289	8.02791	3.58496	4.90689	6.04439	7	4.16993	6.42626	0	4.85798	9.53528	4.70044	10.014	7.34873	5.80736	2	11.5372	10.4263	0	6.62936	7	2.58496	0	4.39232	5	7.05528	9.99577	0	7.26679	7.16993	5
SER-SILU-CC-P0021-PT-01	3	8.86109	6.71425	7.23841	4.39232	5.80736	5.20945	5.72792	7.45121	7.29462	4.58496	8.05528	6.30378	13.747	10.0375	0	7.93074	5.49185	6.26679	6.76818	2	3.80735	2.58496	8.03342	1	3.45943	0	4.75489	7.75489	2.32193	8.79766	5.9542	6.53916	2.58496	9.50779	0	3.58496	6.35755	8.44294	3	0	3.80735	3.45943	7.47573	8.85798	0	5.61471	8.12412	6.55459
SER-SILU-CC-P0022-PT-01	3	12.2049	9.70217	10.6493	6.06609	11.4671	10.1383	6.52356	9.7364	10.1202	10.1085	8.43045	5.67242	12.0841	10.5353	0	10.5018	7.60733	7.85175	8.79766	3.70044	5.90689	8.58496	5.42626	3.16993	5.08746	0	4.45943	9.12412	6.12928	10.8971	10.0512	6.67242	2.32193	8.30378	2.58496	4.45943	9.05799	8.97728	2.32193	1	5.64386	6.10852	5.67242	10.3399	0	8.18983	8.51964	6.47573
SER-SILU-CC-P0023-PT-01	3	9.783	7.82018	8.42627	4.58496	8.57365	6.42626	4.08746	10.5294	10.6027	10.7091	10.543	8.48784	7.63663	11.9121	1	8.84862	6.61471	7.97728	9.10329	4.64386	6.67242	5.64386	5.93074	3.32193	5.80736	0	0	8.23841	3.58496	6.35755	9.87958	5.52356	1.58496	6.30378	0	5.08746	5.16993	9.49586	3.58496	3.80735	5.93074	6.30378	5.45943	11.6511	0	6.55459	8.55842	5.78136
SER-SILU-CC-P0024-PT-01	3	10.0224	7.49185	9.65643	6.35755	8.71768	5.08746	12.1244	13.8463	14.5358	12.674	8.69	8.48382	13.4615	11.0105	0	11.3454	7.7879	9.07949	10.7912	6.18982	10.0993	7.85175	7.56224	0	4.08746	0	2.32193	9.72281	7.45121	8.55842	10.0967	5.16993	1.58496	8.683	1.58496	4.32193	6.02237	10.9801	4.08746	3.80735	4.52356	4.45943	7.24793	10.5718	0	7.76155	10.1434	8.17493
SER-SILU-CC-P0025-PT-01	3	13.0582	12.3904	12.7952	8.09276	7.21917	6.76818	9.60363	7.08746	9.90539	8.46761	6.75489	7.39232	12.2559	9.41574	0	9.02791	7.53138	7.94837	7.61471	0	5.20945	6.97728	2	4.45943	8.14466	0	6.72792	4.16993	6.14975	11.9989	7.53916	6.78136	0	11.6115	0	5.75489	10.0471	6.85798	3.80735	2.58496	6.35755	5.24793	5.75489	9.63844	0	7.82018	7.47573	6.24793
SER-SILU-CC-P0026-PT-01	3	11.327	9.76818	10.5108	8.8857	8.37938	7.24793	14.1062	7.8392	8.70736	6.44294	7.45121	9.44501	11.8673	10.7632	0	8.17991	5.58496	7.13955	8.19967	0	2	7.16993	6.26679	1.58496	5.90689	0	4	6	8.18487	10.7262	8.52356	7.02237	0	10.7507	5.55459	3.90689	9.97442	8.29921	4.52356	1.58496	6.39232	6.32193	5.45943	10.9001	4.24793	7.48382	7.76155	5.49185
SER-SILU-CC-P0027-PT-01	3	9.62936	8.88874	9.02791	5.58496	4.75489	4.32193	3.58496	6.33985	7.05528	7.30378	7.45121	4.52356	11.8533	10.2336	0	8.15482	5.04439	6.32193	7.65105	0	2.58496	6.88264	5.24793	2.32193	5.42626	0	1.58496	5.88264	2.32193	10.6248	7.77479	4.75489	2.58496	9.56796	0	0	8.94837	8.34873	0	1	4.16993	4.70044	6.83289	8.5812	1	5.75489	7.13955	5.58496
SER-SILU-CC-P0029-PT-01	3	13.2634	12.1335	13.0492	3.90689	11.5541	9.46352	6.42626	9.87344	11.178	9.57365	5.61471	8.02791	9.98014	10.0485	1.58496	9.98157	8.80413	9.36632	9.01402	4.90689	7.33985	5.88264	6.62936	3	7.62936	0	5.12928	8.98014	4.16993	13.333	8.53916	5.80736	3.90689	9.58496	0	6.67242	9.17243	8.14466	1.58496	1	5.2854	4.75489	5.04439	9.81538	0	7.21917	7.34873	4.90689
SER-SILU-CC-P0030-PT-01	3	6.74147	5.45943	6.71425	3.58496	4.52356	3.58496	1	7.50779	7.70044	6.6865	6.64386	3.16993	11.8001	10.2348	0	7.50779	4.85798	5.70044	6.65821	0	4.24793	5.2854	5.32193	2	5.32193	0	3.58496	7.65821	2.80735	7.16993	8.0607	5.55459	1	7.40088	0	2	7.73471	7.74147	2	0	2.80735	4.45943	6.80736	8.62205	0	6.18982	7.13955	5.2854
SER-SILU-CC-P0032-PT-01	3	10.643	10.5216	11.5845	8.90689	11.9989	3.32193	13.9424	7.43463	9.96145	8.47167	6.14975	6.22882	14.007	8.94252	2.58496	8.61102	8.46352	8.2854	8.53138	2	7.03342	5.49185	7.64386	0	8.98869	0	6.6865	8.74483	0	12.0519	3.70044	4.58496	3.70044	12.103	7.98299	4.08746	7.27612	7.53138	4.16993	1.58496	6.45943	6.14975	3.70044	11.0265	0	5.64386	7.98299	6.56986
SER-SILU-CC-P0036-PT-01	3	12.9485	11.9535	12.477	8.2854	13.7834	10.7682	10.4594	9.16239	11.2831	11.8293	9.64386	9.59246	9.97011	11.9005	0	11.0028	11.1637	11.1376	9.95565	6.61471	7.74819	7.39232	8.11374	1.58496	5.64386	0	4.16993	10.8146	4.08746	11.6698	7.7211	6.85798	4.24793	8.47167	0	5.90689	9.57932	7.17991	5.04439	4	9.03342	8.31741	4.80736	12.4189	2	8.55459	10.3902	6.87036
SER-SILU-CC-P0038-PT-01	3	12.2923	9.75322	11.4105	6.26679	8.58496	6.84549	6.65821	9.94837	10.0941	8.27612	7.31288	7.24793	12.4694	10.3542	0	8.35315	6.22882	7.46761	8.83289	2.32193	5.24793	7.39232	4.75489	3.16993	5.32193	0	4.32193	9.05257	6.02237	12.8256	7.91886	7.41785	1.58496	7.34873	2.32193	2.32193	10.3219	6.45943	2.58496	2.58496	7.21917	7.62205	7.14975	9.61839	1	8.25739	8.39232	6.64386
SER-SILU-CC-P0039-PT-01	3	10.5048	8.07682	8.77808	4.90689	9.85175	7.11894	2.80735	8.19967	8.84235	6	8.73471	5.70044	12.2677	11.286	0	9.76818	6.52356	7.27612	7.20945	2.32193	4.80736	8.31741	5.04439	1	4.08746	0	2.32193	8.5157	6.12928	10.1046	10.7855	6.22882	2	9.14211	0	4.32193	9.62753	7.87036	3	0	6.33985	6.75489	5.78136	9.90839	0	7.79442	8.45121	6.33985
SER-SILU-CC-P0040-PT-01	3	8.29002	6.80736	8.20457	5.75489	3.90689	5.04439	3.16993	7.07682	7.01123	5.20945	8.32643	3.70044	12.51	10.8234	0	7.99435	3.16993	4.75489	6.20945	2	4.52356	7.05528	5.75489	1	4.70044	0	0	4.16993	3.70044	7.78136	7.88874	5.20945	0	9.37504	0	3.16993	8.45533	7.54689	3.70044	1	3.32193	2.80735	6.90689	8.58872	0	6.35755	6.82018	6.04439
SER-SILU-CC-P0045-PT-01	3	9.05257	7.69349	9.49385	7.02237	6.96578	4.39232	5.61471	10.1674	10.888	9.60548	6.06609	9.82496	10.3454	11.0505	0	8.43045	6.84549	8.0607	10.4062	3.45943	6.26679	4.58496	5.55459	2	5.49185	0	4.39232	10.42	7.15987	8.69	7.3837	6.55459	4.39232	6.82018	5.93074	6.32193	8.37504	7.99435	4.39232	4.90689	1	3	6.04439	9.90087	3.80735	8.07682	7.39232	5.39232
SER-SILU-CC-P0051-PT-01	3	12.8642	11.9487	11.8309	3.32193	10.1319	8.45121	3.58496	10.2527	12.3259	9.44294	12.1013	9.28309	10.1344	10.8657	0	11.7801	6.96578	7.57743	10.5068	3.32193	9.74315	9.94398	10.1228	1	1.58496	1	7.30378	10.2773	8.35755	8.14975	8.54303	7.40939	4.64386	8.99435	0	2.32193	6.80736	9.25974	3.80735	5.2854	8.26679	7.97154	5	11.2336	0	6.91886	9.98157	8.02237
SER-SILU-CC-P0052-PT-01	3	10.446	9.17742	9.91139	5.39232	7.87036	6.59991	4.64386	5.04439	8.90087	8.17991	9.59805	1	10.7607	9.39232	0	10.0901	6.30378	5.78136	6.53916	3.90689	5	6.08746	6.06609	3.70044	6.45943	0	4.75489	6.94252	4.39232	8.29921	9.18735	5.32193	1.58496	10.9622	0	4.85798	7.19967	7.56986	3	0	4.58496	3.32193	3.45943	8.50779	0	3.90689	6.08746	3.16993
SER-SILU-CC-P0056-PT-01	3	9.59059	7.35755	8.97442	5.9542	6.75489	5.72792	5.04439	8.09803	7.93664	7.75489	7.76818	4.58496	10.8941	10.7134	0	7.90689	5.42626	6.04439	7.72792	3.45943	3.80735	6.56986	5.80736	1	4	0	1.58496	7.75489	2.32193	9.68825	8.79116	5	1	10.1523	1	3.80735	6.35755	7.74819	0	0	5.04439	5.64386	6.56986	8.42206	0	6.24793	7.49185	4.45943
SER-SILU-CC-P0058-PT-01	3	12.3292	9.7211	10.9498	7.76155	7.11894	6.06609	3.58496	8.40514	8.07146	6.18982	7.09803	10.6978	14.1062	11.7503	0	9.21432	4.32193	6.22882	9.14466	1	0	6.85798	1.58496	0	3.45943	0	5.04439	3.80735	8.25739	14.8906	7.24793	8.98584	0	6.37504	1	3.45943	11.3864	9.21189	3.45943	2.58496	1	6.22882	6.64386	10.1624	4.90689	7.62936	7.54689	6.04439
SER-SILU-CC-P0059-PT-01	3	8.95129	7.47573	8.94837	6.53916	8.78136	2.58496	5.9542	8.33539	9.5411	9.96434	8.37938	5.64386	8.9629	10.9557	0	9.20457	6.76818	7.19967	6.89482	4.58496	5.58496	6.78136	6.47573	1.58496	5.20945	0	5.78136	10.7305	4.52356	9.79928	9.98442	6.6865	3.58496	6.85798	0	5.72792	5.90689	8.23841	5.08746	2.32193	2.58496	4.16993	7.02237	9.47978	0	5.61471	6.94252	4.9542
SER-SILU-CC-P0061-PT-01	3	11.8138	9.45943	11.0941	8.10852	8.62205	7.13955	7.11894	7.94837	8.97728	8.73132	8.46761	6.20945	11.6266	11.0485	0	7.94837	6.47573	6.96578	6.6865	2.58496	4.64386	6.22882	6.6865	2	6.02237	0	3.58496	7.49985	3.45943	10.2668	6.62936	6.84549	2.58496	10.0701	0	4.32193	8.09276	8.55075	2	2.32193	6.44294	6.56986	4.75489	9.89026	0	6.78136	7.14975	6.22882
SER-SILU-CC-P0062-PT-01	3	11.4147	9.5812	10.545	4.16993	8.12928	5.42626	0	6.26679	6.65821	5.70044	7.33985	4.32193	12.204	10.4481	0	7.62936	4.45943	5.49185	6.40939	0	3	6.58496	3	2.32193	6.16993	0	2.32193	3.90689	4.64386	12.2479	7.61471	7.49985	0	8.15987	0	0	8.37504	6.61471	0	1.58496	3.58496	4.08746	6.22882	8.38802	0	6.72792	6.49185	4.08746
SER-SILU-CC-P0069-PT-01	3	10.792	9.31061	9.77479	5.42626	8.06609	6.35755	2.32193	10.543	11.6339	10.2946	8.683	9.06878	11.7582	11.2946	0	10.3354	7.02237	7.24793	9.02514	3	6.08746	7.67242	7.27612	2.80735	5.42626	0	4	9.5812	8.47573	9.75322	10.9694	6.78136	2.80735	9.80252	0	4.64386	9.40514	9.56415	2.32193	4.08746	5.16993	5.83289	5.45943	11.0375	3.80735	7.37504	7.96578	6.42626
SER-SILU-CC-P0070-PT-01	3	9.51964	6.32193	8.11894	4.85798	8.02237	5.35755	5.61471	14.9342	13.0841	11.6133	9.65464	8.77149	12.2079	11.178	1.58496	10.8963	6.30378	7.74819	9.91139	4.39232	8.71768	8.63663	5.70044	1.58496	4.08746	0	1.58496	9.9901	6.16993	7.29462	11.6041	7.97154	2	8.50383	2.80735	3.45943	5.93074	9.37069	4.39232	4.52356	4.9542	5.52356	7.65821	10.3038	2.58496	8.43463	9.63663	7.46761
SER-SILU-CC-P0074-PT-01	3	8.67596	7.26679	8.15987	4.70044	5.75489	5.64386	3.16993	9.74987	9.41574	8.67948	8.21917	8.25739	12.3652	10.8887	0	8.86419	5.49185	6.45943	9.10591	3.32193	5.2854	8.08746	8.20945	2.58496	5.72792	0	3.45943	8.13955	7.39232	9.12928	9.45533	5.08746	2.32193	10.2396	6.87036	4.70044	9.67772	8.22882	2	2.80735	4	4.24793	7.01123	9.18735	0	7.67242	7.74147	6.22882
SER-SILU-CC-P0075-PT-01	3	9.93369	8.59246	9.04439	5.04439	7.10852	6.30378	2.80735	8.31741	9.04439	9.2738	7.94252	6.64386	13.4929	10.5118	0	8.89482	5.12928	6.32193	7.61471	0	3.58496	7.25739	2.58496	0	5.52356	2.32193	1	5.24793	5.04439	11.137	8.35755	6.40939	1.58496	10.1202	3.45943	4.85798	6.44294	8.29002	2.58496	1	3.16993	3.58496	7.29462	8.88264	0	6.18982	7.33985	3.70044
SER-SILU-CC-P0076-PT-01	3	9.81378	6.62936	7.47573	7.29462	9.02514	6.84549	5.16993	7.76155	7.45943	8.05528	9.05799	3.45943	11.4939	11.056	0	8.22882	5.20945	6.61471	7.90087	1.58496	3.45943	6.88264	4.45943	1	5.52356	0	2.32193	9.02237	3.70044	9.94252	7.05528	7.25739	1	10.014	1	7.57743	7.49985	9.11114	1.58496	0	5.24793	5.88264	5.64386	9.35094	0	6.65821	7.52356	5
SER-SILU-CC-P0077-PT-01	3	8.45943	6.74147	7.2854	3.16993	5.72792	3	3.32193	10.2889	9.74651	6.72792	12.0004	10.7151	13.6128	10.375	1	9.55459	4.80736	6.35755	8.99718	1	5.55459	7.27612	7.30378	4.08746	5.35755	0	4.85798	9.09011	10.5343	8.94837	11.676	7.37504	3.16993	9.79766	0	3.16993	5.16993	7.80736	2.58496	2.80735	3	3.16993	5.9542	10.96	4.75489	7.40088	8.02237	7.8392
SER-SILU-CC-P0079-PT-01	3	11.9751	9.61287	11.2088	0	8.34873	5.70044	6.42626	8.74147	10.5708	8.96867	5.85798	6.37504	10.0251	11.3707	2.80735	7.57743	6.74147	7.29462	7.73471	1.58496	4.08746	4.80736	5.78136	2	6.33985	0	4.58496	10.6618	4.64386	10.7674	9.89936	6.87036	2.80735	9.21917	0	5.24793	9.07682	10.4939	1	2	4.08746	4.52356	5.39232	10.6618	0	6.62936	7.3837	3.80735
SER-SILU-CC-P0080-PT-01	3	12.5488	9.79766	11.0417	7.85798	13.5687	9.25267	11.0868	7.23841	9.26679	7.29462	10.3783	6.06609	9.04439	11.7748	1	10.5382	7.60733	8.32193	7.09803	4.39232	6.89482	10.3696	7.13955	2	3.45943	0	2	10.6978	7.56224	11.2621	10.0914	6.30378	2.32193	7.82655	0	2.32193	7.12928	8.33985	1	1	7.91289	8.07146	5.70044	9.76487	1	6.97728	9.50184	6.14975
SER-SILU-CC-P0081-PT-01	3	13.3305	11.8887	11.7168	2.80735	13.5552	11.5994	6.72792	9.71939	11.7241	9.59246	11.4331	8.79116	9.29232	12.1296	2.32193	12.7723	10.2831	10.1762	9.51175	8.2854	9.71939	8.47573	10.5008	3	3	0	1.58496	10.8517	5.90689	10.8368	9.85798	5	4.58496	9.60733	0	5	7.09803	7.63663	4.24793	4.16993	10.2726	9.75822	4.64386	12.174	0	7.99435	11.23	8.15987
SER-SILU-CC-P0083-PT-01	3	10.4305	9.37938	9.224	4.58496	10.2264	8.19967	4.08746	6.32193	7.03342	5.52356	8.85487	7.47573	10.352	10.4767	0	9.63481	7.48382	7.2854	8.13955	3.45943	3.80735	7.29462	3.80735	1.58496	4.90689	0	3.58496	6.47573	8.63299	11.7669	7.77479	6.61471	0	8.55075	0	4.45943	10.445	7.76155	1	1	4.45943	3.80735	5.45943	10.5536	3.16993	5.83289	7.45943	5.61471
SER-SILU-CC-P0084-PT-01	3	10.6421	8.80413	9.8933	5.52356	4.58496	4.24793	5	7.88264	7.24793	6.78136	9.31515	1.58496	11.4263	11.1898	0	8.48784	6	8	8.3837	0	4.16993	7.08746	8.35315	2.32193	3.45943	1	0	11.7773	5.70044	9.32193	9.70044	5.42626	3.45943	10.3061	0	3.58496	7.55459	8.3443	0	0	5.55459	6.06609	5.24793	11.3761	0	7.62936	8.19476	6.06609
SER-SILU-CC-P0087-PT-01	3	10.7117	8.87652	9.78627	6.12928	10.7541	6.52356	6.33985	6.78136	6.85798	6.22882	6.58496	6.80736	10.2288	11.647	1	8.28077	8.49586	8.3837	7.67948	2.58496	5.52356	5.85798	6.06609	3.16993	6.89482	0	1	7.82655	3.16993	10.6402	4.85798	5.67242	2.58496	9.11894	2.58496	10.8819	9.86728	7.78136	2	0	5.42626	5.78136	5.39232	8.81378	0	5.97728	7.23841	3.45943
SER-SILU-CC-P0088-PT-01	3	11.8254	10.8895	12.0928	8.64025	6.35755	6.75489	8.75489	6.79442	7.15987	6.50779	8.00563	6.14975	13.1189	10.7389	1	10.0112	5.45943	6.59991	10.1306	2.58496	6.88264	8.45121	8.05528	1.58496	6.71425	1	2.58496	4.85798	6.47573	12.2894	6.74147	6.9542	0	11.1118	1	4.32193	11.4231	8.15482	4.24793	3.70044	6.93074	6.93074	6.10852	11.2574	2.32193	8.82337	7.19967	7.24793
SER-SILU-CC-P0090-PT-01	3	11.2668	8.99435	10.1007	5.90689	11.6948	9.66356	5.24793	7.70736	9.26679	8.47978	8.46352	7.65105	9.82655	11.3608	1	10.3106	8.07682	7.91289	8.99718	5.39232	5.04439	8.93074	6.20945	1	3.58496	0	1.58496	8.6865	6.9542	11.1799	8.72451	7.53916	1	9.46557	0	5	7.89482	6.9542	1	2.58496	9.79442	9.57554	5.24793	10.7211	3.16993	7.7211	9.27146	6.71425
SER-SILU-CC-P0093-PT-01	3	7.18982	4.24793	5.75489	4.16993	7.47573	5.39232	0	4.9542	6.18982	6	7.08746	3	10.7056	10.5372	0	6.76818	3	4.58496	7.19967	3.90689	2.32193	6.71425	4	1	6.98869	0	0	4.64386	2.80735	7.64386	6.91886	4.9542	0	11.0244	0	5.83289	9.14211	7.65105	0	2.80735	0	0	5.39232	9.32418	0	4.24793	5.32193	2.32193
SER-SILU-CC-P0095-PT-01	3	11.5641	10.3934	12.0241	7.04439	15.192	6.71425	3	8.98869	9.26679	6.61471	8.17493	5.78136	13.4431	10.6156	2	9.19229	6.62936	7.49185	8.79116	3.32193	6.02237	8.07682	8.10329	0	5.80736	0	3.90689	6.78136	6.20945	12.3821	7.18982	6.55459	0	10.0674	1	3.45943	10.4126	8.43045	4.9542	2.32193	8.45533	9.03342	5.58496	11.0498	1.58496	8.73809	8.69349	5.78136
SER-SILU-CC-P0099-PT-01	3	8.98869	5.61471	7.82655	2.58496	4.85798	2	6.83289	11.4903	10.8009	8.53916	7.47573	6.33985	11.2685	10.4062	1	8.9629	6.32193	7.47573	9.17742	4.32193	7.24793	4.9542	9.22159	1	5.16993	0	4.80736	9.46964	4.45943	9.25267	7.74147	6.44294	4.24793	10.1059	1.58496	4.90689	4.32193	7.56224	3.16993	3.32193	3.70044	4.32193	6.88264	10.1737	0	6.9542	8.69697	6.12928
SER-SILU-CC-P0102-PT-01	3	10.3509	8.09276	9.97011	2.32193	7.63663	6.83289	3.90689	10.7607	11.3685	9.41151	7.22882	8.29462	10.421	11.2533	1.58496	8.14975	5.88264	7.33092	9.79442	4.9542	6.6865	6.02237	7.10852	0	4.70044	0	3.90689	9.33762	5.24793	8.3837	7.62205	6.80736	2.32193	7.39232	0	6.02237	8.64746	8.76818	2.32193	3.58496	5.45943	5.75489	6.35755	9.81538	2.32193	7.74147	7.7211	5.90689
SER-SILU-CC-P0104-PT-01	3	10.0835	7.97728	9.90689	2	5.04439	2.32193	0	12.647	13.5167	10.8811	8.35755	10.5324	5.67242	12.5228	0	9.95129	7.62205	9.05528	10.9564	6.47573	8.47573	7.01123	7.18982	2.80735	5.88264	0	4.08746	11.6773	7.07682	9.49586	10.8517	6.18982	3.70044	7.34873	4.16993	5.61471	6.82018	7.60733	4.70044	3.70044	5.39232	5.78136	7.33092	11.3767	3.32193	8.5157	9.78463	7.55459
SER-SILU-CC-P0107-PT-01	3	10.2923	8.98584	10.6027	9.64746	10.7731	5.16993	16.7377	10.375	10.0028	9.81538	8.15482	8.74483	13.1815	11.4691	1	9.00843	5.20945	7.25739	10.115	1	4.32193	6.94252	5.55459	1	6.12928	0	3	5.42626	7.45943	10.1357	7.22882	7.84549	0	8.65821	1.58496	4.39232	9.54689	8.79766	3.70044	3.45943	7.20945	7.56224	7.06609	10.4838	2.80735	8.45533	8.47978	6.08746
SER-SILU-CC-P0109-PT-01	3	10.42	8.29921	9.63663	6.12928	9.06878	7.01123	6.20945	5.83289	7.74147	7.15987	8.70736	3.58496	13.0159	10.6662	0	9.22641	7.2854	8.15482	7.71425	3.32193	5.42626	5.08746	5.45943	3	5.97728	0	0	8.56224	4	9.43879	7.93664	3	1	8.55459	0	3	7.58496	8.53916	5.42626	0	3.32193	4	3.70044	9.58684	0	6.10852	8.00563	2.80735
SER-SILU-CC-P0110-PT-01	3	11.4315	10.927	12.1482	6.72792	5.80736	4.58496	5.2854	8.82337	8.3837	7.48382	8.13955	4.85798	12.0502	11.7838	0	7.2854	5.12928	6.93074	8.67243	0	3	5	2.58496	2.32193	4.52356	0	4.24793	6.18982	4.52356	12.2137	0	6.35755	0	10.2396	0	6.06609	10.2574	9	3.70044	3.16993	6.32193	6.74147	5.83289	9.90539	3.16993	7.61471	7.56224	5.42626
SER-SILU-CC-P0112-PT-01	3	11.8502	11.0788	10.3015	4.39232	9.82177	6.65821	8.25267	5.42626	7.04439	5.75489	8.94252	4.9542	9.67066	11.7785	0	9.65821	10.3399	8.81378	8.10852	7.11894	7.04439	1	3.32193	0	2.32193	0	3	6.30378	0	11.6353	3.32193	2	0	3.45943	1	3	6.35755	6.56986	0	0	13.8105	12.6889	3.32193	12.6555	1	6.62936	10.0566	4.32193
SER-SILU-CC-P0113-PT-01	3	10.2889	8.18983	9.41363	4.75489	8.10852	6.39232	3	10.8226	12.3429	10.9344	7.29462	11.0735	5.83289	11.5023	4.08746	9.61287	9.01123	9.82655	10.952	5.85798	8.87036	5.67242	8.77149	0	5.97728	0	2.32193	11.4707	5.85798	7.19967	9.43463	5.12928	4.32193	5.61471	4.08746	4.32193	5.45943	6.88264	4.90689	4.32193	3.90689	3.70044	7.13955	8.65464	0	9.21675	8.33092	7.33985
SER-SILU-CC-P0114-PT-01	3	10.7657	8.54689	10.2738	1.58496	9.29462	7.23841	2.58496	11.3382	11.1849	9.84235	9.03892	10.93	6.80736	11.1105	0	9.61471	7.78136	9.12928	11.8925	4.80736	7.26679	7.46761	6.89482	2	5.72792	1.58496	4.70044	10.3465	7.58496	9.46148	9.53138	7.07682	2.58496	6.59991	9.2503	3.70044	8.55075	8.66178	5	5.97728	6.89482	6.65821	8.02237	10.5584	3.16993	9.85953	8.90087	7.18982
SER-SILU-CC-P0115-PT-01	3	11.346	10.1662	10.6266	5.20945	9.20212	7.17991	2.58496	8.55459	11.4883	11.7707	7.67242	8.54303	12.36	9.83289	0	10.196	8.64386	8.53528	8.37938	4.32193	7.54689	8.61839	9.23601	0	7.76155	0	6.49185	7.90689	6.42626	10.733	10.1459	5.04439	2	11.4362	0	4.80736	10.7279	6.33985	4.80736	5.61471	6.35755	5.49185	5.72792	10.8321	0	8.73132	7.56986	6.06609
SER-SILU-CC-P0118-PT-01	3	11.06	9.22641	10.0417	6.32193	8.59991	6.70044	6.98869	8.69349	9.49185	6.04439	8.24317	8.37938	13.6358	10.8757	1	10.3095	9.67419	10.5868	9.36413	3.90689	4.9542	8.92184	6.14975	3	5.85798	0	5.08746	9.97585	6.04439	11.0848	10.0028	5.70044	4.08746	10.4357	1.58496	3.80735	8.90689	7.06609	1.58496	2.58496	8.01123	8.62936	6.32193	11.585	0	8.73132	8.59619	6.83289
SER-SILU-CC-P0119-PT-01	3	10.4051	8.37069	10.0084	6.24793	3.90689	5.08746	10.2009	8.45943	10.3509	9.54882	8.9629	9.79442	11.9848	10.4231	0	9.783	6.32193	7	8.08215	1	5.24793	5.93074	4.08746	3	5.2854	0	4.70044	9.37286	9.72792	12.0296	9.71939	6	1.58496	9.94252	0	4.32193	7.08746	9.29232	1.58496	2.80735	2	2.32193	6.85798	10.6138	1.58496	6.59991	7.53916	6.10852
SER-SILU-CC-P0122-PT-01	3	10.2621	8.25739	8.87036	6.74147	9.89482	7.30378	4.52356	10.8463	9.96578	8.40939	8.67596	6.22882	11.5216	10.3332	0	8.99152	6.93074	7.35755	8.82337	2.32193	6	8.10852	7.03342	1	6.24793	0	0	7.41785	6.26679	10.444	7.48382	4.16993	1.58496	9.63481	0	0	8.27146	7.66534	1	1	5.20945	5.78136	8.21917	8.54689	0	6.9542	7.77479	5.52356
SER-SILU-CC-P0123-PT-01	3	12.0688	9.93221	10.3117	4.9542	11.5613	8.01681	3	11.5162	9.36632	7.77479	10.1111	4.58496	11.0077	9.68825	0	10.255	4.16993	5.35755	6.72792	3.45943	5.58496	9.33539	5.75489	3.32193	4.70044	0	2.58496	5.64386	5.83289	12.2697	10.1072	6	0	8.19476	0	2	7.74147	8.03892	0	1	6.18982	5.93074	5.32193	9.02237	0	6.08746	7.71425	5.67242
SER-SILU-CC-P0124-PT-01	3	11.2161	9.78463	10.774	4.52356	8.3966	6.65821	2.58496	6.9542	7.42626	6.20945	8.48784	4.58496	13.3585	9.96867	0	8.49185	4.08746	5.67242	6.98869	2.32193	3.16993	7.81378	2.80735	1.58496	5.67242	1	2.32193	5.32193	4.90689	12.3281	8.70736	4.75489	1	9.41574	0	2	8.59619	7.59246	4	1.58496	5.12928	5.64386	5.16993	9.6865	0	6.78136	7.27612	4.80736
SER-SILU-CC-P0125-PT-01	3	12.3696	9.64386	11.0417	1.58496	8.37069	6.12928	2.58496	10.1762	10.3454	10.218	7.48382	8.94252	9.08215	11.346	2	8.55842	7.35755	8.3443	9.87805	4.75489	6.2854	6.58496	7.17991	2.58496	5.85798	0	2.32193	10.2143	4.58496	8.72451	11.2009	5.83289	3.58496	9.12412	2.32193	3.70044	6.94252	8.3443	2.80735	3.32193	7.02237	7.33985	6.83289	11.7903	2.32193	7.60733	9.22641	6.52356
SER-SILU-CC-P0127-PT-01	3	9.62936	7.97154	8.08215	4	10.9061	5.93074	5.88264	5.32193	7.88874	9.09803	7.81378	5.32193	11.4009	10.8595	0	9.18487	7.07682	6.90689	7.89482	1.58496	4.39232	7.3837	5.24793	1	5.88264	0	1.58496	6.61471	4.58496	10.0028	8.16491	5.85798	0	9.65643	0	3.45943	8.3966	9.08746	1.58496	1.58496	7.01123	7.09803	7.25739	9.29002	0	6.32193	8.08215	4.64386
SER-SILU-CC-P0130-PT-01	3	11.9114	10.7993	11.4273	5.52356	10.1573	6.64386	7.37504	11.3987	12.683	12.3788	7.74819	9.05257	10.7305	11.1517	0	9.42627	8.28077	8.18983	10.1523	4.24793	6.37504	6.97728	6.83289	0	3.45943	0	3	10.5333	5.35755	10.9535	9.78953	5.85798	2	10.0674	4.58496	4.64386	7.2854	9.67772	5.20945	2.58496	6.83289	6.75489	7.09803	10.8439	1	6.49185	8.6865	6.16993
SER-SILU-CC-P0131-PT-01	3	10.3608	9.17742	9.69523	5.97728	5.58496	6.35755	3.45943	8.74819	9.39017	9.82655	8.35755	7.45121	11.9557	10.352	1.58496	7.73471	5.55459	7.22882	7.97154	1	3.32193	7.25739	6.24793	0	4.58496	0	2.80735	7.59246	5.04439	8.33985	8.14975	6.08746	1	9.08746	3.16993	3.90689	7.76818	8.75489	0	1.58496	5.20945	5.49185	6.58496	10.3004	1.58496	7.05528	7.44294	5.45943
SER-SILU-CC-P0133-PT-01	3	11.6027	9.65821	10.2889	4.32193	11.3382	8.81057	3.58496	12.3832	12.7622	10.4168	9.56224	12.1463	10.3772	10.4533	2	11.7254	9.83289	10.6724	12.3567	9.20945	10.7004	8.47978	11.2479	1	4.70044	0	6.49185	12.1592	9.85953	9.42627	10.8289	7.98869	6.40939	9.17742	6.87036	4.90689	7.47573	7.29462	5.04439	5.67242	6	5.78136	8.25739	11.7177	4.32193	10.3498	9.92926	8.21432
SER-SILU-CC-P0134-PT-01	3	10.5127	9.03892	9.33539	6.64386	8.49985	6.35755	2.58496	6.44294	7.50779	6.90689	8.46352	4	11.9425	9.85331	0	8.36194	5.20945	5.75489	6.42626	2	3.80735	7.56224	4.24793	3.45943	5.64386	0	1	5.83289	3.90689	10.5498	8.17493	6.40939	0	8.24317	0	2	7.65105	7.75489	4.80736	0	5.04439	4.70044	6.20945	7.83289	0	5.83289	7.26679	5.04439
SER-SILU-CC-P0135-PT-01	3	9.69871	8.02237	8.82972	3.90689	8.67243	6.71425	4.24793	7.98869	7.98869	6.93074	9.24317	6.71425	10.9114	10.7465	0	6.59991	4.75489	5.80736	7.33092	0	2.32193	6.26679	4.58496	2	5.16993	0	1	8.48382	8.03342	9.2503	10.3208	5.78136	2.32193	9.29921	3.45943	2.58496	7.82018	9.10852	1	0	5.16993	5.42626	7.05528	9.81218	2.32193	6.12928	7.10852	5.32193
SER-SILU-CC-P0136-PT-01	3	10.2912	9.57175	9.65105	6.98869	7.58496	6.06609	5.93074	9.43254	11.7228	10.3163	4.64386	9.31741	9.62753	8.61102	0	9.31288	7.61471	7.66534	8.37938	6.02237	7.32193	4.24793	8.85487	2.32193	5.88264	0	5.24793	9.44501	3.80735	8.19967	8.38802	0	1	9.44087	0	4.80736	8.23841	7.27612	5.32193	4.45943	4.08746	3	6.33985	9.11114	0	6.79442	6.91886	4.16993
SER-SILU-CC-P0137-PT-01	3	11.1904	10.3891	11.1737	6.52356	7.74819	7.77479	6.02237	7.37504	8.44708	7.02237	7.34873	9.24793	11.6852	9.40088	2.80735	7.56224	6.24793	7.04439	7.07682	0	1.58496	5.93074	4.52356	2.80735	4.9542	1.58496	5.70044	7.40939	6.56986	12.1443	8.6865	6.75489	2.32193	9.90839	1	2.32193	7.8392	6.98869	1.58496	1.58496	5.39232	5.78136	5.24793	9.66356	1	6.88264	7.26679	4.52356
SER-SILU-CC-P0139-PT-01	3	10.9844	8.87958	10.2456	6.98869	8.78136	6.59991	3.32193	5.9542	7.43463	6.62936	9.05799	7.19967	12.8256	10.7245	0	8.75822	4.39232	5.61471	7.36632	0	3	8.17991	3.58496	0	4.75489	0	0	5.64386	6.40939	10.0348	8.13443	5.72792	0	11.672	0	7.6865	9.34873	9.61655	2.58496	2.58496	6.62936	6.74147	4.45943	9.87498	0	6.64386	7.11894	5.85798
SER-SILU-CC-P0140-PT-01	3	12.5438	11.2662	11.3117	7.18982	11.611	10.2808	5.35755	9.66711	12.5127	11.0437	9.37938	9.15228	10.8281	10.4126	0	11.1774	9.85643	9.05799	8.82018	6.78136	8.93369	8.60733	7.47573	0	5.20945	0	7.07682	8.8857	6.20945	11.2137	10.6812	7.33092	3.32193	10.0014	6.26679	6.32193	8.67948	8.54689	6.22882	3.58496	9.33092	9.48382	4.52356	10.2324	0	6.42626	9.04166	8.15987
SER-SILU-CC-P0141-PT-01	3	11.8277	10.584	10.5661	0	11.9751	8.66534	4.08746	9.66356	10.0417	8.64746	9.20701	7.66534	8.07146	10.218	0	10.4594	8.53916	8.53916	8.73809	5.32193	7.37504	7.13955	6.70044	1.58496	4.64386	1	4.75489	9.55075	5	10.865	9.07414	8.09276	2.32193	8.36632	0	2	7.84549	7.31288	3.45943	1.58496	6.71425	6.93074	6.53916	9.91737	1	6.49185	7.91886	5.04439
SER-SILU-CC-P0142-PT-01	3	11.7867	9.69174	11.1624	7.35755	9.90087	7.11894	3.70044	10.7185	11.5177	11.8494	8.89178	7.39232	9.58308	10.585	0	9.44915	7.98299	8.27612	8.0607	4.24793	6.45943	7.46761	6.79442	0	5.49185	0	3.70044	9.55267	4.75489	11.3026	10.7591	6.58496	3.32193	8.26679	3	4.75489	7.26679	9.31288	2.58496	3.32193	6.16993	6.58496	5.80736	10.1357	2.58496	6.39232	8.34873	5.9542
SER-SILU-CC-P0143-PT-01	3	10.0795	7.7879	9.19722	5.64386	8.98014	7.01123	4.70044	11.96	12.3247	10.7322	8.81057	9.51964	10.1072	10.611	1	10.102	7.26679	8.2854	9.57554	4.16993	7.94837	7.33092	7.33985	2.32193	3.45943	0	4.45943	9.73978	6.22882	9.27146	9.46352	6.2854	3.16993	8.40514	0	3.45943	6.30378	8.08215	4.16993	2.58496	5.45943	5.32193	6.93074	9.99294	1	7.80736	8.8857	7.26679
SER-SILU-CC-P0144-PT-01	3	10.6944	9.72962	10.3432	5.49185	10.5527	7.02237	3.70044	11.6198	13.0886	11.0492	8.65821	7.7879	5.08746	11.5736	2.58496	9.8719	7.98299	8.85798	10.4878	6.55459	7.90689	6.88264	6.65821	0	3.70044	0	3.32193	10.568	3.32193	8.11894	7.41785	6.52356	4.24793	8.55842	4.75489	6.59991	7.42626	9.25974	3	3.90689	4.75489	4.75489	6.37504	9.31061	0	6.89482	8.55842	5.2854
SER-SILU-CC-P0145-PT-01	3	6.98869	5.16993	6.67242	4.32193	3.45943	2.32193	5.9542	6.74147	6.56986	6.70044	7.65105	0	12.1684	10.5555	0	7.24793	4.45943	5.64386	7.96	0	2.32193	6.45943	3.16993	0	2.80735	0	2.32193	6.20945	4.45943	9.30834	6.2854	4.64386	0	9.30378	0	2.32193	10.1774	8.49586	0	3.16993	2.32193	5.61471	6.70044	8.53138	0	4.32193	7.09803	4.90689
SER-SILU-CC-P0148-PT-01	3	11.5201	9.73471	10.7936	4.52356	6.87036	7.76155	8.3966	9.60918	9.83447	8.24317	8.07682	8.24793	12.3859	10.3674	0	8.5812	7.49185	8.41363	9.11114	2.32193	5.20945	7.05528	5.04439	3.32193	5.49185	0	5.08746	8.03892	4.16993	12.4745	8.47167	6.02237	1	6.76818	2.32193	3.32193	8.99152	7.31288	2.58496	3.16993	7.07682	6.97728	8.33985	10.0593	1	8.41363	7.65821	7.20945
SER-SILU-CC-P0151-PT-01	3	11.3038	9.21189	9.48583	4.39232	13.1715	10.4798	9.53333	8.87652	8.73471	6.58496	10.783	6.52356	3.16993	11.1966	2.32193	8.9571	6.94252	7.24793	8.52356	3.80735	6.26679	7.57743	6.35755	1	5.20945	1	3.70044	9.85643	4.70044	8.96	10.1306	6.44294	4.24793	11.7578	0	6.96578	3.90689	6.47573	3.80735	3.16993	9.23841	8.69	5.75489	10.7748	1	6.04439	8.36632	6.42626
SER-SILU-CC-P0155-PT-01	3	11.5718	11.2131	11.842	6.78136	8.55075	6.56986	3.70044	5.2854	6.87036	5.78136	7.79442	4.64386	11.1917	10.2668	0	9.55459	7.13955	8.14975	7.36632	3.16993	5.42626	8.08746	6.70044	1	5	0	4.75489	7.42626	5.16993	10.9174	7.36632	6.64386	0	9.1472	0	2.58496	8.98584	8.58872	1.58496	0	6.26679	6.97728	5.49185	9.16239	0	7.53138	6.89482	5.58496
SER-SILU-CC-P0156-PT-01	3	8.75822	6.6865	8.56986	0	7.27612	2.80735	2.58496	11.0077	10.6502	9.92926	7.49985	8.61102	10.5275	9.86109	0	7.06609	7.03342	7.84549	9.50581	0	5.64386	5.32193	4.32193	1.58496	5.52356	0	0	7.59246	3.90689	10.3891	4.08746	5.90689	2.80735	6.10852	5.75489	4.16993	5.61471	8.48784	3.16993	3.45943	3.45943	4.16993	7.97154	8.55842	0	7.88874	7.81378	5.55459
SER-SILU-CC-P0157-PT-01	3	11.527	10.3923	11.4984	0	9.48985	6.30378	4.24793	7.92481	9.32418	7.32193	7.70736	6.64386	13.4552	10.5915	0	9.37938	6.62936	7.23841	7.52356	2.80735	5	8.63299	4.45943	0	4.08746	0	3.70044	6.26679	4.16993	9.49985	8.90689	6.55459	0	12.2726	1.58496	6.10852	8.97154	6.87036	2	2	6.02237	5.85798	4.39232	10.9794	0	7.43463	7.69349	6.14975
SER-SILU-CC-P0168-PT-01	3	11.1376	9.29462	8.52748	4.64386	9.17493	7.45943	1	6.98869	7.76155	4.52356	8.72792	7.17991	11.6738	11.4964	0	10.5372	5.93074	6.39232	7.37504	2.58496	6.06609	8.13955	7.69349	2	5.35755	0	0	6.47573	6.59991	7.23841	9.60548	6.53916	2	10.0674	9.06609	4.08746	7.82655	8.45943	2	2	3.45943	3	5.08746	9.52748	0	5.72792	7.76155	5.55459
SER-SILU-CC-P0170-PT-01	3	10.7682	10.7125	9.71253	3	6.35755	4.39232	12.4969	7.2854	9.78627	8.48784	12.5228	7.45121	9.46148	8.46761	0	11.4803	6.58496	6.04439	6.76818	2.58496	8.20945	8.07146	9.74147	2.58496	4	0	8.25739	6.87036	8.18487	6.67242	10.2491	6.20945	3.90689	7.07682	0	5.61471	5.9542	8.31741	5.42626	3.32193	4.24793	3.16993	2	10.1396	0	6.71425	6.90689	7.40088
SER-SILU-CC-P0173-PT-01	3	9.80252	9.49185	9.44501	5.9542	13.0079	5.97728	2	8.79442	9.68475	11.842	8.22882	8.49185	12.4944	9.86728	0	7.86419	3.90689	6.94252	9.42206	0	3.32193	6.79442	2	0	5.64386	0	3.70044	3.90689	4.64386	8.82018	7.90689	7.16993	0	6.88264	1	2.58496	7.04439	8.71425	1	0	4.64386	5.12928	5.04439	9.79116	0	7.62205	6.56986	5.93074
SER-SILU-CC-P0177-PT-01	3	12.8154	10.3966	10.7322	4.52356	11.2052	5.35755	5.39232	7.6865	8.70736	8.55075	6.22882	7.6865	12.4378	8.62571	0	8.46761	8.69697	8.91289	0	6.45943	0	8.63299	0	0	6	0	0	0	4	12.0348	6.14975	7.56224	0	9.71081	6.62936	0	7.8009	6.83289	0	0	8.84549	9.56986	0	7.36632	0	0	5.42626	0
SER-SILU-CC-P0179-PT-01	3	9.17742	7.03342	7.99435	6.89482	3.90689	4.70044	3.32193	7.64386	6.40939	4.39232	8.31741	5.55459	12.8154	10.4009	0	8.06609	4.45943	5.16993	7.02237	0	3.90689	7.91289	6.22882	1	5.70044	0	2	5.90689	6.78136	10.4878	8.71768	6	2	10.8455	1	3.70044	10.2784	7.45121	1	2	3.80735	4.75489	6.71425	9.39232	1	6.24793	7.04439	6.06609
SER-SILU-CC-P0180-PT-01	3	10.6484	8.29002	9.20212	5.49185	9.01681	8.14466	3.70044	6.61471	6.06609	4.85798	9.50977	6.47573	13.9959	10.341	0	9.01123	5.08746	6.71425	8.01123	2.32193	4	8.83289	6.71425	3	6	0	4	7.49985	9.1267	10.5962	9.21917	6.91886	2.58496	12.0021	2.58496	5.24793	10.3083	8.3443	3	1.58496	6.20945	6.82018	6.74147	9.83289	2	5.9542	8.16491	7.03342
SER-SILU-CC-P0181-PT-01	3	10.7322	8.71425	10.043	3	9.78463	6.59991	4.24793	6.88264	7.15987	4	9.11114	8.0607	13.6128	12.0028	0	9.26913	6.58496	7.39232	8.29462	2.32193	4.08746	7.66534	4.70044	2.80735	4.16993	1	4.80736	7.04439	6.08746	9.03617	9.26913	6.49185	1	10.8688	2.32193	2.80735	11.2929	8.21917	1.58496	1	6.2854	6.24793	5.12928	11.5372	1	7.60733	8.97442	6.84549
SER-SILU-CC-P0182-PT-01	3	9.46148	7.21917	9.05528	4.24793	5.20945	1.58496	6.50779	8.8857	10.3902	8.64746	9.19476	5.42626	14.3784	10.2866	0	9.24793	7.41785	7.65105	8.49985	5	7.20945	5.32193	6	3.32193	5.55459	0	4	10.8186	4.24793	10.4818	9.83289	6.14975	4.39232	11.2779	0	4.80736	7.96	7.61471	5.55459	2.58496	2.58496	4.52356	6.52356	9.51964	0	6.83289	8.52748	5.78136
SER-SILU-CC-P0189-PT-01	3	12.9185	10.9607	12.1611	1	5.42626	4.39232	2.58496	10.4242	11.2107	9.20945	9.12928	10.0728	7.02237	11.4194	2	9.46352	7.99435	8.66534	10.6724	4.64386	7.17991	7.76155	6.14975	1	4.45943	0	3.80735	10.2597	8.00563	11.0755	10.7211	6.30378	2.32193	7.55459	4.08746	5.58496	9.09011	7.92481	4.24793	5.55459	6.67242	7.02237	6.83289	11.6004	1	8.43045	9.32418	7.10852
SER-SILU-CC-P0190-PT-01	3	11.0375	9.58684	9.98726	0	9.83605	4.39232	4.16993	10.2773	11.2444	9.37286	9.56224	9.90989	8.66178	11.3026	2	9.86573	7.56224	7.56986	8.97728	6.06609	7.09803	6.87036	6.67242	1	3.16993	0	0	8.92778	8.51964	9.80574	10.1972	6.26679	2.80735	7.67242	0	3.45943	6.56986	8.88874	0	1	7.21917	7.13955	5.39232	12.1507	4.08746	6.83289	9.13955	6.87036
SER-SILU-CC-P0191-PT-01	3	9.03617	9.38154	9.30834	4.52356	2.58496	3.80735	2.58496	8.76155	8.57365	6.16993	9.8933	3.45943	13.7148	10.2574	0	9.51767	3	4.90689	7.27612	1	4.52356	7.50779	3.58496	3.45943	4.64386	1.58496	2	3.58496	6.02237	11.1033	10.2668	5.45943	0	8.93074	5.24793	0	6.90689	9.24317	5.12928	1.58496	3.16993	4.32193	5.24793	9.29692	0	6.59991	7.23841	5.55459
SER-SILU-CC-P0192-PT-01	3	9.2738	6.93074	8.27612	1	6.88264	6.02237	4.39232	10.5421	11.3982	10.6856	8.79116	7.56224	7.77479	10.676	0	9.07682	5.83289	7.05528	8.81057	4.39232	6.32193	6.80736	7.83289	0	5.93074	0	5.2854	10.0334	6.20945	10.683	9.62936	6.37504	2.80735	6.45943	0	4.16993	8.16491	7.8009	2.80735	3.58496	5.24793	5.70044	6.47573	9.63299	0	7.34873	8.57743	6.59991
SER-SILU-CC-P0193-PT-01	3	8.07682	5.45943	7.3837	6.6865	4.90689	3.70044	2.32193	8.26679	8.56224	6.83289	7.87036	7.82018	13.0203	11.0286	0	8.77149	4.85798	6.84549	8.80413	0	4.39232	7.32193	5.85798	2	3.32193	0	2.58496	7.50779	7.97728	9.97298	8.16491	6.45943	2	7.23841	0	2	9.68124	7.70736	2.80735	3.32193	2	3.80735	6.50779	10.0471	1	7.7211	7.71425	6.22882
SER-SILU-CC-P0198-PT-01	3	9.98442	8.224	9.58872	7.29462	8.24793	7.49185	3.45943	6.39232	7.45121	8.87958	7.55459	4.39232	10.8665	10.9873	1	8.77479	6.22882	7.23841	7.7211	3.32193	4.39232	7.62205	1.58496	0	5	0	2.32193	7.56224	3.45943	9.9901	8.44708	5.49185	2.32193	9.95129	1	4.58496	7.32193	9.97585	4.08746	2	5	5.32193	7.56224	8.95129	0	6.39232	7.25739	5.04439
SER-SILU-CC-P0199-PT-01	3	11.0941	8.10852	10.268	8.17991	11.4954	4	0	10.1874	12.1799	10.0196	7.03342	8.224	8.82972	10.8588	0	8.65821	7.13955	8.31288	9.59432	4.70044	7.44294	2.32193	8.55459	1	3.80735	0	2	10.4242	3.16993	10.0348	7.63663	4.39232	3.80735	7.17991	5.45943	4.45943	7.29462	9.93664	4.39232	4	5.32193	5.24793	6.94252	10.3565	1	7.8009	8.59619	5.08746
SER-SILU-CC-P0200-PT-01	3	10.0293	8.71425	9.77808	2.58496	7.59991	4.85798	2	8.15987	8.10852	6.88264	7.12928	3.70044	8.7879	11.032	0	8.09803	6.40939	7.23841	7.90689	4.08746	6.58496	6.87036	5.83289	2	4.9542	0	0	8.42206	3.32193	10.5285	8	4.24793	0	8.35315	6.35755	5.35755	8.3443	8.37069	2.58496	0	6.06609	6.18982	5.32193	9.60548	0	5.55459	7.18982	5.24793
SER-SILU-CC-P0201-PT-01	3	11.5177	10.0224	9.77808	4	10.6348	9.12153	5.24793	10.7091	11.3219	9.09011	8.66534	8.45121	9.07949	10.6751	1	10.0498	9.29692	9.52552	9.0607	4.24793	7.41785	7.36632	7.03342	0	6.24793	0	3.58496	11.3875	5.67242	12.0341	9.5411	4.32193	2.80735	11.4666	3.32193	3.70044	10.792	6.37504	1	1.58496	8.18983	8.2854	6.52356	10.6138	0	7.88874	8.63663	6.93074
SER-SILU-CC-P0202-PT-01	3	10.314	8.07682	8.91886	3.58496	9.81057	7.91886	0	8.49586	9.15987	6.14975	8.02237	6.44294	12.2814	9.77972	1	10.2491	5.24793	6.70044	7.34873	3.90689	5.58496	7.45121	6.75489	2.32193	5.16993	0	6.33985	9.59991	5.78136	9.41363	10.2877	7.43463	3.16993	11.1497	2.58496	4.70044	5.16993	6.98869	5.16993	2.32193	6.85798	6.90689	6.06609	10.4252	0	7.22882	7.49985	6.47573
SER-SILU-CC-P0204-PT-01	3	9.31515	6.04439	8.37504	5.75489	2	3.16993	3.32193	11.4762	11.8126	9.25267	10.4136	9.49985	13.1619	10.7682	0	10.2348	6.24793	7.55459	10.8963	2	6.87036	8.27146	8.41363	1.58496	3.16993	0	5.2854	9.62388	10.2432	9.63481	11.0888	7.22882	1.58496	8.24317	1	3.45943	7.22882	9.49185	3.58496	5.52356	3.45943	3.16993	7.25739	10.9901	2.58496	8.7879	9.27612	8.44294
SER-SILU-CC-P0205-PT-01	3	12.5023	11.6018	12.1501	5.52356	7.96	4.90689	6.70044	9.08481	9.85643	8.60363	8.61839	6.84549	11.6129	12.1102	0	7.88264	6.62936	7.22882	8.79116	2.32193	4.08746	6.14975	5.16993	1	3.58496	0	3.70044	9.41151	4	11.8819	8.49586	7	2	7.64386	0	3	9.43254	8.27612	3.58496	2.80735	5.64386	6.02237	6.30378	10.3934	1	7.35755	8.3966	5.64386
SER-SILU-CC-P0207-PT-01	3	11.1118	9.76984	10.9359	4	4.75489	5.20945	0	7.15987	6.94252	5.42626	7.53138	4.64386	13.1056	10.3163	1.58496	7.85798	4.32193	5.78136	6.94252	0	1.58496	6.71425	2.32193	0	4.9542	0	4.45943	4.64386	5.24793	11.0546	3.58496	6.64386	0	8.49586	0	1	9.17493	8.65821	2.58496	1.58496	4.58496	4.75489	6.35755	9.85953	1	6.62936	6.93074	5.83289
SER-SILU-CC-P0211-PT-01	3	11.8657	9.39232	10.3815	5.32193	10.128	8.85175	4.52356	9.86419	9.01959	6.93074	8.75154	6.96578	11.6649	10.4564	0	8.71081	5.35755	7.10852	9.21917	3.16993	5.80736	8.40939	7.91886	2.32193	4.45943	0	3.32193	7.94837	5.93074	10.9801	9.11894	7.17991	1.58496	10.5187	2.58496	2	10.341	8.10852	3.45943	2.32193	7.40939	7.50779	7.67948	10.3208	0	7.89482	8.2854	8.01123
SER-SILU-CC-P0214-PT-01	3	8.7211	7.90087	9	1	6.80736	4	1.58496	9.43671	9.19229	8.11894	5.90689	7.14975	11.8819	11.923	0	8.76818	6.67242	7.49985	9.77808	3.58496	6.55459	7.66534	7.13955	2	5.72792	0	1	6.87036	4.64386	9.49785	6.37504	6.76818	2.58496	9.24555	0	1.58496	9.94837	8.33985	0	1.58496	5.08746	5.90689	6	11.1818	1	7.45943	8.49985	5.78136
SER-SILU-CC-P0215-PT-01	3	10.9069	9.62753	10.0967	0	9.99577	7.48382	0	7.45943	8.64746	6.96578	8.90388	4.52356	11.8376	11.6294	0	9.14975	6.16993	6.71425	6.93074	2.80735	5.52356	7.76818	5.93074	1	4.16993	0	3.16993	10.2515	4.80736	9.82018	9.8857	7.55459	1.58496	10.403	0	6.08746	6.02237	9.36851	1	0	5.64386	6.55459	5.45943	9.55651	0	6.90689	8.20945	5.93074
SER-SILU-CC-P0217-PT-01	3	8.224	6.6865	7.02237	3.58496	8.92184	5.90689	0	10.1712	10.2444	9.20457	8.01123	7.44294	11.6416	11.4268	0	8.62205	4.70044	6.71425	8.55075	2	3.16993	7.07682	4.9542	0	4.70044	0	3.45943	7	7.21917	8.94837	9.9263	5.78136	0	9.07682	0	3.45943	8.13955	8.86728	0	2.58496	4.75489	5.08746	5.2854	10.3026	1	7.73471	8.07682	5.80736
SER-SILU-CC-P0219-PT-01	3	11.8746	10.6546	11.2627	5.12928	7.32193	6.93074	0	9.91737	10.4949	7.48382	10.3061	8.55842	14.14	9.30834	0	10.1824	6.32193	7.16993	8.76818	2.80735	5.39232	7.79442	5.12928	1	5.08746	0	5.42626	7.90689	5.2854	14.1853	9.59246	5.64386	2.32193	9.37504	2	1	11.923	9.13443	6.02237	4	5.24793	5.88264	4.52356	11.9894	0	9.43463	8.04985	6.70044
SER-SILU-CC-P0220-PT-01	3	11.4984	9.34651	9.9542	0	12.9412	8.98869	7.18982	10.0901	9.85175	7.3837	10.2703	5.88264	8.21917	11.2366	2	9.77149	7.73471	8.70736	8.04985	5.12928	6.24793	9.09011	6.67242	2.58496	4.85798	0	2.80735	10.4157	4.52356	8.09276	8.08746	6.02237	3.16993	12.8603	0	6.12928	4.16993	7.26679	0	0	8.80413	8.55075	5.08746	11.1561	0	6.26679	9.19476	6.97728
SER-SILU-CC-P0223-PT-01	3	11.6143	9.93664	11.2963	8.58872	7.74819	5.45943	3.16993	5.52356	8.11894	8.02791	7.71425	6.14975	11.9989	9.73471	1.58496	8.13955	6.18982	6.14975	7.29462	1	5.04439	8.51175	4.85798	2	7.08746	0	2.80735	5	5.2854	11.0451	8.64746	6.32193	1	12.312	0	6.35755	9.19229	5.93074	2	2.80735	6.35755	6.84549	4.45943	10.0112	0	9.07682	6.65821	5.85798
SER-SILU-CC-P0224-PT-01	3	13.0969	11.3526	12.2098	9.66	9.27612	8.12412	11.0861	10.2009	12.1013	9.86573	7.84549	8.33985	12.964	9.62205	1.58496	10.3542	8.29921	7.98869	7.96	3.70044	7.53138	8.73471	7.16993	1.58496	7.96	0	5.55459	5.83289	8.18487	12.2518	10.2021	7.19967	3.16993	10.7288	2.32193	2.58496	11.0098	7.35755	3.16993	4.32193	7.24793	7.74147	7.76818	10.9256	0	8.76155	8.86728	6.87036
SER-SILU-CC-P0225-PT-01	3	11.792	10.242	11.1662	2	8.65821	7.96	3.32193	9.98584	9.78136	7.21917	8.91886	8.82018	11.883	11.1668	0	9.25739	6.62936	7.90689	8.52356	3.32193	6.24793	7.94837	6.16993	1.58496	4.58496	0	0	9.95274	5.9542	11.5536	9.62388	6.30378	1.58496	8.89785	4.16993	2.32193	9.39446	6.93074	3.70044	2.32193	5.85798	6.08746	6.22882	10.5392	3.45943	8.00563	8.224	5.64386
SER-SILU-CC-P0226-PT-01	3	12.137	10.7715	12.1196	7.99435	7.83289	6.26679	2.58496	11.0741	11.1793	10.7682	6.58496	8	6.49185	11.5868	0	8.04985	7.08746	7.20945	8.54689	5.08746	6.72792	5.24793	5.04439	1.58496	4.90689	0	1	7.59991	3	12.1706	7.05528	6.12928	0	6.55459	2.32193	3.58496	7.93664	9.27612	4.64386	2.32193	5.88264	6.04439	7.52356	9.97298	1	6.08746	7.74819	4
SER-SILU-CC-P0230-PT-01	3	10.7903	8.50383	10.1624	6.22882	8.35755	6.67242	4.58496	7.32193	7.75489	5.9542	7.88264	5.90689	12.2246	10.6402	0	8.24793	4.85798	6.06609	7.59991	2.58496	3.45943	8.27146	5.80736	0	4.58496	0	3.70044	7.65821	6.26679	10.3498	8.63663	7	0	10.3049	2.32193	3.80735	9.02237	8.93958	2	0	5.58496	6.12928	4.90689	10.4767	1.58496	7.40088	7.2854	5.80736
SER-SILU-CC-P0234-PT-01	3	8.02237	8.00563	8.35315	4.9542	4.9542	3.90689	1	7.65105	9.67772	7.03342	7.67948	6.14975	10.8065	10.8098	1	9.37286	7.74819	8.36194	7.17991	2.32193	6.2854	5.9542	8.57365	0	3.58496	0	5.75489	12.4165	5.78136	7.08746	10.7682	6.59991	2.80735	8.32193	0	5.55459	6.61471	7.05528	4.80736	2.58496	3.90689	4.9542	4.24793	10.3174	0	7.3837	8.94544	5.64386
SER-SILU-CC-P0237-PT-01	3	9.54689	9.87036	10.8138	4.24793	14.9547	5.78136	4.08746	8.3443	9.07414	5.83289	8.99435	6.88264	12.9037	10.7322	2	8.93958	7.02237	7.91886	8.18983	2.80735	5.52356	8.30834	6.79442	1.58496	5.90689	0	4.45943	10.4798	5.9542	12.0721	9.93664	6.93074	2.80735	9.93516	0	5	8.63299	8.67243	5.20945	2.58496	9.10329	9.80896	4.90689	12.5567	0	7.91886	8.96	6
SER-SILU-CC-P0241-PT-01	3	10.7168	8.98299	9.55651	3.58496	10.0112	6.61471	8.3443	6.18982	7.19967	5.72792	7.90689	3.90689	7.63663	10.4429	3.32193	8.2854	7.74147	7.90087	5.83289	3.32193	5.20945	4	5.90689	2.80735	6.18982	0	2.32193	9.21917	3.90689	11.7682	7.21917	5.72792	2.80735	6.40939	1.58496	6.61471	9.0607	6.84549	0	0	4.58496	4.70044	3.32193	8.91289	0	2.32193	7.35755	2.80735
SER-SILU-CC-P0242-PT-01	3	8.10329	7.33092	7.9542	6.32193	4.75489	3.16993	9.56033	6.58496	6.61471	6.32193	9.13699	6.52356	11.8876	10.0741	0	8.86419	3.45943	6.06609	7.76155	2.32193	4.24793	8.72451	7.94252	1.58496	5.04439	0	2	8.97154	6.50779	7.13955	9.22882	5.61471	3.16993	8.80413	4.80736	3.16993	8.57743	7.89482	0	2	3.45943	4.70044	5.70044	9.48583	1	4.70044	7.33092	5.58496
SER-SILU-CC-P0243-PT-01	3	13.1472	12.3507	12.5333	5.39232	7.96	6.40939	3.16993	6.33985	7.23841	3.16993	9.42206	5.55459	11.8688	9.97728	0	6.94252	6.04439	6.89482	5.80736	1	4.32193	5.2854	2.58496	2	5.12928	0	4.16993	7.65821	5.70044	13.747	5.97728	6.65821	0	8.50779	1	0	9.58308	8.21917	6.10852	1	5.83289	6.06609	5.90689	9.86264	1	6.30378	7.46761	4.32193
SER-SILU-CC-P0245-PT-01	3	8.58496	6.6865	8.12412	6.56986	3.32193	3.80735	7.40939	6.83289	6.06609	3.70044	9.224	5.20945	10.42	10.5784	0	8.09803	4.39232	5.75489	6.39232	0	4.58496	8.41785	6.74147	2.80735	3	0	4.90689	8.74147	7.86419	8.59246	9.86109	5.2854	2	10.0028	0	4.32193	6.93074	7.40939	1	0	2.80735	3.80735	5.85798	10.7322	1	5.70044	7.56224	5.20945
SER-SILU-CC-P0247-PT-01	3	8.97728	7.05528	8.05528	3.58496	7.06609	3	3	7.92481	7.49985	6.18982	8.13443	2.32193	12.3788	10.1624	0	7.99435	6.26679	6.59991	7.40939	5.72792	5.70044	4.64386	3	4.16993	6.42626	0	3.58496	7.60733	2.32193	9.64025	0	6.56986	3	7.83289	0	0	7.59246	7.62936	2.32193	0	3.90689	4.45943	6.10852	8.51964	0	6.18982	6.85798	4.58496
SER-SILU-CC-P0250-PT-01	3	11.1674	9.66534	10.3826	7.70044	6.02237	6.52356	5.39232	8.30834	9.55651	8.37069	7.41785	4.24793	11.4747	10.9374	0	7.53916	5.90689	7.09803	8.31288	1.58496	4.24793	6.53916	7.10852	1	5	0	3.45943	8.43045	6.04439	10.2831	6.88264	6.52356	2	8.45121	1	1.58496	8.50779	8.61102	3.16993	2	6.33985	6.56986	5.39232	9.40939	0	8.16992	7.74147	6.08746
SER-SILU-CC-P0253-PT-01	3	10.4512	8.76155	9.57743	5.08746	3.70044	4.52356	6.02237	11.1637	10.314	8.3966	8.35315	9.38802	11.9076	10.6064	1.58496	8.42206	6.82018	7.85175	9.29232	3.80735	5.64386	7.09803	7.86419	1.58496	5.04439	0	5.04439	10.9344	6.24793	12.5838	10.4727	7.26679	1.58496	9.9263	1	6.26679	8.19476	8.02237	4.64386	3.32193	4.39232	5.32193	7.06609	10.6411	3	8.38802	8.82337	6.67242
SER-SILU-CC-P0254-PT-01	3	11.923	10.7185	10.8337	4.32193	12.9352	8.65464	7.21917	10.2155	10.1662	8.3966	8.78463	8.33092	10.1293	11.1586	1.58496	10.6348	9.50581	9.6865	9.33539	4.75489	7.22882	6.08746	6.65821	1	4.45943	0	3.32193	10.3095	6.76818	10.3174	9.89633	6.65821	3.58496	9.40088	1	6.14975	6.45943	8.04985	3	2.80735	7.82655	7.91289	5.75489	11.0133	0	7.18982	8.93958	6.56986
SER-SILU-CC-P0256-PT-01	3	9.75322	6.93074	9.05528	4.58496	2.58496	4.24793	3.45943	7.09803	8.44708	6.9542	8.53138	4.64386	11.1948	10.4898	2	8.64025	6.32193	6.78136	7.03342	3.80735	6.35755	6.58496	8.30378	1.58496	5.42626	0	0	10.9366	5.64386	10.2656	8.87958	5.90689	3.45943	9.97011	0	5.35755	7.78136	7.86419	0	0	3.70044	5.55459	5.49185	9.68124	0	6	8.10852	4.52356
SER-SILU-CC-P0258-PT-01	3	8.59619	6.39232	8.10852	3	6.72792	1	3.16993	11.3548	11.1662	9.58684	9.26679	8.40088	10.4231	11.4893	0	8.89482	7.50779	8.42627	9.3443	3.90689	5.45943	5.16993	7.53916	1.58496	4.85798	0	3	12.0583	5.32193	9.50581	11.4858	6.16993	4.24793	9.9571	0	3.58496	7.41785	8.61471	0	3.16993	3.90689	5.12928	7.17991	10.0098	1	7.55459	9.32418	6.53916
SER-SILU-CC-P0259-PT-01	3	8.52356	5.93074	7.57743	4.52356	5.49185	4.32193	1	9.15987	8.89785	6.62936	8.64746	4.85798	11.5221	10.7616	0	9.71939	5.24793	6.62936	9.01123	4.16993	4.75489	7.57743	7.08746	0	4.24793	0	0	8.33539	6.93074	8.47573	9.49985	5.70044	2.58496	9.11634	0	3.16993	9.00843	7.90087	1	2.32193	3.45943	4	6.82018	10.0417	1	6.71425	8.29002	6.16993
SER-SILU-CC-P0261-PT-01	3	12.5127	11.1611	11.8431	6.91886	5.72792	4.85798	5.45943	8.3443	7.82018	6.33985	8.66888	5.45943	12.6004	10.0741	0	7.98299	4.64386	6.14975	6.10852	0	1	6.55459	0	2	4.16993	0	2.32193	6.20945	4.85798	12.7553	7.21917	6.45943	0	9.19476	2.32193	2.32193	7.98869	7.52356	3.90689	2.32193	5.88264	5.88264	6.64386	9.90087	2.32193	6.20945	7.48382	5
SER-SILU-CC-P0262-PT-01	3	11.3471	8.32193	10.0941	5.08746	0	5.9542	5.97728	9.66534	9.87036	9.70217	8.19476	8.15482	11.4289	10.6996	0	8.75489	5.2854	7.07682	9.36632	2	5.72792	8.66178	7.97154	2	4.39232	1	0	8.3837	6.72792	10.5421	9.13443	6.16993	0	9.0607	3.80735	2	9.74651	10.2456	2.32193	3.45943	5.97728	6.10852	5.88264	10.3083	2	7.82655	8	6.55459
SER-SILU-CC-P0263-PT-01	3	8.18487	6.61471	7.26679	4.08746	2.80735	7.01123	0	7.27612	7.63663	5.49185	8.54303	2.80735	12.0928	10.8757	0	7.56986	4.80736	5.64386	7.41785	0	3.32193	7.12928	6.20945	3	5.16993	1	2	2.32193	5.58496	8.9542	5.80736	4.70044	1	10.6519	0	3.80735	8.72451	8.12928	2	2.32193	3.32193	3.80735	5	8.82972	0	6.87036	7.08746	5.83289
SER-SILU-CC-P0268-PT-01	3	10.9965	8.99718	9.89633	1	7.8009	4.24793	3.70044	10.7674	11.204	10.792	7.56224	8.43879	7.23841	11.1517	2.80735	9.14211	7.34873	8.74819	10.0993	4.52356	7.43463	6.53916	8.47573	3	7.3837	0	3.32193	11.1743	5.75489	7.48382	7.62205	6.53916	2.80735	6.37504	2.80735	3.32193	6.55459	6.70044	5.24793	5.04439	6.52356	6.90689	6.53916	10.8234	2	7.56986	8.7879	6.39232
SER-SILU-CC-P0269-PT-01	3	7.76818	6.12928	6.40939	2.32193	4.70044	5.49185	3.45943	10.4676	9.39232	7.58496	9.46761	7.16993	12.5155	11.3061	0	8.79116	4.52356	6.98869	8.79766	3.80735	5.93074	8.85798	9.34873	3	5.04439	0	6.62936	11.0014	7.98299	7.87652	10.3509	8.51964	4	10.2491	0	6.58496	8.6865	7.72792	1.58496	3	3.32193	4.08746	6.22882	10.4838	2.32193	7.25739	8.89482	7.49185
SER-SILU-CC-P0271-PT-01	3	12.8529	11.0914	11.891	4.75489	10.9181	5.35755	3.32193	11.0688	12.4522	10.4367	7.8009	8.46352	4.75489	11.6773	0	9.32868	8.61471	9.17742	8.89785	5.90689	7.53916	5.58496	7.14975	0	3.45943	0	4.70044	10.2773	4.70044	11.6375	8.49985	7.74147	2.58496	8.10852	0	2.58496	7.05528	7.54689	3.32193	2.80735	6.88264	6.94252	5.58496	10.4041	0	6.45943	9.21917	5.45943
SER-SILU-CC-P0272-PT-01	3	5.85798	6.53916	5.45943	1	0	3.80735	0	6.56986	6.10852	3	13.3249	0	11.941	9.04166	0	10.2312	3.90689	5.49185	9.29002	1.58496	7.06609	9.58308	7.37504	4	4.08746	0	0	6.33985	3.80735	4.39232	10.5088	2.58496	1.58496	6.6865	0	1.58496	9.21917	8.42627	3.90689	2.58496	5.85798	6.62936	4.52356	8.44708	0	5.20945	8.51175	6.89482
SER-SILU-CC-P0274-PT-01	3	10.0607	8.47978	9.31288	0	10.4615	6.06609	7.76155	7.89482	7.75489	4.39232	9.94691	4.32193	13.4489	10.9039	0	8.46352	7.6865	7.57743	7.61471	1.58496	4.32193	0	8.46761	1	4.52356	0	3.32193	8.56986	3.32193	8.08746	8.89178	6.91886	5.61471	9.24793	0	5.90689	4.08746	7.78136	0	0	3.80735	4.64386	7.2854	10.42	0	5.42626	8.62936	5.83289
SER-SILU-CC-P0276-PT-01	3	11.7121	10.6715	10.888	4.90689	11.6922	9.56033	6.18982	5	9.05799	7.13955	8.73809	7.18982	11.7138	9.99718	0	10.5314	8.82655	7.18982	6.08746	4.70044	6.39232	8.14975	5.61471	3.58496	5.64386	0	3.16993	7.55459	5.12928	11.1542	9.83447	5.70044	1.58496	8.95129	0	5.12928	8.91588	8.08746	0	2	8.80413	8.48784	5.20945	10.7022	0	7.16993	7.85175	6.12928
SER-SILU-CC-P0277-PT-01	3	11.4284	11.3359	11.2929	6.6865	6.44294	6.76818	2.32193	5	8.97728	7.72792	8.14975	8.37504	11.899	9.41363	0	8.58496	6.97728	7.22882	7.37504	0	5.42626	9.0954	9.64926	3.16993	8.11374	0	7.37504	1.58496	6.6865	10.9476	7.85798	6.71425	0	11.9458	1	4.32193	10.3848	6.45943	2.58496	3.32193	7.56986	6.78136	4.64386	11.3197	2	8.65821	7.59246	6.14975
SER-SILU-CC-P0278-PT-01	3	12.1267	9.71768	10.5498	4.52356	11.7818	8.97442	3.80735	6.14975	6.94252	4.80736	7.32193	7.21917	10.5736	11.1046	0	9.61287	7.65821	7.52356	8.3443	3.80735	6.24793	7.6865	7.62205	3.45943	6.55459	1.58496	3	8.29921	5.64386	8.33092	9.09803	6.91886	1.58496	9.7039	0	5.39232	9.46352	6.26679	3.32193	3.16993	8.19476	7.92481	4.9542	9.33092	0	5.67242	8.25739	6.33985
SER-SILU-CC-P0284-PT-01	3	7.32193	7.48382	7.36632	4.85798	3.45943	3.45943	0	7.70044	8.33092	6.56986	9.13699	3.70044	12.3496	10.1137	0	8.55842	5.04439	5.88264	7.96578	2	4.32193	7.11894	4.32193	2.32193	4.64386	0	1.58496	8.50779	4.58496	7.69349	9.32868	3.58496	3	7.78136	2.32193	3	5.85798	8.29921	1	1.58496	3.16993	4.9542	6.58496	9.41574	1.58496	6.35755	7.32193	5.83289
SER-SILU-CC-P0285-PT-01	3	10.9801	8.97154	9.99152	7.3837	3.58496	4.58496	0	8.03892	7.87652	8.20945	7.82655	3.80735	11.917	11.1267	1.58496	7.09803	3.90689	5.64386	7.44294	1	4.64386	7.26679	6.33985	0	5.55459	0	2.80735	7.35755	4.70044	10.9816	5.24793	5.52356	3	10.0539	0	5.80736	10.1923	9.14466	1.58496	2	5	5.64386	5.12928	8.37504	1.58496	7.01123	7.25739	5.97728
SER-SILU-CC-P0286-PT-01	3	9.92481	7.92481	9.31967	6.2854	6.06609	5.70044	0	9.67596	9.60177	7.91886	8.71425	5.49185	12.5464	10.9622	0	7.85175	5	6.72792	8.36194	1	3.90689	7.50779	4.16993	2	5.20945	0	3.70044	7.70736	4.70044	10.275	6.6865	6.02237	0	8.92184	0	2.58496	10.4707	8.12412	2	2	5.83289	6.06609	5.90689	9.24793	1	6.35755	7.82018	6.14975
SER-SILU-CC-P0287-PT-01	3	12.4019	11.1724	11.0348	6.40939	9.70908	8.07682	6.78136	8.45533	10.7271	9.15987	8.24793	8.24317	11.8376	9.84235	1	11.3886	7.35755	7.41785	9.31061	4.9542	8.683	9.26679	9.56224	1	7.12928	0	5.39232	7.90087	7.59991	8.62936	9.44087	6.74147	3.32193	11.6887	8.63299	6.10852	10.9196	7.73471	4.58496	5.2854	7.80736	7.40939	5.61471	11.2456	0	8.65821	8.47573	6.93074
SER-SILU-CC-P0288-PT-01	3	9.49785	7.49985	9.25267	6.49185	5.61471	5.20945	3.16993	12.6861	13.1235	12.3304	8.30378	6.47573	12.9723	10.7117	0	10.6129	6.55459	7.12928	8.39232	4.32193	6.90689	8.11374	3.16993	3	6.64386	0	2.58496	6.40939	5.55459	9.81858	8.91289	5	1	9.13443	3.58496	4.24793	8.49985	9.17742	2.58496	1.58496	3.90689	4.64386	5.88264	9.78627	0	7.08746	8.52748	6.52356
SER-SILU-CC-P0289-PT-01	3	11.1209	9.46761	9.91588	5.45943	8.40939	6.39232	9.67419	8.54689	11.5641	9.87036	8.45533	9.13699	12.4284	10.0526	1.58496	10.3707	7.3837	7	7.22882	4	6.2854	8.59991	6.75489	4.45943	5.78136	0	4.58496	9.77643	4.58496	9.5157	9.54303	6.53916	2	10.6671	0	3.16993	6.75489	7.05528	2.80735	3.32193	4.9542	4.52356	6.39232	10.1762	1	7.30378	8.25267	6.04439
SER-SILU-CC-P0291-PT-01	3	8.90989	7.45121	8.32643	4.08746	7.19967	4.32193	0	8.24793	7.5157	6.59991	7.40088	5.04439	12.2479	10.9816	0	7.31288	3.58496	5.08746	7.79442	0	0	6.42626	5.24793	2.32193	3.58496	0	2.58496	3	4.16993	8.59619	7.7211	5.93074	0	8.69697	0	2.58496	7.82018	8.46352	1	0	4	4.70044	6.35755	9.81538	1.58496	6.52356	7.31288	5.55459
SER-SILU-CC-P0292-PT-01	3	11.1157	9.69871	10.1485	2	11.9798	8.23362	3.16993	10.0526	10.9965	9.79116	11.0028	8.04985	10.3576	10.6715	0	11.0993	8.16992	8.28077	9.48382	5.08746	6.26679	8.84549	4.52356	1	3.70044	0	3.16993	8.23841	4.80736	9.59805	10.1861	6.65821	2.32193	9.44708	0	2.32193	4.90689	8.20457	2	3	6.6865	6.53916	6.12928	10.2167	0	7.7879	8.77149	6.47573
SER-SILU-CC-P0293-PT-01	3	9.62022	6.67242	9.07414	2.80735	12.6555	5.45943	0	10.9263	11.8246	11.2544	8.33539	11.9215	11.4414	11.2609	1	8.29002	7.75489	9.03892	10.0741	2.58496	5.97728	7.04439	10.0265	1.58496	4.75489	0	7.86419	11.7707	10.9447	9.64926	11.7818	7.76818	5.35755	9.65821	5.58496	7.18982	9.06339	8.29921	4.45943	4.58496	8.85487	9.59805	6.87036	13.3757	4.39232	9.24555	9.61655	8.06609
SER-SILU-CC-P0294-PT-01	3	10.733	8.62936	10.218	4.80736	9.10852	6.45943	5.83289	6.47573	7.47573	5.83289	8.16992	4.16993	10.5216	11.2131	0	7.78136	6.08746	6.9542	7.06609	3	3.90689	6.30378	4.32193	0	5.12928	0	2	6.37504	3.16993	10.1787	7	5.97728	0	10.8765	2.32193	7.16993	9.21189	8.42627	2	1	6.70044	7.06609	5.93074	9.15228	2	6.61471	7.94252	5.16993
SER-SILU-CC-P0297-PT-01	3	11.6294	9.57743	10.2644	6.47573	10.388	8.07146	8.02237	7.83289	8.23362	7.63663	7.11894	6.80736	11.1124	11.2234	1	8.93664	8.18487	8.12928	8.01123	3	4.52356	7.85175	6.49185	0	4.80736	0	1.58496	8.50383	5.20945	9.73471	7.7211	6.75489	3.90689	8.9629	1.58496	3.32193	8.93664	8.63299	3	2.32193	8.0607	8.14466	5.24793	9.67596	2.32193	6.02237	8.71768	5.58496
SER-SILU-CC-P0298-PT-01	3	9.09011	7.27612	7.70736	4.16993	9.18239	7.26679	0	9.57932	9.98014	7.54689	8.14975	6.72792	7.39232	10.1674	1	8.99718	5.39232	6.10852	8.37938	4.16993	5.70044	6.26679	4.08746	1	5.52356	1	3.32193	6.61471	4.08746	8.2621	9.69871	7.20945	0	9.65643	2.32193	4.16993	7.36632	7.81378	2.58496	1	5.90689	5.42626	7.33092	8.58496	1	6.06609	7.77479	4.80736
SER-SILU-CC-P0299-PT-01	3	11	9.2738	10.0928	6.59991	12.9485	7.93664	6.2854	8.65105	9.33762	7.07682	9.77479	6.20945	4.85798	11.6957	0	10.0084	8.81057	8.0607	8.44708	6.14975	5.70044	6.18982	6.22882	0	4	0	2.32193	9.76984	5	10.9607	8.45533	5.85798	3	10.0348	1	4.85798	7.60733	7.59246	1	0	8.87958	8.82337	5.80736	10.9586	0	5.78136	8.7039	6.97728
SER-SILU-CC-P0300-PT-01	3	11.7932	9.69174	10.207	2.32193	11.6115	8.84235	3	6.32193	8.91886	7.20945	10.6804	5.80736	5.97728	12.1611	0	9.93811	6.84549	7.09803	7.72792	3.80735	4.45943	8.3443	4	2.32193	4.08746	0	0	8.48382	6.39232	11.6096	10.3095	5.78136	1	9.45738	0	3	5.9542	7.67242	1	1.58496	8.9629	9.17493	3.58496	11.3055	0	4.16993	8.72451	5.97728
SER-SILU-CC-P0301-PT-01	3	9.18735	7.18982	8.90388	0	4.90689	4.16993	2.80735	8.99718	9.03617	8.41785	7.89482	6.40939	12.4234	11.0788	0	7.94252	5.35755	6.52356	7.8392	2.80735	4.85798	6.84549	7.22882	1	5.04439	0	2.80735	8.5812	4.45943	7.62205	8.12928	5.78136	1	8.85798	2.32193	2.32193	7.02237	7.70044	1	1.58496	4.08746	4.58496	6.14975	9.50977	0	6.26679	7.52356	5.72792
SER-SILU-CC-P0305-PT-01	3	10.5245	8.43045	9.86728	10.2715	5.72792	4.08746	13.7309	9.16491	8.3966	8.13955	8.54303	5.58496	12.4257	10.703	0	7.37504	4.75489	6.64386	8.27146	0	5.35755	7.5157	7.8009	2	6.62936	1	2.32193	6.45943	5.64386	9.83763	5.78136	5.45943	2	9.40727	1.58496	4.85798	9.38802	7.90689	2.58496	2	4.52356	5.08746	6.84549	9.42836	1	6.74147	7.49185	6.59991
SER-SILU-CC-P0306-PT-01	3	11.4041	9.87958	10.0782	6.74147	9.67948	6.84549	5.49185	10.3219	12.0049	10.2935	10.102	9.39232	10.151	10.7591	0	11.807	8.51964	8.66178	8.80413	5.45943	7.53138	9.52356	8.63663	2.32193	4.9542	0	5.32193	9.23122	6.80736	9.12412	12.2399	7.56986	3.32193	10.1111	0	4.52356	4.70044	8.27146	4.32193	3	7.37504	6.90689	6.30378	11.3869	0	7.84549	9.66534	8.12412
SER-SILU-CC-P0307-PT-01	3	9.81378	8.85175	9.50977	3.80735	5	5.52356	1.58496	10.8226	9.90388	8.79766	8.8392	7	11.8849	10.0526	0	8.67948	4.58496	7.56986	8.63299	2.80735	4.32193	6.85798	5.58496	0	4.90689	0	2.32193	8.29921	5.64386	10.5584	8.82655	6.93074	0	7.10852	5.08746	1	7.57743	9.12928	4.39232	2.80735	5.88264	6.20945	6.84549	9.77149	1.58496	7.10852	7.74819	5.16993
SER-SILU-CC-P0309-PT-01	3	11.3049	9.96145	10.3163	6.10852	7.96	7.2854	4	10.0348	9.74987	7.50779	9.08481	8.24793	13.2525	11.294	0	9.94983	6.45943	7.71425	8.2621	2.32193	4.70044	8.63663	6.9542	1	4.16993	0	3.58496	6.24793	8.59991	10.4969	10.5206	7.81378	0	10.2703	0	1.58496	9.13186	8.25739	0	0	6.02237	6.89482	7.49185	10.5411	3	7.93074	8.20457	6.08746
SER-SILU-CC-P0310-PT-01	3	11.8572	9.42627	10.2877	1	13.1912	9.40088	8.01123	10.2597	9.61102	6.44294	10.014	7.45121	9.5812	12.0123	1	9.72281	7.59991	8.65105	9.29921	5.9542	6.58496	8.06609	8.31741	1.58496	4.64386	0	3.70044	12.0738	4.85798	7.74147	9.45533	6.06609	3.70044	9.63481	1	3.32193	8.11894	9.63663	3	2.80735	7.92481	8.10329	5.08746	10.3608	2.32193	7.24793	9.33762	7.05528
SER-SILU-CC-P0311-PT-01	3	10.1254	7.92481	9.69697	7.19967	7.62936	5.52356	3	9.67596	10.6008	10.6466	8.55459	5.52356	11.4599	11.0908	0	8.70736	6.20945	7.13955	7.42626	3.80735	6.22882	6.49185	5.75489	0	5.16993	0	2.80735	7.14975	3.45943	8.33985	8.21432	4.80736	2	9.55459	0	4.16993	6.83289	8.61471	2	2.80735	4.39232	4.64386	4.85798	8.93958	0	6.18982	7.97728	5.75489
SER-SILU-CC-P0313-PT-01	3	12.0084	9.14975	10.0307	2.80735	12.2429	8.10852	4.9542	8.57365	8.16491	5.49185	9.2738	5.64386	12.6034	11.3129	0	10.2348	6.59991	7.33985	6.72792	3	4.9542	8.85487	4.70044	1	4.32193	0	3.16993	8.02237	4.75489	10.9944	10.7322	6.9542	1	7.10852	12.412	2.32193	7.06609	7.72792	0	0	6.08746	6.49185	5.2854	9.64205	1	6.93074	8.25267	5.64386
SER-SILU-CC-P0315-PT-01	3	11.2592	9.31515	10.5925	5.24793	11.774	6.37504	13.4615	9.67772	9.72962	7.97154	10.3934	7.90087	13.8733	11.6715	0	9.13699	6.32193	7.35755	8.51964	4.32193	5	6.94252	6.62936	2.32193	4.75489	1	0	11.7566	3.90689	8.17991	8.50779	6.45943	4.24793	9.67948	1	3.16993	4.24793	7.20945	2.32193	2.58496	7.49185	7.99435	6.74147	11.3498	0	7.34873	9.66534	6.33985
SER-SILU-CC-P0316-PT-01	3	9.45943	8.16992	9.35094	6.30378	7.24793	5.04439	16.955	10.7674	10.8082	9.17243	10.5584	8.04439	10.9972	12.314	0	9.3966	7.09803	8.24793	8.8857	3.58496	6.64386	6.93074	8.11894	1	4.08746	0	3.45943	11.5469	5.64386	6.87036	12.0519	7.52356	2.32193	8.5812	1.58496	3.90689	6.39232	8.60733	2	3.90689	10.2456	10.5784	6.89482	13.1378	1.58496	7.02237	11.1592	6.59991
SER-SILU-CC-P0318-PT-01	3	12.8465	10.7715	11.5411	2.58496	10.3015	8.11894	1	9.84862	9.70563	7.85798	9.18239	6.04439	10.2192	11.2556	1	9.72962	7.93664	8.59619	7.33092	3.45943	6.10852	7.02237	7.2854	1.58496	5.04439	0	3.45943	7.12928	6.04439	11.2378	9.01123	6.71425	1	9.01959	0	6	8.41363	7.2854	3.16993	1	6.88264	7.24793	5.32193	9.86264	2.58496	6.2854	8.81057	6.22882
SER-SILU-CC-P0319-PT-01	3	10.352	8.30378	8.74819	4	7.13955	6.42626	2.58496	9.36194	9.79928	7.20945	8.21432	8.3837	12.1852	10.3729	0	9.18239	5.52356	7.36632	8.8392	1.58496	5.88264	7.83289	8.38802	3.58496	6.35755	0	7.17991	7.88874	6.87036	11.0265	9.74987	7.59991	1.58496	9.22641	0	2.80735	9.89633	8.53138	2.32193	2.32193	5.20945	5.85798	5.80736	10.1662	1.58496	8.14466	8.13955	7.06609
SER-SILU-CC-P0320-PT-01	3	11.9259	10.7322	10.9293	5.70044	9.75154	7.77479	3.16993	7.15987	6.9542	3.58496	7.18982	5.52356	12.388	12.3382	4.08746	9.44501	8.13955	8.74483	8.10329	2.58496	3.58496	8.07682	3.32193	2	4.39232	0	1	5.35755	4.58496	11.8265	7.53916	7.14975	1	8.29002	0	6.30378	10.5613	8.23362	0	0	7.99435	8.43045	5.52356	10.8082	3.45943	7.67242	8.56986	6.59991
SER-SILU-CC-P0321-PT-01	3	8.76155	6.65821	8.7039	4.45943	2.80735	1.58496	5.20945	9.36194	8.96	7.40939	11.0715	8.76487	10.3197	11.4215	0	9.15987	5.49185	6.82018	8.27612	4.24793	4.08746	8.45121	6.90689	2.58496	3.70044	0	4.75489	9.60363	9.79766	9.15987	11.4635	7.24793	3	7.13955	0	4.16993	5.20945	8.97728	3.70044	2.32193	4.08746	4.08746	6.37504	11.3493	2	6.20945	9.18239	7.42626
SER-SILU-CC-P0322-PT-01	3	12.3674	11.0828	11.1966	3.80735	12.8289	10.2021	4.90689	10.0539	8.76487	7.14975	12.0705	7.47573	4.64386	11.4393	0	10.4357	8.21917	9.04712	9.17742	5.64386	7.04439	6.50779	7.35755	3.32193	4	0	1	10.2491	4.16993	10.8681	8.30378	7.27612	2	7.62205	0	3.45943	7.16993	8.01681	2.80735	3.45943	10.0914	9.94691	5.04439	10.7423	0	7.2854	9.54303	7.48382
SER-SILU-CC-P0324-PT-01	3	7.94837	7.18982	8.8009	5.9542	3.32193	5.12928	4.80736	7.63663	7.20945	7.03342	7.85798	4.85798	12.9956	11.1111	0	7.13955	4.85798	5.20945	8.07682	0	5.42626	6.04439	4.16993	0	5.67242	0	2.58496	4.9542	3.58496	10.224	4.39232	5.2854	0	7.66534	0	2	10.6511	7.41785	3	3.16993	0	2	6.64386	8.17991	3.32193	7.04439	6.88264	7.16993
SER-SILU-CC-P0326-PT-01	3	9.11634	6.44294	6.59991	0	6.76818	5.52356	0	12.1646	11.0741	7.42626	10.3902	10.3276	11.2877	11.0224	0	10.2276	6.84549	8.27612	9.26913	4.52356	7.26679	8.03892	7.53916	1.58496	5	1	3.32193	9.40727	8.80735	5	10.6312	7.30378	1.58496	9.70563	0	5.52356	4.70044	8.21432	2.80735	2.32193	2.80735	3	6.83289	11.0674	3.90689	7.59991	9.37938	7.45121
SER-SILU-CC-P0327-PT-01	3	9.37069	8.55075	8.76818	4.32193	5.42626	4.85798	2	7.30378	7.57743	6.02237	9.35755	3.16993	12.1443	9.91886	0	8.07682	4.32193	5.42626	6.64386	0	4.32193	7.91886	6.89482	3.45943	4.52356	0	2.80735	8.89785	4.75489	8.92481	8.03342	6.2854	1.58496	9.80896	0	2.58496	9.01123	7.61471	3	1.58496	5.04439	5.08746	5.93074	8.66534	2	6.14975	7.27612	6.76818
SER-SILU-CC-P0328-PT-01	3	10.2467	8.47167	9.47573	5.20945	5.12928	6	4.80736	10.584	10.2842	7.98869	9.18983	7.26679	13.8194	11.5454	0	9.53333	6.49185	7.29462	9.37069	1	4.9542	7.74147	4.64386	2	4.70044	0	3.90689	8.10852	4.08746	10.3061	8.65105	7.5157	0	9.14466	0	2.58496	7.35755	8.73809	3.32193	0	5	5.67242	7.56986	10.2216	0	8.29002	9.03617	7
SER-SILU-CC-P0329-PT-01	3	10.9549	8.33539	9.73809	7.99435	7.53138	4.75489	11.0498	8.43463	10.1033	8.42206	7.67948	4.58496	12.726	10.1849	2.58496	8.3837	4.85798	6.22882	7.96578	1.58496	3.70044	8.11894	6.24793	2.32193	4.16993	0	2.32193	6.52356	4.39232	10.3095	8.41363	7.07682	0	9.60177	0	4.39232	8.62205	8.17493	1.58496	2.58496	5.49185	6.33985	6.42626	10.0154	1	6.45943	8.43463	5.58496
SER-SILU-CC-P0330-PT-01	3	11.5981	11.2155	11.6257	0	8.88874	2.58496	2	10.3376	10.4858	7.66534	10.275	10.5887	7.65105	10.5196	0	9.88417	6.59991	8.19476	9.20457	4.24793	6.53916	6.64386	5.97728	2.80735	6.18982	1	0	8.75154	6.9542	8.09803	10.7185	5.64386	2.80735	10.796	0	6.84549	6.35755	7.14975	4.32193	3	5.52356	5.75489	5.70044	11.446	2	7.45121	8.59619	6
SER-SILU-CC-P0331-PT-01	3	10.5216	9.59805	9.87652	4.32193	8.93664	6.45943	0	9.7211	9.61655	7.42626	8.48382	6.42626	12.2378	10.1459	0	9.04439	5.2854	6.55459	7.03342	2.80735	4.08746	7.65105	4.70044	2.58496	4.32193	0	3.58496	8.3966	4.45943	10.2597	8.93074	6.90689	2	9.19229	0	3	6.90689	7.52356	4.75489	1	3.58496	5.2854	6.04439	9.40301	0	6.44294	7.78136	5.35755
SER-SILU-CC-P0332-PT-01	3	12.1277	9.54882	10.2715	5.32193	9.26444	8.59246	0	8.2621	9.07146	7.74147	9.35315	6.58496	11.7151	10.6865	0	9.60177	5.49185	6.76818	7.93074	2.32193	5.72792	9.55842	6.85798	3	4.9542	0	1.58496	7.21917	6.55459	10.5821	9.81218	7.39232	0	10.4136	0	2	8.89785	9.23122	1	1.58496	6.6865	7	6.20945	9.17243	2.80735	8.03892	8.07682	6.04439
SER-SILU-CC-P0336-PT-01	3	9.94544	8.29921	9.29921	4.58496	7.12928	7.04439	1	8.9542	8.60733	6.10852	8.02237	9.87652	13.4803	10.2131	2	9.57175	5.67242	7.36632	8.07682	2.32193	3	8.76818	6.6865	2.32193	5.93074	0	5.32193	7.76818	9.86728	10.2703	10.3298	7.70736	2.32193	9.76984	5.90689	1.58496	9.86109	7.45121	4.85798	2.32193	5.58496	5.90689	6.53916	9.94983	3.58496	6.6865	8.3443	6.49185
SER-SILU-CC-P0339-PT-01	3	10.9535	9.91289	10.7574	3.16993	8.57743	6.16993	2	8.2854	8.77808	6.53916	7.94252	6.10852	12.0098	10.8273	0	8.93958	4.9542	6.85798	7.98869	1	3.32193	8.57365	7.59246	3.32193	5.88264	0	0	6.9542	5.04439	10.0701	8.99435	6.47573	2	10.7339	1	2.58496	9.89785	7.14975	0	2	5.58496	6.18982	5.9542	10.7969	1	6.89482	8.18983	6.20945
SER-SILU-CC-P0341-PT-01	3	11.9322	10.0835	11.0961	5.39232	8.43045	7.74147	1	10.1215	9.63118	8.47573	7.94837	5.2854	12.6917	10.9958	0	9.0954	5.52356	6.80736	7.53916	2	4.24793	8.09803	5.20945	1	5.24793	0	2.80735	6.52356	5.20945	10.0566	8.91886	6.56986	1	8.69697	0	2.32193	8.50779	7.49185	1	1.58496	6.18982	6.16993	6.06609	8.65464	2	6.47573	8.24317	6.53916
SER-SILU-CC-P0344-PT-01	3	11.5793	10.5774	11.577	6.14975	9.13955	6.06609	15.58	12.3337	11.3587	10.1408	10.5632	9.30606	10.8416	11.7768	1	9.54689	7.56224	8.82018	10.007	3.16993	7.20945	7.3837	8.49185	2.58496	3.80735	2	4.08746	12.5333	6.96578	10.4656	10.4009	6.32193	4	8.01123	1.58496	3	6.37504	7.93664	2	3.32193	5.58496	6.30378	6.74147	11.043	1.58496	7.93074	9.30606	7.02237
SER-SILU-CC-P0346-PT-01	3	11.2562	10.115	10.3761	6.76818	11.9894	6.33985	6.74147	9.66534	9.99577	7.80736	10.1586	7.97154	4.45943	11.3399	0	10.4491	6.40939	6.55459	8.42627	4.80736	6.52356	7.91886	6.42626	0	5.20945	0	1	9.72962	6	10.128	10.3106	4.52356	2.58496	8.64746	2	7.40939	9.60363	7.08746	2	2.32193	7.59991	7.60733	4.08746	11.7215	0	6.58496	9.3015	6.87036
SER-SILU-CC-P0348-PT-01	3	11.5285	9.76155	9.87805	3.32193	12.5088	10.3253	6.18982	8.03342	9.46557	6.42626	9.47776	4.64386	9.11894	11.1357	0	10.3859	8.49586	7.87036	6.80736	5.70044	5.32193	6.78136	5.52356	0	3.80735	0	2.58496	7.14975	3.90689	9.21432	10.9851	6.2854	0	6.91886	0	4.9542	4.24793	9.07146	1.58496	2	9.12153	8.63299	3	10.7194	0	4.39232	9.01959	6.85798
SER-SILU-CC-P0349-PT-01	3	7.42626	4.80736	5.70044	3.32193	2.80735	4.9542	0	7.93664	7.78136	6.39232	8	4.32193	12.4522	9.94398	0	7.6865	3.32193	6.02237	8.73809	3.32193	6.53916	7.47573	8.91289	3.70044	6.20945	0	0	4.58496	5.04439	6.72792	6.72792	5.24793	1.58496	8.79766	0	0	10.3083	8.85798	4.24793	2.80735	2.80735	3.90689	6.22882	9.13699	0	7.10852	7.81378	6.88264
SER-SILU-CC-P0350-PT-01	3	10.0362	8.61102	10.2348	4.45943	13.5309	5.55459	2.58496	5.67242	6.71425	6.35755	7.54689	0	12.2814	11.1389	0	7.69349	3.90689	6.10852	7.73471	1	4.08746	6.08746	5.88264	3.80735	5.67242	2	0	3.45943	4.75489	9.19967	2	5.55459	0	10.7582	0	5.2854	8.48784	8.79766	3.16993	3.90689	7.58496	7.67242	5	9.7211	2	7.48382	7.05528	5.85798
SER-SILU-CC-P0351-PT-01	3	11.3977	11.041	11.1573	5.04439	10.1293	7.54689	2.80735	11.1111	11.5469	10.7381	8.45533	8.96867	13.2069	10.6847	0	10.1849	8.36632	8.40088	8.94544	3.32193	6.26679	8.18487	6.35755	1.58496	4.90689	0	4.45943	10.3465	5.16993	11.5068	10.0755	7.72792	3.16993	10.3729	2.58496	4.64386	7.55459	8.9629	2.32193	3.32193	6.18982	8.08215	8.31288	10.4094	0	8.24793	8.88874	6.50779
SER-SILU-CC-P0352-PT-01	3	8.57365	7.03342	7.73471	5.75489	8.79766	4.9542	7.44294	6.58496	5.93074	3.58496	7.83289	0	11.8626	9.85175	0	8.23841	5.08746	4.75489	5.93074	0	3.80735	6.40939	3.45943	5.67242	6.50779	7.54689	2.32193	5.97728	1	7.97728	8.52748	2.32193	1	9.72792	0	2.58496	3.45943	9.93074	0	0	2.58496	3.45943	7.12928	7.47573	0	4.16993	7.08746	2.32193
SER-SILU-CC-P0353-PT-01	3	9.63844	7.50779	8.75154	4	6.56986	5.67242	3.45943	7.86419	8.65105	5.78136	6.59991	5.72792	12.7852	10.1357	0	8.87344	4.85798	6.70044	8.80413	1	4.64386	9.06878	7.3837	2	5.72792	0	4	2	4.70044	9.92778	5.58496	7.82018	0	11.2703	2	2.80735	10.5265	7.33092	3	4.16993	4.70044	8.14975	8.51175	8.89785	0	8.40514	7.48382	6.49185
SER-SILU-CC-P0354-PT-01	3	11.6519	9.39017	11.1935	6.70044	7.10852	2.58496	10.4062	9.90388	11.2143	9.60548	8.17991	7.33985	7.15987	11.6497	0	9.31741	6.80736	7.60733	9	4.64386	6.26679	5.88264	7.42626	1	4.9542	0	1.58496	10.5118	5.52356	10.6618	10.9958	7.33092	1	5.58496	5.83289	4.64386	5.97728	9.71939	1	2.32193	6.12928	4.75489	7.10852	10.8423	0	6.78136	8.72792	5.24793
SER-SILU-CC-P0355-PT-01	3	12.2294	10.4818	11.204	6.35755	9.73471	5.55459	2.32193	13.6824	14.9342	13.5274	10.0821	10.4041	7.23841	11.6188	2.32193	10.0196	8.34873	9.37504	10.1561	5.9542	8.33539	4.52356	7.71425	2.58496	5.49185	0	4.24793	11.7436	6.71425	12.2851	6.67242	7.05528	3.58496	4.24793	1	3.16993	9.19722	11.3761	3.32193	3.16993	6.24793	6.64386	8.03892	10.5943	3.58496	8.89482	9.97298	7.16993
SER-SILU-CC-P0356-PT-01	3	10.2703	8.58872	9.07414	4.64386	10.6724	6.84549	3.32193	6.50779	7.18982	9.16239	9.01681	5.90689	9.48583	10.314	0	9.00843	6.22882	6.6865	7.17991	2.80735	4.85798	6.37504	5.72792	0	3.16993	0	2.80735	9.9629	5.58496	10.6348	9.4818	6.58496	2.32193	9.08746	0	3.16993	7.26679	8.25739	0	0	5.70044	5.78136	6.88264	9.13443	0	5.55459	7.47573	5.52356
SER-SILU-CC-P0362-PT-01	3	11.2342	7.9542	9.74987	4.9542	7.61471	6.9542	1.58496	6.08746	6.04439	4	9.05257	4.70044	10.0512	11.2082	0	8.19967	3.80735	5.72792	6.53916	0	4.85798	5.93074	5.24793	1.58496	3.70044	0	0	8.12928	4.90689	7.29462	8.08746	5.39232	2.58496	9.64566	0	4.9542	7.46761	7.96	3.32193	1	6.94252	7.16993	3.70044	10.4818	1	5.75489	7.9542	5.67242
SER-SILU-CC-P0364-PT-01	3	12.1808	10.7682	11.757	5.80736	11.1222	7.03342	6.10852	7.98869	9.47978	8.15987	0	0	12.0848	10.544	0	9.74651	8.08215	7.19967	5.55459	0	0	0	7.70736	0	5.55459	0	7.93074	7.89482	0	11.1997	9.03892	0	0	8.49185	0	0	7.87036	9.64566	0	0	9.1472	8.96578	6.04439	8.73471	0	0	8.15987	0
SER-SILU-CC-P0368-PT-01	3	9.25974	8.02237	7.20945	0	7.09803	9.91289	0	9.47371	8.33539	6.67242	9.82337	0	13.2014	10.9403	0	8.15482	4.32193	5.90689	9.22882	0	7.27612	8.83605	10.9737	3.70044	6.32193	1.58496	2	8.29462	4.39232	12.1665	10.9106	5.55459	1.58496	9.59432	10.1319	2.58496	8.89785	8.00563	2.32193	2.32193	6.32193	7.09803	6.98869	10.4828	0	7.37504	8.94837	7.84549
SER-SILU-CC-P0369-PT-01	3	10.6511	9.71939	10.9542	7.35755	4.16993	4.32193	6.02237	9.48583	12.5255	11.2131	8.20457	10.2324	13.1715	9.87958	0	10.6493	9.02237	9.10591	9.20212	7.13955	9.67772	6.64386	8.37504	1.58496	6.76818	0	5.72792	8.47573	7.27612	9.75989	10.0458	6.40939	3.32193	11.3587	0	5.39232	10.7448	6.12928	5.78136	3.16993	2.58496	3.90689	6.02237	10.6193	0	8.59246	8.3443	6.74147
SER-SILU-CC-P0370-PT-01	3	9.71596	6.84549	8.36632	5.9542	7.87036	5.75489	4.75489	10.2107	10.817	12.7453	6.74147	9.03892	11.29	11.4009	0	8.77808	7.06609	8.50383	9.98014	4.16993	7.10852	6.12928	7.26679	2.80735	6.44294	0	1	10.4625	5.32193	6.83289	9.72622	6.02237	1.58496	8.28077	4.75489	5.04439	8.57743	8.70736	3.80735	4.24793	4.16993	5.12928	7.3837	9.33762	0	8.42206	8.19967	5.75489
SER-SILU-CC-P0373-PT-01	3	10.5584	8.43463	9.15482	4.9542	11.0715	8.26679	1.58496	9.83289	9.1267	5.88264	8.51964	6.20945	12.9071	11.5934	0	9.51373	6.47573	6.78136	8.74147	2	3.58496	6.94252	4.32193	1.58496	3.32193	0	5.12928	9.10591	5.67242	11.7112	9.97442	8.10852	1	8.12928	1	2.58496	9.19967	8.74819	2.58496	1.58496	6.35755	6.55459	6.74147	10.374	1.58496	8.91289	8.45121	7.37504
SER-SILU-CC-P0375-PT-01	3	10.5878	9.10591	10.3231	5.88264	14.8061	5.08746	14.3654	9.07682	9.61839	8.88264	8.03892	5	12.6034	10.2264	3.32193	8.34873	6.62936	7.43463	7.93074	3.45943	6.65821	8.07682	7.31288	2.32193	5.04439	0	0	8.77479	6.2854	11.4294	9.02237	6.35755	1.58496	8.80413	0	5.08746	8.91289	7.17991	1.58496	0	8.78136	9.28077	6.62936	11.3421	1.58496	6.56986	8.96	7.47573
SER-SILU-CC-P0376-PT-01	3	11.5713	10.7082	10.9679	7.33985	8.35755	6.74147	14.2481	7.85175	7.71425	6.26679	8.3837	5.49185	13.9528	10.9715	0	8.00563	5.67242	6.75489	7.26679	0	4.39232	6.83289	5.85798	2.32193	4.64386	0	2.58496	6.40939	4.80736	11.2137	7.10852	6.24793	2	10.1548	0	2	9.80896	7.93074	0	0	5.16993	6.45943	8.65464	9.3837	2.80735	7.03342	8.15482	5.80736
SER-SILU-CC-P0379-PT-01	3	12.4861	10.2336	11.0007	2.80735	10.7245	8.15987	3.58496	11.1972	10.8392	9.94252	8.85175	9.12412	13.4368	10.9993	0	10.5058	6.52356	7.8392	9.21917	3.16993	6.24793	8.3966	4.64386	2	4.75489	0	2	7.30378	5.75489	10.014	9.45327	7.33092	0	8.67596	5.16993	3.58496	6.04439	8.80735	0	2.58496	5	5.67242	6.56986	10.9809	2.32193	8.224	9.38586	6.24793
SER-SILU-CC-P0380-PT-01	3	9.94983	8.9629	9.26444	7.01123	7.03342	5.52356	1.58496	8.66534	7.78136	4.70044	7.7879	3.90689	13.6427	11.5527	0	7.74819	3.45943	4.39232	6.83289	1	3.16993	6.79442	4.32193	0	4.85798	3.32193	2.80735	4.58496	4.90689	9.11634	7.34873	5.52356	0	6.35755	2.58496	1.58496	8.81698	8.20945	3.80735	0	4.39232	4.64386	6.10852	8.38802	0	6.93074	7.09803	6.06609
SER-SILU-CC-P0384-PT-01	3	10.5498	7.53138	10.6055	0	8.85798	6.16993	4.32193	6.20945	6.02237	4.58496	8.5157	6.47573	12.3929	10.0293	3.80735	9.02514	4.08746	5.80736	7.49185	1.58496	3	9.66888	2.58496	0	6.06609	0	3	3.32193	6.9542	6.91886	8.42627	8.61839	0	11.2946	1	4.9542	6.80736	7.12928	0	3	6.49185	6.78136	5	9.81858	2	6.91886	7.83289	6.32193
SER-SILU-CC-P0387-PT-01	3	10.9307	7.9542	10.0901	6.6865	0	3	0	8.34873	8.43879	8.86728	8.01681	5.39232	13.6582	11.0444	0	6.04439	4.80736	6.06609	9.79604	0	0	4.45943	1	2.32193	5.45943	0	3	4.39232	4.08746	12.0151	0	6.64386	0	8.90989	0	0	10.7985	9.19722	5.24793	4.45943	4.39232	5.12928	6.70044	8.27146	0	7.25739	7.45121	7.22882
SER-SILU-CC-P0389-PT-01	3	11.592	9.69523	10.151	3.80735	10.7541	7.76818	3.45943	9.76321	10.5981	7.62205	7.52356	7.45121	9.36851	11.5221	1	9.86728	6.80736	8.09276	9.50581	4.90689	6.65821	7.40939	6.04439	1	4.39232	0	4	9.17243	4.80736	9.30606	10.0098	6.04439	2.58496	9.94398	0	5.35755	6.12928	7.04439	5.32193	3.32193	7.85175	7.82655	4.75489	10.2264	1.58496	7.69349	9.22641	6.50779
SER-SILU-CC-P0390-PT-01	3	9.21432	8.11894	8.60363	3.80735	3.32193	4.58496	0	5.64386	6.18982	4.08746	10.4094	7.43463	12.9071	9.69697	0	8.86109	4.45943	6.82018	7.63663	0	3.45943	8.27146	6.33985	1	4.39232	0	2	3	9.31515	8.58872	10.0403	6.12928	1	9.89026	0	1.58496	9.50581	8.84549	1.58496	1.58496	4.85798	5.61471	4.08746	11.1085	2	6.22882	7.33092	6.47573
SER-SILU-CC-P0391-PT-01	3	8.87652	6.58496	8.31288	5	2.32193	3.45943	1	7.01123	6.71425	6.26679	7.40939	7.41785	12.2538	11.318	0	6.35755	5.04439	5.90689	7.70044	0	2.58496	4.24793	3.16993	3	6.32193	1	3.45943	3.58496	4.24793	8.82655	3	5.90689	0	10.8049	0	4	10.4533	8.97154	0	3	4.85798	6.02237	5.67242	9.50383	3.90689	6.06609	6.79442	5.49185
SER-SILU-CC-P0392-PT-01	3	11.0735	10.0954	10.3576	4	6.70044	6.08746	2	7.08746	7.16993	5.35755	7.73471	5	11.8704	9.67243	0	6.50779	5.24793	6.75489	7.60733	0	1	5.85798	4.64386	3.90689	6.59991	0	4.16993	7.3837	5.32193	11.9723	0	7.57743	0	8.32193	7.78136	1	9.94398	7.74819	1	2	3.70044	4.64386	7.33092	8.19476	1	6.12928	7.01123	4.58496
SER-SILU-CC-P0394-PT-01	3	10.6777	9.47573	10.1523	6.12928	8.3837	7.5157	3.32193	10.0417	9.85331	7.15987	8.48382	3.70044	11.7731	9.68825	1	8.46352	6.47573	7.09803	8.45943	2.58496	4.75489	7.01123	5	1	5.80736	0	4.16993	6.79442	4.58496	12.752	6.6865	6.96578	1.58496	8.97442	2	1	8.43045	7.10852	5.45943	3.70044	5.58496	6.20945	6.79442	8.89785	0	8.00563	8.31741	6.2854
SER-SILU-CC-P0395-PT-01	3	10.6147	9.32418	10.128	5.24793	6.26679	5.70044	3.16993	6.14975	9.10066	8.94544	8.42206	6.78136	11.9289	10.5008	0	8.76487	5.20945	7.60733	8.02791	2	4.52356	6.67242	7.67242	2.58496	5.45943	0	2.32193	8.38802	7.9542	9.10329	9.04712	6.72792	1.58496	9.15735	0	3.45943	9.56796	8.98584	1	0	5.16993	5.24793	4.9542	10.1849	1.58496	5.88264	8.17493	5.39232
SER-SILU-CC-P0397-PT-01	3	8.55459	8.14975	8.33539	3.58496	3.80735	4	1	5.45943	5.20945	4.64386	9.43463	5.83289	11.5132	10.1984	0	8.25739	3.70044	5.85798	6.02237	2	3.80735	8.44708	6.93074	2.80735	5.64386	0	1	8.33092	6.12928	8.23841	9.43879	5.70044	1	10.4388	0	2.58496	8.58496	8.87652	1	1.58496	3.32193	6.02237	6.65821	9.33315	1	5.42626	7.55459	5.2854
SER-SILU-CC-P0398-PT-01	3	10.9837	9.52356	10.314	3.58496	5.90689	6.9542	1.58496	9.29232	9.37286	7.04439	8.23841	7.45943	12.7421	10.0539	0	8.93369	5.64386	7.41785	9.53138	2.58496	4.45943	8.33539	6.70044	0	5.52356	0	2	9.07949	4.24793	10.9965	7.40088	6.16993	1	10.5469	2	2.58496	10.3934	6.16993	4.24793	3.80735	6.89482	7.87652	6.82018	10.7731	2.32193	8.47573	8.5812	6.65821
SER-SILU-CC-P0400-PT-01	3	8.03342	7.70736	8.87036	1	13.3872	4.39232	0	10.1228	8.92778	5.9542	9.67419	10	12.4284	10.1548	0	8.49586	6.06609	7.30378	8.34873	1	4.90689	7.30378	7.33092	3.32193	4.08746	0	2.58496	9.06339	8.7039	9.5216	10.4471	6.22882	1	7.08746	1	2	8.64746	8.48382	4.85798	1	6.20945	7.14975	6.10852	11.5878	5	6.53916	8.32643	6.08746
SER-SILU-CC-P0401-PT-01	3	8.73132	7.30378	8.37938	4.80736	6.80736	5.39232	3.45943	9.03617	8.73809	7.46761	8.44708	5.2854	10.9076	10.0403	0	8.63299	5.04439	6.65821	8.54689	2.32193	5.16993	7.66534	8.06609	1	5.97728	0	2.32193	9.66178	4.64386	8.37069	9.51767	6.55459	2	8.61839	0	2.80735	9.72622	8.82337	1	2	4.45943	5.24793	5.45943	9.9629	0	5.85798	7.97728	7.18982
SER-SILU-CC-P0405-PT-01	3	8.3837	5.83289	7.12928	4.70044	7.03342	5.45943	0	7.87036	7.24793	5.24793	7.55459	5.80736	11.6321	9.72622	0	8.02791	2.32193	4.90689	7.18982	0	3.70044	8.32643	4.24793	2.80735	3.16993	0	2.58496	1	5.49185	8.44294	7.42626	8.03342	0	9.47776	0	3.16993	5.67242	7.8392	2.80735	1	4.9542	5	6.82018	7.30378	0	6.32193	7.11894	5
SER-SILU-CC-P0407-PT-01	3	11.6676	9.46352	11.5113	0	9.23362	7.08746	8.96	9.89633	9.54496	9.11114	7.04439	5.61471	8.84549	11.4184	0	7.33092	6.67242	7.99435	7.96578	2	5.49185	5.67242	6.08746	2	5.97728	0	0	8.53916	2	10.6184	7.85175	5.08746	3	8.81378	0	4.32193	8.96867	8.7211	0	0	6.35755	6.45943	6.42626	8.31288	1.58496	6.64386	7.79442	5.39232
SER-SILU-CC-P0408-PT-01	3	12.4234	10.7339	11.3236	2	14.8906	11.2586	9.40939	10.4481	9.13186	6.74147	11.0768	7.20945	3.90689	12.253	0	9.5216	9.86882	9.52748	10.0279	5.45943	6.18982	4.08746	8.14975	3	4.75489	0	2.58496	11.0348	3.16993	11.0748	8.7039	4.08746	3.90689	10.3049	0	5.20945	4.70044	9.51767	0	2.32193	9.49785	9.41996	4.39232	10.7895	0	5.20945	8.98584	5.9542
SER-SILU-CC-P0411-PT-01	3	10.8948	8.56605	9.77643	5.2854	5.61471	4.39232	3.70044	10.0768	8.90989	7	8.01681	4.70044	13.2122	9.50581	0	6.39232	4.24793	6.59991	8.33539	0	2.58496	5.72792	1.58496	3	4.08746	0	4.70044	4.58496	5.35755	11.0539	5.90689	6.50779	0	7.94837	4.08746	1	9.00563	8.03342	2.32193	0	3.80735	4.24793	6.14975	8.92184	0	6.22882	6.94252	5.64386
SER-SILU-CC-P0413-PT-01	3	11.0788	9.19476	10.4242	5.20945	8.67948	6.35755	5.24793	8.62571	8.67948	6.56986	8.67243	4.16993	10.1472	10.5812	0	8.47978	5.93074	6.90689	7.33985	3.32193	5.24793	5.88264	4.58496	2.32193	5.72792	0	2.58496	7.94252	5.2854	8.90989	8.10852	4.32193	1	11.1997	0	6.61471	8.71768	7.47573	0	0	5.61471	5.42626	3.32193	11.2732	1	5.83289	7.30378	6.06609
SER-SILU-CC-P0414-PT-01	3	10.9352	8.04985	10.1033	6.75489	8.39232	7.76155	3.16993	10.0224	10.4564	8.78463	9.91886	7.66534	11.0028	10.6627	1.58496	9.71768	6.02237	7.5157	7.57743	1.58496	6	9.07414	6.89482	0	3.45943	0	3.32193	10.7423	4.70044	10.9557	10.3902	7	2	9.21917	0	4.08746	8.44708	8.24317	5.75489	2	6.62936	6.67242	5.08746	9.58496	0	7.6865	8.47978	5.83289
SER-SILU-CC-P0415-PT-01	3	10.0098	8.17991	9.14211	5.72792	6.53916	5.64386	1.58496	6.32193	7.65105	5.80736	9.31741	7.08746	12.8222	10.6537	0	8.16491	5.24793	6.26679	7.49985	0	3.45943	7.56224	5.16993	2	5.58496	0	4.32193	6.55459	5.80736	9.66356	7.62936	6.39232	1.58496	14.6454	0	9.29921	8.11894	7.78136	2.58496	3.45943	4.39232	5.16993	4.24793	10.7415	0	7.87652	7.18982	5.72792
SER-SILU-CC-P0416-PT-01	3	11.9289	9.85643	10.8122	5.12928	9.24079	5.42626	1.58496	8.95129	9.08746	6.42626	8.99718	5.49185	12.1843	11.0708	0	8.53916	5.45943	6.64386	7.19967	1.58496	4.24793	6.82018	4.39232	3	5.39232	0	2.32193	7.14975	3.70044	11.2952	8.66534	6.70044	1.58496	11.0532	0	2.58496	8.33092	7.85798	2	0	5.61471	6.37504	6.55459	9.21917	0	6.90689	7.53138	6.16993
SER-SILU-CC-P0417-PT-01	3	10.9758	9.33315	10.3934	4.32193	4.9542	6.53916	2.32193	8.80735	9.97871	8.88264	7.05528	7.61471	12.595	10.0112	0	9.68475	5.88264	7.73471	8.8392	3.70044	6.20945	7.6865	7.43463	0	6.14975	0	3.32193	6.40939	4.64386	10.6475	8.18487	5.49185	0	11.1202	0	3	9.77149	8.63663	0	3	6.64386	6.96578	5.55459	9.58308	0	8.21917	8.36632	5.9542
SER-SILU-CC-P0418-PT-01	3	10.2491	8.24793	9.23122	1	8.55075	7.17991	5.55459	4.80736	5.80736	4.32193	9.74483	1	9.47371	11.3598	0	8.56224	5.24793	6.55459	7.13955	3.58496	4.08746	6.71425	6.59991	2.32193	3.70044	1	0	10.3707	5.49185	10.4858	10.8265	3.90689	3	8.67243	0	3	8.63663	8.27146	1	0	4.24793	5.75489	3.45943	10.4231	0	5.67242	8.10852	5.72792
SER-SILU-CC-P0420-PT-01	3	12.9762	12.2	12.8603	7.04439	7.88264	6.80736	4.52356	6.32193	9.72451	7.72792	6.64386	4.39232	12.647	9.77479	0	9.36413	7.07682	7.10852	7.41785	2.58496	5.45943	6.84549	6.76818	2	6.72792	0	6.12928	7.05528	6.02237	13.4368	5.55459	5.80736	1	11.6353	1.58496	4.16993	11.2709	7.99435	1	2.32193	7.10852	8.57743	7.81378	10.1098	0	8.23841	7.3837	5.24793
SER-SILU-CC-P0421-PT-01	3	11.8688	10.0741	10.8595	5.61471	8.07146	8.00563	8.01123	8.62205	9.11374	6.47573	7.11894	6.20945	11.0327	10.6239	0	8.55842	6.55459	7.42626	8.10329	4.08746	3.80735	7.41785	5.39232	0	5.64386	1.58496	0	8.24793	5.9542	12.0485	9.00843	6.84549	0	9.41996	1	5.08746	8	8.03342	0	1	6.78136	6.61471	7.02237	10.7296	0	7.57743	8.18487	5.67242
SER-SILU-CC-P0423-PT-01	3	11.0341	9.49985	10.8114	10.0028	6.26679	4.85798	12.8289	5.42626	8.6865	6.61471	7.89482	4.58496	13.7927	10.0928	0	9.44087	7.77479	8.44294	6	3.70044	6.26679	6.76818	8.15482	2.80735	5.70044	0	6.50779	9.93664	5.08746	10.3072	8.03892	7.02237	4.45943	11.1325	0	4.64386	8.35755	8.01123	1	0	6.67242	7.52356	7.41785	10.9039	0	7.39232	8.64025	6.90689
SER-SILU-CC-P0426-PT-01	3	12.4257	9.45738	10.6795	2.58496	9.93074	7.43463	11.2703	8.9629	8.9571	7.33985	7.33092	5.58496	11.823	10.6996	0	8.14466	6.49185	7.62205	8.14466	3.80735	6	5.78136	5.45943	1.58496	4.64386	0	3.32193	7.8392	4.24793	13.4055	7.79442	5.80736	1.58496	6.53916	1	1	11.0217	8.05528	4.32193	1	5.2854	6.16993	4.9542	8.67948	1	7.13955	8.23362	5.85798
SER-SILU-CC-P0427-PT-01	3	11.0265	7.85175	9.49586	2	6.18982	7	4.08746	9.58872	9.45943	10.1911	9.7364	8.0607	12.6528	10.9054	0	9.67419	6.32193	7.8009	10.236	2.80735	5.85798	9.71939	6.20945	2.32193	5.93074	0	2	6.30378	5.80736	10.8154	8.32643	7.90689	1.58496	9.98299	3.80735	3	10.8242	8.7039	2.80735	3.70044	6.2854	6.52356	6.58496	10.7574	2.80735	8.50779	8.64386	6.79442
SER-SILU-CC-P0428-PT-01	3	8.15482	7.96	9.76155	7.09803	14.3516	3.90689	15.4472	5.80736	8.54303	7.55459	8.03342	2.32193	12.4919	10.5343	1	8.01123	6.49185	7.74147	7.02237	2	4.85798	7.44294	5.24793	3	5.42626	0	1.58496	8.19967	2.58496	9.89482	9.26913	6.10852	1.58496	10.0526	0	4.39232	8.64386	8.30378	0	1.58496	8.65105	9.39017	8.78136	11.8001	0	6.50779	8.72451	5.20945
SER-SILU-CC-P0429-PT-01	3	9.58496	8.37069	8.67948	4.32193	9.50977	4.08746	4.16993	12.9841	13.0751	11.7891	10.8619	10.6101	8.6865	10.9887	2.58496	10.584	8	9.16239	11.3767	6.06609	8.73471	7.62205	8.81378	0	0	0	5.85798	11.9425	9.3837	6.78136	10.0647	8.01681	4.85798	5.67242	3.45943	4.85798	4.90689	9.03067	5	5.75489	5.9542	5.58496	7.71425	11.0505	3.80735	9.12928	9.89936	8.67243
SER-SILU-CC-P0431-PT-01	3	11.8933	9.35975	10.6384	2.80735	8.29462	6.98869	3.16993	10.0607	10.5746	7.66534	9.94398	8.40514	13.3075	10.8242	0	9.82337	5.35755	6.70044	8.13443	0	4.80736	9.31515	5.64386	2.32193	4.16993	0	3.45943	5.88264	8.85487	10.137	9.82018	7.32193	0	8.66534	0	2.80735	8.66534	9.0607	3.45943	2.58496	6.70044	6.79442	6.30378	9.9901	1	8.3966	8.57743	7.21917
SER-SILU-CC-P0434-PT-01	3	10.2703	9.58496	9.94983	4.90689	8.49586	4.70044	4.70044	9.19722	11.1357	9.62388	8.3443	7.33092	10.851	10.0715	0	10.7474	8.17991	8.18487	7.7211	5.39232	7.37504	9.01959	6.88264	2.32193	6.18982	0	4.52356	9.15987	4.64386	9.88874	11.032	6.20945	3.70044	12.4463	0	4.9542	5.61471	6.93074	6.56986	3.70044	5.16993	6.04439	5.75489	10.9837	0	6.71425	8.52748	7.24793
SER-SILU-CC-P0435-PT-01	3	10.5333	8.16491	8.96	5.72792	9.22882	7.87652	5.32193	6.08746	5.83289	6.04439	11.3343	3	11.6353	11.4455	0	10.0821	5.20945	5.97728	4.70044	4	5.45943	8.98869	8.42206	3.16993	4.32193	0	1	11.5245	2.58496	6.40939	11.5328	5.08746	3.58496	10.1573	0	4.45943	9.10591	8.20457	0	0	8.29002	8.33539	5.45943	9.35535	0	5.2854	9.40088	7
SER-SILU-CC-P0438-PT-01	3	8.11374	8.82972	7.3837	4	2.32193	3.58496	0	7.65105	8.10852	5.64386	9.56415	9.40514	12.9975	10.1586	0	8.45533	2.32193	4.52356	8.27146	1.58496	3.32193	7.56224	5.55459	3.58496	5.42626	0	3.16993	7.62936	8.9542	10.2703	10.0861	5.55459	2.80735	8.80735	0	2.80735	7.88874	7.88264	3.70044	1	3.80735	4.39232	5.67242	11.4014	3.32193	6.04439	7.27612	6.53916
SER-SILU-CC-P0439-PT-01	3	10.941	9.43463	10.3038	5.78136	5.58496	5.55459	5.80736	6.22882	7.45121	6.39232	8.33985	1.58496	12.7421	10.584	0	8	3.90689	5.20945	5.78136	2	3.45943	8	2.32193	3.45943	5.16993	6.52356	2.80735	6.53916	2	9.9901	8.17493	6.26679	1	9.21917	0	2.32193	7.59246	8.53138	0	2.32193	4.64386	5.58496	7.09803	9.21675	1	6.2854	7.88264	5.20945
SER-SILU-CC-P0440-PT-01	3	11.6156	10.3923	10.6653	1.58496	11.6707	6.52356	4	10.4888	12.2195	8.21917	8.99152	11.8788	10.8273	10.4564	0	11.2761	10.5469	9.96723	10.0661	4.85798	8.87958	9.36413	9.23601	1.58496	5.61471	0	3.90689	10.3805	9.41363	9.89633	9.64205	6.22882	5	12.8659	3.16993	8.5812	8.49586	6.84549	4.45943	5.45943	8.18983	7.44294	6	11.7334	3.45943	8.86109	8.98299	8.57743
SER-SILU-CC-P0443-PT-01	3	12.2276	10.1824	10.7056	3.80735	10.9993	7.45943	3.45943	8.81698	10.3761	6.50779	8.15987	7.15987	12.1482	10.8138	0	10.0715	9.2503	8.86419	8.46761	3.80735	6.62936	7.29462	8.45943	2.58496	5.42626	0	3.45943	6.18982	5.75489	11.7448	7.69349	7.40088	1	9.17991	0	2	9.25503	7.24793	3.16993	3.32193	7.78136	7.37504	4.80736	11.0532	1	8.14466	8.05528	6.89482
SER-SILU-CC-P0444-PT-01	3	9.83289	7.94252	9.74987	5.80736	13.3993	5.39232	6	13.0624	12.5781	11.346	9.3837	8.77149	12.3718	10.774	0	9.32643	6.18982	7.75489	9.71939	4	6.22882	8.3443	7.10852	0	3.16993	0	2.58496	10.9233	7.05528	8.7211	9.8719	6.62936	1.58496	9.57365	2	4.64386	5.83289	8.77149	4	3.32193	6.85798	7.62936	7.43463	11.5774	1	7.9542	9.12928	6.79442
SER-SILU-CC-P0446-PT-01	3	10.9629	9.40301	9.73978	5.20945	8.78463	6.97728	2.32193	8.70044	8.33092	7.65105	8.27146	6.71425	11.7603	9.97154	0	8.12928	5.08746	6.70044	7.64386	0	3.80735	7.16993	4.70044	1.58496	5.24793	0	4	5.72792	5.58496	9.81057	7.6865	7.32193	0	8.14975	7.35755	1.58496	9.54882	8.65821	3.16993	0	4.64386	4.52356	6.24793	8.81698	1	6.91886	7.13955	5.20945
SER-SILU-CC-P0450-PT-01	3	12.445	11.2444	10.3443	3.45943	11.5826	8.80735	2.32193	9.33985	9.32868	5.78136	9.13186	4.58496	12.5543	10.8297	0	10.421	6.32193	6.94252	7.48382	2	5.08746	8.56224	4.24793	3	4.58496	1	0	6.97728	5.85798	8.32643	10.4553	7.53916	1	9.18735	0	2	8.15482	8.23362	0	0	6.18982	6.64386	4.75489	9.47776	0	6.64386	8.12928	4.75489
SER-SILU-CC-P0451-PT-01	3	13.2421	11.6817	12.8053	7.14975	10.8049	9.09803	6.94252	9.78953	11.4954	10.9687	7.96	11.1599	7.93664	10.6055	0	10.2609	10.6821	10.1599	9.91886	7.01123	8.63663	5.85798	9.20945	0	6.75489	0	4.75489	10.825	4.24793	11.5416	8.9571	6.76818	4.64386	9.87958	3.80735	5.83289	10.3004	8.63299	6.87036	5.90689	10.098	8.64746	4.75489	12.043	0	9.41151	9.64746	5.90689
SER-SILU-CC-P0452-PT-01	3	12.9956	10.4988	12.2518	7.13955	9.20945	7.42626	4.16993	7.24793	7.64386	5.52356	8.71768	9.17991	14.8061	10.8281	0	9.64566	4.75489	6.79442	8.31288	2.32193	3	9.48382	6.59991	1.58496	5.16993	0	3.90689	5.35755	8.47167	11.0147	8.2854	5.90689	1	9.32193	0	3.90689	11.0437	7.13955	1	2	7.45943	8.07146	5.67242	11.7279	3.70044	7.01123	7.45943	7.05528
SER-SILU-CC-P0004-PT-01	4	11.592	9.41151	10.1189	7.24793	10.5038	7.99435	7.76155	4	7.39232	7.04439	8.66534	5.72792	10.1033	11.1972	1	9.34651	7.46761	7.55459	7.03342	3.80735	4.75489	6.71425	4.24793	2.80735	6.74147	0	2.80735	7.43463	3.16993	10.4969	8.0607	5.39232	3.16993	8.90989	0	5.45943	8.06609	7.02237	0	1	6.35755	6.6865	5	10.0471	0	4.32193	6.64386	3.16993
SER-SILU-CC-P0050-PT-01	4	7.82655	6.02237	7.23841	5.2854	10.4757	4.16993	2.80735	7.09803	6.72792	5.61471	7.93074	3.58496	11.8182	11.0546	0	7.67242	4.08746	6.02237	7.65105	0	3	7.18982	4	0	4.70044	0	2.32193	3.80735	4.32193	9.90989	6.6865	6.75489	0	9.55842	0	3.90689	8.29921	8.47573	1.58496	1.58496	4.52356	5.24793	5.64386	8.88264	0	6.14975	6.55459	5.45943
SER-SILU-CC-P0057-PT-01	4	9.79928	7.54689	8.77808	7.06609	4	4.80736	8.00563	8.09276	8.08746	8.49185	9.48583	9.74651	11.0049	10.2538	0	9.06339	3.70044	5.9542	8.90689	0	5.72792	8.30378	7.76155	2	5.2854	0	4.32193	7.71425	9.74483	7.70044	10.0444	7.69349	3	9.11894	0	3.16993	9.21675	8.32643	2	2.32193	2.80735	4.58496	6.37504	10.6511	3.90689	7.04439	7.54689	6.96578
SER-SILU-CC-P0066-PT-01	4	12.3418	9.91139	9.75989	3	12.4823	9.73809	5.12928	5.58496	6.61471	4.80736	8.37069	5.83289	8.22882	10.021	0	10.2107	7.50779	8.24317	8.03342	3.70044	4.90689	8.48784	5.85798	1.58496	4	1	0	8.84862	5.67242	7.91289	9.66888	4.16993	3.16993	10.9564	1	5.20945	5.64386	8.18487	1.58496	2.58496	7.10852	7.08746	3.32193	13.0244	1.58496	5.88264	8.33539	5.58496
SER-SILU-CC-P0067-PT-01	4	10.102	8.77149	9.2854	5.80736	4.45943	5.04439	2	7.40939	7.8392	9.69174	7.80736	5.80736	12.1545	9.43045	0	9.1472	3.80735	5.97728	6.79442	3.32193	4.24793	7.91886	5.45943	1	5.93074	0	1	6.20945	4.39232	9.66356	7.22882	5.85798	0	8.01123	0	1	8.94837	7.3837	4	1.58496	5.04439	5.64386	5.64386	9.18735	0	6.97728	7.64386	6.10852
SER-SILU-CC-P0072-PT-01	4	11.9622	10.0539	11.4351	5.9542	13.4459	7.24793	9.56986	12.1981	13.0886	11.1984	9.48583	9.76487	5.35755	11.8349	3	9.69523	9.23841	9.28077	10.933	7.41785	8.72792	4.24793	10.1447	0	4.45943	0	5.58496	12.5023	4.64386	10.0098	8.62936	5.83289	4.80736	6.14975	0	2	7.17991	11.1408	2.32193	4.24793	6.16993	6.06609	6.47573	11.1712	1	8.23362	9.18735	6.47573
SER-SILU-CC-P0089-PT-01	4	12.204	11.0681	11.6795	7.09803	7.33985	6.47573	4.80736	9.13443	11.4325	9.98442	7.65821	7.39232	11.0478	11.0485	0	8.53916	6.52356	7.32193	7.44294	2.32193	6.44294	6	6.16993	3.45943	7.20945	1.58496	3.16993	7.08746	5.72792	10.1699	7.34873	6.30378	0	7.37504	1.58496	3.16993	9.94252	6.78136	2.32193	1.58496	3.90689	4.24793	6.50779	8.13443	0	6.67242	6	3.90689
SER-SILU-CC-P0106-PT-01	4	11.7017	11.1189	11.3869	6.04439	11.2491	7.27612	7.33092	10.4083	11.3815	9.9629	8.73809	9.50977	12.9742	10.9571	0	10.9091	10.2216	10.1472	9.55842	5.42626	6.97728	8.38802	6.6865	1	6.56986	0	5.58496	10.8455	6.24793	12.4522	10.0362	5.88264	3	10.2009	9.27612	5.49185	10.5981	8.40514	4.90689	3.70044	8.25739	8.38802	6.74147	11.5887	0	8.89178	9.84862	6.02237
SER-SILU-CC-P0116-PT-01	4	9.51373	7.33985	8.62936	6.50779	4.75489	4.32193	1.58496	9.46964	11.1466	11.1624	7.29462	8.80413	11.9958	11.2192	0	7.9542	6.72792	8.48382	11.1222	1.58496	3.70044	5.75489	3.32193	2.32193	7.65105	0	3.70044	5.67242	5.16993	10.7524	5.12928	6.18982	2.32193	8.30834	8.02237	2.80735	10.8447	9.25739	5.55459	4.80736	5.42626	4.58496	6.65821	11.1836	0	9.04439	7.03342	5.49185
SER-SILU-CC-P0117-PT-01	4	11.3151	9.84549	10.1787	1	9.28771	8.03892	3.90689	7.49985	7.36632	4.24793	7.98869	7.67948	13.5755	11.2276	1	9.17742	8.67596	8.64746	8.75822	2	5.35755	6.49185	5.9542	3.16993	5.75489	0	4.52356	10.7674	5.08746	13.6667	7.48382	5.64386	3.16993	8.49185	6.91886	3.16993	11.0182	6.78136	1.58496	3.16993	6.30378	5.88264	6.52356	10.5555	0	6.89482	7.23841	5.35755
SER-SILU-CC-P0129-PT-01	4	11.115	9.10066	10.4919	9.43254	9.71596	7.67242	15.8638	9.00843	7.99435	7.80736	8.32193	7.97154	10.9816	11.0375	0	8.96578	6.02237	7.05528	8.81057	2.58496	5.42626	7.18982	6.32193	0	5.08746	0	2	9.5216	3.70044	9.54303	7.47573	3.70044	2.32193	7.59991	1	2.32193	8.72792	8.39232	3	1	8.29462	8.47573	6.16993	10.098	2	7.35755	7.98869	6.08746
SER-SILU-CC-P0147-PT-01	4	11.9647	9.72792	10.1007	6.50779	11.5689	9.61471	3.45943	10.1408	10.7082	11.7855	9.67419	6.70044	7.64386	11.5622	1	9.46964	9.49385	9.05528	8.77479	4.08746	4.64386	5.70044	6.6865	2	6.58496	1	2	9.18735	3.90689	11.7545	10.2958	4.64386	3	7.59991	0	5.75489	9.05528	8.73471	0	3	7.74819	6.96578	5.24793	10.7707	0	6.45943	8.48382	5.88264
SER-SILU-CC-P0149-PT-01	4	8.36632	6.16993	6.93074	5.35755	7.33092	5.64386	2	10.6036	10.8742	9.30378	8.93958	8.61471	8.90388	11.4569	0	8.30834	5.93074	7.52356	10.3663	3	6.20945	4.45943	4.80736	2.58496	3.70044	0	4.52356	8.26679	5.45943	7.54689	9.81218	5.49185	1	7.04439	0	3.45943	6.45943	8.8857	3.16993	2.58496	0	2.32193	6.64386	11.545	1	7.45943	8.5812	5.20945
SER-SILU-CC-P0154-PT-01	4	8.9571	6.47573	7.56224	0	7.27612	5.78136	2.58496	6.10852	6	3.80735	7.30378	2.80735	8.21432	9.60733	0	6.61471	4.80736	5.61471	5.24793	1.58496	3.16993	6.24793	3.45943	0	4.32193	0	0	6.83289	4	8.42627	6.42626	2.80735	1.58496	8.25267	1	2.58496	8.80413	6.85798	1	0	3.16993	4.24793	6.83289	9.74987	0	2.58496	7.09803	3.16993
SER-SILU-CC-P0158-PT-01	4	12.2021	10.3004	11.5113	9.50779	9.94398	7.91886	10.1561	8.23362	11.0881	9.56796	7.06609	10.2058	10.8218	10.1787	0	9.85331	9.27612	9.15735	9.10066	4.39232	8.29921	8.16491	9.8009	2	7.61471	0	6.06609	8.63299	5.04439	10.865	9.39874	5.93074	3.90689	10.9894	4.52356	5.83289	10.4969	7.70736	4.24793	4.9542	6.82018	7.30378	4.9542	12.6616	0	8.72792	8.67596	5.97728
SER-SILU-CC-P0160-PT-01	4	10.6284	9.10852	10.0526	2.80735	7.3837	4.24793	2	6.35755	7.03342	5.12928	6.42626	6.32193	12.3542	9.99859	0	7.93074	6.74147	6.10852	6.56986	0	4.39232	5.32193	4.90689	0	6.04439	0	4.75489	7.12928	4.90689	10.0182	4.08746	4.75489	2	8.81698	0	5	10.6511	5.75489	0	0	3.90689	3.70044	4.08746	9.18735	0	6.30378	6.9542	4.64386
SER-SILU-CC-P0161-PT-01	4	12.1049	10.6519	10.3219	1.58496	12.7421	10.1434	1	10.2656	10.5812	6.70044	12.445	7.17991	7.02237	12.1944	2	13.0664	9.57932	9.67066	10.4929	6.76818	10.3354	4.75489	10.4969	0	2	0	3.16993	9.72792	6.35755	8.96867	5.55459	6.62936	1.58496	9.48985	0	4.85798	3.80735	7.60733	3.16993	2.58496	9.60363	9.51964	5.83289	13.0751	0	7.63663	11.6627	8.9571
SER-SILU-CC-P0163-PT-01	4	10.3794	9.72281	9.57175	0	10.5187	7.82018	5.32193	10.0768	10.3185	8.59246	9.52943	7.62936	7.82655	9.97442	0	11.4041	8.224	7.36632	9.61102	6.14975	7.14975	5.08746	6.70044	1.58496	5.75489	0	2.32193	9.73301	9.15987	10.944	7.49985	4	3.45943	9.50581	0	5.35755	5.80736	6.9542	3	2.58496	6.39232	6.16993	5.12928	11.6511	0	5.39232	8.83605	6.02237
SER-SILU-CC-P0164-PT-01	4	9.51964	7.15987	7.9542	3.80735	6.89482	5.67242	0	7.49185	8.15987	5.39232	7.05528	4.85798	12.3985	10.4157	0	8.74819	5.61471	7.04439	7.55459	2	3.58496	7.39232	6.56986	0	5.52356	0	1.58496	4.75489	6.45943	9.63299	8.16491	4.90689	0	8.69697	0	3	9.56033	7.15987	0	1.58496	4.85798	4.39232	4.80736	9.59432	1.58496	6.47573	7.57743	5.16993
SER-SILU-CC-P0165-PT-01	4	12.3429	9.34207	11.3371	1	10.2155	8.55459	4.08746	9.82018	9.77643	8.56605	9.18239	5.16993	11.9647	10.8122	0	9.20212	6.2854	7.17991	9.19967	2.32193	5.90689	7.31288	4.16993	2.58496	6.30378	0	1.58496	6.75489	3.70044	10.1254	6.50779	6.76818	2.80735	7.99435	1	0	6.9542	7.40939	0	0	5.90689	6.22882	5.85798	10.4325	1	8.03892	7.71425	5.64386
SER-SILU-CC-P0167-PT-01	4	9.71596	8.19476	8.224	3.32193	3	0	3.80735	8.0607	7.6865	4.80736	10.9816	5.58496	6.93074	12.187	0	7.94837	4.70044	6.14975	7.76155	2	4.9542	1.58496	4.32193	3.32193	6.83289	1	0	5.64386	0	6.78136	8.74483	0	2	9.54303	0	7.90087	7.6865	6.39232	3	2	3	3	1.58496	10.8872	0	6.06609	7.47573	4.75489
SER-SILU-CC-P0178-PT-01	4	9.86109	7.94837	8.08746	4.64386	7.42626	6.58496	4	9.11114	11.0168	10.8281	6.33985	3	11.058	10.3902	0	9.19722	7.49185	7.22882	6.79442	5.52356	6.71425	6.93074	0	0	6.64386	0	0	5.85798	3.32193	9.99152	7.12928	3.45943	0	9.18239	0	4.52356	7.56986	4.80736	0	0	6.18982	6.89482	5.49185	7.39232	0	0	7.77479	1.58496
SER-SILU-CC-P0195-PT-01	4	8.31741	6.75489	7.62936	4.75489	3.16993	3.90689	3.16993	8.31288	8.56986	7.33985	10.4553	5.93074	12.1926	10.4584	0	9.46148	4.45943	5.70044	7.06609	2.80735	4.32193	7.91289	7.16993	2.32193	4.75489	0	2	8.57365	8.84549	7.31288	11.2438	5.72792	3.16993	9.48382	1	3.45943	8.08746	8.79766	1	2.80735	4.64386	5.90689	5.61471	10.4429	2	5.97728	8.66534	7.17991
SER-SILU-CC-P0203-PT-01	4	9.74483	7.53916	8.92778	5.32193	3.90689	5.67242	0	8.26679	8.76487	7.83289	8.90087	8.24793	13.4929	11.3404	0	9.63844	4.39232	6.67242	9.73301	1.58496	6.22882	9.20457	7.8009	2.80735	5.93074	0	3.32193	3	8.82018	11.3399	8.67596	7.96578	2.58496	10.8626	5.35755	4.64386	10.7168	8.75489	2.58496	3.58496	3.90689	5.67242	6.04439	10.749	3.16993	8.59619	7.94252	7.33092
SER-SILU-CC-P0209-PT-01	4	12.4165	11.014	11.4993	3.16993	12.8855	10.3015	6.06609	7	9.87652	6.52356	10.0701	7.26679	10.4481	10.7262	0	10.8321	11.2497	9.20701	8.86419	6	7.54689	6.53916	7.94837	0	5.08746	0	4.75489	7.72792	4.24793	11.1911	8.18983	5.49185	1	11.3415	1	6.53916	7.61471	7.16993	2	3.58496	11.431	10.1972	1	11.9975	1	5.83289	9.12928	6.02237
SER-SILU-CC-P0231-PT-01	4	7.7879	6.71425	8.00563	0	2.58496	0	1.58496	10.7499	10.7814	8.7879	9.98442	8.09276	10.1561	9.99152	0	9.76321	5.70044	7.02237	9.10329	1.58496	6.2854	8.23841	6.33985	2.58496	4.70044	0	4.16993	9.83289	8.73471	8.86419	10.8757	5.20945	3.16993	7.85798	2	2.58496	5.08746	8.02237	3	2.32193	2.58496	3.80735	6.91886	9.17493	1.58496	7.45121	8.65105	7.74147
SER-SILU-CC-P0233-PT-01	4	10.3652	8.59246	8.73132	2	8.55842	6.80736	5.32193	9.9629	13.0928	12.0944	8.74483	10.444	7.07682	9.63663	0	10.4818	8.71768	9.60177	9.94837	5.83289	8.56224	4.85798	7.82655	0	7.78136	0	3.32193	8.53138	5.35755	10.6636	7.70736	3.32193	3.80735	1.58496	7.15987	2.32193	7.94252	9.0607	6.52356	6.98869	3.32193	4.08746	5.42626	9.80735	0	7.25739	8.33092	3.80735
SER-SILU-CC-P0248-PT-01	4	10.9046	8.86109	9.54882	5.35755	11.0244	6.47573	6.40939	11.1923	12.1517	9.41996	9.40088	8.43463	5.49185	10.8849	1	11.1497	8.59246	8.8857	9.89936	6.96578	9.10066	5.39232	8.80413	0	4.39232	0	4.08746	11.4813	5.58496	8.63299	10.988	4.85798	4.52356	6.12928	0	4.32193	5.39232	6.62936	3.70044	3.70044	6.14975	6.14975	5.49185	10.2969	0	6.71425	9.0954	6.76818
SER-SILU-CC-P0290-PT-01	4	11.9106	11.2324	11.2485	0	12.0172	8.70044	4.70044	8.60363	9.45533	6.62936	9.40727	6.18982	9.55459	10.9506	0	11.0458	9.87036	8.51175	8.75822	5.2854	6.80736	7.30378	7.8392	0	2	0	5.32193	10.6795	6.85798	11.7385	9.35975	7.11894	3	11.2755	1	6	9.19722	8.75154	4.52356	2.32193	7.98299	7.65821	5.12928	11.526	0	6.49185	8.64025	6.20945
SER-SILU-CC-P0304-PT-01	4	10.8154	9.05257	10.6147	2.32193	9.94252	6	4.58496	11.1261	11.2568	10.6883	10.2842	8.74483	9.14975	11.5755	1	10.5603	8.27146	9.14211	9.77643	5.49185	7.26679	6.74147	8.36632	3.58496	5.39232	0	5	10.7381	8.10329	9.02514	11.6312	7.01123	3.80735	8.81057	2.58496	4.58496	6.02237	8.33985	2.80735	3.58496	6.72792	6.30378	6.16993	11.8226	1.58496	7.2854	9.81698	6.9542
SER-SILU-CC-P0314-PT-01	4	12.683	11.1364	10.668	5.52356	11.6684	10.3151	6.35755	11.2935	11.5985	10.363	12.1225	10.9337	7.40939	11.2336	0	11.3151	9.08481	9.25739	10.4808	4.75489	7.62205	9.23601	8.38802	2.58496	3.45943	0	2	11.1241	8.42627	7.84549	10.544	5.72792	4.58496	8.36632	1.58496	4.16993	4.64386	8.29002	3.45943	3.70044	5.9542	6.20945	5.97728	11.2767	4	7.24793	8.61102	8.17991
SER-SILU-CC-P0325-PT-01	4	5.70044	5	6.26679	0	4.80736	0	0	10.3837	9.60918	6.93074	7.40088	8	5.70044	9.90237	0	7.40088	6.96578	8.43045	9.90539	2.32193	6.97728	1.58496	6.33985	0	2.80735	1.58496	0	7.7879	5	6	2.80735	3.70044	2.80735	6.08746	1.58496	0	1.58496	7.08746	5.52356	5.55459	3.70044	4.24793	6.83289	8.39232	1.58496	7.61471	7.94252	5.08746
SER-SILU-CC-P0340-PT-01	4	11.752	10.268	11.7867	5.39232	5.85798	6.55459	5.08746	9.56796	9.64025	9.38154	7.62936	6.47573	11.8182	10.8455	0	9.04439	5.08746	7.24793	8.37938	1.58496	3.58496	7.60733	6.94252	0	4.16993	0	1.58496	8.98014	5.45943	11.2076	7.56224	5.67242	1	7.49985	1	4.39232	8.89482	8.9629	3.45943	1	3.58496	4.90689	6.02237	9.81057	0	7.05528	6.62936	4.58496
SER-SILU-CC-P0383-PT-01	4	9.13699	7.94252	9.18735	6.04439	6.55459	5.55459	5.67242	10.568	10.764	8.87958	9.92481	8.77808	12.3449	11.1202	1	8.37938	4.75489	6.42626	8.76155	3.32193	5.55459	7.62205	7.22882	1.58496	2	0	4.90689	9.93811	8.31288	9.42206	10.8588	7.96578	2	9.73809	1	3.80735	7.65105	8.47573	3.80735	3.45943	4.32193	5.20945	7.34873	10.3185	2.58496	6.56986	8.60363	7.32193
SER-SILU-CC-P0404-PT-01	4	12.3292	10.4429	11.2312	4.70044	12.8564	9.06878	7.96	8.80735	9.33092	8.12928	8.53916	6.62936	6.32193	11.9784	0	10.722	8.5157	8.52356	7.69349	6.37504	7.22882	3.45943	7.88264	3.70044	6.20945	0	3.32193	10.7448	4.24793	9.27612	6.97728	5.67242	3	8.23362	0	3.80735	8.64025	7.86419	1	3	9.02514	9.07414	4.24793	9.66	0	5.2854	9.17243	7.32193
SER-SILU-CC-P0433-PT-01	4	11.4979	11.0761	11.1917	5.04439	6.30378	4	5.75489	8.01123	8.48382	7.05528	8.49185	6.37504	13.1715	10.1799	0	7.52356	6.58496	7.49185	7.61471	1	3.70044	5.35755	6.08746	3.45943	5.24793	0	5.39232	6.32193	5.83289	12.163	6.20945	6.61471	1	12.2894	3.90689	0	8.75489	7.93664	3.32193	2.32193	6.06609	5.88264	6.56986	9.89026	0	6.50779	7.90087	5.12928
Sample Id	Path Tumor Stage	CXCL1: mRNA expression normalized counts	CXCL2: mRNA expression normalized counts	CXCL3: mRNA expression normalized counts	CXCL4: mRNA expression normalized counts	CXCL5: mRNA expression normalized counts	CXCL6: mRNA expression normalized counts	CXCL7: mRNA expression normalized counts	CXCL9: mRNA expression normalized counts	CXCL10: mRNA expression normalized counts	CXCL11: mRNA expression normalized counts	CXCL12: mRNA expression normalized counts	CXCL13: mRNA expression normalized counts	CXCL14: mRNA expression normalized counts	CXCL16: mRNA expression normalized counts	CCL1: mRNA expression normalized counts	CCL2: mRNA expression normalized counts	CCL3: mRNA expression normalized counts	CCL4: mRNA expression normalized counts	CCL5: mRNA expression normalized counts	CCL7: mRNA expression normalized counts	CCL8: mRNA expression normalized counts	CCL11: mRNA expression normalized counts	CCL13: mRNA expression normalized counts	CCL14: mRNA expression normalized counts	CCL15: mRNA expression normalized counts	CCL16: mRNA expression normalized counts	CCL17: mRNA expression normalized counts	CCL18: mRNA expression normalized counts	CCL19: mRNA expression normalized counts	CCL20: mRNA expression normalized counts	CCL21: mRNA expression normalized counts	CCL22: mRNA expression normalized counts	CCL23: mRNA expression normalized counts	CCL24: mRNA expression normalized counts	CCL25: mRNA expression normalized counts	CCL26: mRNA expression normalized counts	CCL28: mRNA expression normalized counts	CX3CL1: mRNA expression normalized counts	XCL1: mRNA expression normalized counts	XCL2: mRNA expression normalized counts	CXCR1: mRNA expression normalized counts	CXCR2: mRNA expression normalized counts	CXCR3: mRNA expression normalized counts	CXCR4: mRNA expression normalized counts	CXCR5: mRNA expression normalized counts	CXCR6: mRNA expression normalized counts	CCR1: mRNA expression normalized counts	CCR2: mRNA expression normalized counts
		0.811061	0.743316	0.392689	0.180718	0.00110245	0.411125	0.0262011	0.524777	0.14179	0.318845	0.230883	0.250023	0.000677289	0.818977	0.859168	0.00142682	0.0161991	0.0844489	0.934571	8.04259e-05	0.0114838	0.922814	0.0415343	0.157203	0.65923	0.525241	0.385729	0.0222583	0.910193	0.17756	0.00150499	0.024476	0.0139862	0.0679616	0.977103	0.283765	0.0111233	0.160049	0.301139	0.818416	0.213389	0.488479	0.0287019	0.0330828	0.0107046	0.00961437	0.151484	0.362558
		-0.108648	-0.15264	-0.359513	-1.03049	3.18688	0.597148	1.9548	0.345504	0.836019	0.666955	0.50572	0.692234	-2.33801	0.0461858	0.0354351	1.50855	1.38999	0.647786	-0.0329529	2.42385	1.34685	-0.0610155	1.42619	-0.611689	-0.194665	-0.0987337	0.466416	1.52637	-0.065566	-0.663476	2.43838	-0.984882	0.98372	-0.989548	-0.0212324	0.60033	-1.51092	-0.47629	-0.530966	-0.114383	0.838878	0.346609	-0.822455	0.817266	-0.971772	-1.1807	0.434462	-0.387779
	1 average	10.6886	9.05874	10.0032	5.26976	5.26185	5.73971	2.76339	8.54395	8.7665	7.51498	8.32893	6.54214	12.3022	10.7561	0.27012	7.92875	5.67593	7.09967	8.71358	1.04576	4.637	6.46943	5.04078	2.11306	5.43492	0.27012	2.59485	6.76237	5.73299	10.4417	5.75731	6.39803	1.3985	9.63837	1.78526	3.19445	9.44338	8.32534	3.11873	2.74808	4.74996	5.56881	6.38708	9.64487	1.79362	7.80579	7.73184	6.14573
	2 average	10.7995	9.27261	10.2268	4.8786	6.86492	5.94098	3.40431	8.24356	8.72125	7.69832	8.3613	6.64512	11.6007	10.8612	0.361268	8.13236	5.63595	6.80622	8.2068	1.53807	4.29961	7.05379	5.34779	1.58662	5.30274	0.278394	2.92682	7.08659	5.73512	10.4305	7.45027	6.53616	1.32329	9.60014	1.59189	3.67291	8.75543	8.24383	2.58407	2.17785	5.26475	5.91194	6.06914	9.76073	1.26814	7.10617	7.70161	5.88658
	3 average	10.6356	8.97032	9.85511	4.79493	8.2859	6.21643	4.63243	8.76209	9.33499	7.84678	8.53618	6.68555	11.2377	10.7158	0.48928	9.07226	6.41457	7.32631	8.27228	2.90308	5.34541	7.16051	6.17529	1.79644	5.10315	0.222761	3.11102	8.02339	5.50756	10.036	8.56796	6.21175	1.87292	9.25056	1.52284	3.84256	8.19038	8.11702	2.62124	2.19578	5.73913	6.11406	6.01328	10.1167	1.02908	7.01096	8.1413	6.00342
	4 average	10.5799	8.9061	9.6437	4.23927	8.44873	6.33686	4.71819	8.88946	9.60252	8.18194	8.83465	7.23437	9.96417	10.8023	0.305556	9.43729	7.06592	7.74745	8.68062	3.46961	5.98385	6.40841	6.46696	1.50137	5.24026	0.171387	3.06127	8.28874	5.66742	9.77819	8.19569	5.41315	2.38222	8.64882	1.76403	3.79478	7.93246	7.84905	2.58777	2.6337	5.58884	5.91542	5.56462	10.4621	0.82185	6.62509	8.1663	5.75795
[truncated: 10 more columns]

## Sheet: Sheet2
1	CXCL1: mRNA expression normalized counts	-0.108648	0.811061	33	0.983104	0.00740043		-0.108648	0.00740043				CXCL1
2	CXCL2: mRNA expression normalized counts	-0.15264	0.743316	32	0.929145	0.0319163		-0.15264	0.0319163				CXCL2
3	CXCL3: mRNA expression normalized counts	-0.359513	0.392689	27	0.581762	0.235255		-0.359513	0.235255				CXCL3
4	CXCL4: mRNA expression normalized counts	-1.03049	0.180718	20	0.361436	0.441969		-1.03049	0.441969				CXCL4
5	CXCL5: mRNA expression normalized counts	3.18688	0.00110245	3	0.0146993	1.8327		3.18688			1.8327		CXCL5
6	CXCL6: mRNA expression normalized counts	0.597148	0.411125	28	0.587321	0.231124		0.597148	0.231124				CXCL6
7	CXCL7: mRNA expression normalized counts	1.9548	0.0262011	12	0.087337	1.0588		1.9548	1.0588				CXCL7
8	CXCL9: mRNA expression normalized counts	0.345504	0.524777	29	0.72383	0.140363		0.345504	0.140363				CXCL9
9	CXCL10: mRNA expression normalized counts	0.836019	0.14179	16	0.354476	0.450414		0.836019	0.450414				CXCL10
10	CXCL11: mRNA expression normalized counts	0.666955	0.318845	25	0.510153	0.2923		0.666955	0.2923				CXCL11
11	CXCL12: mRNA expression normalized counts	0.50572	0.230883	21	0.439778	0.356767		0.50572	0.356767				CXCL12
12	CXCL13: mRNA expression normalized counts	0.692234	0.250023	22	0.454588	0.342382		0.692234	0.342382				CXCL13
13	CXCL14: mRNA expression normalized counts	-2.33801	0.000677289	2	0.0135458	1.8682		-2.33801		1.8682			CXCL14
14	CXCL16: mRNA expression normalized counts	0.0461858	0.818977	35	0.935973	0.0287366		0.0461858	0.0287366				CXCL16
15	CCL1: mRNA expression normalized counts	0.0354351	0.859168	36	0.954631	0.0201643		0.0354351	0.0201643				CCL1
16	CCL2: mRNA expression normalized counts	1.50855	0.00142682	4	0.0142682	1.84563		1.50855			1.84563		CCL2
17	CCL3: mRNA expression normalized counts	1.38999	0.0161991	9	0.0719961	1.14269		1.38999	1.14269				CCL3
18	CCL4: mRNA expression normalized counts	0.647786	0.0844489	15	0.225197	0.647437		0.647786	0.647437				CCL4
19	CCL5: mRNA expression normalized counts	-0.0329529	0.934571	39	0.958534	0.0183925		-0.0329529	0.0183925				CCL5
20	CCL7: mRNA expression normalized counts	2.42385	8.04259e-05	1	0.00321704	2.49254		2.42385			2.49254		CCL7
21	CCL8: mRNA expression normalized counts	1.34685	0.0114838	7	0.0656219	1.18295		1.34685	1.18295				CCL8
22	CCL11: mRNA expression normalized counts	-0.0610155	0.922814	38	0.971383	0.0126094		-0.0610155	0.0126094				CCL11
23	CCL13: mRNA expression normalized counts	1.42619	0.0415343	13	0.127798	0.893477		1.42619	0.893477				CCL13
24	CCL14: mRNA expression normalized counts	-0.611689	0.157203	17	0.369889	0.431928		-0.611689	0.431928				CCL14
25	CCL15: mRNA expression normalized counts	-0.194665	0.65923	31	0.850619	0.0702649		-0.194665	0.0702649				CCL15
26	CCL16: mRNA expression normalized counts	-0.0987337	0.525241	30	0.700321	0.154703		-0.0987337	0.154703				CCL16
27	CCL17: mRNA expression normalized counts	0.466416	0.385729	26	0.593429	0.226632		0.466416	0.226632				CCL17
28	CCL18: mRNA expression normalized counts	1.52637	0.0222583	10	0.0890334	1.05045		1.52637	1.05045				CCL18
29	CCL19: mRNA expression normalized counts	-0.065566	0.910193	37	0.983992	0.0070084		-0.065566	0.0070084				CCL19
30	CCL20: mRNA expression normalized counts	-0.663476	0.17756	19	0.373811	0.427348		-0.663476	0.427348				CCL20
31	CCL21: mRNA expression normalized counts	2.43838	0.00150499	5	0.0120399	1.91938		2.43838			1.91938		CCL21
32	CCL22: mRNA expression normalized counts	-0.984882	0.024476	11	0.0890035	1.05059		-0.984882	1.05059				CCL22
33	CCL23: mRNA expression normalized counts	0.98372	0.0139862	8	0.0699312	1.15533		0.98372	1.15533				CCL23
34	CCL24: mRNA expression normalized counts	-0.989548	0.0679616	14	0.194176	0.711805		-0.989548	0.711805				CCL24
35	CCL25: mRNA expression normalized counts	-0.0212324	0.977103	40	0.977103	0.0100596		-0.0212324	0.0100596				CCL25
36	CCL26: mRNA expression normalized counts	0.60033	0.283765	23	0.493504	0.306709		0.60033	0.306709				CCL26
37	CCL28: mRNA expression normalized counts	-1.51092	0.0111233	6	0.0741552	1.12986		-1.51092	1.12986				CCL28
38	CX3CL1: mRNA expression normalized counts	-0.47629	0.160049	18	0.355663	0.448961		-0.47629	0.448961				CX3CL1
39	XCL1: mRNA expression normalized counts	-0.530966	0.301139	24	0.501899	0.299384		-0.530966	0.299384				XCL1
40	XCL2: mRNA expression normalized counts	-0.114383	0.818416	34	0.962842	0.016445		-0.114383	0.016445				XCL2

## Sheet: Sheet3
1	CXCR1: mRNA expression normalized counts	0.838878	0.213389	14	0.274357	0.561684		0.838878	0.561684		CXCR1
2	CXCR2: mRNA expression normalized counts	0.346609	0.488479	17	0.517213	0.286331		0.346609	0.286331		CXCR2
3	CXCR3: mRNA expression normalized counts	-0.822455	0.0287019	7	0.0738049	1.13191		-0.822455	1.13191		CXCR3
4	CXCR4: mRNA expression normalized counts	0.817266	0.0330828	8	0.0744363	1.12821		0.817266	1.12821		CXCR4
5	CXCR5: mRNA expression normalized counts	-0.971772	0.0107046	4	0.0481705	1.31722		-0.971772	1.31722		CXCR5
6	CXCR6: mRNA expression normalized counts	-1.1807	0.00961437	3	0.0576862	1.23893		-1.1807	1.23893		CXCR6
7	CCR1: mRNA expression normalized counts	0.434462	0.151484	12	0.227225	0.643543		0.434462	0.643543		CCR1
8	CCR2: mRNA expression normalized counts	-0.387779	0.362558	15	0.43507	0.361441		-0.387779	0.361441		CCR2
9	CCR3: mRNA expression normalized counts	-1.24563	0.0110171	5	0.0396614	1.40163		-1.24563		1.40163	CCR3
10	CCR4: mRNA expression normalized counts	-0.567133	0.203123	13	0.281247	0.550912		-0.567133	0.550912		CCR4
11	CCR5: mRNA expression normalized counts	-0.477933	0.123511	11	0.20211	0.694413		-0.477933	0.694413		CCR5
12	CCR6: mRNA expression normalized counts	-1.47659	0.000307888	1	0.00554199	2.25633		-1.47659		2.25633	CCR6
13	CCR7: mRNA expression normalized counts	-0.726377	0.0818863	10	0.147395	0.831517		-0.726377	0.831517		CCR7
14	CCR8: mRNA expression normalized counts	-0.236772	0.597843	18	0.597843	0.223413		-0.236772	0.223413		CCR8
15	CCR9: mRNA expression normalized counts	-1.11443	0.0224691	6	0.0674074	1.17129		-1.11443	1.17129		CCR9
16	CCR10: mRNA expression normalized counts	-0.669275	0.0382263	9	0.0764526	1.11661		-0.669275	1.11661		CCR10
17	CX3CR1: mRNA expression normalized counts	-0.351997	0.388357	16	0.436902	0.359616		-0.351997	0.359616		CX3CR1
18	XCR1: mRNA expression normalized counts	-1.8216	0.00120485	2	0.0108436	1.96482		-1.8216		1.96482	XCR1
