# Supplementary material for: Insights of Expression Profile of Chemokine Family in Inflammatory Bowel Diseases and Carcinogenesis
Source: Int J Mol Sci. 2024 Oct 9;25(19):10857. doi: 10.3390/ijms251910857 (PMC11476924; doi:10.3390/ijms251910857)
Supplement: Supplementary file 1 [file ijms-25-10857-s001.zip › Supplemental data S1.xlsx]

## Sheet: Figure S1A
	Normal	IBD(sig/total)	Adenoma(sig/total)	Carcinoma(sig/total)	Metastasis(sig/total)
CCL20	0	0.75	1	0.83333	0.75
CXCL11	0	1	1	0.66667	1
CXCL8	0	1	1	1	1
CXCL3	0	1	1	1	1
CXCL2	0	1	1	1	1
CXCL1	0	1	1	1	1
CXCL5	0	1	0.33333	0.83333	0.25
CXCL6	0	1	0.33333	0.66667	0.5
CCL24	0	1	1	0.33333	0.25
CXCL4	0	0.75	1	0	0
CXCL7	0	0.5	0.66667	0.5	0.25
CXCL9	0	1	0	0	0.25
CCL4	0	1	0	0	0.25
CCL18	0	0.75	-0.3333	-0.1667	0.25
CCL11	0	0.75	0	-0.1667	-0.5
CXCL10	0	1	0	0.33333	0.5
CCL3	0	0.75	0	0.33333	0.5
CCL2	0	0.5	-0.3333	-0.1667	0
CXCL16	0	0.5	0.66667	0	0
CCL22	0	0.5	0	0	0
CCL26	0	0.25	0.66667	0.33333	0.25
CX3CL1	0	0.25	0.33333	0	0
CCL1	0	0.25	0	0	0
CCL7	0	0	0	0	0
CCL17	0	0	0	0	0
CCL25	0	0	0	0	0
CCL27	0	0	0	0	0
CCL16	0	0	-0.3333	0	0
CCL5	0	0.25	-1	-1	-0.25
CCL19	0	0.25	-1	-0.6667	-0.75
CXCL13	0	0.25	-1	-0.6667	-0.5
CCL21	0	0.25	-1	-0.5	-0.75
CCL13	0	-0.25	-1	-0.3333	-0.25
XCL1	0	0	-1	-0.3333	-0.25
XCL2	0	0	-1	-0.3333	-0.25
CCL8	0	0	-1	-0.5	-0.5
CCL23	0	0	-1	-0.8333	-0.5
CXCL12	0	0	-1	-1	-1
CCL15	0	0	-0.6667	-0.5	-1
CCL28	0	0	-0.3333	-0.75	-1
CCL14	0	0	-0.6667	-0.8333	-0.5
CXCL14	0	0	-0.6667	-0.1667	-1

## Sheet: Figure S1B
	IBD vs normal (Log2FC)	Tumor vs normal (Log2FC)
CXCL1	4.64381	2.67594
CXCL2	3.58574	2.24867
CXCL3	3.9118	2.92131
CXCL4	1.96277	1.28728
CXCL5	3.53768	1.96913
CXCL6	4.20329	1.37268
CXCL7	1.68401	1.57201
CXCL8	4.80571	3.67961
CXCL9	3.0712	-0.14071
CXCL10	3.02113	0.45424
CXCL11	3.9194	2.04603
CXCL12	-0.41185	-3.10599
CXCL13	2.94387	-2.60208
CXCL14	-0.08656	-0.88337
CXCL16	1.77138	0.769276
CXCL17	0.15994	0.784326
CCL1	1.20416	-0.06847
CCL2	1.22185	-0.77391
CCL3	2.07856	0.649473
CCL4	2.11944	0.417206
CCL5	0.801417	-1.65665
CCL7	0.20563	-0.03852
CCL8	0.38937	-1.88712
CCL11	2.43652	-0.37256
CCL13	-0.09317	-1.5662
CCL14	-0.11866	-1.41307
CCL15	-0.62302	-1.15103
CCL16	-0.25288	-0.57834
CCL17	0.231065	0.073582
CCL18	2.03824	-0.39767
CCL19	1.77688	-2.04634
CCL20	2.03482	1.88342
CCL21	0.930693	-2.00606
CCL22	1.3364	0.007871
CCL23	-0.81515	-2.37157
CCL24	1.57094	1.15579
CCL25	0.082569	-0.13336
CCL26	0.566524	0.955111
CCL27	-0.27024	-0.11668
CCL28	-0.03083	-1.08801
CX3CL1	0.422587	0.545874
XCL1	0.254378	-1.32745
XCL2	-0.21027	-1.41142

## Sheet: Figure S1C
		Log2FC average
Neoplasma upregulated chemokine		Normal	IBD	Adenoma	Carcinoma
	CXCL1	0	4.29825	3.57524	3.48032
	CXCL2	0	3.03181	2.9707	2.46488
	CXCL3	0	3.68256	3.71717	2.81643
	CXCL4	0	1.35413	1.58957	0.739727
	CXCL5	0	1.65898	1.29697	1.99064
	CXCL6	0	4.3382	1.56381	3.44265
	CXCL7	0	2.19424	1.68504	1.97713
	CXCL8	0	4.91042	4.42891	4.90653
	CXCL11	0	3.86536	2.72166	1.47753
	CCL20	0	1.98755	2.78087	2.02639
	CCL24	0	1.04152	1.39838	0.476651
Inflammation specific chemokine		Normal	IBD	Adenoma	Carcinoma
	CXCL9	0	2.56118	-0.461615	0.271617
	CCL4	0	1.81868	0.494761	0.929234
	CCL18	0	1.43023	-0.526182	0.863784
	CCL11	0	1.94592	-0.41031	0.556937
	CXCL10	0	2.27227	0.672717	0.496657
	CCL3	0	1.80879	0.666485	1.31561
	CCL2	0	1.76536	-0.959501	0.95787
	CCL22	0	1.95469	0.0064833	1.00494
	CXCL16	0	1.20153	1.04076	0.690528
Inflammation/Neoplasma non-associated chemokine		Normal	IBD	Adenoma	Carcinoma
	CCL26	0	1.08916	1.61063	0.882895
	CX3CL1	0	0.762286	0.347109	0.227445
	CCL1	0	-0.110896	-0.142919	-0.247168
	CCL7	0	0.497181	-0.1995	-0.266015
	CCL16	0	-0.46042	-1.17607	-0.70354
	CCL17	0	1.008	0.203466	0.550553
	CCL25	0	0.13922	-0.26356	-0.3384
	CCL27	0	-0.22598	-0.30621	-0.48676
Neoplasma downregulated chemokine		Normal	IBD	Adenoma	Carcinoma
	CCL5	0	-0.407396	-2.37687	-1.1216
	CCL19	0	1.42154	-2.60693	-0.99645
	CXCL13	0	2.12578	-3.17782	0.642446
	CCL21	0	1.11931	-2.55613	-0.4637
	CCL13	0	-1.039	-2.40443	-1.09851
	XCL1	0	-0.53834	-2.35507	-1.4508
	XCL2	0	-0.53834	-2.35507	-1.4508
	CCL8	0	-0.38414	-2.66038	-1.05914
	CCL23	0	-1.21353	-2.57308	-2.50313
	CXCL12	0	-0.771803	-3.02015	-2.25454
	CCL15	0	-0.33099	-1.44949	-0.81927
	CCL14	0	0.0826508	-1.44432	-1.04197
	CXCL14	0	-0.41507	-1.36611	-1.59312
