# Supplementary material for: Insights of Expression Profile of Chemokine Family in Inflammatory Bowel Diseases and Carcinogenesis
Source: Int J Mol Sci. 2024 Oct 9;25(19):10857. doi: 10.3390/ijms251910857 (PMC11476924; doi:10.3390/ijms251910857)
Supplement: Supplementary file 1 [file ijms-25-10857-s001.zip › Supplemental data S2.xlsx]

## Sheet: 2a
	Carcinoma	Metastasis (sig/total)
CXCL14	0	-1
CCL28	0	0
CXCL1	0	-0.25
CXCL3	0	0
CCL24	0	0
CCL11	0	0
CXCL8	0	0
CXCL5	0	-0.5
CCL20	0	0
CCL22	0	0
CXCL4	0	0
CXCL2	0	0
CCL15	0	0
XCL1	0	0
CCL4	0	0
CCL14	0	0
CCL1	0	0
CX3CL1	0	0
CXCL13	0	-0.25
CXCL16	0	0
XCL2	0	0
CXCL10	0	0
CCL25	0	0
CXCL11	0	0
CCL27	0	0
CXCL9	0	0
CCL23	0	0
CCL5	0	0
CCL3	0	0
CCL17	0	0
CXCL6	0	0
CCL16	0	0
CCL19	0	0.25
CCL8	0	0
CCL13	0	0
CCL26	0	0
CCL21	0	0.25
CCL7	0	0.25
CXCL7	0	0
CCL18	0	0.25
CXCL12	0	0.25
CCL2	0	0.5

## Sheet: 2b
	mRNA Log2FC				average	SD
Dataset	Sidra	41258 liver metastasis	41258 lung metastasis	49355
CXCL1	-0.10865	-1.06786	-0.7726	-1.60615	-0.888815	0.624177
CXCL2	-0.15264	-0.15379	0.36651	-1.175	-0.27873	0.645792
CXCL3	-0.35951	-0.92099	-0.58668	-1.24805	-0.778807	0.388642
CXCL4	-1.03049	-0.13173	-0.18634	-0.20932	-0.38947	0.428584
CXCL5	3.18688	-1.50128	-1.19547	-2.58198	-0.522963	2.54374
CXCL6	0.597148	0.63891	-0.57989	0.36836	0.256132	0.569894
CXCL7	1.9548	0.123712	0.942088	0.36213	0.845681	0.815371
CXCL8	/	-0.44062	-0.28952	-0.83995	-0.523363	0.284391
CXCL9	0.345504	-0.4326	0.341106	0.17631	0.10758	0.368628
CXCL10	0.836019	-0.80937	0.173468	/	0.0667057	0.827874
CXCL11	0.666955	-0.97047	0.417528	0.22899	0.0857507	0.726635
CXCL12	0.50572	1.14759	0.606928	1.85769	1.02948	0.619881
CXCL13	0.692234	-1.19235	0.745531	-0.16069	0.0211813	0.909346
CXCL14	-2.33801	-2.00769	-1.59405	-3.27399	-2.30344	0.715044
CXCL16	0.046186	/	/	/	0.046186	/
CCL1	0.035435	-0.00301	-0.26927	-0.07972	-0.0791412	0.13549
CCL2	1.50855	0.697504	1.19253	0.83255	1.05778	0.366003
CCL3	1.38999	-0.23549	0.114372	-0.34671	0.230541	0.797543
CCL4	0.647786	-0.47127	0.198913	-0.77974	-0.101078	0.645088
CCL5	-0.03295	-0.23014	0.578222	0.49325	0.202096	0.395102
CCL7	2.42385	0.129417	0.375558	0.15067	0.769872	1.10826
CCL8	1.34685	-0.16885	0.327762	0.326785	0.458137	0.636965
CCL11	-0.06102	-0.69268	-0.2783	-1.29115	-0.580788	0.541231
CCL13	1.42619	-0.13928	0.321364	/	0.53609	0.80452
CCL14	-0.61169	0.258922	0.475638	-0.46252	-0.0849125	0.533079
CCL15	-0.19467	-0.00345	-0.64643	-0.26154	-0.276523	0.269768
CCL16	-0.09873	0.274439	0.73557	0.14469	0.263992	0.350378
CCL17	0.466416	0.222667	0.303065	0.02378	0.253982	0.183948
CCL18	1.52637	-0.09439	1.76093	0.508716	0.925405	0.870415
CCL19	-0.06557	-0.06187	1.58602	-0.17275	0.321459	0.84461
CCL20	-0.66348	-0.28711	-0.01446	-0.96685	-0.482975	0.418165
CCL21	2.43838	-0.18164	0.270489	0.482795	0.752506	1.15757
CCL22	-0.98488	-0.0386	0.058306	-0.7901	-0.438819	0.525639
CCL23	0.98372	0.022104	0.006375	-0.22129	0.197727	0.535668
CCL24	-0.98955	-0.45119	-0.4714	-1.08245	-0.748647	0.334068
CCL25	-0.02123	0.14721	0.173525	-0.02099	0.0696288	0.105325
CCL26	0.60033	/	/	/	0.60033	/
CCL27	/	0.023805	0.292713	-0.02651	0.0966693	0.171633
CCL28	-1.51092	/	/	/	-1.51092	/
CX3CL1	-0.47629	-0.304	0.443661	0.028456	-0.0770432	0.405451
XCL1	-0.53097	-0.08453	-0.075	-0.13018	-0.20517	0.218531
XCL2	-0.11438	0.265738	0.322523	-0.20893	0.0662377	0.266972
