# Supplementary material for: Insights of Expression Profile of Chemokine Family in Inflammatory Bowel Diseases and Carcinogenesis
Source: Int J Mol Sci. 2024 Oct 9;25(19):10857. doi: 10.3390/ijms251910857 (PMC11476924; doi:10.3390/ijms251910857)
Supplement: Supplementary file 1 [file ijms-25-10857-s001.zip › Supplemental data S3.xlsx]

## Sheet: 3a
	Normal	IBD (sig/total)	Adenoma (sig/total)	Carcinoma (sig/total)	Metastasis (sig/total)
CXCR2	0	1	0.66667	0.33333	0
CCR1	0	1	0	0	-0.25
CXCR4	0	0.5	-0.3333	0.16667	0
CCR6	0	0.5	-0.3333	0	0
CCR10	0	0.5	-0.3333	-0.3333	-0.5
CCR7	0	0.5	-0.3333	-0.3333	0.25
CCR2	0	0.5	-0.6667	-0.3333	-0.25
CXCR6	0	0.25	0	0	-0.5
CCR3	0	0.25	0	0	0
CXCR7	0	0.25	0	0.16667	-0.25
CXCR1	0	0.25	0.33333	0	0.25
CCR5	0	0.25	-0.3333	0.16667	0
CXCR5	0	0	-0.6667	-0.3333	-0.25
CCR8	0	0	0.33333	0.16667	0
CX3CR1	0	0	-0.3333	0	-0.25
XCR1	0	0	-0.3333	-0.1667	-0.25
CCR9	0	0	0	0	-0.25
CCR4	0	0	0	0.16667	0
CXCR3	0	0	0	0	0
