# Supplementary material for: Insights of Expression Profile of Chemokine Family in Inflammatory Bowel Diseases and Carcinogenesis
Source: Int J Mol Sci. 2024 Oct 9;25(19):10857. doi: 10.3390/ijms251910857 (PMC11476924; doi:10.3390/ijms251910857)
Supplement: Supplementary file 1 [file ijms-25-10857-s001.zip › Supplemental data S4.xlsx]

## Sheet: 4a
	Human IBD Log2 Fold change	Mouse TNBS model Log2 Fold change
CXCL1,2,3	4.04712	2.52305
CXCL4	1.96277	0.434788
CXCL5	3.53768	3.10264
CXCL6	4.20329	/
CXCL7	1.68401	0.405551
CXCL8	4.80571	/
CXCL9	3.0712	1.0717
CXCL10	3.02113	-0.47918
CXCL11	3.9194	-0.99186
CXCL12	-0.41185	0.058364
CXCL13	2.94387	1.59397
CXCL14	-0.08656	-0.12177
CXCL15	/	-1.46806
CXCL16	1.77138	-0.04593
CXCL17	0.15994	/
CCL1	1.20416	-0.06425
CCL2,13	0.564337	0.882401
CCL3,18	2.0584	1.22073
CCL4	2.11944	0.778765
CCL5	0.801417	0.20493
CCL7	0.20563	-0.13539
CCL8	0.38937	0.926084
CCL11	2.43652	1.0777
CCL14	-0.11866	/
CCL15,23	-0.71909	0.340869
CCL16	-0.25288	/
CCL17	0.231065	-0.29517
CCL19	1.77688	0.561547
CCL20	2.03482	-0.23399
CCL21	0.930693	0.263449
CCL22	1.3364	-0.53149
CCL24	1.57094	-0.07034
CCL25	0.082569	-1.13822
CCL26	0.566524	/
CCL27	-0.27024	-0.43063
CCL28	-0.03083	-0.39028
CX3CL1	0.422587	0.04093
XCL1,2	0.022056	-0.55966

## Sheet: 4b
	Human IBD Log2 Fold change	Mouse DSS model Log2 Fold change
CXCL1,2,3	4.04712	4.84305
CXCL4	1.96277	0.469515
CXCL5	3.53768	4.30846
CXCL6	4.20329	/
CXCL7	1.68401	1.26837
CXCL8	4.80571	/
CXCL9	3.0712	4.81831
CXCL10	3.02113	2.88081
CXCL11	3.9194	1.25801
CXCL12	-0.41185	0.954471
CXCL13	2.94387	1.25905
CXCL14	-0.08656	0.434886
CXCL15	/	0.73331
CXCL16	1.77138	1.44541
CXCL17	0.15994	/
CCL1	1.20416	0.47573
CCL2,13	0.564337	2.59641
CCL3,18	2.0584	4.551
CCL4	2.11944	1.42429
CCL5	0.801417	1.00777
CCL7	0.20563	3.08473
CCL8	0.38937	3.15961
CCL11	2.43652	1.58041
CCL14	-0.11866	/
CCL15,23	-0.71909	0.521499
CCL16	-0.25288	/
CCL17	0.231065	0.055405
CCL19	1.77688	3.36415
CCL20	2.03482	-0.58106
CCL21	0.930693	1.75689
CCL22	1.3364	2.41184
CCL24	1.57094	1.30104
CCL25	0.082569	0.043566
CCL26	0.566524	/
CCL27	-0.27024	0.292576
CCL28	-0.03083	-1.843
CX3CL1	0.422587	-0.44245
XCL1,2	0.022056	0.874677

## Sheet: 4c
	Human CRC Log2 Fold change	Mouse AOM-DSS model Log2 Fold change
CXCL1,2,3	2.6638	3.3472
CXCL4	0.693995	-0.13979
CXCL5	2.98957	5.14741
CXCL6	1.90219	/
CXCL7	1.52518	1.98247
CXCL8	4.01648	/
CXCL9	0.309377	0.897451
CXCL10	0.795403	-0.07428
CXCL11	1.68529	0.025438
CXCL12	-3.32074	-0.14677
CXCL13	-1.70574	-0.00766
CXCL14	-0.78211	2.48498
CXCL15	/	0.163662
CXCL16	0.649113	0.596954
CXCL17	0.784326	-0.19842
CCL1	-0.06918	0.028345
CCL2,13	-0.74537	-0.22228
CCL3,18	0.70966	1.60854
CCL4	0.643323	0.25462
CCL5	-1.34987	-0.54818
CCL7	0.082046	-1.23821
CCL8	-1.36616	-0.10915
CCL11	-0.37608	0.289516
CCL14	-1.36896	/
CCL15,23	-1.58195	-0.26665
CCL16	-0.24509	/
CCL17	0.110096	0.30592
CCL19	-1.56953	/
CCL20	1.68537	0.152284
CCL21	-1.36663	/
CCL22	0.372384	0.257352
CCL24	0.946495	-0.35473
CCL25	0.018195	0.325847
CCL26	0.618417	/
CCL27	-0.27627	-0.4069
CCL28	-1.40245	-1.22977
CX3CL1	0.113621	-0.09396
XCL1,2	-0.7425	-0.37468

## Sheet: 4d
	Human CRC Log2 Fold change	ApcMin/+/J Mouse Spontaneous tumor model Log2 Fold change
CXCL1,2,3	2.6638	3.15623
CXCL4	0.693995	0.573012
CXCL5	2.98957	2.77941
CXCL6	1.90219	/
CXCL7	1.52518	-1.0018
CXCL8	4.01648	/
CXCL9	0.309377	0.636793
CXCL10	0.795403	0.116277
CXCL11	1.68529	-0.18972
CXCL12	-3.32074	0.189096
CXCL13	-1.70574	0.575592
CXCL14	-0.78211	3.04797
CXCL15	/	/
CXCL16	0.649113	1.49152
CXCL17	0.784326	-0.22586
CCL1	-0.06918	-0.0304
CCL2,13	-0.74537	0.353177
CCL3,18	0.70966	1.1293
CCL4	0.643323	0
CCL5	-1.34987	-0.83554
CCL7	0.082046	-0.07955
CCL8	-1.36616	0.184148
CCL11	-0.37608	-0.35267
CCL14	-1.36896	/
CCL15,23	-1.58195	-0.18453
CCL16	-0.24509	/
CCL17	0.110096	-0.2
CCL19	-1.56953	/
CCL20	1.68537	0.198856
CCL21	-1.36663	/
CCL22	0.372384	-0.08768
CCL24	0.946495	0
CCL25	0.018195	-0.16577
CCL26	0.618417	/
CCL27	-0.27627	-0.09844
CCL28	-1.40245	-1.93279
CX3CL1	0.113621	-1.19665
XCL1,2	-0.7425	-0.21644
